# Supplementary material for: Early transcriptomic perturbations highlight the spinal cord as a key pathogenic region in spinocerebellar ataxia type 3
Source: Front Cell Neurosci. 2026 Jan 14;19:1735225. doi: 10.3389/fncel.2025.1735225 (PMC12846992; doi:10.3389/fncel.2025.1735225)
Supplement: Supplementary file 2 [file Table_1.XLSX]

## Sheet: Sheet1
BrainBank Sample	Group	Sex	Age	PMI	ATXN3 CAG Repeat Size	RIN of RNA sample(s)	Library Name in GEO	Read Counts
0104 (UF)	SCA3	F	53	N/A	18, 73	7.7	12659-JE-1	88875746
0067 (UF)	SCA3	F	68	4.5hr	25, 68	6.4	12659-JE-2	91533131
5749 (UMB)	SCA3	M	45	28hr	22, 73	3.4, 2.4	12659-JE-3*, 12659-JE-4*	90488676, 114317076
5856 (UMB)	SCA3	F	61	5hr	20, 70	6.1, 5.3	12659-JE-5*, 12659-JE-6*	103204093, 134973298
5656 (UMB)	HC	F	51	21hr	17	6.7, 6.9	12659-JE-7*, 12659-JE-8*	81927142, 93390673
5887 (UMB)	HC	F	49	26hr	16	6.4, 6.8	12659-JE-9*, 12659-JE-10*	94532197, 96718639
5920 (UMB)	HC	M	49	27hr	18	1.5, 1.1	12659-JE-11*, 12659-JE-12*	40892386, 88884436
6139 (UMB)	HC	M	50	22hr	22	5.4, 5.5	12659-JE-13*, 12659-JE-14*	104203598, 86078667
						*dorsal and ventral spinal cord samples pooled prior to library prep.
