# Supplementary material for: Early transcriptomic perturbations highlight the spinal cord as a key pathogenic region in spinocerebellar ataxia type 3
Source: Front Cell Neurosci. 2026 Jan 14;19:1735225. doi: 10.3389/fncel.2025.1735225 (PMC12846992; doi:10.3389/fncel.2025.1735225)
Supplement: Supplementary file 3 [file Table_2.XLSX]

## Sheet: Sheet1
Mouse Number	Genotype	Sex	Timepoint	RIN of RNA sample	Library Name in GEO	Read Counts
b553.4	KI	M	24 wk	8.5	11910-JE-1	96474249
b553.5	KI	M	24 wk	9.1	11910-JE-2	96626753
b534.2	KI	M	24 wk	9.2	11910-JE-3	92491266
b534.3	WT	F	24 wk	9.2	11910-JE-4	93091987
b535.1	WT	F	24 wk	9.0	11910-JE-5	89825345
b535.3	WT	F	24 wk	9.0	11910-JE-6	99136880
b519.1	WT	M	24 wk	8.9	11910-JE-7	118632439
b519.4	WT	M	24 wk	9.1	11910-JE-8	95671112
b519.5	WT	M	24 wk	8.8	11910-JE-9	96639767
b519.6	KI	F	24 wk	9.0	11910-JE-10	94209248
b519.7	KI	F	24 wk	8.8	11910-JE-11	90374896
b519.8	KI	F	24 wk	9.2	11910-JE-12	97262798
b346.6	WT	M	56 wk	8.9	11514-JE-4	66678223
b347.0	WT	F	56 wk	9	11514-JE-5	80586835
b347.2	KI	F	56 wk	9.2	11514-JE-6	84041011
b347.7	KI	M	56 wk	9.1	11514-JE-7	79491358
b348.1	WT	M	56 wk	9.2	11514-JE-8	79676490
b348.1	WT	M	56 wk	9.2	11514-JE-9	102870015
b350.0	KI	F	56 wk	9.1	11514-JE-10	77677022
b365.3	KI	M	56 wk	9.2	11514-JE-11	80464110
b370.0	KI	M	56 wk	9.1	11514-JE-12	79944487
b394.0	WT	F	56 wk	9.1	11514-JE-13	78703349
b394.1	WT	F	56 wk	9.2	11514-JE-14	76734468
b347.4	KI	F	56 wk	8.7	11514-JE-18	75804650
b614.3	KO	F	24 wk	9.2	13015-JE-1	108185089
b614.4	KO	F	24 wk	9.1	13015-JE-2	117971999
b640.3	KO	F	24 wk	9.0	13015-JE-3	109870011
b641.0	KO	M	24 wk	9.0	13015-JE-4	110903464
b614.5	KO	M	24 wk	9.0	13015-JE-5	128112730
b640.0	KO	M	24 wk	9.1	13015-JE-6	107564587
b547.0	WT	F	24 wk	8.9	13015-JE-7	146062115
b640.1	WT	F	24 wk	9.0	13015-JE-8	103727099
b538.0	WT	F	24 wk	8.9	13015-JE-9	110332539
b547.3	WT	M	24 wk	8.9	13015-JE-10	118589741
b502.2	WT	M	24 wk	8.9	13015-JE-11	116450959
b502.1	WT	M	24 wk	9.3	13015-JE-12	106169217
