# Supplementary material for: Early transcriptomic perturbations highlight the spinal cord as a key pathogenic region in spinocerebellar ataxia type 3
Source: Front Cell Neurosci. 2026 Jan 14;19:1735225. doi: 10.3389/fncel.2025.1735225 (PMC12846992; doi:10.3389/fncel.2025.1735225)
Supplement: Supplementary file 4 [file Table_3.XLSX]

## Sheet: 24wk
	X	baseMean	log2FoldChange	lfcSE	stat	pvalue	padj	Symbol	Direction
ENSMUSG00000050063	ENSMUSG00000050063	5254.68	-1.56304	0.0769132	-20.3222	8.18617e-92	1.91638e-87	Klk6	DOWN
ENSMUSG00000030789	ENSMUSG00000030789	574.419	4.91043	0.247936	19.8053	2.68172e-87	3.13896e-83	Itgax	UP
ENSMUSG00000110633	ENSMUSG00000110633	994.655	-2.37137	0.137917	-17.1942	2.9353e-66	2.29051e-62	Gm32122	DOWN
ENSMUSG00000068129	ENSMUSG00000068129	336.94	4.85504	0.318351	15.2506	1.6321e-52	4.77593e-49	Cst7	UP
ENSMUSG00000087278	ENSMUSG00000087278	67.4535	-4.20351	0.287823	-14.6045	2.6296e-48	6.83989e-45	A930006I01Rik	DOWN
ENSMUSG00000021822	ENSMUSG00000021822	666.444	2.35594	0.163971	14.368	8.21318e-47	1.74791e-43	Plau	UP
ENSMUSG00000045502	ENSMUSG00000045502	93.3714	4.26638	0.316808	13.4668	2.45375e-41	4.78686e-38	Hcar2	UP
ENSMUSG00000104093	ENSMUSG00000104093	719.878	-1.54074	0.120323	-12.805	1.53797e-37	2.5717e-34	A330015K06Rik	DOWN
ENSMUSG00000030577	ENSMUSG00000030577	60.5843	3.05986	0.242252	12.6309	1.42604e-36	2.08647e-33	Cd22	UP
ENSMUSG00000109233	ENSMUSG00000109233	147.327	-2.08857	0.16708	-12.5004	7.42309e-36	1.0222e-32	ENSMUSG00000109233	DOWN
ENSMUSG00000022218	ENSMUSG00000022218	68.5778	4.78858	0.390638	12.2584	1.51549e-34	1.97098e-31	Tgm1	UP
ENSMUSG00000079293	ENSMUSG00000079293	1072.55	3.74772	0.324232	11.5588	6.66457e-31	7.4294e-28	Clec7a	UP
ENSMUSG00000000982	ENSMUSG00000000982	79.9619	3.62739	0.324163	11.19	4.56352e-29	4.856e-26	Ccl3	UP
ENSMUSG00000046764	ENSMUSG00000046764	47.9954	-2.81349	0.257134	-10.9417	7.27964e-28	7.10068e-25	A530053G22Rik	DOWN
ENSMUSG00000026358	ENSMUSG00000026358	85.5391	3.72384	0.341835	10.8937	1.23547e-27	1.15689e-24	Rgs1	UP
ENSMUSG00000000682	ENSMUSG00000000682	446.126	1.87236	0.172887	10.83	2.482e-27	2.23476e-24	Cd52	UP
ENSMUSG00000021624	ENSMUSG00000021624	332.175	1.55612	0.144762	10.7495	5.96024e-27	4.98319e-24	Cd180	UP
ENSMUSG00000015852	ENSMUSG00000015852	1550.37	1.55832	0.148994	10.4589	1.33383e-25	1.00726e-22	Fcrl2	UP
ENSMUSG00000026285	ENSMUSG00000026285	66.6498	2.8955	0.279199	10.3707	3.36947e-25	2.39028e-22	Pdcd1	UP
ENSMUSG00000100534	ENSMUSG00000100534	91.7777	-1.86399	0.180382	-10.3336	4.96561e-25	3.22903e-22	Gm816	DOWN
ENSMUSG00000117100	ENSMUSG00000117100	40.8625	-2.7526	0.268683	-10.2448	1.2489e-24	7.62109e-22	ENSMUSG00000117100	DOWN
ENSMUSG00000063193	ENSMUSG00000063193	35.5689	3.80333	0.372254	10.217	1.66392e-24	9.73807e-22	Cd300lb	UP
ENSMUSG00000117900	ENSMUSG00000117900	119.833	-1.61736	0.158343	-10.2143	1.7119e-24	9.77455e-22	ENSMUSG00000117900	DOWN
ENSMUSG00000026395	ENSMUSG00000026395	1106.74	1.65085	0.162412	10.1646	2.85372e-24	1.55362e-21	Ptprc	UP
ENSMUSG00000018930	ENSMUSG00000018930	75.8989	3.24449	0.322398	10.0636	8.00131e-24	4.07197e-21	Ccl4	UP
ENSMUSG00000102037	ENSMUSG00000102037	78.1191	2.12385	0.211619	10.0362	1.05692e-23	5.26438e-21	Bcl2a1a	UP
ENSMUSG00000018774	ENSMUSG00000018774	920.994	1.59053	0.16135	9.85765	6.35198e-23	2.91568e-20	Cd68	UP
ENSMUSG00000028362	ENSMUSG00000028362	94.5857	2.01316	0.210194	9.57764	9.92851e-22	4.30419e-19	Tnfsf8	UP
ENSMUSG00000056888	ENSMUSG00000056888	51.3211	2.14723	0.22525	9.53269	1.53264e-21	6.40697e-19	Glipr1	UP
ENSMUSG00000040528	ENSMUSG00000040528	73.1805	1.99086	0.212943	9.34926	8.826e-21	3.33253e-18	Milr1	UP
ENSMUSG00000026981	ENSMUSG00000026981	30.3324	3.54684	0.38132	9.3015	1.38484e-20	4.91199e-18	Il1rn	UP
ENSMUSG00000099974	ENSMUSG00000099974	61.711	2.7636	0.303699	9.0998	9.05017e-20	3.02664e-17	Bcl2a1d	UP
ENSMUSG00000004552	ENSMUSG00000004552	61.3692	2.56987	0.28407	9.04659	1.47505e-19	4.73027e-17	Ctse	UP
ENSMUSG00000079298	ENSMUSG00000079298	32.487	3.74477	0.416346	8.99437	2.37594e-19	7.51631e-17	Klrb1b	UP
ENSMUSG00000062082	ENSMUSG00000062082	47.1078	3.21382	0.365109	8.80235	1.33982e-18	4.02116e-16	Cd200r4	UP
ENSMUSG00000030162	ENSMUSG00000030162	33.1646	3.06753	0.350358	8.7554	2.0338e-18	5.80624e-16	Olr1	UP
ENSMUSG00000024578	ENSMUSG00000024578	21.21	3.48423	0.399602	8.71925	2.80061e-18	7.71322e-16	Il17b	UP
ENSMUSG00000109404	ENSMUSG00000109404	84.279	-2.06567	0.23741	-8.70085	3.29421e-18	8.96714e-16	ENSMUSG00000109404	DOWN
ENSMUSG00000040552	ENSMUSG00000040552	545.099	1.52276	0.176808	8.6125	7.14836e-18	1.83894e-15	C3ar1	UP
ENSMUSG00000053318	ENSMUSG00000053318	56.1314	1.88518	0.220215	8.56064	1.1224e-17	2.85603e-15	Slamf8	UP
ENSMUSG00000026866	ENSMUSG00000026866	30.081	2.43475	0.287106	8.48032	2.24571e-17	5.47625e-15	Kynu	UP
ENSMUSG00000015568	ENSMUSG00000015568	2624.21	1.90208	0.225092	8.45022	2.90767e-17	7.01737e-15	Lpl	UP
ENSMUSG00000029816	ENSMUSG00000029816	842.909	2.03014	0.242284	8.37916	5.33074e-17	1.25215e-14	Gpnmb	UP
ENSMUSG00000039013	ENSMUSG00000039013	92.1644	1.59243	0.191479	8.31651	9.05882e-17	2.07909e-14	Siglecf	UP
ENSMUSG00000015355	ENSMUSG00000015355	181.896	1.75254	0.210859	8.31143	9.4554e-17	2.14904e-14	Cd48	UP
ENSMUSG00000024737	ENSMUSG00000024737	139.519	1.84879	0.222655	8.30336	1.01205e-16	2.2781e-14	Slc15a3	UP
ENSMUSG00000028238	ENSMUSG00000028238	27.0501	3.23425	0.391902	8.25268	1.54883e-16	3.42594e-14	Atp6v0d2	UP
ENSMUSG00000038224	ENSMUSG00000038224	21.1465	3.72114	0.458113	8.12275	4.55741e-16	9.69899e-14	Serpinf2	UP
ENSMUSG00000104572	ENSMUSG00000104572	36.3324	-2.34405	0.292113	-8.02447	1.01967e-15	2.06081e-13	ENSMUSG00000104572	DOWN
ENSMUSG00000006542	ENSMUSG00000006542	32.0121	-2.13887	0.266649	-8.02131	1.04623e-15	2.09336e-13	Prkag3	DOWN
ENSMUSG00000120680	ENSMUSG00000120680	20.7785	3.47854	0.438773	7.92788	2.22911e-15	4.42233e-13	ENSMUSG00000120680	UP
ENSMUSG00000021886	ENSMUSG00000021886	63.3849	2.01035	0.257804	7.79799	6.2902e-15	1.207e-12	Gpr65	UP
ENSMUSG00000001131	ENSMUSG00000001131	192.742	2.74208	0.354486	7.73538	1.03099e-14	1.91551e-12	Timp1	UP
ENSMUSG00000120804	ENSMUSG00000120804	16.7174	6.5343	0.87059	7.5056	6.11486e-14	1.04488e-11	ENSMUSG00000120804	UP
ENSMUSG00000090675	ENSMUSG00000090675	24.7639	2.56979	0.342577	7.50135	6.31661e-14	1.07153e-11	Or5v1b	UP
ENSMUSG00000114836	ENSMUSG00000114836	69.4971	-1.56873	0.209383	-7.49215	6.77557e-14	1.14112e-11	ENSMUSG00000114836	DOWN
ENSMUSG00000025479	ENSMUSG00000025479	70.8253	-2.23869	0.302017	-7.41245	1.23984e-13	2.0297e-11	Cyp2e1	DOWN
ENSMUSG00000032358	ENSMUSG00000032358	32.2892	1.78007	0.243784	7.30184	2.83866e-13	4.58297e-11	Fam83b	UP
ENSMUSG00000074060	ENSMUSG00000074060	248.362	-2.14797	0.298934	-7.18543	6.69937e-13	1.03862e-10	Fbxw15	DOWN
ENSMUSG00000073489	ENSMUSG00000073489	175.25	1.74755	0.245032	7.13191	9.89875e-13	1.50474e-10	Ifi204	UP
ENSMUSG00000115230	ENSMUSG00000115230	35.0388	1.71071	0.240787	7.10469	1.20595e-12	1.82137e-10	ENSMUSG00000115230	UP
ENSMUSG00000050335	ENSMUSG00000050335	473.259	1.69556	0.241888	7.00969	2.38851e-12	3.45154e-10	Lgals3	UP
ENSMUSG00000027654	ENSMUSG00000027654	68.1019	-1.8476	0.265858	-6.94959	3.6636e-12	5.10506e-10	Fam83d	DOWN
ENSMUSG00000013766	ENSMUSG00000013766	36.8056	-1.6763	0.242396	-6.91554	4.66087e-12	6.19949e-10	Ly6g6e	DOWN
ENSMUSG00000036853	ENSMUSG00000036853	15.5951	3.23618	0.478216	6.76719	1.31312e-11	1.60104e-09	Mcoln3	UP
ENSMUSG00000073902	ENSMUSG00000073902	68.9438	1.63336	0.243577	6.70573	2.00405e-11	2.35678e-09	ENSMUSG00000073902	UP
ENSMUSG00000028459	ENSMUSG00000028459	124.528	2.52431	0.379142	6.65795	2.77672e-11	3.20212e-09	Cd72	UP
ENSMUSG00000104674	ENSMUSG00000104674	534.963	-1.98556	0.308888	-6.4281	1.29211e-10	1.33842e-08	ENSMUSG00000104674	DOWN
ENSMUSG00000018927	ENSMUSG00000018927	613.547	1.71439	0.267061	6.41948	1.36739e-10	1.41016e-08	Ccl6	UP
ENSMUSG00000057135	ENSMUSG00000057135	16.7245	2.56962	0.402869	6.37829	1.7907e-10	1.81474e-08	Scimp	UP
ENSMUSG00000071068	ENSMUSG00000071068	62.6367	1.7632	0.277675	6.34988	2.15484e-10	2.17434e-08	Treml2	UP
ENSMUSG00000112234	ENSMUSG00000112234	17.5	3.18063	0.502267	6.33255	2.41139e-10	2.38189e-08	ENSMUSG00000112234	UP
ENSMUSG00000106495	ENSMUSG00000106495	14.0935	-2.82652	0.446871	-6.32513	2.53015e-10	2.47827e-08	ENSMUSG00000106495	DOWN
ENSMUSG00000026963	ENSMUSG00000026963	24.252	1.70683	0.270974	6.29887	2.99829e-10	2.90042e-08	Tmem210	UP
ENSMUSG00000057191	ENSMUSG00000057191	64.8159	1.78218	0.285116	6.25074	4.08511e-10	3.85615e-08	AB124611	UP
ENSMUSG00000064299	ENSMUSG00000064299	26.492	-1.55927	0.2511	-6.20974	5.30717e-10	4.89138e-08	4921528I07Rik	DOWN
ENSMUSG00000020914	ENSMUSG00000020914	76.4356	1.66029	0.267427	6.20837	5.35364e-10	4.91485e-08	Top2a	UP
ENSMUSG00000026656	ENSMUSG00000026656	642.415	1.5646	0.253608	6.16936	6.85673e-10	6.24576e-08	Fcgr2b	UP
ENSMUSG00000049723	ENSMUSG00000049723	64.5445	4.44598	0.725127	6.13131	8.7156e-10	7.81732e-08	Mmp12	UP
ENSMUSG00000086109	ENSMUSG00000086109	16.1247	2.49752	0.424284	5.88642	3.94646e-09	3.15313e-07	Gm13391	UP
ENSMUSG00000022667	ENSMUSG00000022667	42.5496	1.5509	0.266784	5.81333	6.1241e-09	4.71421e-07	Cd200r1	UP
ENSMUSG00000079014	ENSMUSG00000079014	12.0677	3.25286	0.561999	5.78801	7.12235e-09	5.43108e-07	Serpina3i	UP
ENSMUSG00000063234	ENSMUSG00000063234	45.9252	1.66069	0.293594	5.6564	1.54581e-08	1.09924e-06	Gpr84	UP
ENSMUSG00000118086	ENSMUSG00000118086	18.4069	1.91164	0.33945	5.63159	1.78561e-08	1.24635e-06	ENSMUSG00000118086	UP
ENSMUSG00000076858	ENSMUSG00000076858	9.92878	2.6799	0.479533	5.58857	2.28952e-08	1.55355e-06	Trav3-4	UP
ENSMUSG00000044976	ENSMUSG00000044976	24.532	1.6619	0.302443	5.49492	3.9088e-08	2.5208e-06	Wdr72	UP
ENSMUSG00000004709	ENSMUSG00000004709	25.8225	2.02725	0.385238	5.26234	1.4223e-07	8.24158e-06	Cd244a	UP
ENSMUSG00000004707	ENSMUSG00000004707	160.127	1.81781	0.345804	5.25677	1.46611e-07	8.47449e-06	Ly9	UP
ENSMUSG00000022033	ENSMUSG00000022033	30.4743	1.69935	0.33008	5.1483	2.62863e-07	1.43776e-05	Pbk	UP
ENSMUSG00000000094	ENSMUSG00000000094	24.3332	1.58176	0.316859	4.99201	5.97545e-07	2.9954e-05	Tbx4	UP
ENSMUSG00000027750	ENSMUSG00000027750	299.045	1.69049	0.340283	4.96788	6.76887e-07	3.35009e-05	Postn	UP
ENSMUSG00000027398	ENSMUSG00000027398	24.2769	1.69698	0.345745	4.90818	9.19252e-07	4.34741e-05	Il1b	UP
ENSMUSG00000032530	ENSMUSG00000032530	9.40214	2.39089	0.513596	4.6552	3.23674e-06	0.000131321	Lyzl4	UP
ENSMUSG00000097892	ENSMUSG00000097892	18.6141	1.62843	0.350284	4.64888	3.33738e-06	0.000134936	ENSMUSG00000097892	UP
ENSMUSG00000102166	ENSMUSG00000102166	10.4116	-1.88451	0.41343	-4.55823	5.15859e-06	0.000198623	ENSMUSG00000102166	DOWN
ENSMUSG00000005202	ENSMUSG00000005202	14.0235	1.67083	0.367317	4.54876	5.39636e-06	0.000206757	Shbg	UP
ENSMUSG00000112148	ENSMUSG00000112148	165.696	2.52088	0.558497	4.51369	6.37103e-06	0.000238633	Lilrb4a	UP
ENSMUSG00000048621	ENSMUSG00000048621	15.0923	2.14111	0.477806	4.48113	7.42485e-06	0.00027272	Gm6377	UP
ENSMUSG00000120024	ENSMUSG00000120024	16.1541	1.72017	0.385381	4.46355	8.06143e-06	0.000293298	ENSMUSG00000120024	UP
ENSMUSG00000050370	ENSMUSG00000050370	119.262	2.30663	0.517745	4.45514	8.38389e-06	0.000302181	Ch25h	UP
ENSMUSG00000027514	ENSMUSG00000027514	41.8382	1.64396	0.371302	4.42755	9.53073e-06	0.000338052	Zbp1	UP
ENSMUSG00000028327	ENSMUSG00000028327	27.1541	2.01833	0.459635	4.39116	1.12745e-05	0.000391017	Stra6l	UP
ENSMUSG00000098758	ENSMUSG00000098758	8.11817	-2.05067	0.469039	-4.37207	1.23075e-05	0.00042061	7630403G23Rik	DOWN
ENSMUSG00000029019	ENSMUSG00000029019	11.9583	3.33826	0.764818	4.36478	1.27252e-05	0.000431734	Nppb	UP
ENSMUSG00000066755	ENSMUSG00000066755	7.15768	3.99031	0.94459	4.22438	2.39596e-05	0.000731283	Tnfsf18	UP
ENSMUSG00000037849	ENSMUSG00000037849	18.6088	1.75194	0.419298	4.17826	2.93745e-05	0.000870453	Ifi206	UP
ENSMUSG00000117239	ENSMUSG00000117239	5.98368	2.64596	0.636069	4.15987	3.18429e-05	0.00093531	Gpr31c	UP
ENSMUSG00000064109	ENSMUSG00000064109	13.0569	1.63124	0.39468	4.13308	3.57939e-05	0.00103295	Hcst	UP
ENSMUSG00000121430	ENSMUSG00000121430	10.7918	1.86629	0.461667	4.04249	5.28861e-05	0.0014101	ENSMUSG00000121430	UP
ENSMUSG00000015340	ENSMUSG00000015340	458.497	2.12038	0.524696	4.04117	5.31855e-05	0.00141647	Cybb	UP
ENSMUSG00000024401	ENSMUSG00000024401	14.152	1.85977	0.461032	4.03393	5.48513e-05	0.00145586	Tnf	UP
ENSMUSG00000020218	ENSMUSG00000020218	116.373	2.57304	0.642056	4.00751	6.1363e-05	0.00160146	Wif1	UP
ENSMUSG00000024440	ENSMUSG00000024440	16.5744	1.63613	0.422821	3.86956	0.00010903	0.00254731	Pcdh12	UP
ENSMUSG00000115801	ENSMUSG00000115801	22.1197	3.59467	0.932682	3.85413	0.000116144	0.00267656	ENSMUSG00000115801	UP
ENSMUSG00000044162	ENSMUSG00000044162	5.81603	2.74035	0.715045	3.83242	0.00012689	0.00287331	Tnip3	UP
ENSMUSG00000105769	ENSMUSG00000105769	5.93958	2.505	0.655268	3.82286	0.000131914	0.00296647	ENSMUSG00000105769	UP
ENSMUSG00000035385	ENSMUSG00000035385	48.5934	1.90817	0.499129	3.823	0.000131837	0.00296647	Ccl2	UP
ENSMUSG00000106995	ENSMUSG00000106995	15.9968	2.54041	0.66625	3.81299	0.000137295	0.00306393	ENSMUSG00000106995	UP
ENSMUSG00000120355	ENSMUSG00000120355	5.83754	2.04799	0.539475	3.79627	0.000146891	0.00324407	ENSMUSG00000120355	UP
ENSMUSG00000115740	ENSMUSG00000115740	13.5797	-2.19269	0.577835	-3.79467	0.000147842	0.00326199	ENSMUSG00000115740	DOWN
ENSMUSG00000024903	ENSMUSG00000024903	18.789	-1.60255	0.424166	-3.77813	0.000158011	0.00342505	Lao1	DOWN
ENSMUSG00000107785	ENSMUSG00000107785	14.4549	-1.67031	0.443132	-3.76933	0.000163685	0.00353167	ENSMUSG00000107785	DOWN
ENSMUSG00000121484	ENSMUSG00000121484	9.1341	1.73692	0.463722	3.7456	0.000179964	0.00381263	Serpina3h	UP
ENSMUSG00000106052	ENSMUSG00000106052	6.76615	-2.15337	0.579819	-3.71387	0.000204116	0.00421372	ENSMUSG00000106052	DOWN
ENSMUSG00000069272	ENSMUSG00000069272	10.2132	1.62954	0.444261	3.66797	0.000244487	0.00490861	H2ac8	UP
ENSMUSG00000105698	ENSMUSG00000105698	6.71546	-1.81814	0.507717	-3.58102	0.000342262	0.00638943	ENSMUSG00000105698	DOWN
ENSMUSG00000031965	ENSMUSG00000031965	66.6595	1.51807	0.437729	3.46806	0.00052423	0.00907038	Tbx20	UP
ENSMUSG00000114479	ENSMUSG00000114479	6.0977	-1.95565	0.568225	-3.44167	0.00057813	0.00983578	ENSMUSG00000114479	DOWN
ENSMUSG00000058755	ENSMUSG00000058755	7.88099	1.81676	0.533644	3.40444	0.000662988	0.0109531	Osm	UP
ENSMUSG00000082305	ENSMUSG00000082305	10.357	1.54609	0.455341	3.39546	0.000685122	0.0112159	Gm2420	UP
ENSMUSG00000090894	ENSMUSG00000090894	6.28079	2.1697	0.639535	3.39263	0.000692262	0.0112933	Or5v1	UP
ENSMUSG00000051980	ENSMUSG00000051980	9.33506	2.88674	0.853153	3.38362	0.000715381	0.0115977	Casr	UP
ENSMUSG00000027656	ENSMUSG00000027656	41.6876	1.90522	0.570319	3.34062	0.00083592	0.0130546	Ccn5	UP
ENSMUSG00000012520	ENSMUSG00000012520	89.5359	2.44222	0.745794	3.27465	0.00105792	0.0157745	Phox2b	UP
ENSMUSG00000112023	ENSMUSG00000112023	108.971	1.6238	0.518017	3.13465	0.0017206	0.0224773	Lilrb4b	UP
ENSMUSG00000030361	ENSMUSG00000030361	7.56266	1.99928	0.640211	3.12284	0.00179116	0.0231536	Klrb1a	UP
ENSMUSG00000030365	ENSMUSG00000030365	10.5553	1.84804	0.592718	3.11791	0.0018214	0.0234226	Clec2i	UP
ENSMUSG00000073490	ENSMUSG00000073490	145.278	1.80316	0.589558	3.0585	0.00222445	0.0274654	Ifi207	UP
ENSMUSG00000039457	ENSMUSG00000039457	91.3271	1.52496	0.500833	3.04485	0.00232798	0.0283992	Ppl	UP
ENSMUSG00000073940	ENSMUSG00000073940	328.573	-2.21171	0.740685	-2.98604	0.0028262	0.0331138	Hbb-bt	DOWN
ENSMUSG00000112843	ENSMUSG00000112843	12.6869	1.53792	0.517379	2.97251	0.00295372	0.0342981	ENSMUSG00000112843	UP
ENSMUSG00000067571	ENSMUSG00000067571	16.1734	-4.00077	1.36988	-2.92053	0.00349439	0.038742	Ms4a15	DOWN
ENSMUSG00000063975	ENSMUSG00000063975	9.19199	1.7838	0.617673	2.88794	0.00387775	0.0415461	Slco1a5	UP
ENSMUSG00000044216	ENSMUSG00000044216	12.0599	-2.25844	0.801769	-2.81683	0.00485005	0.0489581	Kcnj4	DOWN
ENSMUSG00000002033	ENSMUSG00000002033	15.1466	1.51703	0.539959	2.80954	0.00496131	0.049698	Cd3g	UP

## Sheet: 56wk
	X	baseMean	log2FoldChange	lfcSE	stat	pvalue	padj	Symbol	Direction
ENSMUSG00000110633	ENSMUSG00000110633	522.367	-3.22864	0.212096	-15.2226	2.50559e-52	3.08263e-48	Gm32122	DOWN
ENSMUSG00000017697	ENSMUSG00000017697	314.625	2.2078	0.153304	14.4014	5.07042e-47	2.49526e-43	Ada	UP
ENSMUSG00000037994	ENSMUSG00000037994	555.699	-1.56085	0.112164	-13.9158	5.07728e-44	1.78474e-40	Slc9b2	DOWN
ENSMUSG00000015243	ENSMUSG00000015243	8487.08	1.71692	0.128961	13.3135	1.93335e-40	5.28578e-37	Abca1	UP
ENSMUSG00000044734	ENSMUSG00000044734	2912.17	-1.87523	0.142405	-13.1682	1.33686e-39	3.28948e-36	Serpinb1a	DOWN
ENSMUSG00000114189	ENSMUSG00000114189	199.38	-1.80753	0.142909	-12.6482	1.14511e-36	2.01261e-33	9330199G10Rik	DOWN
ENSMUSG00000030789	ENSMUSG00000030789	673.676	3.10358	0.255079	12.1671	4.65101e-34	7.62952e-31	Itgax	UP
ENSMUSG00000040564	ENSMUSG00000040564	324.985	2.31977	0.193453	11.9914	3.94302e-33	6.06387e-30	Apoc1	UP
ENSMUSG00000046764	ENSMUSG00000046764	126.006	-3.30357	0.275658	-11.9843	4.29314e-33	6.21393e-30	A530053G22Rik	DOWN
ENSMUSG00000109233	ENSMUSG00000109233	200.566	-2.56757	0.214838	-11.9512	6.40109e-33	8.7503e-30	ENSMUSG00000109233	DOWN
ENSMUSG00000044303	ENSMUSG00000044303	73.1287	3.93261	0.329292	11.9426	7.09354e-33	9.18651e-30	Cdkn2a	UP
ENSMUSG00000021886	ENSMUSG00000021886	126.892	2.59472	0.218646	11.8672	1.75161e-32	2.05238e-29	Gpr65	UP
ENSMUSG00000050063	ENSMUSG00000050063	4107.47	-2.454	0.20831	-11.7805	4.91851e-32	5.26195e-29	Klk6	DOWN
ENSMUSG00000100534	ENSMUSG00000100534	83.8292	-1.94933	0.168103	-11.596	4.31637e-31	4.08495e-28	Gm816	DOWN
ENSMUSG00000104674	ENSMUSG00000104674	713.319	-2.20146	0.190757	-11.5406	8.23472e-31	7.50458e-28	ENSMUSG00000104674	DOWN
ENSMUSG00000004552	ENSMUSG00000004552	145.836	3.60149	0.314127	11.4651	1.9762e-30	1.73666e-27	Ctse	UP
ENSMUSG00000062082	ENSMUSG00000062082	99.1446	4.21716	0.369997	11.3978	4.288e-30	3.51702e-27	Cd200r4	UP
ENSMUSG00000004328	ENSMUSG00000004328	547.546	1.57854	0.141727	11.1379	8.20289e-29	5.95302e-26	Hif3a	UP
ENSMUSG00000023067	ENSMUSG00000023067	2866.19	1.64984	0.150583	10.9564	6.19377e-28	4.3544e-25	Cdkn1a	UP
ENSMUSG00000079298	ENSMUSG00000079298	62.2812	5.89665	0.541096	10.8976	1.18328e-27	8.0877e-25	Klrb1b	UP
ENSMUSG00000070369	ENSMUSG00000070369	186.453	3.06569	0.285664	10.7318	7.21582e-27	4.67243e-24	Itgad	UP
ENSMUSG00000039457	ENSMUSG00000039457	235.006	3.27494	0.306421	10.6877	1.16192e-26	7.14754e-24	Ppl	UP
ENSMUSG00000111110	ENSMUSG00000111110	433.786	-1.78297	0.167047	-10.6735	1.35427e-26	8.12762e-24	ENSMUSG00000111110	DOWN
ENSMUSG00000030711	ENSMUSG00000030711	1385.54	1.61601	0.152876	10.5707	4.07404e-26	2.3313e-23	Sult1a1	UP
ENSMUSG00000028238	ENSMUSG00000028238	163.89	5.93699	0.566279	10.4842	1.02086e-25	5.46074e-23	Atp6v0d2	UP
ENSMUSG00000030048	ENSMUSG00000030048	241.356	-4.85073	0.465654	-10.417	2.07337e-25	1.05956e-22	Gkn3	DOWN
ENSMUSG00000029816	ENSMUSG00000029816	4690.16	4.23549	0.408152	10.3772	3.14749e-25	1.54894e-22	Gpnmb	UP
ENSMUSG00000073489	ENSMUSG00000073489	288.652	2.13953	0.206591	10.3564	3.91555e-25	1.88914e-22	Ifi204	UP
ENSMUSG00000030785	ENSMUSG00000030785	72.6456	2.39102	0.232239	10.2955	7.3813e-25	3.49278e-22	Cox6a2	UP
ENSMUSG00000117100	ENSMUSG00000117100	35.453	-5.04343	0.495433	-10.1798	2.43967e-24	1.09146e-21	ENSMUSG00000117100	DOWN
ENSMUSG00000058258	ENSMUSG00000058258	2336.51	-1.56649	0.154408	-10.1451	3.48271e-24	1.50343e-21	Idi1	DOWN
ENSMUSG00000112148	ENSMUSG00000112148	221.335	2.47172	0.245726	10.0588	8.39875e-24	3.5631e-21	Lilrb4a	UP
ENSMUSG00000026656	ENSMUSG00000026656	1004.47	1.8169	0.180703	10.0546	8.769e-24	3.65712e-21	Fcgr2b	UP
ENSMUSG00000108604	ENSMUSG00000108604	151.761	2.96753	0.295698	10.0357	1.06223e-23	4.35619e-21	ENSMUSG00000108604	UP
ENSMUSG00000015340	ENSMUSG00000015340	668.756	2.65866	0.268238	9.91156	3.70823e-23	1.47169e-20	Cybb	UP
ENSMUSG00000086662	ENSMUSG00000086662	109.751	1.75962	0.178222	9.87316	5.44227e-23	2.09238e-20	BC046251	UP
ENSMUSG00000046186	ENSMUSG00000046186	1224.95	2.02526	0.205393	9.86042	6.17886e-23	2.33903e-20	Cd109	UP
ENSMUSG00000044583	ENSMUSG00000044583	727.999	1.55676	0.159198	9.77877	1.38889e-22	5.17803e-20	Tlr7	UP
ENSMUSG00000117239	ENSMUSG00000117239	38.3183	5.61254	0.574965	9.76154	1.64634e-22	5.95734e-20	Gpr31c	UP
ENSMUSG00000079419	ENSMUSG00000079419	131.945	2.64053	0.271901	9.71137	2.69695e-22	9.61755e-20	Ms4a6c	UP
ENSMUSG00000026358	ENSMUSG00000026358	86.9217	2.98883	0.308376	9.69215	3.25586e-22	1.12836e-19	Rgs1	UP
ENSMUSG00000021697	ENSMUSG00000021697	59.224	-2.4217	0.25165	-9.6233	6.37503e-22	2.17867e-19	Depdc1b	DOWN
ENSMUSG00000079293	ENSMUSG00000079293	1108.58	2.28505	0.237721	9.6123	7.09489e-22	2.39146e-19	Clec7a	UP
ENSMUSG00000114836	ENSMUSG00000114836	113.402	-2.73284	0.285233	-9.58109	9.60227e-22	3.19288e-19	ENSMUSG00000114836	DOWN
ENSMUSG00000056737	ENSMUSG00000056737	1117.6	1.79415	0.187409	9.57342	1.03424e-21	3.39312e-19	Capg	UP
ENSMUSG00000027074	ENSMUSG00000027074	235.597	2.39909	0.250806	9.56552	1.11639e-21	3.61445e-19	Slc43a3	UP
ENSMUSG00000074060	ENSMUSG00000074060	289.964	-2.2594	0.236808	-9.54105	1.41395e-21	4.5184e-19	Fbxw15	DOWN
ENSMUSG00000040613	ENSMUSG00000040613	720.394	1.62638	0.171062	9.5076	1.95119e-21	6.15526e-19	Apobec1	UP
ENSMUSG00000032401	ENSMUSG00000032401	65.9309	1.70334	0.17942	9.4936	2.23193e-21	6.86486e-19	Lctl	UP
ENSMUSG00000038522	ENSMUSG00000038522	133.921	-1.56255	0.16495	-9.47288	2.72243e-21	8.27013e-19	Mfsd4b1	DOWN
ENSMUSG00000029641	ENSMUSG00000029641	201.727	1.64243	0.175427	9.36248	7.78836e-21	2.33708e-18	Rasl11a	UP
ENSMUSG00000006542	ENSMUSG00000006542	40.8775	-2.81512	0.302537	-9.30504	1.33937e-20	3.97068e-18	Prkag3	DOWN
ENSMUSG00000063193	ENSMUSG00000063193	70.1716	3.0777	0.33141	9.2867	1.59139e-20	4.66164e-18	Cd300lb	UP
ENSMUSG00000026285	ENSMUSG00000026285	119.083	2.52738	0.276411	9.14355	6.04351e-20	1.67086e-17	Pdcd1	UP
ENSMUSG00000049723	ENSMUSG00000049723	94.0088	2.2151	0.242952	9.11745	7.69127e-20	2.10279e-17	Mmp12	UP
ENSMUSG00000041301	ENSMUSG00000041301	234.307	1.927	0.211865	9.09539	9.4246e-20	2.54837e-17	Cftr	UP
ENSMUSG00000026536	ENSMUSG00000026536	67.8487	2.34838	0.260444	9.01683	1.93604e-19	5.01454e-17	Ifi211	UP
ENSMUSG00000024679	ENSMUSG00000024679	293.238	2.12069	0.236308	8.97426	2.85254e-19	7.23605e-17	Ms4a6d	UP
ENSMUSG00000030577	ENSMUSG00000030577	150.331	2.45316	0.273568	8.96727	3.03952e-19	7.63168e-17	Cd22	UP
ENSMUSG00000073490	ENSMUSG00000073490	251.024	2.39401	0.268364	8.92075	4.63137e-19	1.13959e-16	Ifi207	UP
ENSMUSG00000099974	ENSMUSG00000099974	60.1823	2.64023	0.298095	8.85701	8.21909e-19	1.98273e-16	Bcl2a1d	UP
ENSMUSG00000109404	ENSMUSG00000109404	84.1789	-2.59901	0.294053	-8.83858	9.6947e-19	2.316e-16	ENSMUSG00000109404	DOWN
ENSMUSG00000087278	ENSMUSG00000087278	33.4495	-4.84428	0.553107	-8.7583	1.98222e-18	4.60137e-16	A930006I01Rik	DOWN
ENSMUSG00000117900	ENSMUSG00000117900	150.047	-1.70418	0.19545	-8.71925	2.80061e-18	6.38072e-16	ENSMUSG00000117900	DOWN
ENSMUSG00000120804	ENSMUSG00000120804	27.94	6.03131	0.695141	8.67637	4.08592e-18	9.13983e-16	ENSMUSG00000120804	UP
ENSMUSG00000026395	ENSMUSG00000026395	1355.95	1.54134	0.178202	8.64935	5.17922e-18	1.14811e-15	Ptprc	UP
ENSMUSG00000029082	ENSMUSG00000029082	76.5179	1.61097	0.186717	8.62786	6.25133e-18	1.37339e-15	Bst1	UP
ENSMUSG00000086765	ENSMUSG00000086765	41.8805	2.45439	0.287522	8.53638	1.38488e-17	2.9125e-15	Gm11827	UP
ENSMUSG00000068129	ENSMUSG00000068129	467.74	3.37596	0.395548	8.53489	1.40285e-17	2.92531e-15	Cst7	UP
ENSMUSG00000117733	ENSMUSG00000117733	60.5681	2.38807	0.285025	8.37848	5.36154e-17	1.08136e-14	ENSMUSG00000117733	UP
ENSMUSG00000034947	ENSMUSG00000034947	291.676	1.63279	0.196126	8.32522	8.41741e-17	1.6438e-14	Tmem106a	UP
ENSMUSG00000002910	ENSMUSG00000002910	1034.24	1.65841	0.199361	8.31863	8.89824e-17	1.72402e-14	Arrdc2	UP
ENSMUSG00000000982	ENSMUSG00000000982	49.4987	2.0898	0.252505	8.27628	1.27086e-16	2.369e-14	Ccl3	UP
ENSMUSG00000046805	ENSMUSG00000046805	8817.37	1.5103	0.184087	8.20428	2.31986e-16	4.25989e-14	Mpeg1	UP
ENSMUSG00000021822	ENSMUSG00000021822	514.188	1.72273	0.210224	8.19474	2.51125e-16	4.57718e-14	Plau	UP
ENSMUSG00000039264	ENSMUSG00000039264	111.129	2.05034	0.252326	8.12576	4.44575e-16	7.95673e-14	Gimap3	UP
ENSMUSG00000074336	ENSMUSG00000074336	43.9544	8.86748	1.09134	8.1253	4.46244e-16	7.95673e-14	Apoc4	UP
ENSMUSG00000002831	ENSMUSG00000002831	535.402	2.82213	0.347408	8.12339	4.53341e-16	8.02512e-14	Plin4	UP
ENSMUSG00000036853	ENSMUSG00000036853	99.7783	4.22504	0.520407	8.11873	4.71091e-16	8.27977e-14	Mcoln3	UP
ENSMUSG00000026832	ENSMUSG00000026832	59.7716	2.02225	0.24916	8.11629	4.80669e-16	8.38818e-14	Cytip	UP
ENSMUSG00000071068	ENSMUSG00000071068	121.851	2.10517	0.260208	8.09033	5.95038e-16	1.03109e-13	Treml2	UP
ENSMUSG00000045502	ENSMUSG00000045502	95.2084	1.85495	0.229944	8.06694	7.20831e-16	1.24033e-13	Hcar2	UP
ENSMUSG00000024227	ENSMUSG00000024227	49.0551	-1.72247	0.214097	-8.04529	8.60403e-16	1.47021e-13	Pdzph1	DOWN
ENSMUSG00000053977	ENSMUSG00000053977	77.7803	2.54563	0.319483	7.96797	1.61298e-15	2.69994e-13	Cd8a	UP
ENSMUSG00000074151	ENSMUSG00000074151	178.426	1.88493	0.237172	7.94754	1.90245e-15	3.14173e-13	Nlrc5	UP
ENSMUSG00000018774	ENSMUSG00000018774	1704.04	1.66159	0.210665	7.88737	3.08625e-15	4.99607e-13	Cd68	UP
ENSMUSG00000059994	ENSMUSG00000059994	57.5029	2.12963	0.271397	7.84689	4.26465e-15	6.81402e-13	Fcrl1	UP
ENSMUSG00000042622	ENSMUSG00000042622	59.827	2.22746	0.285825	7.7931	6.53845e-15	1.00553e-12	Maff	UP
ENSMUSG00000047798	ENSMUSG00000047798	67.9826	1.95402	0.25316	7.71851	1.17695e-14	1.76585e-12	Cd300lf	UP
ENSMUSG00000026380	ENSMUSG00000026380	172.803	1.78439	0.232654	7.66973	1.72364e-14	2.52452e-12	Tfcp2l1	UP
ENSMUSG00000030144	ENSMUSG00000030144	27.9435	3.35626	0.438854	7.64779	2.04464e-14	2.94213e-12	Clec4d	UP
ENSMUSG00000006519	ENSMUSG00000006519	1090.6	1.52812	0.199853	7.64621	2.06996e-14	2.94413e-12	Cyba	UP
ENSMUSG00000030263	ENSMUSG00000030263	208.635	1.65036	0.218333	7.55893	4.0639e-14	5.55535e-12	Irag2	UP
ENSMUSG00000026866	ENSMUSG00000026866	63.7706	2.67029	0.353369	7.55666	4.13538e-14	5.62184e-12	Kynu	UP
ENSMUSG00000043157	ENSMUSG00000043157	186.818	1.65986	0.220182	7.53859	4.75083e-14	6.38792e-12	Arl11	UP
ENSMUSG00000115230	ENSMUSG00000115230	40.4674	1.77805	0.236616	7.51447	5.71418e-14	7.5593e-12	ENSMUSG00000115230	UP
ENSMUSG00000000555	ENSMUSG00000000555	78.718	1.83014	0.24391	7.50331	6.22243e-14	8.10101e-12	Itga5	UP
ENSMUSG00000026697	ENSMUSG00000026697	1029.17	-1.57128	0.209872	-7.48686	7.05418e-14	9.13553e-12	Myoc	DOWN
ENSMUSG00000040528	ENSMUSG00000040528	94.2186	2.17339	0.290335	7.4858	7.11103e-14	9.16094e-12	Milr1	UP
ENSMUSG00000090124	ENSMUSG00000090124	69.3985	1.62259	0.21692	7.48013	7.425e-14	9.51561e-12	Ugt1a7c	UP
ENSMUSG00000099757	ENSMUSG00000099757	57.5929	2.72044	0.366137	7.4301	1.08513e-13	1.35537e-11	ENSMUSG00000099757	UP
ENSMUSG00000022218	ENSMUSG00000022218	59.8289	3.18383	0.429678	7.4098	1.26487e-13	1.57189e-11	Tgm1	UP
ENSMUSG00000028327	ENSMUSG00000028327	56.5571	2.7489	0.371235	7.40474	1.31405e-13	1.61667e-11	Stra6l	UP
ENSMUSG00000026177	ENSMUSG00000026177	449.627	1.68752	0.228019	7.40079	1.35381e-13	1.65731e-11	Slc11a1	UP
ENSMUSG00000085773	ENSMUSG00000085773	37.3371	-2.26176	0.306853	-7.37085	1.69549e-13	2.05514e-11	ENSMUSG00000085773	DOWN
ENSMUSG00000013766	ENSMUSG00000013766	36.5985	-2.13726	0.292684	-7.30228	2.8293e-13	3.34701e-11	Ly6g6e	DOWN
ENSMUSG00000027514	ENSMUSG00000027514	79.0641	2.00915	0.27833	7.21859	5.25284e-13	5.90189e-11	Zbp1	UP
ENSMUSG00000097365	ENSMUSG00000097365	32.1619	2.23339	0.309566	7.21458	5.41011e-13	6.02358e-11	C030034L19Rik	UP
ENSMUSG00000035896	ENSMUSG00000035896	60.788	-1.73878	0.243066	-7.15351	8.45863e-13	9.12865e-11	Rnase1	DOWN
ENSMUSG00000086712	ENSMUSG00000086712	30.708	2.32293	0.325077	7.14579	8.94803e-13	9.61464e-11	Mexis	UP
ENSMUSG00000062585	ENSMUSG00000062585	62.3216	1.55265	0.217572	7.13626	9.5904e-13	1.0128e-10	Cnr2	UP
ENSMUSG00000026387	ENSMUSG00000026387	80.929	1.63678	0.231209	7.07923	1.44956e-12	1.49865e-10	Sctr	UP
ENSMUSG00000024677	ENSMUSG00000024677	249.348	1.61998	0.231368	7.00176	2.5277e-12	2.54904e-10	Ms4a6b	UP
ENSMUSG00000023267	ENSMUSG00000023267	304.078	1.64799	0.235513	6.99744	2.60685e-12	2.59693e-10	Gabrr2	UP
ENSMUSG00000112023	ENSMUSG00000112023	163.758	2.22151	0.318345	6.97832	2.98741e-12	2.92861e-10	Lilrb4b	UP
ENSMUSG00000057191	ENSMUSG00000057191	92.6737	2.05392	0.298272	6.88606	5.73585e-12	5.3259e-10	AB124611	UP
ENSMUSG00000068547	ENSMUSG00000068547	58.6043	-2.05916	0.300026	-6.86329	6.72929e-12	6.11e-10	Clca4a	DOWN
ENSMUSG00000000682	ENSMUSG00000000682	447.895	1.57504	0.229838	6.85284	7.23968e-12	6.52526e-10	Cd52	UP
ENSMUSG00000054488	ENSMUSG00000054488	32.4491	-2.76779	0.404557	-6.84154	7.83469e-12	6.98479e-10	Gm9946	DOWN
ENSMUSG00000056888	ENSMUSG00000056888	75.1866	1.62473	0.237547	6.83961	7.94106e-12	7.05407e-10	Glipr1	UP
ENSMUSG00000029321	ENSMUSG00000029321	19.773	2.93838	0.429723	6.83785	8.03928e-12	7.06481e-10	Slc10a6	UP
ENSMUSG00000058163	ENSMUSG00000058163	52.4226	1.58255	0.231436	6.83794	8.03405e-12	7.06481e-10	Gm5431	UP
ENSMUSG00000015852	ENSMUSG00000015852	1982.48	1.71586	0.251035	6.83514	8.19268e-12	7.17399e-10	Fcrl2	UP
ENSMUSG00000100009	ENSMUSG00000100009	64.2196	-2.12766	0.311999	-6.81944	9.13961e-12	7.87137e-10	ENSMUSG00000100009	DOWN
ENSMUSG00000046958	ENSMUSG00000046958	193.407	-1.93995	0.284468	-6.81956	9.13226e-12	7.87137e-10	ENSMUSG00000046958	DOWN
ENSMUSG00000026228	ENSMUSG00000026228	27.3342	2.64358	0.389288	6.79079	1.11519e-11	9.39736e-10	Htr2b	UP
ENSMUSG00000037405	ENSMUSG00000037405	192.306	1.64564	0.242826	6.77705	1.2265e-11	1.02651e-09	Icam1	UP
ENSMUSG00000031995	ENSMUSG00000031995	82.9761	1.78947	0.265158	6.74867	1.49202e-11	1.23612e-09	St14	UP
ENSMUSG00000026822	ENSMUSG00000026822	380.784	4.01653	0.596688	6.73138	1.68066e-11	1.3739e-09	Lcn2	UP
ENSMUSG00000053219	ENSMUSG00000053219	8.6281	6.02207	0.899216	6.69702	2.12713e-11	1.7095e-09	Raet1e	UP
ENSMUSG00000071714	ENSMUSG00000071714	39.3485	2.08441	0.311965	6.68156	2.36409e-11	1.88255e-09	Csf2rb2	UP
ENSMUSG00000023992	ENSMUSG00000023992	1760.62	1.50611	0.225547	6.67759	2.42907e-11	1.92806e-09	Trem2	UP
ENSMUSG00000040533	ENSMUSG00000040533	28.2956	2.22761	0.334698	6.65558	2.82185e-11	2.22546e-09	Matn1	UP
ENSMUSG00000086109	ENSMUSG00000086109	35.259	2.5806	0.389138	6.63158	3.32104e-11	2.586e-09	Gm13391	UP
ENSMUSG00000115740	ENSMUSG00000115740	11.8477	-6.0786	0.919514	-6.61067	3.82585e-11	2.95418e-09	ENSMUSG00000115740	DOWN
ENSMUSG00000024578	ENSMUSG00000024578	14.4403	3.17815	0.484303	6.5623	5.29824e-11	4.01134e-09	Il17b	UP
ENSMUSG00000114479	ENSMUSG00000114479	11.5516	-4.29502	0.655498	-6.5523	5.66582e-11	4.2504e-09	ENSMUSG00000114479	DOWN
ENSMUSG00000117473	ENSMUSG00000117473	86.462	1.56958	0.240048	6.53862	6.20908e-11	4.64379e-09	4930474G06Rik	UP
ENSMUSG00000000791	ENSMUSG00000000791	67.2978	1.94355	0.297799	6.52638	6.73788e-11	5.02401e-09	Il12rb1	UP
ENSMUSG00000083287	ENSMUSG00000083287	39.4673	-1.76372	0.270653	-6.51654	7.19462e-11	5.31624e-09	ENSMUSG00000083287	DOWN
ENSMUSG00000028459	ENSMUSG00000028459	143.522	2.01793	0.310235	6.50454	7.79341e-11	5.69034e-09	Cd72	UP
ENSMUSG00000105948	ENSMUSG00000105948	30.395	-2.97283	0.460341	-6.45789	1.06174e-10	7.50727e-09	ENSMUSG00000105948	DOWN
ENSMUSG00000003484	ENSMUSG00000003484	69.9886	2.15355	0.33426	6.44275	1.17324e-10	8.20079e-09	Cyp4f18	UP
ENSMUSG00000043342	ENSMUSG00000043342	33.4336	2.53306	0.394727	6.41724	1.38764e-10	9.553e-09	Hoxd9	UP
ENSMUSG00000024672	ENSMUSG00000024672	106.029	2.2722	0.357453	6.35663	2.06234e-10	1.36782e-08	Ms4a7	UP
ENSMUSG00000001131	ENSMUSG00000001131	282.906	2.8798	0.459637	6.26538	3.71909e-10	2.38935e-08	Timp1	UP
ENSMUSG00000031382	ENSMUSG00000031382	23.8191	2.72964	0.435761	6.26407	3.75053e-10	2.40327e-08	Asb11	UP
ENSMUSG00000120680	ENSMUSG00000120680	37.1363	2.8854	0.462379	6.24033	4.36639e-10	2.76906e-08	ENSMUSG00000120680	UP
ENSMUSG00000053044	ENSMUSG00000053044	28.4551	2.24278	0.359673	6.23562	4.50005e-10	2.83918e-08	Cd8b1	UP
ENSMUSG00000056290	ENSMUSG00000056290	64.1144	1.88626	0.303631	6.21233	5.22032e-10	3.21128e-08	Ms4a4b	UP
ENSMUSG00000035042	ENSMUSG00000035042	48.2726	2.18009	0.356059	6.12283	9.19255e-10	5.36e-08	Ccl5	UP
ENSMUSG00000120878	ENSMUSG00000120878	17.7507	2.87709	0.471144	6.10661	1.0177e-09	5.85082e-08	ENSMUSG00000120878	UP
ENSMUSG00000030162	ENSMUSG00000030162	28.7281	2.07724	0.34075	6.09609	1.08697e-09	6.18014e-08	Olr1	UP
ENSMUSG00000098758	ENSMUSG00000098758	10.3895	-4.62026	0.759564	-6.08278	1.18119e-09	6.6509e-08	7630403G23Rik	DOWN
ENSMUSG00000064267	ENSMUSG00000064267	82.4639	1.7145	0.282621	6.06643	1.30782e-09	7.30412e-08	Hvcn1	UP
ENSMUSG00000000320	ENSMUSG00000000320	49.8702	-1.83279	0.302127	-6.06628	1.30908e-09	7.30412e-08	Alox12	DOWN
ENSMUSG00000101389	ENSMUSG00000101389	42.9246	2.17268	0.35984	6.0379	1.56129e-09	8.59445e-08	Ms4a4a	UP
ENSMUSG00000079049	ENSMUSG00000079049	11.9895	5.09442	0.845644	6.02431	1.69831e-09	9.24528e-08	Serpinb1c	UP
ENSMUSG00000020010	ENSMUSG00000020010	15.0455	3.76898	0.626083	6.01993	1.74488e-09	9.43614e-08	Vnn3	UP
ENSMUSG00000069308	ENSMUSG00000069308	10.7315	3.25042	0.542695	5.98942	2.10593e-09	1.11678e-07	H2bc22	UP
ENSMUSG00000071713	ENSMUSG00000071713	65.0387	1.87394	0.314157	5.96498	2.44659e-09	1.28634e-07	Csf2rb	UP
ENSMUSG00000087029	ENSMUSG00000087029	29.4255	2.19341	0.36998	5.92845	3.05809e-09	1.58415e-07	Gm14133	UP
ENSMUSG00000002033	ENSMUSG00000002033	31.0113	1.82975	0.309908	5.90416	3.5445e-09	1.80946e-07	Cd3g	UP
ENSMUSG00000031138	ENSMUSG00000031138	59.8615	1.55202	0.263749	5.88446	3.99363e-09	2.00956e-07	F9	UP
ENSMUSG00000025044	ENSMUSG00000025044	200.522	2.44316	0.415713	5.87705	4.17652e-09	2.09302e-07	Msr1	UP
ENSMUSG00000024913	ENSMUSG00000024913	40.7215	1.5208	0.26122	5.82192	5.81737e-09	2.8289e-07	Lrp5	UP
ENSMUSG00000053182	ENSMUSG00000053182	21.586	-2.73399	0.471598	-5.79729	6.73933e-09	3.25153e-07	Cd200l1	DOWN
ENSMUSG00000030365	ENSMUSG00000030365	20.57	2.31291	0.399195	5.79393	6.876e-09	3.31098e-07	Clec2i	UP
ENSMUSG00000097892	ENSMUSG00000097892	23.5123	1.90908	0.330496	5.7764	7.63145e-09	3.6533e-07	ENSMUSG00000097892	UP
ENSMUSG00000060470	ENSMUSG00000060470	19.045	2.68962	0.466166	5.76966	7.94304e-09	3.78772e-07	Adgrg3	UP
ENSMUSG00000037577	ENSMUSG00000037577	20.0198	-1.91532	0.33337	-5.74532	9.17452e-09	4.31641e-07	Ephx3	DOWN
ENSMUSG00000108354	ENSMUSG00000108354	15.3501	3.14617	0.551322	5.70659	1.15259e-08	5.30103e-07	4931431B13Rik	UP
ENSMUSG00000121430	ENSMUSG00000121430	20.4275	2.34943	0.414701	5.66537	1.46707e-08	6.648e-07	ENSMUSG00000121430	UP
ENSMUSG00000050370	ENSMUSG00000050370	88.8515	2.07836	0.366952	5.66384	1.48019e-08	6.69513e-07	Ch25h	UP
ENSMUSG00000114082	ENSMUSG00000114082	31.2032	1.51834	0.268806	5.64848	1.61871e-08	7.26825e-07	ENSMUSG00000114082	UP
ENSMUSG00000029788	ENSMUSG00000029788	22.6856	2.03877	0.361106	5.64591	1.64312e-08	7.35103e-07	Cpa5	UP
ENSMUSG00000100671	ENSMUSG00000100671	34.2793	-2.23575	0.396456	-5.63934	1.70701e-08	7.62298e-07	ENSMUSG00000100671	DOWN
ENSMUSG00000087116	ENSMUSG00000087116	26.6757	-1.63688	0.290653	-5.63173	1.78413e-08	7.90996e-07	ENSMUSG00000087116	DOWN
ENSMUSG00000024164	ENSMUSG00000024164	6812.88	2.41122	0.428613	5.62563	1.84828e-08	8.17964e-07	C3	UP
ENSMUSG00000106219	ENSMUSG00000106219	10.8415	3.75773	0.670477	5.60456	2.08781e-08	9.10864e-07	5830416I19Rik	UP
ENSMUSG00000035273	ENSMUSG00000035273	212.759	1.69403	0.302297	5.60388	2.09611e-08	9.12864e-07	Hpse	UP
ENSMUSG00000043740	ENSMUSG00000043740	50.931	1.85266	0.332394	5.57367	2.49429e-08	1.06553e-06	Trem6l	UP
ENSMUSG00000078763	ENSMUSG00000078763	24.5003	2.21678	0.400839	5.53034	3.19603e-08	1.3443e-06	Slfn1	UP
ENSMUSG00000107785	ENSMUSG00000107785	10.9997	-3.1435	0.57482	-5.46868	4.53403e-08	1.85015e-06	ENSMUSG00000107785	DOWN
ENSMUSG00000057135	ENSMUSG00000057135	26.5438	2.46128	0.452247	5.44233	5.25878e-08	2.12825e-06	Scimp	UP
ENSMUSG00000027412	ENSMUSG00000027412	55.8041	1.50454	0.276641	5.43861	5.36971e-08	2.16851e-06	Lpin3	UP
ENSMUSG00000004612	ENSMUSG00000004612	36.2984	2.11364	0.391205	5.40289	6.55773e-08	2.60797e-06	Nkg7	UP
ENSMUSG00000000094	ENSMUSG00000000094	35.859	1.61357	0.298653	5.4028	6.56073e-08	2.60797e-06	Tbx4	UP
ENSMUSG00000121229	ENSMUSG00000121229	32.8735	1.56509	0.289667	5.40306	6.55146e-08	2.60797e-06	ENSMUSG00000121229	UP
ENSMUSG00000025161	ENSMUSG00000025161	119.241	2.52677	0.469196	5.38532	7.23141e-08	2.84243e-06	Slc16a3	UP
ENSMUSG00000086862	ENSMUSG00000086862	36.4264	-1.72461	0.321458	-5.36498	8.09603e-08	3.15207e-06	Gm13546	DOWN
ENSMUSG00000112643	ENSMUSG00000112643	10.8822	3.39711	0.634318	5.35553	8.53067e-08	3.31464e-06	Gm19688	UP
ENSMUSG00000073418	ENSMUSG00000073418	6409.04	1.85681	0.348454	5.32871	9.89138e-08	3.81485e-06	C4b	UP
ENSMUSG00000030142	ENSMUSG00000030142	11.8453	3.84016	0.72072	5.32823	9.91736e-08	3.81888e-06	Clec4e	UP
ENSMUSG00000021298	ENSMUSG00000021298	12.2621	2.42892	0.456702	5.31839	1.04687e-07	4.00611e-06	Gpr132	UP
ENSMUSG00000047109	ENSMUSG00000047109	236.112	1.54928	0.291828	5.30888	1.103e-07	4.18833e-06	Cldn14	UP
ENSMUSG00000040026	ENSMUSG00000040026	43.1884	4.43505	0.839089	5.28555	1.25326e-07	4.65125e-06	Saa3	UP
ENSMUSG00000049109	ENSMUSG00000049109	18.2701	1.81389	0.346812	5.23019	1.69338e-07	6.12754e-06	Themis	UP
ENSMUSG00000104664	ENSMUSG00000104664	16.2875	-2.05108	0.393079	-5.21798	1.8088e-07	6.49743e-06	ENSMUSG00000104664	DOWN
ENSMUSG00000048138	ENSMUSG00000048138	54.7776	2.11405	0.407392	5.18923	2.11165e-07	7.44402e-06	Dmrt2	UP
ENSMUSG00000109209	ENSMUSG00000109209	71.995	1.65247	0.321475	5.14029	2.74322e-07	9.36195e-06	ENSMUSG00000109209	UP
ENSMUSG00000032094	ENSMUSG00000032094	13.5702	2.12727	0.413824	5.14052	2.73976e-07	9.36195e-06	Cd3d	UP
ENSMUSG00000050335	ENSMUSG00000050335	896.583	1.99641	0.390964	5.10637	3.28401e-07	1.10251e-05	Lgals3	UP
ENSMUSG00000044265	ENSMUSG00000044265	6.81607	-4.75798	0.93293	-5.10003	3.39596e-07	1.13843e-05	Olfm5	DOWN
ENSMUSG00000015452	ENSMUSG00000015452	21.9467	2.08313	0.408794	5.09579	3.47296e-07	1.16108e-05	Ager	UP
ENSMUSG00000097654	ENSMUSG00000097654	23.5683	1.98193	0.390135	5.08012	3.77194e-07	1.25422e-05	ENSMUSG00000097654	UP
ENSMUSG00000058470	ENSMUSG00000058470	18.9955	2.28416	0.452393	5.04906	4.43991e-07	1.45084e-05	Gm8369	UP
ENSMUSG00000040312	ENSMUSG00000040312	110.034	1.72408	0.341879	5.04296	4.5839e-07	1.4841e-05	Cchcr1	UP
ENSMUSG00000085705	ENSMUSG00000085705	32.118	-2.20867	0.43826	-5.03963	4.66425e-07	1.50221e-05	ENSMUSG00000085705	DOWN
ENSMUSG00000017309	ENSMUSG00000017309	42.3658	1.51862	0.30332	5.00666	5.53816e-07	1.75835e-05	Cd300lg	UP
ENSMUSG00000102166	ENSMUSG00000102166	6.90103	-3.74743	0.748667	-5.00546	5.57275e-07	1.76705e-05	ENSMUSG00000102166	DOWN
ENSMUSG00000086746	ENSMUSG00000086746	14.6865	2.05847	0.413125	4.98268	6.27086e-07	1.96311e-05	Gm15222	UP
ENSMUSG00000034641	ENSMUSG00000034641	33.8628	1.50799	0.302684	4.98208	6.29048e-07	1.96675e-05	Cd300ld	UP
ENSMUSG00000028108	ENSMUSG00000028108	179.319	1.58598	0.319619	4.96211	6.973e-07	2.14741e-05	Ecm1	UP
ENSMUSG00000077148	ENSMUSG00000077148	9.8992	-2.55751	0.520683	-4.91184	9.02261e-07	2.69103e-05	Gm22935	DOWN
ENSMUSG00000069516	ENSMUSG00000069516	5157.41	1.64519	0.335034	4.91053	9.08299e-07	2.70576e-05	Lyz2	UP
ENSMUSG00000030830	ENSMUSG00000030830	74.2232	1.61316	0.329693	4.89293	9.93478e-07	2.93816e-05	Itgal	UP
ENSMUSG00000048621	ENSMUSG00000048621	21.0588	2.64123	0.54363	4.8585	1.18277e-06	3.41988e-05	Gm6377	UP
ENSMUSG00000001930	ENSMUSG00000001930	816.199	2.16561	0.446432	4.85094	1.22876e-06	3.53214e-05	Vwf	UP
ENSMUSG00000059089	ENSMUSG00000059089	63.2755	1.69191	0.350241	4.83071	1.36046e-06	3.86107e-05	Fcgr4	UP
ENSMUSG00000019278	ENSMUSG00000019278	56.7056	2.22464	0.462462	4.81044	1.506e-06	4.17775e-05	Dpep1	UP
ENSMUSG00000058260	ENSMUSG00000058260	61.756	-1.76711	0.36955	-4.78179	1.73739e-06	4.76139e-05	Serpina9	DOWN
ENSMUSG00000076752	ENSMUSG00000076752	16.3394	2.37036	0.500106	4.73971	2.14024e-06	5.71799e-05	Trgc2	UP
ENSMUSG00000030156	ENSMUSG00000030156	14.3144	2.72483	0.577673	4.7169	2.39461e-06	6.30854e-05	Cd69	UP
ENSMUSG00000038179	ENSMUSG00000038179	28.0713	2.24813	0.476767	4.71537	2.41275e-06	6.34954e-05	Slamf7	UP
ENSMUSG00000112234	ENSMUSG00000112234	10.0383	2.35104	0.499134	4.71023	2.47434e-06	6.48387e-05	ENSMUSG00000112234	UP
ENSMUSG00000099398	ENSMUSG00000099398	29.1351	2.07061	0.440356	4.70212	2.57479e-06	6.71849e-05	Ms4a14	UP
ENSMUSG00000117294	ENSMUSG00000117294	18.3749	2.14578	0.458205	4.68302	2.82683e-06	7.29874e-05	ENSMUSG00000117294	UP
ENSMUSG00000027322	ENSMUSG00000027322	53.8201	1.89993	0.406166	4.6777	2.90104e-06	7.45904e-05	Siglec1	UP
ENSMUSG00000037913	ENSMUSG00000037913	37.0999	1.55053	0.33153	4.6769	2.91251e-06	7.4807e-05	Tmem156	UP
ENSMUSG00000023349	ENSMUSG00000023349	21.5402	1.81849	0.389763	4.66564	3.07659e-06	7.82859e-05	Clec4n	UP
ENSMUSG00000011008	ENSMUSG00000011008	21.5208	1.7639	0.379667	4.64592	3.38568e-06	8.54035e-05	Mcoln2	UP
ENSMUSG00000114826	ENSMUSG00000114826	5.50076	4.35538	0.944392	4.61183	3.99138e-06	9.91039e-05	ENSMUSG00000114826	UP
ENSMUSG00000040809	ENSMUSG00000040809	69.0882	2.71365	0.591744	4.58585	4.52142e-06	0.000110822	Chil3	UP
ENSMUSG00000066755	ENSMUSG00000066755	5.37392	4.32146	0.948542	4.5559	5.21628e-06	0.000126206	Tnfsf18	UP
ENSMUSG00000024675	ENSMUSG00000024675	38.889	1.79139	0.395304	4.53168	5.8516e-06	0.000138981	Ms4a4c	UP
ENSMUSG00000121396	ENSMUSG00000121396	10.9976	-3.2477	0.720192	-4.50948	6.49858e-06	0.000152	ENSMUSG00000121396	DOWN
ENSMUSG00000055413	ENSMUSG00000055413	29.4879	1.68784	0.375621	4.49346	7.00741e-06	0.000161901	H2-Q5	UP
ENSMUSG00000109200	ENSMUSG00000109200	14.5041	1.81155	0.405126	4.47156	7.76501e-06	0.000176913	ENSMUSG00000109200	UP
ENSMUSG00000037868	ENSMUSG00000037868	46.2421	1.97652	0.442534	4.46636	7.95605e-06	0.000179828	Egr2	UP
ENSMUSG00000055172	ENSMUSG00000055172	277.776	1.72661	0.387927	4.45086	8.55256e-06	0.000192011	C1ra	UP
ENSMUSG00000120355	ENSMUSG00000120355	12.0532	2.21787	0.498435	4.44966	8.60049e-06	0.000192911	ENSMUSG00000120355	UP
ENSMUSG00000021322	ENSMUSG00000021322	104.083	1.57839	0.354783	4.44889	8.63158e-06	0.000193432	Aoah	UP
ENSMUSG00000027863	ENSMUSG00000027863	23.326	2.04198	0.461158	4.42794	9.51373e-06	0.000210517	Cd2	UP
ENSMUSG00000005763	ENSMUSG00000005763	11.6406	1.95581	0.441843	4.42648	9.57836e-06	0.000211567	Cd247	UP
ENSMUSG00000064109	ENSMUSG00000064109	20.4624	1.93321	0.439925	4.3944	1.11078e-05	0.000240174	Hcst	UP
ENSMUSG00000004709	ENSMUSG00000004709	27.4912	1.68921	0.3855	4.38186	1.17672e-05	0.000251997	Cd244a	UP
ENSMUSG00000024669	ENSMUSG00000024669	18.3951	1.80274	0.411657	4.37922	1.19107e-05	0.000254488	Cd5	UP
ENSMUSG00000042351	ENSMUSG00000042351	29.1461	1.55855	0.358823	4.34351	1.40227e-05	0.000292129	Grap2	UP
ENSMUSG00000026068	ENSMUSG00000026068	28.788	1.68256	0.389531	4.31944	1.56425e-05	0.000321554	Il18rap	UP
ENSMUSG00000035697	ENSMUSG00000035697	67.2201	1.54105	0.357367	4.31224	1.61607e-05	0.000331375	Arhgap45	UP
ENSMUSG00000062310	ENSMUSG00000062310	26.9253	1.78554	0.415364	4.29873	1.71783e-05	0.000350197	Glrp1	UP
ENSMUSG00000076609	ENSMUSG00000076609	466.582	4.67966	1.09121	4.28852	1.79865e-05	0.000363362	Igkc	UP
ENSMUSG00000020428	ENSMUSG00000020428	83.8569	-5.32429	1.25175	-4.25346	2.10489e-05	0.000416341	Gabra6	DOWN
ENSMUSG00000120741	ENSMUSG00000120741	8.21845	-2.05196	0.483155	-4.24701	2.16639e-05	0.000427024	Gm33302	DOWN
ENSMUSG00000085896	ENSMUSG00000085896	6.01575	2.59283	0.612978	4.22988	2.33813e-05	0.000456604	5330429C05Rik	UP
ENSMUSG00000015854	ENSMUSG00000015854	6.46774	4.58853	1.08684	4.22191	2.42244e-05	0.000470455	Cd5l	UP
ENSMUSG00000068227	ENSMUSG00000068227	16.6348	2.42446	0.581594	4.16864	3.06423e-05	0.000576882	Il2rb	UP
ENSMUSG00000022667	ENSMUSG00000022667	47.2871	1.52156	0.36517	4.16671	3.09029e-05	0.000580899	Cd200r1	UP
ENSMUSG00000092471	ENSMUSG00000092471	9.94506	2.15437	0.517254	4.16501	3.11337e-05	0.000583455	Cyp21a2-ps	UP
ENSMUSG00000042385	ENSMUSG00000042385	26.0094	1.80678	0.437083	4.13372	3.56931e-05	0.000657384	Gzmk	UP
ENSMUSG00000109164	ENSMUSG00000109164	8.17885	2.68451	0.649445	4.13354	3.5721e-05	0.000657406	ENSMUSG00000109164	UP
ENSMUSG00000027656	ENSMUSG00000027656	97.3592	2.77639	0.682682	4.06689	4.76451e-05	0.00083264	Ccn5	UP
ENSMUSG00000105769	ENSMUSG00000105769	11.8709	1.62645	0.400769	4.05833	4.94251e-05	0.00085826	ENSMUSG00000105769	UP
ENSMUSG00000042345	ENSMUSG00000042345	13.0675	1.67739	0.413953	4.05211	5.07568e-05	0.000873983	Ubash3a	UP
ENSMUSG00000121398	ENSMUSG00000121398	6.67145	2.43385	0.600931	4.05013	5.11881e-05	0.000880793	Slfn10-ps	UP
ENSMUSG00000028763	ENSMUSG00000028763	30.7446	1.62077	0.400704	4.04479	5.2369e-05	0.000895477	Hspg2	UP
ENSMUSG00000049685	ENSMUSG00000049685	7.49288	-4.89848	1.21525	-4.03083	5.55809e-05	0.000943189	Cyp2g1	DOWN
ENSMUSG00000104350	ENSMUSG00000104350	10.2228	1.97942	0.493526	4.01077	6.05204e-05	0.00101373	ENSMUSG00000104350	UP
ENSMUSG00000091370	ENSMUSG00000091370	12.5863	-2.76077	0.689758	-4.00252	6.26708e-05	0.00104194	5730435O14Rik	DOWN
ENSMUSG00000050359	ENSMUSG00000050359	19.2066	2.13278	0.533038	4.00117	6.30291e-05	0.00104719	Sprr1a	UP
ENSMUSG00000032271	ENSMUSG00000032271	28.4484	1.77833	0.445316	3.99341	6.51298e-05	0.001077	Nnmt	UP
ENSMUSG00000022015	ENSMUSG00000022015	33.2995	1.84419	0.462065	3.99119	6.57424e-05	0.00108349	Tnfsf11	UP
ENSMUSG00000050350	ENSMUSG00000050350	6.54499	3.11967	0.782444	3.98709	6.68898e-05	0.00109799	Gpr18	UP
ENSMUSG00000118623	ENSMUSG00000118623	8.40709	2.15427	0.543547	3.96335	7.39058e-05	0.00118471	ENSMUSG00000118623	UP
ENSMUSG00000051457	ENSMUSG00000051457	25.6947	1.89073	0.478344	3.95266	7.72886e-05	0.00122932	Spn	UP
ENSMUSG00000050921	ENSMUSG00000050921	11.9658	2.30352	0.582824	3.95234	7.73909e-05	0.00122958	P2ry10	UP
ENSMUSG00000046518	ENSMUSG00000046518	14.0053	1.61333	0.408457	3.94982	7.82111e-05	0.00123942	Ferd3l	UP
ENSMUSG00000089929	ENSMUSG00000089929	18.3646	1.86119	0.471658	3.94607	7.94457e-05	0.00125713	Bcl2a1b	UP
ENSMUSG00000085823	ENSMUSG00000085823	4.69817	3.65485	0.927935	3.9387	8.19253e-05	0.00128891	ENSMUSG00000085823	UP
ENSMUSG00000044534	ENSMUSG00000044534	18.7732	1.55558	0.39663	3.92199	8.78212e-05	0.00136854	Ackr2	UP
ENSMUSG00000048521	ENSMUSG00000048521	30.072	1.57304	0.401157	3.92126	8.80854e-05	0.00137092	Cxcr6	UP
ENSMUSG00000050232	ENSMUSG00000050232	24.1517	1.81145	0.464674	3.89833	9.68588e-05	0.00148938	Cxcr3	UP
ENSMUSG00000074874	ENSMUSG00000074874	9.64648	1.83538	0.47158	3.89197	9.94328e-05	0.00152439	Ctla2b	UP
ENSMUSG00000009185	ENSMUSG00000009185	27.1074	3.30611	0.849767	3.89061	9.99915e-05	0.00153009	Ccl8	UP
ENSMUSG00000043903	ENSMUSG00000043903	7.72796	2.32912	0.602261	3.86729	0.000110051	0.00165622	Zfp469	UP
ENSMUSG00000076490	ENSMUSG00000076490	17.3874	1.85264	0.480257	3.85761	0.000114502	0.00171065	ENSMUSG00000076490	UP
ENSMUSG00000004098	ENSMUSG00000004098	32.8367	1.63068	0.422999	3.85505	0.000115706	0.00172236	Col5a3	UP
ENSMUSG00000039981	ENSMUSG00000039981	11.8084	2.08054	0.541356	3.84321	0.000121438	0.00179573	Zc3h12d	UP
ENSMUSG00000037962	ENSMUSG00000037962	20.6169	1.66238	0.434537	3.82563	0.000130439	0.00190502	Rflna	UP
ENSMUSG00000079563	ENSMUSG00000079563	6.15561	2.76995	0.732365	3.7822	0.000155447	0.00220898	Pglyrp2	UP
ENSMUSG00000073491	ENSMUSG00000073491	70.8138	1.61633	0.427509	3.7808	0.000156325	0.00221702	Ifi213	UP
ENSMUSG00000024670	ENSMUSG00000024670	5.01486	3.41112	0.902387	3.78011	0.000156761	0.00222193	Cd6	UP
ENSMUSG00000042265	ENSMUSG00000042265	4.59141	4.10978	1.09066	3.76817	0.000164448	0.00231355	Trem1	UP
ENSMUSG00000005836	ENSMUSG00000005836	8.81968	1.77296	0.470935	3.76477	0.000166702	0.00233193	Gata6	UP
ENSMUSG00000110500	ENSMUSG00000110500	16.4591	1.77901	0.47295	3.76153	0.00016888	0.00235918	Gm32568	UP
ENSMUSG00000057003	ENSMUSG00000057003	11.0478	-2.81509	0.748637	-3.76029	0.000169717	0.00236872	Myh4	DOWN
ENSMUSG00000042448	ENSMUSG00000042448	45.4882	-1.5404	0.411914	-3.73961	0.000184304	0.00253919	Hoxd1	DOWN
ENSMUSG00000045350	ENSMUSG00000045350	5.91876	-2.385	0.644924	-3.69812	0.000217202	0.00290619	Fam186a	DOWN
ENSMUSG00000087220	ENSMUSG00000087220	9.73489	2.13055	0.577247	3.69088	0.000223479	0.00297883	ENSMUSG00000087220	UP
ENSMUSG00000111824	ENSMUSG00000111824	6.18972	-1.91881	0.523021	-3.66871	0.000243775	0.003194	ENSMUSG00000111824	DOWN
ENSMUSG00000105107	ENSMUSG00000105107	9.05831	1.65435	0.45174	3.66217	0.000250088	0.00326108	ENSMUSG00000105107	UP
ENSMUSG00000071552	ENSMUSG00000071552	9.62945	2.52185	0.691449	3.64719	0.000265119	0.00341249	Tigit	UP
ENSMUSG00000048489	ENSMUSG00000048489	304.118	2.15106	0.591206	3.63842	0.000274315	0.00349912	Depp1	UP
ENSMUSG00000091491	ENSMUSG00000091491	6.91918	2.5612	0.707242	3.62139	0.000293021	0.00369369	Vmn2r97	UP
ENSMUSG00000115681	ENSMUSG00000115681	7.38028	1.76347	0.487178	3.61977	0.000294864	0.00370827	Gm2682	UP
ENSMUSG00000086390	ENSMUSG00000086390	4.6511	2.77627	0.767151	3.61894	0.000295812	0.00371744	1810019D21Rik	UP
ENSMUSG00000074063	ENSMUSG00000074063	12.3048	1.59133	0.440577	3.61193	0.000303926	0.0038	Osgin1	UP
ENSMUSG00000040328	ENSMUSG00000040328	15.1068	1.72326	0.47811	3.60431	0.000312987	0.00387978	Or2v1	UP
ENSMUSG00000025469	ENSMUSG00000025469	6.62922	2.59501	0.720189	3.60323	0.000314286	0.00389375	Msx3	UP
ENSMUSG00000091060	ENSMUSG00000091060	11.0992	-2.01803	0.567183	-3.55799	0.000373706	0.0044703	Myocos	DOWN
ENSMUSG00000120846	ENSMUSG00000120846	7.645	1.77788	0.499916	3.55637	0.000376021	0.00449145	ENSMUSG00000120846	UP
ENSMUSG00000027790	ENSMUSG00000027790	9.27533	2.05811	0.580038	3.54823	0.000387827	0.00460785	Sis	UP
ENSMUSG00000104572	ENSMUSG00000104572	86.8397	-2.60505	0.737247	-3.53349	0.000410109	0.00480673	ENSMUSG00000104572	DOWN
ENSMUSG00000066363	ENSMUSG00000066363	12.0441	1.56962	0.449625	3.49096	0.000481284	0.00549535	Serpina3f	UP
ENSMUSG00000061577	ENSMUSG00000061577	8.40009	2.22422	0.637338	3.48986	0.000483272	0.00551038	Adgrg5	UP
ENSMUSG00000104291	ENSMUSG00000104291	8.35867	2.01156	0.579179	3.47313	0.000514425	0.00577724	ENSMUSG00000104291	UP
ENSMUSG00000049796	ENSMUSG00000049796	782.558	-2.91287	0.840469	-3.46576	0.000528728	0.00592435	Crh	DOWN
ENSMUSG00000102599	ENSMUSG00000102599	7.08353	2.22182	0.642135	3.46006	0.000540064	0.00601848	ENSMUSG00000102599	UP
ENSMUSG00000038224	ENSMUSG00000038224	20.79	2.34159	0.67868	3.45021	0.000560144	0.006191	Serpinf2	UP
ENSMUSG00000029711	ENSMUSG00000029711	5.51609	3.56512	1.0345	3.44623	0.00056847	0.00625605	Epo	UP
ENSMUSG00000105239	ENSMUSG00000105239	8.67027	1.69792	0.497896	3.41019	0.000649188	0.00695991	ENSMUSG00000105239	UP
ENSMUSG00000028068	ENSMUSG00000028068	19.283	1.62395	0.478717	3.39231	0.000693067	0.00734436	Iqgap3	UP
ENSMUSG00000114689	ENSMUSG00000114689	5.30512	2.51416	0.74305	3.38357	0.000715507	0.00753027	ENSMUSG00000114689	UP
ENSMUSG00000030400	ENSMUSG00000030400	9.92024	1.88255	0.562128	3.34897	0.000811129	0.00833035	Ercc2	UP
ENSMUSG00000106495	ENSMUSG00000106495	12.2413	-1.89944	0.56729	-3.34828	0.000813152	0.00834728	ENSMUSG00000106495	DOWN
ENSMUSG00000063820	ENSMUSG00000063820	10.8006	-1.50478	0.450644	-3.33919	0.00084024	0.00855752	Arl9	DOWN
ENSMUSG00000051748	ENSMUSG00000051748	8.25735	3.5987	1.07885	3.33569	0.000850874	0.00863722	Wfdc21	UP
ENSMUSG00000023078	ENSMUSG00000023078	60.0528	2.91561	0.874402	3.3344	0.000854827	0.0086619	Cxcl13	UP
ENSMUSG00000020713	ENSMUSG00000020713	76.1134	-9.86647	2.96802	-3.32426	0.000886542	0.00890014	Gh	DOWN
ENSMUSG00000030732	ENSMUSG00000030732	9.57231	-1.90219	0.57262	-3.32191	0.000894022	0.00896062	Chrdl2	DOWN
ENSMUSG00000045326	ENSMUSG00000045326	6.7288	1.77081	0.533234	3.32088	0.000897327	0.00898641	Fndc7	UP
ENSMUSG00000001155	ENSMUSG00000001155	5.96089	3.17702	0.958008	3.31628	0.00091224	0.00909505	Ftcd	UP
ENSMUSG00000087597	ENSMUSG00000087597	7.43017	1.92186	0.580395	3.31129	0.000928653	0.00921018	ENSMUSG00000087597	UP
ENSMUSG00000070501	ENSMUSG00000070501	5.37889	2.01401	0.616607	3.26628	0.00108969	0.0104779	Ifi214	UP
ENSMUSG00000002249	ENSMUSG00000002249	12.5215	1.54653	0.473892	3.26347	0.00110057	0.0105536	Tead3	UP
ENSMUSG00000093910	ENSMUSG00000093910	4.39592	2.41922	0.746991	3.23862	0.00120111	0.0113019	Zfp853	UP
ENSMUSG00000022181	ENSMUSG00000022181	9.20181	3.13578	0.969531	3.23432	0.00121932	0.0114156	C6	UP
ENSMUSG00000113737	ENSMUSG00000113737	5.49209	1.8697	0.578348	3.23283	0.00122569	0.011445	ENSMUSG00000113737	UP
ENSMUSG00000031494	ENSMUSG00000031494	14.9257	-1.52914	0.473384	-3.23023	0.00123692	0.0115243	Cd209a	DOWN
ENSMUSG00000051503	ENSMUSG00000051503	5.55744	2.00757	0.623884	3.21787	0.00129148	0.0119467	Ccdc121rt3	UP
ENSMUSG00000102614	ENSMUSG00000102614	4.39206	-2.32779	0.724823	-3.21154	0.00132028	0.0121491	ENSMUSG00000102614	DOWN
ENSMUSG00000105826	ENSMUSG00000105826	4.53032	2.13154	0.664211	3.20913	0.00133137	0.012218	ENSMUSG00000105826	UP
ENSMUSG00000037095	ENSMUSG00000037095	8.83394	2.04475	0.638461	3.20262	0.00136183	0.0124292	Lrg1	UP
ENSMUSG00000031802	ENSMUSG00000031802	5.50051	1.97574	0.617309	3.20057	0.00137156	0.0125041	Phxr4	UP
ENSMUSG00000067577	ENSMUSG00000067577	6.5117	2.00153	0.626184	3.19638	0.00139162	0.0126541	A430093F15Rik	UP
ENSMUSG00000064147	ENSMUSG00000064147	4.97324	1.93468	0.605386	3.19578	0.00139452	0.0126759	Rab44	UP
ENSMUSG00000024041	ENSMUSG00000024041	5.83982	-2.6472	0.829647	-3.19076	0.00141901	0.0128696	Cryaa	DOWN
ENSMUSG00000118292	ENSMUSG00000118292	10.8598	-1.51557	0.475028	-3.19048	0.00142036	0.0128727	Gm10549	DOWN
ENSMUSG00000024529	ENSMUSG00000024529	241.718	1.74309	0.54798	3.18093	0.00146802	0.0131977	Lox	UP
ENSMUSG00000083482	ENSMUSG00000083482	5.98521	1.97455	0.623151	3.16865	0.0015315	0.0136834	Gm14706	UP
ENSMUSG00000058755	ENSMUSG00000058755	11.277	1.81259	0.573122	3.16266	0.00156333	0.0139072	Osm	UP
ENSMUSG00000112895	ENSMUSG00000112895	4.59054	2.3511	0.746091	3.15122	0.00162591	0.0143138	ENSMUSG00000112895	UP
ENSMUSG00000115970	ENSMUSG00000115970	8.76273	1.73597	0.552115	3.14421	0.00166534	0.0145775	8430426J06Rik	UP
ENSMUSG00000107464	ENSMUSG00000107464	101.576	-4.02632	1.28079	-3.14363	0.00166864	0.0146012	ENSMUSG00000107464	DOWN
ENSMUSG00000021342	ENSMUSG00000021342	335.775	-8.97754	2.86003	-3.13897	0.00169544	0.0148199	Prl	DOWN
ENSMUSG00000071716	ENSMUSG00000071716	8.43886	1.80786	0.578471	3.12523	0.00177664	0.0154146	Apol7e	UP
ENSMUSG00000112539	ENSMUSG00000112539	8.18208	1.72197	0.553787	3.10944	0.0018744	0.0160367	ENSMUSG00000112539	UP
ENSMUSG00000025386	ENSMUSG00000025386	18.173	-2.20818	0.710969	-3.10587	0.00189717	0.0161921	Pde6g	DOWN
ENSMUSG00000030693	ENSMUSG00000030693	8.50705	-1.59934	0.516195	-3.09833	0.00194612	0.0165296	Klk10	DOWN
ENSMUSG00000103026	ENSMUSG00000103026	5.83499	-1.92594	0.626796	-3.07267	0.00212154	0.017648	ENSMUSG00000103026	DOWN
ENSMUSG00000086267	ENSMUSG00000086267	4.64884	-2.25724	0.736201	-3.06607	0.00216891	0.017951	ENSMUSG00000086267	DOWN
ENSMUSG00000032845	ENSMUSG00000032845	19.4641	-1.5627	0.509965	-3.06433	0.00218158	0.0180437	Alpk2	DOWN
ENSMUSG00000106067	ENSMUSG00000106067	6.11104	-1.58748	0.519693	-3.05464	0.00225328	0.0184753	Gm7902	DOWN
ENSMUSG00000044703	ENSMUSG00000044703	13.712	1.60091	0.524599	3.05168	0.00227563	0.0185965	Phf11a	UP
ENSMUSG00000040522	ENSMUSG00000040522	26.4571	1.51799	0.500416	3.03346	0.00241765	0.0195687	Tlr8	UP
ENSMUSG00000121168	ENSMUSG00000121168	7.25053	1.77579	0.588035	3.01987	0.00252887	0.0202293	ENSMUSG00000121168	UP
ENSMUSG00000006574	ENSMUSG00000006574	23.8407	1.72897	0.572911	3.01787	0.0025456	0.0203103	Slc4a1	UP
ENSMUSG00000099686	ENSMUSG00000099686	8.71996	-1.77149	0.588544	-3.00995	0.0026129	0.0207397	ENSMUSG00000099686	DOWN
ENSMUSG00000031722	ENSMUSG00000031722	62.352	2.32908	0.774673	3.00653	0.00264249	0.0209139	Hp	UP
ENSMUSG00000046589	ENSMUSG00000046589	7.63362	1.87942	0.625552	3.00442	0.0026609	0.0210257	Lrrc8e	UP
ENSMUSG00000068606	ENSMUSG00000068606	11.0596	1.5251	0.509138	2.99545	0.00274036	0.0214777	Gm4841	UP
ENSMUSG00000043664	ENSMUSG00000043664	14.5583	1.73796	0.580342	2.99471	0.00274702	0.0215059	Tmem221	UP
ENSMUSG00000085093	ENSMUSG00000085093	5.84071	1.84179	0.615244	2.9936	0.00275711	0.0215712	ENSMUSG00000085093	UP
ENSMUSG00000114585	ENSMUSG00000114585	15.3575	1.65341	0.553342	2.98804	0.00280769	0.0218755	ENSMUSG00000114585	UP
ENSMUSG00000084521	ENSMUSG00000084521	5.7689	1.84969	0.619172	2.98736	0.00281398	0.0218978	Gm24183	UP
ENSMUSG00000111752	ENSMUSG00000111752	15.9832	-1.56997	0.528365	-2.97138	0.00296463	0.0227819	Gm38575	DOWN
ENSMUSG00000044162	ENSMUSG00000044162	7.14871	1.69014	0.571609	2.95681	0.00310841	0.023563	Tnip3	UP
ENSMUSG00000083446	ENSMUSG00000083446	4.66187	2.50932	0.848816	2.95626	0.00311392	0.0235758	ENSMUSG00000083446	UP
ENSMUSG00000042371	ENSMUSG00000042371	6.26686	-1.94188	0.657835	-2.95193	0.00315798	0.0238234	Slc5a10	DOWN
ENSMUSG00000114886	ENSMUSG00000114886	4.42375	1.93755	0.659197	2.93926	0.00328999	0.0246134	Gm48432	UP
ENSMUSG00000096833	ENSMUSG00000096833	5.91913	5.47186	1.86868	2.9282	0.00340936	0.0253114	Igkv4-55	UP
ENSMUSG00000087175	ENSMUSG00000087175	6.26114	1.63747	0.560321	2.92238	0.00347365	0.0256549	Gm15133	UP
ENSMUSG00000053957	ENSMUSG00000053957	5.51162	1.59116	0.545006	2.91953	0.00350555	0.0258179	ENSMUSG00000053957	UP
ENSMUSG00000106751	ENSMUSG00000106751	5.03883	1.85694	0.637278	2.91387	0.00356981	0.0261893	ENSMUSG00000106751	UP
ENSMUSG00000020875	ENSMUSG00000020875	679.87	1.90324	0.653137	2.914	0.00356826	0.0261893	Hoxb9	UP
ENSMUSG00000085295	ENSMUSG00000085295	6.54646	1.78131	0.612343	2.90901	0.00362578	0.0264814	ENSMUSG00000085295	UP
ENSMUSG00000106636	ENSMUSG00000106636	12.5794	1.64391	0.568239	2.89298	0.00381604	0.027544	ENSMUSG00000106636	UP
ENSMUSG00000054360	ENSMUSG00000054360	5.61804	1.96097	0.677934	2.89258	0.00382098	0.0275715	Bsx	UP
ENSMUSG00000076613	ENSMUSG00000076613	61.9953	3.87728	1.3427	2.88769	0.00388087	0.0279627	Ighg2b	UP
ENSMUSG00000113186	ENSMUSG00000113186	187.227	-1.74903	0.609319	-2.87046	0.00409875	0.0291233	A330076C08Rik	DOWN
ENSMUSG00000079644	ENSMUSG00000079644	7.75343	1.78285	0.621657	2.8679	0.00413208	0.0293178	Gm1110	UP
ENSMUSG00000082310	ENSMUSG00000082310	4.43209	1.79052	0.625502	2.86254	0.00420258	0.029664	Gm12904	UP
ENSMUSG00000087335	ENSMUSG00000087335	5.89075	1.83461	0.644806	2.84521	0.00443828	0.0309022	4930526F13Rik	UP
ENSMUSG00000040380	ENSMUSG00000040380	124.065	-2.1652	0.761467	-2.84346	0.00446265	0.0310455	Cbln3	DOWN
ENSMUSG00000117129	ENSMUSG00000117129	5.15039	-1.71999	0.606151	-2.83756	0.00454603	0.0314301	ENSMUSG00000117129	DOWN
ENSMUSG00000022435	ENSMUSG00000022435	7.42558	-1.59085	0.561946	-2.83096	0.00464083	0.0319062	Upk3a	DOWN
ENSMUSG00000103640	ENSMUSG00000103640	5.04434	-1.67401	0.593133	-2.82231	0.00476784	0.0326245	ENSMUSG00000103640	DOWN
ENSMUSG00000025497	ENSMUSG00000025497	7.07124	1.58055	0.561514	2.8148	0.0048807	0.0331569	Cdhr5	UP
ENSMUSG00000078452	ENSMUSG00000078452	4.51799	1.91043	0.68118	2.80459	0.00503808	0.0340289	Raet1a	UP
ENSMUSG00000016524	ENSMUSG00000016524	6.65022	1.62727	0.586045	2.77669	0.0054915	0.036265	Il19	UP
ENSMUSG00000118120	ENSMUSG00000118120	4.2725	1.97917	0.71645	2.76247	0.00573662	0.0373032	ENSMUSG00000118120	UP
ENSMUSG00000118477	ENSMUSG00000118477	7.2834	-1.92556	0.702953	-2.73924	0.0061581	0.039225	ENSMUSG00000118477	DOWN
ENSMUSG00000083582	ENSMUSG00000083582	7.17597	-2.82374	1.03096	-2.73894	0.00616379	0.0392409	ENSMUSG00000083582	DOWN
ENSMUSG00000108820	ENSMUSG00000108820	5.34944	1.67678	0.619214	2.70791	0.00677075	0.0421561	ENSMUSG00000108820	UP
ENSMUSG00000111713	ENSMUSG00000111713	5.61626	1.55458	0.576311	2.69746	0.00698706	0.0431427	ENSMUSG00000111713	UP
ENSMUSG00000111169	ENSMUSG00000111169	5.21942	-1.9845	0.737517	-2.69078	0.00712848	0.0437455	ENSMUSG00000111169	DOWN
ENSMUSG00000038167	ENSMUSG00000038167	5.35382	1.7281	0.642495	2.68967	0.00715235	0.0438027	Plekhg6	UP
ENSMUSG00000054545	ENSMUSG00000054545	6.87413	1.52685	0.570541	2.67614	0.00744763	0.0450704	Ugt1a6a	UP
ENSMUSG00000018126	ENSMUSG00000018126	5.74475	1.68838	0.631828	2.67221	0.00753542	0.0454341	Baiap2l2	UP
ENSMUSG00000055333	ENSMUSG00000055333	36.663	-2.91192	1.09539	-2.65836	0.0078523	0.0467629	Fat2	DOWN
ENSMUSG00000023045	ENSMUSG00000023045	8.29198	1.56697	0.589475	2.65825	0.00785478	0.0467638	Soat2	UP
ENSMUSG00000074677	ENSMUSG00000074677	7.50716	1.80152	0.682253	2.64055	0.00827726	0.0487016	Sirpb1c	UP

## Sheet: KO
	X	baseMean	log2FoldChange	lfcSE	stat	pvalue	padj	Symbol	Direction
ENSMUSG00000021189	ENSMUSG00000021189	1905.91	-4.84282	0.115817	-41.8143	0	0	Atxn3	DOWN
ENSMUSG00000019278	ENSMUSG00000019278	42.596	-2.85237	0.364735	-7.8204	5.26551e-15	2.93963e-11	Dpep1	DOWN
ENSMUSG00000015090	ENSMUSG00000015090	88929.6	-1.69356	0.222798	-7.60131	2.93152e-14	1.16901e-10	Ptgds	DOWN
ENSMUSG00000030109	ENSMUSG00000030109	235.698	-2.4654	0.324143	-7.60591	2.82905e-14	1.16901e-10	Slc6a12	DOWN
ENSMUSG00000069378	ENSMUSG00000069378	68.1833	-2.69771	0.360632	-7.48049	7.40449e-14	2.58361e-10	Prdm6	DOWN
ENSMUSG00000023046	ENSMUSG00000023046	1237.52	-2.47598	0.335287	-7.38465	1.52858e-13	4.74097e-10	Igfbp6	DOWN
ENSMUSG00000004885	ENSMUSG00000004885	358.691	-2.44203	0.343471	-7.10986	1.16163e-12	2.93422e-09	Crabp2	DOWN
ENSMUSG00000049241	ENSMUSG00000049241	105.33	-2.19996	0.310347	-7.08873	1.35345e-12	2.93422e-09	Hcar1	DOWN
ENSMUSG00000121005	ENSMUSG00000121005	234.691	-1.50078	0.214729	-6.9892	2.76458e-12	5.1447e-09	ENSMUSG00000121005	DOWN
ENSMUSG00000037254	ENSMUSG00000037254	897.251	-2.28809	0.329528	-6.94356	3.82351e-12	6.2782e-09	Itih2	DOWN
ENSMUSG00000013584	ENSMUSG00000013584	1693.45	-1.82745	0.265525	-6.88239	5.88551e-12	9.12713e-09	Aldh1a2	DOWN
ENSMUSG00000066058	ENSMUSG00000066058	44.066	-2.96832	0.438926	-6.76269	1.35449e-11	1.78966e-08	Cldn19	DOWN
ENSMUSG00000051367	ENSMUSG00000051367	45.6022	-2.55592	0.378273	-6.75682	1.41049e-11	1.78966e-08	Six1	DOWN
ENSMUSG00000048368	ENSMUSG00000048368	91.127	-1.97193	0.294719	-6.69089	2.21819e-11	2.69211e-08	Omd	DOWN
ENSMUSG00000079436	ENSMUSG00000079436	21.9086	-2.94673	0.450788	-6.53684	6.2831e-11	7.01546e-08	Kcnj13	DOWN
ENSMUSG00000070645	ENSMUSG00000070645	43.6095	-2.80312	0.429974	-6.51927	7.06495e-11	7.17436e-08	Ren1	DOWN
ENSMUSG00000042379	ENSMUSG00000042379	236.219	-1.97866	0.304382	-6.50058	8.00114e-11	7.70152e-08	Esm1	DOWN
ENSMUSG00000048424	ENSMUSG00000048424	711.172	-2.58544	0.399916	-6.46495	1.01333e-10	9.12453e-08	Ranbp3l	DOWN
ENSMUSG00000037206	ENSMUSG00000037206	1223.08	-2.51806	0.39024	-6.45258	1.09961e-10	9.592e-08	Islr	DOWN
ENSMUSG00000026938	ENSMUSG00000026938	35.1739	-2.12711	0.333306	-6.38185	1.74958e-10	1.47993e-07	Fcna	DOWN
ENSMUSG00000020911	ENSMUSG00000020911	29.1215	-3.29305	0.520488	-6.32685	2.50213e-10	2.05425e-07	Krt19	DOWN
ENSMUSG00000030108	ENSMUSG00000030108	1295.16	-1.95221	0.309101	-6.31578	2.68808e-10	2.14386e-07	Slc6a13	DOWN
ENSMUSG00000012428	ENSMUSG00000012428	49.4115	-2.09592	0.332859	-6.29672	3.04015e-10	2.3573e-07	Steap4	DOWN
ENSMUSG00000024659	ENSMUSG00000024659	297.668	-2.30109	0.368337	-6.24724	4.17772e-10	3.15181e-07	Anxa1	DOWN
ENSMUSG00000027075	ENSMUSG00000027075	85.9938	-1.65812	0.26712	-6.2074	5.38691e-10	3.77548e-07	Slc43a1	DOWN
ENSMUSG00000020884	ENSMUSG00000020884	207.76	-2.68921	0.433274	-6.20672	5.41016e-10	3.77548e-07	Asgr1	DOWN
ENSMUSG00000000739	ENSMUSG00000000739	43.1744	-1.95682	0.316481	-6.18305	6.28756e-10	4.28075e-07	Sult5a1	DOWN
ENSMUSG00000023886	ENSMUSG00000023886	465.584	-1.82601	0.300509	-6.07639	1.22915e-09	7.97918e-07	Smoc2	DOWN
ENSMUSG00000024650	ENSMUSG00000024650	216.763	-3.49072	0.57418	-6.07948	1.20575e-09	7.97918e-07	Slc22a6	DOWN
ENSMUSG00000036412	ENSMUSG00000036412	21.7001	-2.1979	0.362389	-6.06502	1.31941e-09	8.37044e-07	Arsi	DOWN
ENSMUSG00000023224	ENSMUSG00000023224	1436.54	-1.61967	0.269003	-6.02102	1.73323e-09	1.07514e-06	Serping1	DOWN
ENSMUSG00000024990	ENSMUSG00000024990	1132.62	-2.09402	0.349041	-5.99936	1.98101e-09	1.20213e-06	Rbp4	DOWN
ENSMUSG00000031289	ENSMUSG00000031289	9.89278	-3.27924	0.54913	-5.9717	2.34796e-09	1.36544e-06	Il13ra2	DOWN
ENSMUSG00000034127	ENSMUSG00000034127	70.2757	-2.97286	0.49833	-5.96565	2.43664e-09	1.38809e-06	Tspan8	DOWN
ENSMUSG00000055210	ENSMUSG00000055210	16.1555	-3.11035	0.524739	-5.92742	3.07734e-09	1.68814e-06	Foxd2	DOWN
ENSMUSG00000037185	ENSMUSG00000037185	28.0302	-2.63986	0.447639	-5.89729	3.6953e-09	1.98366e-06	Krt80	DOWN
ENSMUSG00000029843	ENSMUSG00000029843	814.804	-2.5622	0.43663	-5.86812	4.40755e-09	2.32137e-06	Slc13a4	DOWN
ENSMUSG00000036814	ENSMUSG00000036814	963.739	-1.94305	0.331898	-5.85437	4.78823e-09	2.47516e-06	Slc6a20a	DOWN
ENSMUSG00000079507	ENSMUSG00000079507	152.472	-3.2919	0.566487	-5.81107	6.20743e-09	3.09418e-06	H2-Q1	DOWN
ENSMUSG00000032092	ENSMUSG00000032092	34.2915	-2.42057	0.417264	-5.80104	6.59048e-09	3.22748e-06	Mpzl2	DOWN
ENSMUSG00000006014	ENSMUSG00000006014	679.996	-2.55267	0.440766	-5.79145	6.97832e-09	3.3585e-06	Prg4	DOWN
ENSMUSG00000021390	ENSMUSG00000021390	1331.58	-2.4593	0.428577	-5.73828	9.56433e-09	4.44964e-06	Ogn	DOWN
ENSMUSG00000030787	ENSMUSG00000030787	185.217	-1.9769	0.346432	-5.70644	1.15365e-08	5.2792e-06	Lyve1	DOWN
ENSMUSG00000040966	ENSMUSG00000040966	26.6214	-2.23077	0.391523	-5.69766	1.21463e-08	5.46858e-06	Slc22a2	DOWN
ENSMUSG00000005883	ENSMUSG00000005883	39.2326	-2.17503	0.383165	-5.67649	1.37488e-08	6.09182e-06	Spo11	DOWN
ENSMUSG00000078302	ENSMUSG00000078302	57.3353	-1.67613	0.295993	-5.66272	1.48992e-08	6.49838e-06	Foxd1	DOWN
ENSMUSG00000030218	ENSMUSG00000030218	2966.44	-1.8723	0.331206	-5.65298	1.5769e-08	6.77194e-06	Mgp	DOWN
ENSMUSG00000026308	ENSMUSG00000026308	20.8231	-2.15902	0.389746	-5.53955	3.03243e-08	1.19222e-05	Klhl30	DOWN
ENSMUSG00000020264	ENSMUSG00000020264	61.2809	-1.78633	0.326023	-5.47914	4.2739e-08	1.52951e-05	Slc36a2	DOWN
ENSMUSG00000085022	ENSMUSG00000085022	16.5759	-1.96744	0.360453	-5.45826	4.80829e-08	1.69897e-05	Gm5860	DOWN
ENSMUSG00000064294	ENSMUSG00000064294	163.45	-1.76138	0.323369	-5.44697	5.12362e-08	1.78776e-05	Aox3	DOWN
ENSMUSG00000032271	ENSMUSG00000032271	26.6632	-1.9187	0.35371	-5.42449	5.81192e-08	1.97846e-05	Nnmt	DOWN
ENSMUSG00000003477	ENSMUSG00000003477	112.445	-1.54415	0.285591	-5.40684	6.41479e-08	2.1317e-05	Inmt	DOWN
ENSMUSG00000055546	ENSMUSG00000055546	14.8367	-2.59006	0.479531	-5.40123	6.61853e-08	2.17353e-05	Timd4	DOWN
ENSMUSG00000025044	ENSMUSG00000025044	41.6999	-1.59668	0.297131	-5.37366	7.71532e-08	2.47546e-05	Msr1	DOWN
ENSMUSG00000025150	ENSMUSG00000025150	145.123	-1.92823	0.358818	-5.37385	7.70749e-08	2.47546e-05	Cbr2	DOWN
ENSMUSG00000053198	ENSMUSG00000053198	121.148	-3.52425	0.657568	-5.35953	8.34398e-08	2.58793e-05	Prx	DOWN
ENSMUSG00000026989	ENSMUSG00000026989	118.58	-3.84375	0.719509	-5.34219	9.18325e-08	2.81694e-05	Dapl1	DOWN
ENSMUSG00000059430	ENSMUSG00000059430	20.4626	-2.26029	0.423403	-5.3384	9.37697e-08	2.84509e-05	Actg2	DOWN
ENSMUSG00000000303	ENSMUSG00000000303	242.749	-2.88856	0.542192	-5.32756	9.95392e-08	2.91258e-05	Cdh1	DOWN
ENSMUSG00000016024	ENSMUSG00000016024	209.206	-1.72724	0.327192	-5.27899	1.299e-07	3.59012e-05	Lbp	DOWN
ENSMUSG00000036856	ENSMUSG00000036856	586.613	-2.13722	0.405992	-5.26419	1.40807e-07	3.816e-05	Wnt4	DOWN
ENSMUSG00000048387	ENSMUSG00000048387	165.143	-2.50955	0.477762	-5.25273	1.49865e-07	4.02244e-05	Osr1	DOWN
ENSMUSG00000033227	ENSMUSG00000033227	149.642	-2.7372	0.529996	-5.16456	2.41002e-07	6.11575e-05	Wnt6	DOWN
ENSMUSG00000029134	ENSMUSG00000029134	23.1354	-1.90376	0.37634	-5.05861	4.22326e-07	0.000100759	Plb1	DOWN
ENSMUSG00000028716	ENSMUSG00000028716	59.6084	-1.50054	0.299877	-5.00385	5.61962e-07	0.00013182	Pdzk1ip1	DOWN
ENSMUSG00000042254	ENSMUSG00000042254	212.367	-2.70183	0.541486	-4.98966	6.04863e-07	0.000139456	Cilp	DOWN
ENSMUSG00000029163	ENSMUSG00000029163	43.5605	-1.68978	0.340826	-4.9579	7.12588e-07	0.000161717	Emilin1	DOWN
ENSMUSG00000040569	ENSMUSG00000040569	209.822	-1.71304	0.346928	-4.93773	7.9036e-07	0.000173717	Slc26a7	DOWN
ENSMUSG00000071005	ENSMUSG00000071005	61.6111	-2.54291	0.515197	-4.93581	7.98179e-07	0.000174065	Ccl19	DOWN
ENSMUSG00000036446	ENSMUSG00000036446	522.256	-1.68705	0.342058	-4.93204	8.13738e-07	0.000176083	Lum	DOWN
ENSMUSG00000034382	ENSMUSG00000034382	22.5968	-2.02098	0.423922	-4.76733	1.86687e-06	0.000366985	AI661453	DOWN
ENSMUSG00000031070	ENSMUSG00000031070	60.3505	-1.67291	0.351781	-4.75553	1.97922e-06	0.000383667	Mrgprf	DOWN
ENSMUSG00000063011	ENSMUSG00000063011	91.9706	-3.03525	0.639885	-4.74343	2.1013e-06	0.00040175	Msln	DOWN
ENSMUSG00000022595	ENSMUSG00000022595	45.4535	-3.15249	0.67053	-4.70149	2.58264e-06	0.000478276	Lypd2	DOWN
ENSMUSG00000048373	ENSMUSG00000048373	84.9904	-3.16213	0.674248	-4.68987	2.73383e-06	0.000495533	Fgfbp1	DOWN
ENSMUSG00000010122	ENSMUSG00000010122	530.152	-2.3548	0.503437	-4.67746	2.90455e-06	0.000519728	Slc47a1	DOWN
ENSMUSG00000028713	ENSMUSG00000028713	39.8288	-2.12878	0.455973	-4.66865	3.03189e-06	0.000535647	Cyp4b1	DOWN
ENSMUSG00000041559	ENSMUSG00000041559	1589.89	-1.63291	0.351538	-4.64505	3.39999e-06	0.00059317	Fmod	DOWN
ENSMUSG00000028860	ENSMUSG00000028860	16.1276	-1.78994	0.385926	-4.63803	3.51738e-06	0.000606273	Sytl1	DOWN
ENSMUSG00000044006	ENSMUSG00000044006	18.8499	-3.04374	0.656266	-4.63797	3.51853e-06	0.000606273	Cilp2	DOWN
ENSMUSG00000086144	ENSMUSG00000086144	6.9867	-3.05062	0.662913	-4.60184	4.18785e-06	0.000691714	ENSMUSG00000086144	DOWN
ENSMUSG00000037868	ENSMUSG00000037868	36.2888	-1.52125	0.331703	-4.58618	4.51436e-06	0.000736923	Egr2	DOWN
ENSMUSG00000003051	ENSMUSG00000003051	13.6676	-2.49423	0.548573	-4.54677	5.44753e-06	0.000863991	Elf3	DOWN
ENSMUSG00000046733	ENSMUSG00000046733	17.1558	-1.67534	0.371797	-4.50606	6.60429e-06	0.00101292	Gprc5a	DOWN
ENSMUSG00000021950	ENSMUSG00000021950	64.749	-2.95467	0.662015	-4.46315	8.07644e-06	0.00121207	Anxa8	DOWN
ENSMUSG00000026837	ENSMUSG00000026837	140.751	-1.60366	0.360081	-4.4536	8.44423e-06	0.00125379	Col5a1	DOWN
ENSMUSG00000085399	ENSMUSG00000085399	23.5201	-2.01021	0.451843	-4.44891	8.63057e-06	0.00127468	Foxd2os	DOWN
ENSMUSG00000055301	ENSMUSG00000055301	23.0855	-2.33964	0.527295	-4.43706	9.11944e-06	0.00133277	Adh7	DOWN
ENSMUSG00000067219	ENSMUSG00000067219	6.65133	-2.65232	0.600112	-4.41971	9.88324e-06	0.00141477	Nipal1	DOWN
ENSMUSG00000050377	ENSMUSG00000050377	38.9354	-3.02557	0.686994	-4.40407	1.06238e-05	0.00149774	Il31ra	DOWN
ENSMUSG00000001349	ENSMUSG00000001349	127.006	-2.08292	0.478844	-4.34989	1.36204e-05	0.00186373	Cnn1	DOWN
ENSMUSG00000020000	ENSMUSG00000020000	481.571	-1.52388	0.35514	-4.29092	1.77934e-05	0.00232096	Moxd1	DOWN
ENSMUSG00000062329	ENSMUSG00000062329	129.573	-1.73189	0.406261	-4.263	2.01704e-05	0.00259463	Cytl1	DOWN
ENSMUSG00000046714	ENSMUSG00000046714	104.365	-2.03636	0.477579	-4.26392	2.00871e-05	0.00259463	Foxc2	DOWN
ENSMUSG00000079168	ENSMUSG00000079168	22.9004	-1.7052	0.403292	-4.2282	2.35566e-05	0.00293553	Cd209g	DOWN
ENSMUSG00000051596	ENSMUSG00000051596	16.9306	-2.01142	0.476153	-4.22432	2.39664e-05	0.00297332	Otop1	DOWN
ENSMUSG00000047420	ENSMUSG00000047420	147.536	-1.76511	0.421948	-4.18324	2.87386e-05	0.00345779	Fam180a	DOWN
ENSMUSG00000056569	ENSMUSG00000056569	1238.04	-4.95616	1.19712	-4.14007	3.47195e-05	0.00392373	Mpz	DOWN
ENSMUSG00000036596	ENSMUSG00000036596	10.9525	-2.29537	0.554192	-4.14182	3.44558e-05	0.00392373	Cpz	DOWN
ENSMUSG00000035923	ENSMUSG00000035923	8.95489	-3.43965	0.831426	-4.13704	3.51812e-05	0.00395987	Myf6	DOWN
ENSMUSG00000091172	ENSMUSG00000091172	18.1313	-2.3041	0.562772	-4.09421	4.23615e-05	0.00465542	ENSMUSG00000091172	DOWN
ENSMUSG00000030116	ENSMUSG00000030116	125.923	-1.77062	0.433626	-4.08328	4.44039e-05	0.00484176	Mfap5	DOWN
ENSMUSG00000120283	ENSMUSG00000120283	6.22852	2.21531	0.549853	4.02891	5.60368e-05	0.00583661	Gm39993	UP
ENSMUSG00000038167	ENSMUSG00000038167	16.4744	-1.72095	0.435473	-3.95191	7.75296e-05	0.00764721	Plekhg6	DOWN
ENSMUSG00000026043	ENSMUSG00000026043	435.374	-1.68709	0.429795	-3.92535	8.66039e-05	0.00827898	Col3a1	DOWN
ENSMUSG00000106799	ENSMUSG00000106799	11.616	-1.68549	0.429694	-3.92254	8.76212e-05	0.00834764	Gm20756	DOWN
ENSMUSG00000054988	ENSMUSG00000054988	15.8743	-1.57925	0.40492	-3.90016	9.61279e-05	0.00897429	Agtr1b	DOWN
ENSMUSG00000110735	ENSMUSG00000110735	28.6287	-1.58193	0.408636	-3.87126	0.000108275	0.00990949	ENSMUSG00000110735	DOWN
ENSMUSG00000054662	ENSMUSG00000054662	8.38457	-2.84506	0.735929	-3.86594	0.000110661	0.0100909	Ano9	DOWN
ENSMUSG00000086283	ENSMUSG00000086283	23.5567	-1.66211	0.436557	-3.80732	0.000140481	0.0123238	ENSMUSG00000086283	DOWN
ENSMUSG00000024529	ENSMUSG00000024529	155.036	-1.58162	0.416363	-3.79866	0.00014548	0.0126487	Lox	DOWN
ENSMUSG00000066363	ENSMUSG00000066363	8.77044	-2.80018	0.738787	-3.79024	0.000150504	0.0129266	Serpina3f	DOWN
ENSMUSG00000062319	ENSMUSG00000062319	15.1312	-1.73658	0.462941	-3.75118	0.000176003	0.0147981	ENSMUSG00000062319	DOWN
ENSMUSG00000047631	ENSMUSG00000047631	15.6979	-3.48205	0.930408	-3.74249	0.000182204	0.0151708	Apof	DOWN
ENSMUSG00000037095	ENSMUSG00000037095	30.4101	-1.73569	0.463973	-3.74092	0.000183346	0.0151708	Lrg1	DOWN
ENSMUSG00000035296	ENSMUSG00000035296	47.4829	-1.55339	0.416542	-3.72925	0.000192049	0.0156751	Sgcg	DOWN
ENSMUSG00000005836	ENSMUSG00000005836	10.0118	-1.97757	0.533615	-3.70599	0.000210568	0.0167954	Gata6	DOWN
ENSMUSG00000023000	ENSMUSG00000023000	16.9482	-1.82557	0.497159	-3.67201	0.000240652	0.0187641	Dhh	DOWN
ENSMUSG00000054146	ENSMUSG00000054146	33.2569	-7.50866	2.05099	-3.661	0.000251237	0.019373	Krt15	DOWN
ENSMUSG00000046694	ENSMUSG00000046694	27.8174	-1.99393	0.549252	-3.63027	0.000283127	0.0214761	Tent5b	DOWN
ENSMUSG00000111995	ENSMUSG00000111995	6.36317	-3.56896	0.986873	-3.61643	0.000298695	0.0223044	ENSMUSG00000111995	DOWN
ENSMUSG00000057003	ENSMUSG00000057003	70.6564	4.04012	1.1343	3.56178	0.000368348	0.0260966	Myh4	UP
ENSMUSG00000034435	ENSMUSG00000034435	14.5717	-1.82958	0.515382	-3.54996	0.000385293	0.0271105	Tmem30b	DOWN
ENSMUSG00000090675	ENSMUSG00000090675	6.46593	2.7871	0.785548	3.54797	0.000388207	0.0271589	Or5v1b	UP
ENSMUSG00000107653	ENSMUSG00000107653	4.28976	-3.21358	0.90792	-3.5395	0.000400889	0.0278368	ENSMUSG00000107653	DOWN
ENSMUSG00000115353	ENSMUSG00000115353	4.96751	-3.18681	0.900326	-3.53962	0.000400706	0.0278368	ENSMUSG00000115353	DOWN
ENSMUSG00000103931	ENSMUSG00000103931	5.53196	-2.87393	0.813197	-3.53411	0.000409155	0.0281369	ENSMUSG00000103931	DOWN
ENSMUSG00000050370	ENSMUSG00000050370	62.0211	-2.08654	0.593927	-3.51313	0.000442858	0.0297162	Ch25h	DOWN
ENSMUSG00000094651	ENSMUSG00000094651	11.3686	-2.50684	0.719997	-3.48173	0.000498181	0.0327977	Gal3st2	DOWN
ENSMUSG00000103308	ENSMUSG00000103308	3.52064	-3.24699	0.942662	-3.44449	0.000572144	0.0365447	ENSMUSG00000103308	DOWN
ENSMUSG00000017723	ENSMUSG00000017723	11.2301	-1.61081	0.46773	-3.44388	0.000573424	0.0365447	Wfdc2	DOWN
ENSMUSG00000120482	ENSMUSG00000120482	3.755	-3.33777	0.977444	-3.41479	0.000638304	0.0399498	ENSMUSG00000120482	DOWN
ENSMUSG00000032085	ENSMUSG00000032085	11.7118	-1.51378	0.447822	-3.38032	0.000724007	0.0438393	Tagln	DOWN
ENSMUSG00000114496	ENSMUSG00000114496	8.65423	-1.72486	0.514914	-3.3498	0.000808689	0.0482345	ENSMUSG00000114496	DOWN
ENSMUSG00000042357	ENSMUSG00000042357	7.68262	-4.91194	1.46929	-3.34307	0.000828567	0.0491053	Gjb5	DOWN
ENSMUSG00000057719	ENSMUSG00000057719	11.7932	-1.91094	0.572268	-3.33924	0.000840094	0.0493693	Sh3rf2	DOWN

## Sheet: Human
	X	baseMean	log2FoldChange	lfcSE	stat	pvalue	padj	Symbol	Direction
ENSG00000155465	ENSG00000155465	592.64	1.8749	0.140624	13.3327	1.4932e-40	5.97114e-36	SLC7A7	UP
ENSG00000155926	ENSG00000155926	1294.39	2.40814	0.196726	12.2411	1.87569e-34	3.75035e-30	SLA	UP
ENSG00000166866	ENSG00000166866	406.279	-3.716	0.305308	-12.1713	4.42016e-34	5.89193e-30	MYO1A	DOWN
ENSG00000096060	ENSG00000096060	6907.12	2.97288	0.255557	11.633	2.80193e-31	2.80116e-27	FKBP5	UP
ENSG00000177575	ENSG00000177575	4955.34	4.06599	0.376679	10.7943	3.66253e-27	2.92921e-23	CD163	UP
ENSG00000143110	ENSG00000143110	574.464	2.34164	0.217392	10.7715	4.69106e-27	3.12651e-23	C1orf162	UP
ENSG00000122122	ENSG00000122122	254.784	1.69213	0.15803	10.7077	9.36968e-27	5.35263e-23	SASH3	UP
ENSG00000105366	ENSG00000105366	591.964	3.13005	0.297623	10.5168	7.22839e-26	3.6132e-22	SIGLEC8	UP
ENSG00000196209	ENSG00000196209	335.11	2.47092	0.248705	9.93512	2.92834e-23	1.17101e-19	SIRPB2	UP
ENSG00000187554	ENSG00000187554	689.855	1.86371	0.191262	9.74427	1.95178e-22	7.09543e-19	TLR5	UP
ENSG00000180353	ENSG00000180353	1597.12	1.9781	0.204534	9.67127	3.99383e-22	1.23811e-18	HCLS1	UP
ENSG00000102317	ENSG00000102317	2867.82	-1.62875	0.168425	-9.67048	4.02496e-22	1.23811e-18	RBM3	DOWN
ENSG00000285972	ENSG00000285972	66.393	3.72555	0.388269	9.59529	8.36848e-22	2.39034e-18	CERNA2	UP
ENSG00000166927	ENSG00000166927	624.728	2.35132	0.247371	9.50527	1.99534e-21	5.31945e-18	MS4A7	UP
ENSG00000047457	ENSG00000047457	3882.55	2.7712	0.293962	9.42708	4.21675e-21	1.0539e-17	CP	UP
ENSG00000107738	ENSG00000107738	2509.91	1.89829	0.205723	9.22739	2.77308e-20	6.52309e-17	VSIR	UP
ENSG00000167588	ENSG00000167588	2530.18	-2.73083	0.296595	-9.20726	3.34554e-20	7.43249e-17	GPD1	DOWN
ENSG00000197430	ENSG00000197430	4944.34	-2.38561	0.263685	-9.0472	1.46686e-19	2.66628e-16	OPALIN	DOWN
ENSG00000188613	ENSG00000188613	264.067	2.10725	0.232792	9.05209	1.40256e-19	2.66628e-16	NANOS1	UP
ENSG00000018280	ENSG00000018280	782.636	3.12574	0.358944	8.70814	3.08902e-18	5.14695e-15	SLC11A1	UP
ENSG00000128606	ENSG00000128606	199.628	-1.90958	0.220699	-8.65241	5.04223e-18	8.06535e-15	LRRC17	DOWN
ENSG00000163884	ENSG00000163884	1337.75	1.78948	0.207268	8.63364	5.94292e-18	8.8019e-15	KLF15	UP
ENSG00000197249	ENSG00000197249	649.808	2.52191	0.292025	8.63595	5.8241e-18	8.8019e-15	SERPINA1	UP
ENSG00000113916	ENSG00000113916	5562.31	2.22215	0.258253	8.60454	7.66261e-18	1.09436e-14	BCL6	UP
ENSG00000110324	ENSG00000110324	972.882	1.64693	0.193858	8.49553	1.97035e-17	2.71698e-14	IL10RA	UP
ENSG00000275830	ENSG00000275830	305.502	2.80408	0.330351	8.48819	2.09881e-17	2.79765e-14	LINC03082	UP
ENSG00000142583	ENSG00000142583	951.796	2.34507	0.278316	8.42591	3.57947e-17	4.6174e-14	SLC2A5	UP
ENSG00000205364	ENSG00000205364	942.517	2.2358	0.267561	8.35623	6.47534e-17	8.09195e-14	MT1M	UP
ENSG00000059377	ENSG00000059377	995.417	1.85779	0.223086	8.32771	8.24194e-17	9.69374e-14	TBXAS1	UP
ENSG00000169413	ENSG00000169413	324.703	2.79051	0.339612	8.21675	2.09093e-16	2.25984e-13	RNASE6	UP
ENSG00000109906	ENSG00000109906	7782.87	2.00328	0.244843	8.18187	2.79475e-16	2.94103e-13	ZBTB16	UP
ENSG00000163131	ENSG00000163131	1134.65	1.50929	0.18501	8.15791	3.40863e-16	3.49507e-13	CTSS	UP
ENSG00000085514	ENSG00000085514	247.568	1.70617	0.21005	8.12267	4.56035e-16	4.55909e-13	PILRA	UP
ENSG00000129450	ENSG00000129450	142.232	2.11654	0.260893	8.11269	4.95107e-16	4.82898e-13	SIGLEC9	UP
ENSG00000101187	ENSG00000101187	962.764	3.22254	0.399029	8.07594	6.69561e-16	6.37502e-13	SLCO4A1	UP
ENSG00000172578	ENSG00000172578	615.411	1.66468	0.208012	8.0028	1.21626e-15	1.13109e-12	KLHL6	UP
ENSG00000165507	ENSG00000165507	3833.04	2.41966	0.302702	7.99353	1.31126e-15	1.19173e-12	DEPP1	UP
ENSG00000125772	ENSG00000125772	6097.6	-1.95766	0.245917	-7.96066	1.71126e-15	1.5207e-12	GPCPD1	DOWN
ENSG00000167434	ENSG00000167434	216.548	-2.49955	0.314814	-7.93979	2.0252e-15	1.7231e-12	CA4	DOWN
ENSG00000159640	ENSG00000159640	152.891	-1.8925	0.238336	-7.94045	2.01457e-15	1.7231e-12	ACE	DOWN
ENSG00000165025	ENSG00000165025	1209.29	1.77424	0.223656	7.93291	2.14064e-15	1.78337e-12	SYK	UP
ENSG00000112312	ENSG00000112312	592.803	1.67338	0.211276	7.92034	2.36855e-15	1.93298e-12	GMNN	UP
ENSG00000166928	ENSG00000166928	195.408	2.66794	0.338029	7.89263	2.95873e-15	2.36633e-12	MS4A14	UP
ENSG00000150782	ENSG00000150782	458.963	1.8121	0.232708	7.78701	6.86149e-15	5.17706e-12	IL18	UP
ENSG00000173110	ENSG00000173110	1267.7	3.70375	0.476329	7.77561	7.50824e-15	5.56013e-12	HSPA6	UP
ENSG00000132965	ENSG00000132965	407.393	2.54487	0.327698	7.76591	8.10599e-15	5.89365e-12	ALOX5AP	UP
ENSG00000003989	ENSG00000003989	10108.8	1.83555	0.236548	7.75973	8.51104e-15	6.07765e-12	SLC7A2	UP
ENSG00000163395	ENSG00000163395	167.143	-2.82371	0.364309	-7.75086	9.12733e-15	6.40338e-12	IGFN1	DOWN
ENSG00000121895	ENSG00000121895	83.0042	2.12143	0.275196	7.70881	1.26998e-14	8.75605e-12	TMEM156	UP
ENSG00000114013	ENSG00000114013	415.634	2.01416	0.261443	7.70404	1.31834e-14	8.78649e-12	CD86	UP
ENSG00000110077	ENSG00000110077	1260.03	2.12237	0.276414	7.67822	1.6131e-14	1.05748e-11	MS4A6A	UP
ENSG00000287736	ENSG00000287736	109.386	2.15263	0.280766	7.66698	1.76094e-14	1.13578e-11	PTCSC1	UP
ENSG00000167851	ENSG00000167851	277.372	2.20462	0.289	7.62845	2.37599e-14	1.50815e-11	CD300A	UP
ENSG00000137959	ENSG00000137959	3522.14	-1.55509	0.205046	-7.58408	3.34843e-14	2.0922e-11	IFI44L	DOWN
ENSG00000135074	ENSG00000135074	795.347	-1.70986	0.227245	-7.52427	5.3014e-14	3.16415e-11	ADAM19	DOWN
ENSG00000145824	ENSG00000145824	498.688	-2.74981	0.36573	-7.5187	5.53235e-14	3.25343e-11	CXCL14	DOWN
ENSG00000125337	ENSG00000125337	92.9097	-2.25624	0.300492	-7.50848	5.98162e-14	3.41713e-11	KIF25	DOWN
ENSG00000188611	ENSG00000188611	180.117	-3.22863	0.429968	-7.50901	5.95747e-14	3.41713e-11	ASAH2	DOWN
ENSG00000251600	ENSG00000251600	278.858	-1.57658	0.210349	-7.49504	6.62782e-14	3.73296e-11	GUSBP5	DOWN
ENSG00000101306	ENSG00000101306	66.456	-3.23883	0.433669	-7.46843	8.11568e-14	4.50747e-11	MYLK2	DOWN
ENSG00000004799	ENSG00000004799	7845.92	2.33084	0.313458	7.43591	1.03847e-13	5.61182e-11	PDK4	UP
ENSG00000115602	ENSG00000115602	398.371	4.68723	0.634962	7.38191	1.56037e-13	8.31969e-11	IL1RL1	UP
ENSG00000162511	ENSG00000162511	2429.5	2.34021	0.317619	7.36798	1.73227e-13	9.09036e-11	LAPTM5	UP
ENSG00000228058	ENSG00000228058	222.636	3.16491	0.42963	7.3666	1.75037e-13	9.09036e-11	LINC01736	UP
ENSG00000165125	ENSG00000165125	273.717	-2.34797	0.322508	-7.28033	3.33012e-13	1.68568e-10	TRPV6	DOWN
ENSG00000115107	ENSG00000115107	983.045	1.84275	0.254793	7.23233	4.74776e-13	2.3228e-10	STEAP3	UP
ENSG00000245532	ENSG00000245532	168869	2.28653	0.31609	7.2338	4.69678e-13	2.3228e-10	NEAT1	UP
ENSG00000129667	ENSG00000129667	657.426	1.68738	0.233324	7.23189	4.76305e-13	2.3228e-10	RHBDF2	UP
ENSG00000104833	ENSG00000104833	7166.03	-1.6451	0.227944	-7.21713	5.30973e-13	2.5582e-10	TUBB4A	DOWN
ENSG00000213654	ENSG00000213654	182.221	1.63066	0.226341	7.20446	5.82727e-13	2.77413e-10	GPSM3	UP
ENSG00000026508	ENSG00000026508	20457.2	1.94828	0.270773	7.19526	6.23419e-13	2.93293e-10	CD44	UP
ENSG00000119888	ENSG00000119888	82.0905	-2.05583	0.28593	-7.18998	6.48004e-13	3.01314e-10	EPCAM	DOWN
ENSG00000086730	ENSG00000086730	612.403	1.70042	0.237303	7.16563	7.74321e-13	3.55912e-10	LAT2	UP
ENSG00000144339	ENSG00000144339	1281.76	-1.63267	0.227952	-7.16234	7.93109e-13	3.60405e-10	TMEFF2	DOWN
ENSG00000165973	ENSG00000165973	352.486	-3.56982	0.498865	-7.15589	8.31297e-13	3.73514e-10	NELL1	DOWN
ENSG00000147872	ENSG00000147872	1341.84	1.68221	0.235503	7.14305	9.12843e-13	4.01139e-10	PLIN2	UP
ENSG00000119547	ENSG00000119547	168.178	-2.75995	0.386549	-7.13998	9.33434e-13	4.05729e-10	ONECUT2	DOWN
ENSG00000163694	ENSG00000163694	376.173	1.53135	0.214607	7.1356	9.6369e-13	4.14376e-10	RBM47	UP
ENSG00000134061	ENSG00000134061	150.823	2.03842	0.286786	7.1078	1.17909e-12	4.96322e-10	CD180	UP
ENSG00000173227	ENSG00000173227	325.923	-2.53265	0.356797	-7.0983	1.26299e-12	5.26101e-10	SYT12	DOWN
ENSG00000275395	ENSG00000275395	2045.49	2.72637	0.384277	7.0948	1.2954e-12	5.34037e-10	FCGBP	UP
ENSG00000256030	ENSG00000256030	59.5877	2.40395	0.339566	7.07947	1.44705e-12	5.90471e-10	ENSG00000256030	UP
ENSG00000026297	ENSG00000026297	1430.93	1.65049	0.233373	7.07231	1.52381e-12	6.15018e-10	RNASET2	UP
ENSG00000171051	ENSG00000171051	339.982	2.70589	0.382673	7.07102	1.53797e-12	6.15018e-10	FPR1	UP
ENSG00000287458	ENSG00000287458	178.004	2.75112	0.389484	7.06349	1.62376e-12	6.42896e-10	ENSG00000287458	UP
ENSG00000180198	ENSG00000180198	643.008	2.17844	0.308978	7.05046	1.78331e-12	6.92389e-10	RCC1	UP
ENSG00000179593	ENSG00000179593	185.471	4.89415	0.694161	7.05045	1.78339e-12	6.92389e-10	ALOX15B	UP
ENSG00000100362	ENSG00000100362	334.736	-4.60619	0.653494	-7.04855	1.80792e-12	6.95163e-10	PVALB	DOWN
ENSG00000185811	ENSG00000185811	709.872	1.52539	0.216617	7.0419	1.8964e-12	7.15427e-10	IKZF1	UP
ENSG00000179869	ENSG00000179869	600.85	-2.99561	0.425509	-7.04006	1.92158e-12	7.18151e-10	ABCA13	DOWN
ENSG00000121966	ENSG00000121966	2923.8	2.18868	0.31102	7.03709	1.96294e-12	7.20141e-10	CXCR4	UP
ENSG00000276269	ENSG00000276269	71.9615	3.93965	0.560871	7.02416	2.15353e-12	7.75079e-10	ENSG00000276269	UP
ENSG00000169403	ENSG00000169403	738.656	2.0543	0.292808	7.01587	2.2853e-12	8.01638e-10	PTAFR	UP
ENSG00000116745	ENSG00000116745	196.581	-2.65406	0.38013	-6.98196	2.91088e-12	9.89533e-10	RPE65	DOWN
ENSG00000253807	ENSG00000253807	444.621	-1.91441	0.274355	-6.97787	2.99693e-12	1.00709e-09	LOC107986448	DOWN
ENSG00000149527	ENSG00000149527	310.341	-1.6689	0.239301	-6.97405	3.07934e-12	1.02616e-09	PLCH2	DOWN
ENSG00000166523	ENSG00000166523	96.8155	3.21256	0.461955	6.95426	3.54407e-12	1.16167e-09	CLEC4E	UP
ENSG00000168314	ENSG00000168314	116567	-1.58373	0.228281	-6.93763	3.98731e-12	1.29633e-09	MOBP	DOWN
ENSG00000155659	ENSG00000155659	1377.64	3.21262	0.463747	6.92752	4.28275e-12	1.38115e-09	VSIG4	UP
ENSG00000133256	ENSG00000133256	540.975	-1.68243	0.243069	-6.9216	4.4656e-12	1.4286e-09	PDE6B	DOWN
ENSG00000231131	ENSG00000231131	105.996	1.56144	0.226164	6.90404	5.05454e-12	1.57911e-09	LOC105378305	UP
ENSG00000287684	ENSG00000287684	96.5054	2.21071	0.320682	6.89379	5.43254e-12	1.68405e-09	LOC105372984	UP
ENSG00000251194	ENSG00000251194	29.8827	2.65116	0.385846	6.87103	6.37404e-12	1.94574e-09	ENSG00000251194	UP
ENSG00000172216	ENSG00000172216	421.508	2.17679	0.317245	6.86154	6.81221e-12	2.06374e-09	CEBPB	UP
ENSG00000110079	ENSG00000110079	247.829	1.98482	0.289697	6.85135	7.31554e-12	2.19956e-09	MS4A4A	UP
ENSG00000168874	ENSG00000168874	1063.21	2.70249	0.39513	6.83949	7.94742e-12	2.37171e-09	ATOH8	UP
ENSG00000197520	ENSG00000197520	170.872	2.32144	0.340699	6.81375	9.50883e-12	2.77554e-09	FAM177B	UP
ENSG00000101825	ENSG00000101825	624.509	-2.41681	0.356483	-6.7796	1.20511e-11	3.49212e-09	MXRA5	DOWN
ENSG00000144837	ENSG00000144837	624.708	1.64007	0.2422	6.77157	1.27394e-11	3.63883e-09	PLA1A	UP
ENSG00000203747	ENSG00000203747	1256.08	2.67687	0.395809	6.76304	1.35121e-11	3.83218e-09	FCGR3A	UP
ENSG00000282608	ENSG00000282608	363.705	2.66409	0.397489	6.70231	2.05147e-11	5.73679e-09	ADORA3	UP
ENSG00000132002	ENSG00000132002	18249.4	2.3357	0.349493	6.6831	2.33934e-11	6.49639e-09	DNAJB1	UP
ENSG00000102678	ENSG00000102678	261.873	-3.92662	0.591125	-6.64262	3.08163e-11	8.38309e-09	FGF9	DOWN
ENSG00000286293	ENSG00000286293	152.747	-2.46078	0.371291	-6.62762	3.41134e-11	9.09439e-09	ENSG00000286293	DOWN
ENSG00000102362	ENSG00000102362	2265.53	2.01085	0.304293	6.60826	3.88873e-11	1.00978e-08	SYTL4	UP
ENSG00000162783	ENSG00000162783	375.169	1.76612	0.267435	6.60394	4.00358e-11	1.02628e-08	IER5	UP
ENSG00000285938	ENSG00000285938	495.751	2.5199	0.382057	6.59561	4.23513e-11	1.06515e-08	BCL6-AS1	UP
ENSG00000122367	ENSG00000122367	1106.13	-1.84495	0.279957	-6.59012	4.39481e-11	1.09158e-08	LDB3	DOWN
ENSG00000011600	ENSG00000011600	636.811	1.91311	0.290264	6.59093	4.37087e-11	1.09158e-08	TYROBP	UP
ENSG00000169507	ENSG00000169507	286.71	-1.75532	0.267	-6.57422	4.89095e-11	1.19259e-08	SLC38A11	DOWN
ENSG00000145681	ENSG00000145681	68.9147	-2.80337	0.426627	-6.57101	4.99753e-11	1.21119e-08	HAPLN1	DOWN
ENSG00000285534	ENSG00000285534	151.305	1.62984	0.248566	6.55695	5.49183e-11	1.30722e-08	ENSG00000285534	UP
ENSG00000151929	ENSG00000151929	6779.05	2.79697	0.427348	6.54495	5.95158e-11	1.40827e-08	BAG3	UP
ENSG00000157168	ENSG00000157168	1928.13	-3.62257	0.553769	-6.54167	6.08354e-11	1.43103e-08	NRG1	DOWN
ENSG00000006747	ENSG00000006747	1161.52	1.80757	0.2769	6.52787	6.67097e-11	1.55096e-08	SCIN	UP
ENSG00000197405	ENSG00000197405	493.019	2.03934	0.312496	6.52597	6.75635e-11	1.55276e-08	C5AR1	UP
ENSG00000237422	ENSG00000237422	77.2452	1.54206	0.237203	6.50101	7.97805e-11	1.81269e-08	ENSG00000237422	UP
ENSG00000105967	ENSG00000105967	464.605	1.79035	0.276361	6.4783	9.27641e-11	2.07311e-08	TFEC	UP
ENSG00000122986	ENSG00000122986	627.181	1.90849	0.2946	6.47824	9.27972e-11	2.07311e-08	HVCN1	UP
ENSG00000133800	ENSG00000133800	1259.43	1.97014	0.304232	6.47577	9.43277e-11	2.08402e-08	LYVE1	UP
ENSG00000131401	ENSG00000131401	314.922	1.81207	0.280038	6.47078	9.74954e-11	2.14217e-08	ENSG00000131401	UP
ENSG00000019186	ENSG00000019186	57.1641	-2.9616	0.457824	-6.46887	9.87368e-11	2.15759e-08	CYP24A1	DOWN
ENSG00000277363	ENSG00000277363	1138.6	-1.56375	0.242155	-6.45764	1.06349e-10	2.31131e-08	SRCIN1	DOWN
ENSG00000146250	ENSG00000146250	216.409	-3.4361	0.533519	-6.44044	1.19125e-10	2.53389e-08	PRSS35	DOWN
ENSG00000287051	ENSG00000287051	28.437	-2.71315	0.421569	-6.43585	1.22783e-10	2.59787e-08	ENSG00000287051	DOWN
ENSG00000017483	ENSG00000017483	1443.76	-1.94671	0.302693	-6.43128	1.26533e-10	2.66313e-08	SLC38A5	DOWN
ENSG00000134917	ENSG00000134917	189.609	-1.67364	0.260367	-6.42802	1.29279e-10	2.70668e-08	ADAMTS8	DOWN
ENSG00000130222	ENSG00000130222	252.267	1.88241	0.293385	6.41619	1.39727e-10	2.91017e-08	GADD45G	UP
ENSG00000232110	ENSG00000232110	171.528	-1.62255	0.253009	-6.41303	1.42654e-10	2.95574e-08	LOC124902477	DOWN
ENSG00000165030	ENSG00000165030	1506.55	1.97691	0.308451	6.40916	1.4632e-10	3.01608e-08	NFIL3	UP
ENSG00000137462	ENSG00000137462	1029.85	1.96424	0.306814	6.40203	1.53322e-10	3.14421e-08	TLR2	UP
ENSG00000155307	ENSG00000155307	233.741	1.54086	0.240999	6.39363	1.61997e-10	3.30515e-08	SAMSN1	UP
ENSG00000197921	ENSG00000197921	38.2515	-2.3519	0.369244	-6.3695	1.89642e-10	3.83011e-08	HES5	DOWN
ENSG00000104894	ENSG00000104894	495.217	1.92192	0.302546	6.3525	2.11849e-10	4.19388e-08	CD37	UP
ENSG00000077942	ENSG00000077942	6079.81	1.58892	0.250392	6.34574	2.21361e-10	4.36059e-08	FBLN1	UP
ENSG00000131459	ENSG00000131459	2450.74	1.84116	0.291754	6.31064	2.77886e-10	5.39437e-08	GFPT2	UP
ENSG00000187773	ENSG00000187773	374.023	-1.87166	0.296768	-6.30681	2.84839e-10	5.4791e-08	DIPK1C	DOWN
ENSG00000183943	ENSG00000183943	3506.43	1.55249	0.246441	6.29963	2.98348e-10	5.70844e-08	PRKX	UP
ENSG00000145358	ENSG00000145358	701.792	1.79839	0.286614	6.27459	3.50561e-10	6.64388e-08	DDIT4L	UP
ENSG00000155629	ENSG00000155629	923.572	1.67297	0.266857	6.26917	3.6297e-10	6.8466e-08	PIK3AP1	UP
ENSG00000120903	ENSG00000120903	57.2335	-3.9202	0.625517	-6.26713	3.67767e-10	6.90452e-08	CHRNA2	DOWN
ENSG00000204278	ENSG00000204278	179.017	-1.54025	0.247061	-6.23427	4.53885e-10	8.32587e-08	TMEM235	DOWN
ENSG00000226287	ENSG00000226287	41.3408	-2.02876	0.326197	-6.21945	4.98914e-10	9.11007e-08	ENSG00000226287	DOWN
ENSG00000125730	ENSG00000125730	14375.7	1.86815	0.30253	6.17509	6.6127e-10	1.17527e-07	C3	UP
ENSG00000214100	ENSG00000214100	23.4091	-2.98431	0.483449	-6.17297	6.70197e-10	1.18586e-07	ENSG00000214100	DOWN
ENSG00000175985	ENSG00000175985	89.4964	-3.44996	0.559821	-6.16261	7.15544e-10	1.26052e-07	PLEKHD1	DOWN
ENSG00000159399	ENSG00000159399	2101.92	2.20265	0.357557	6.16028	7.26168e-10	1.27363e-07	HK2	UP
ENSG00000213700	ENSG00000213700	118.981	1.75989	0.286377	6.14537	7.97798e-10	1.38109e-07	RPL17P50	UP
ENSG00000141682	ENSG00000141682	121.414	-1.61113	0.262167	-6.14541	7.97555e-10	1.38109e-07	PMAIP1	DOWN
ENSG00000154162	ENSG00000154162	379.955	-2.96907	0.483864	-6.13617	8.45328e-10	1.45706e-07	CDH12	DOWN
ENSG00000229727	ENSG00000229727	69.0376	-2.25845	0.368641	-6.12641	8.98815e-10	1.54261e-07	LOC100506274	DOWN
ENSG00000196666	ENSG00000196666	76.2391	-2.11811	0.346753	-6.1084	1.00633e-09	1.70518e-07	FAM180B	DOWN
ENSG00000204103	ENSG00000204103	389.044	1.52765	0.250793	6.09126	1.12025e-09	1.8902e-07	MAFB	UP
ENSG00000187134	ENSG00000187134	2088.01	1.88996	0.310602	6.08484	1.16607e-09	1.94292e-07	AKR1C1	UP
ENSG00000159713	ENSG00000159713	2798.63	-1.68105	0.276355	-6.08293	1.18003e-09	1.95801e-07	TPPP3	DOWN
ENSG00000186417	ENSG00000186417	5793.77	-1.63989	0.269815	-6.07785	1.21803e-09	1.99621e-07	GLDN	DOWN
ENSG00000261051	ENSG00000261051	140.539	2.40846	0.397321	6.06176	1.34638e-09	2.18863e-07	ENSG00000261051	UP
ENSG00000263426	ENSG00000263426	3518.3	-2.52083	0.41691	-6.04646	1.48067e-09	2.37503e-07	RN7SL471P	DOWN
ENSG00000100504	ENSG00000100504	1377.26	1.64355	0.271898	6.04472	1.49668e-09	2.37503e-07	PYGL	UP
ENSG00000143333	ENSG00000143333	690.513	1.62049	0.268971	6.02476	1.69358e-09	2.67686e-07	RGS16	UP
ENSG00000143119	ENSG00000143119	1348.58	1.60909	0.267667	6.01154	1.83769e-09	2.8706e-07	CD53	UP
ENSG00000135245	ENSG00000135245	1436.02	2.55708	0.425531	6.00914	1.86512e-09	2.89087e-07	HILPDA	UP
ENSG00000250771	ENSG00000250771	103.334	2.31909	0.386605	5.99859	1.99034e-09	3.07304e-07	ENSG00000250771	UP
ENSG00000167208	ENSG00000167208	127.174	1.75004	0.291779	5.99783	1.99967e-09	3.07556e-07	SNX20	UP
ENSG00000145934	ENSG00000145934	2029.26	-1.70306	0.284654	-5.98291	2.19189e-09	3.33276e-07	TENM2	DOWN
ENSG00000124440	ENSG00000124440	1564.44	2.25157	0.376554	5.9794	2.23964e-09	3.39245e-07	HIF3A	UP
ENSG00000042493	ENSG00000042493	969.812	1.57926	0.264664	5.96704	2.41593e-09	3.60487e-07	CAPG	UP
ENSG00000256659	ENSG00000256659	36.3345	-5.27586	0.884284	-5.96624	2.42777e-09	3.60908e-07	LINC02368	DOWN
ENSG00000156687	ENSG00000156687	516.027	-1.51621	0.254243	-5.96364	2.46681e-09	3.65352e-07	UNC5D	DOWN
ENSG00000286389	ENSG00000286389	46.2605	-2.61733	0.439397	-5.95665	2.57458e-09	3.79907e-07	LOC105373289	DOWN
ENSG00000168209	ENSG00000168209	1997.03	2.04211	0.34329	5.94863	2.70395e-09	3.96074e-07	DDIT4	UP
ENSG00000125148	ENSG00000125148	4075.97	2.35519	0.396522	5.93962	2.85676e-09	4.1391e-07	MT2A	UP
ENSG00000108846	ENSG00000108846	939.633	2.40168	0.404329	5.93991	2.85181e-09	4.1391e-07	ABCC3	UP
ENSG00000267432	ENSG00000267432	179.291	-2.54017	0.427614	-5.94033	2.84452e-09	4.1391e-07	ENSG00000267432	DOWN
ENSG00000138964	ENSG00000138964	321.748	1.56397	0.263346	5.93882	2.87087e-09	4.14453e-07	PARVG	UP
ENSG00000106236	ENSG00000106236	592.645	2.74769	0.463014	5.93436	2.94993e-09	4.24334e-07	NPTX2	UP
ENSG00000113356	ENSG00000113356	437.125	-1.68093	0.283287	-5.93364	2.96295e-09	4.24678e-07	POLR3G	DOWN
ENSG00000183615	ENSG00000183615	38.1822	2.65669	0.447991	5.93023	3.02507e-09	4.30497e-07	FAM167B	UP
ENSG00000172508	ENSG00000172508	2564.56	-2.20687	0.372211	-5.92909	3.04612e-09	4.31955e-07	CARNS1	DOWN
ENSG00000160255	ENSG00000160255	1691.26	1.88137	0.31801	5.91606	3.29743e-09	4.6594e-07	ITGB2	UP
ENSG00000164761	ENSG00000164761	263.312	1.69923	0.288654	5.88673	3.9391e-09	5.4678e-07	TNFRSF11B	UP
ENSG00000279387	ENSG00000279387	31.7754	-2.06583	0.351732	-5.8733	4.27197e-09	5.87051e-07	ENSG00000279387	DOWN
ENSG00000164287	ENSG00000164287	36.3252	-5.16439	0.879727	-5.87045	4.34625e-09	5.95213e-07	CDC20B	DOWN
ENSG00000287338	ENSG00000287338	392.645	3.39319	0.579558	5.8548	4.77581e-09	6.51808e-07	ENSG00000287338	UP
ENSG00000233828	ENSG00000233828	147.807	-2.27008	0.387834	-5.85322	4.82144e-09	6.55798e-07	MIR4280HG	DOWN
ENSG00000261003	ENSG00000261003	40.8374	-3.40727	0.584159	-5.83278	5.45128e-09	7.31515e-07	ENSG00000261003	DOWN
ENSG00000074803	ENSG00000074803	131.161	-1.84477	0.316444	-5.82967	5.55356e-09	7.40271e-07	SLC12A1	DOWN
ENSG00000141744	ENSG00000141744	97.272	2.35978	0.405164	5.82425	5.73692e-09	7.57141e-07	PNMT	UP
ENSG00000150656	ENSG00000150656	9238.17	-1.93426	0.332151	-5.82343	5.76532e-09	7.57155e-07	CNDP1	DOWN
ENSG00000178031	ENSG00000178031	1060.04	-2.04119	0.351522	-5.80673	6.37036e-09	8.29787e-07	ADAMTSL1	DOWN
ENSG00000239998	ENSG00000239998	201.565	1.79994	0.310634	5.79441	6.85624e-09	8.84433e-07	LILRA2	UP
ENSG00000166741	ENSG00000166741	538.221	2.39693	0.414551	5.78199	7.38232e-09	9.49233e-07	NNMT	UP
ENSG00000211445	ENSG00000211445	9918.27	2.92042	0.506217	5.76911	7.96905e-09	1.01422e-06	GPX3	UP
ENSG00000173926	ENSG00000173926	1073.98	1.57368	0.273364	5.75671	8.57687e-09	1.08196e-06	MARCHF3	UP
ENSG00000234084	ENSG00000234084	167.264	-1.59547	0.277201	-5.75563	8.63214e-09	1.08551e-06	ENSG00000234084	DOWN
ENSG00000130876	ENSG00000130876	204.31	-2.37887	0.414185	-5.7435	9.27415e-09	1.15895e-06	SLC7A10	DOWN
ENSG00000121690	ENSG00000121690	334.223	-1.78402	0.31148	-5.72756	1.01885e-08	1.25749e-06	DEPDC7	DOWN
ENSG00000279908	ENSG00000279908	22.0242	-2.77119	0.484694	-5.71741	1.08163e-08	1.32273e-06	ENSG00000279908	DOWN
ENSG00000205279	ENSG00000205279	37.6346	-3.41914	0.59799	-5.71771	1.07967e-08	1.32273e-06	CTXN3	DOWN
ENSG00000007908	ENSG00000007908	405.237	-2.83944	0.496919	-5.71409	1.10293e-08	1.34467e-06	SELE	DOWN
ENSG00000172247	ENSG00000172247	214.588	-2.68659	0.470414	-5.71112	1.12235e-08	1.36418e-06	C1QTNF4	DOWN
ENSG00000267690	ENSG00000267690	278.231	2.25493	0.395256	5.70499	1.1635e-08	1.40992e-06	LDLRAD4-AS1	UP
ENSG00000254561	ENSG00000254561	41.342	-1.87377	0.329451	-5.68755	1.28879e-08	1.53385e-06	ENSG00000254561	DOWN
ENSG00000260314	ENSG00000260314	761.046	1.89276	0.333553	5.67455	1.39056e-08	1.64518e-06	MRC1	UP
ENSG00000066294	ENSG00000066294	969.325	1.78363	0.314377	5.67355	1.39867e-08	1.64905e-06	CD84	UP
ENSG00000169035	ENSG00000169035	125.631	-3.17039	0.558843	-5.67313	1.40208e-08	1.64905e-06	KLK7	DOWN
ENSG00000203804	ENSG00000203804	83.4014	1.56425	0.275756	5.6726	1.40647e-08	1.64936e-06	ENSG00000203804	UP
ENSG00000117600	ENSG00000117600	1428.06	-1.75319	0.309464	-5.66523	1.46832e-08	1.70687e-06	PLPPR4	DOWN
ENSG00000286473	ENSG00000286473	120.663	-3.01265	0.531891	-5.66403	1.47856e-08	1.71177e-06	ENSG00000286473	DOWN
ENSG00000167103	ENSG00000167103	41.9339	-2.2716	0.401543	-5.65717	1.53891e-08	1.76837e-06	PIP5KL1	DOWN
ENSG00000250215	ENSG00000250215	83.6687	-2.28139	0.403674	-5.65157	1.58992e-08	1.81138e-06	CIR1P2	DOWN
ENSG00000168843	ENSG00000168843	1448.49	-1.63143	0.289703	-5.63139	1.78762e-08	2.00239e-06	FSTL5	DOWN
ENSG00000056736	ENSG00000056736	1010.05	1.8923	0.336126	5.62973	1.80495e-08	2.01053e-06	IL17RB	UP
ENSG00000005381	ENSG00000005381	44.6204	-2.59987	0.463352	-5.611	2.0116e-08	2.20388e-06	MPO	DOWN
ENSG00000138316	ENSG00000138316	63.4331	-2.17604	0.388329	-5.60358	2.09965e-08	2.2816e-06	ADAMTS14	DOWN
ENSG00000114948	ENSG00000114948	2568.87	-2.50936	0.448133	-5.59959	2.14855e-08	2.32212e-06	ADAM23	DOWN
ENSG00000204516	ENSG00000204516	93.5376	1.91454	0.341954	5.59883	2.15804e-08	2.32352e-06	MICB	UP
ENSG00000131019	ENSG00000131019	75.4274	-1.94506	0.347663	-5.59466	2.21051e-08	2.36987e-06	ULBP3	DOWN
ENSG00000167011	ENSG00000167011	16.0628	-3.73825	0.668664	-5.59063	2.26247e-08	2.41909e-06	NAT16	DOWN
ENSG00000118777	ENSG00000118777	8009.03	-1.59528	0.28558	-5.58611	2.3221e-08	2.47623e-06	ABCG2	DOWN
ENSG00000171860	ENSG00000171860	910.59	1.92139	0.344964	5.56981	2.55023e-08	2.70507e-06	C3AR1	UP
ENSG00000271474	ENSG00000271474	184.35	-1.58605	0.284891	-5.56722	2.58832e-08	2.7382e-06	ENSG00000271474	DOWN
ENSG00000252759	ENSG00000252759	111.713	1.65382	0.297182	5.56499	2.62173e-08	2.75575e-06	ENSG00000252759	UP
ENSG00000287583	ENSG00000287583	17.0323	-6.05162	1.08821	-5.56109	2.68091e-08	2.80646e-06	ENSG00000287583	DOWN
ENSG00000230876	ENSG00000230876	62.9684	-1.80496	0.324874	-5.55587	2.76238e-08	2.8842e-06	LINC00486	DOWN
ENSG00000173369	ENSG00000173369	1867.42	2.54237	0.458068	5.5502	2.8535e-08	2.95618e-06	C1QB	UP
ENSG00000165731	ENSG00000165731	1169.33	-3.10988	0.561039	-5.54308	2.97196e-08	3.06303e-06	RET	DOWN
ENSG00000273259	ENSG00000273259	96.2618	2.85973	0.517463	5.52644	3.26786e-08	3.35073e-06	ENSG00000273259	UP
ENSG00000136297	ENSG00000136297	1161.99	-1.82591	0.330908	-5.51787	3.43123e-08	3.5003e-06	MMD2	DOWN
ENSG00000183090	ENSG00000183090	127.83	-3.2101	0.582202	-5.51372	3.51335e-08	3.56587e-06	FREM3	DOWN
ENSG00000176046	ENSG00000176046	3308.87	2.07667	0.376624	5.51392	3.50921e-08	3.56587e-06	NUPR1	UP
ENSG00000104635	ENSG00000104635	4915.03	3.0585	0.554852	5.51227	3.5423e-08	3.58615e-06	SLC39A14	UP
ENSG00000167772	ENSG00000167772	793.512	1.9633	0.356406	5.50861	3.61678e-08	3.65231e-06	ANGPTL4	UP
ENSG00000165966	ENSG00000165966	1201.39	1.7594	0.319722	5.50292	3.73562e-08	3.76042e-06	PDZRN4	UP
ENSG00000251209	ENSG00000251209	213.208	-1.51134	0.27466	-5.50258	3.74264e-08	3.76042e-06	LINC00923	DOWN
ENSG00000170231	ENSG00000170231	48.6271	-2.30705	0.419382	-5.50107	3.77497e-08	3.7834e-06	FABP6	DOWN
ENSG00000091879	ENSG00000091879	3608.32	3.00608	0.54699	5.49568	3.89215e-08	3.89108e-06	ANGPT2	UP
ENSG00000144857	ENSG00000144857	2380.18	1.51948	0.277401	5.47755	4.31256e-08	4.28993e-06	BOC	UP
ENSG00000161929	ENSG00000161929	128.07	1.61564	0.295553	5.46648	4.59057e-08	4.54387e-06	SCIMP	UP
ENSG00000158473	ENSG00000158473	41.602	2.00841	0.367553	5.46428	4.64789e-08	4.58925e-06	CD1D	UP
ENSG00000159248	ENSG00000159248	23.7754	-3.35456	0.614216	-5.46153	4.72046e-08	4.64942e-06	GJD2	DOWN
ENSG00000216802	ENSG00000216802	70.671	2.10531	0.386576	5.44603	5.15056e-08	5.03584e-06	ENSG00000216802	UP
ENSG00000183476	ENSG00000183476	64.6714	1.75216	0.322123	5.4394	5.3459e-08	5.20139e-06	SH2D7	UP
ENSG00000100285	ENSG00000100285	18847.7	-5.50935	1.01298	-5.43875	5.36565e-08	5.20793e-06	NEFH	DOWN
ENSG00000223458	ENSG00000223458	69.6975	-3.63459	0.669844	-5.42603	5.76223e-08	5.51258e-06	ENSG00000223458	DOWN
ENSG00000158714	ENSG00000158714	56.9389	2.37196	0.438117	5.41399	6.16371e-08	5.85757e-06	SLAMF8	UP
ENSG00000119715	ENSG00000119715	40.9273	-2.63688	0.487366	-5.41048	6.28551e-08	5.95619e-06	ESRRB	DOWN
ENSG00000175489	ENSG00000175489	110.93	1.62082	0.299663	5.40882	6.34413e-08	5.99753e-06	LRRC25	UP
ENSG00000015285	ENSG00000015285	183.017	1.56031	0.289674	5.38645	7.18611e-08	6.68291e-06	WAS	UP
ENSG00000250995	ENSG00000250995	38.5106	1.78233	0.331403	5.37814	7.52575e-08	6.96637e-06	ENSG00000250995	UP
ENSG00000256947	ENSG00000256947	69.3962	2.45943	0.457419	5.37675	7.58432e-08	7.00437e-06	ENSG00000256947	UP
ENSG00000278771	ENSG00000278771	101960	-1.87872	0.349746	-5.37168	7.80059e-08	7.17098e-06	RN7SL3	DOWN
ENSG00000145147	ENSG00000145147	6096.26	-2.53482	0.472743	-5.36194	8.23349e-08	7.48682e-06	SLIT2	DOWN
ENSG00000251138	ENSG00000251138	204.412	-2.14092	0.399516	-5.35879	8.37791e-08	7.57973e-06	LINC02882	DOWN
ENSG00000177462	ENSG00000177462	10.8754	-4.41061	0.823475	-5.35609	8.50407e-08	7.63624e-06	OR2T8	DOWN
ENSG00000287382	ENSG00000287382	30.3513	-2.84714	0.53155	-5.3563	8.49454e-08	7.63624e-06	LOC105377663	DOWN
ENSG00000255595	ENSG00000255595	32.9858	-2.96704	0.554106	-5.35464	8.57253e-08	7.63624e-06	ENSG00000255595	DOWN
ENSG00000077238	ENSG00000077238	882.084	1.73117	0.323577	5.35011	8.79024e-08	7.81139e-06	IL4R	UP
ENSG00000130208	ENSG00000130208	361.393	2.33454	0.436657	5.34639	8.97276e-08	7.95591e-06	APOC1	UP
ENSG00000124731	ENSG00000124731	117.254	3.44635	0.644717	5.34551	9.01608e-08	7.97664e-06	TREM1	UP
ENSG00000138798	ENSG00000138798	570.817	1.54887	0.290528	5.33122	9.75569e-08	8.55527e-06	EGF	UP
ENSG00000196139	ENSG00000196139	703.844	1.72493	0.323552	5.33123	9.75503e-08	8.55527e-06	AKR1C3	UP
ENSG00000197769	ENSG00000197769	80.8708	3.21254	0.602903	5.32845	9.90535e-08	8.64858e-06	MAP1LC3C	UP
ENSG00000150722	ENSG00000150722	307.834	-2.20238	0.413596	-5.32494	1.00985e-07	8.78655e-06	PPP1R1C	DOWN
ENSG00000196664	ENSG00000196664	520.421	2.24267	0.421575	5.31974	1.03915e-07	9.01037e-06	TLR7	UP
ENSG00000233098	ENSG00000233098	72.285	-2.39716	0.450694	-5.31883	1.04439e-07	9.02036e-06	LOC339260	DOWN
ENSG00000182578	ENSG00000182578	4128.5	1.63241	0.307167	5.3144	1.07011e-07	9.22253e-06	CSF1R	UP
ENSG00000251139	ENSG00000251139	99.6584	2.09758	0.394826	5.31266	1.08036e-07	9.29087e-06	ENSG00000251139	UP
ENSG00000255346	ENSG00000255346	82.4134	-1.82677	0.343941	-5.31128	1.08856e-07	9.32132e-06	NOX5	DOWN
ENSG00000177464	ENSG00000177464	208.787	2.70084	0.508504	5.31135	1.08815e-07	9.32132e-06	GPR4	UP
ENSG00000120694	ENSG00000120694	12875	1.6106	0.304006	5.29792	1.17131e-07	9.94473e-06	HSPH1	UP
ENSG00000122884	ENSG00000122884	3132.83	1.64381	0.310365	5.29638	1.1812e-07	1.00074e-05	P4HA1	UP
ENSG00000214039	ENSG00000214039	59.3671	-2.13776	0.404302	-5.28754	1.23972e-07	1.0481e-05	LINC02418	DOWN
ENSG00000174403	ENSG00000174403	48.0343	-5.01112	0.947836	-5.28691	1.24402e-07	1.04952e-05	ENSG00000174403	DOWN
ENSG00000173372	ENSG00000173372	976.026	2.26243	0.428118	5.28461	1.25973e-07	1.06053e-05	C1QA	UP
ENSG00000090382	ENSG00000090382	293.073	2.40999	0.456135	5.2835	1.2674e-07	1.06475e-05	LYZ	UP
ENSG00000159189	ENSG00000159189	1790.08	2.20483	0.417617	5.27955	1.29501e-07	1.08566e-05	C1QC	UP
ENSG00000231752	ENSG00000231752	94.3533	-1.91524	0.362878	-5.27793	1.30653e-07	1.09075e-05	ENSG00000231752	DOWN
ENSG00000060140	ENSG00000060140	71.6152	-2.65995	0.504592	-5.2715	1.35316e-07	1.12732e-05	STYK1	DOWN
ENSG00000145248	ENSG00000145248	288.902	-4.76118	0.904081	-5.26632	1.39187e-07	1.15063e-05	SLC10A4	DOWN
ENSG00000099822	ENSG00000099822	1110.43	-1.86572	0.354867	-5.25753	1.46004e-07	1.20135e-05	HCN2	DOWN
ENSG00000100292	ENSG00000100292	687.689	2.08957	0.397546	5.25617	1.47083e-07	1.20774e-05	HMOX1	UP
ENSG00000103490	ENSG00000103490	61.7572	1.75702	0.334636	5.25053	1.51665e-07	1.23774e-05	PYCARD	UP
ENSG00000188783	ENSG00000188783	4065.25	2.01255	0.383396	5.24927	1.52702e-07	1.24367e-05	PRELP	UP
ENSG00000225449	ENSG00000225449	79.2949	-1.84098	0.350771	-5.24838	1.53442e-07	1.24715e-05	ENSG00000225449	DOWN
ENSG00000107438	ENSG00000107438	1374.52	1.90367	0.362846	5.2465	1.55017e-07	1.2574e-05	PDLIM1	UP
ENSG00000286870	ENSG00000286870	77.4362	-1.90441	0.363181	-5.24369	1.574e-07	1.27414e-05	ENSG00000286870	DOWN
ENSG00000204176	ENSG00000204176	84.9136	-1.6604	0.317027	-5.2374	1.62855e-07	1.31298e-05	SYT15	DOWN
ENSG00000225362	ENSG00000225362	25.4302	-4.24541	0.810778	-5.23622	1.63902e-07	1.31877e-05	CT62	DOWN
ENSG00000054803	ENSG00000054803	56.9536	-2.41005	0.462135	-5.21503	1.8379e-07	1.47286e-05	CBLN4	DOWN
ENSG00000008394	ENSG00000008394	1640.94	1.81176	0.347502	5.21366	1.85154e-07	1.48082e-05	MGST1	UP
ENSG00000152402	ENSG00000152402	3202.25	-1.73563	0.332984	-5.21235	1.86466e-07	1.48834e-05	GUCY1A2	DOWN
ENSG00000223489	ENSG00000223489	18.201	-4.26607	0.819125	-5.20807	1.90812e-07	1.51396e-05	NEFHP1	DOWN
ENSG00000051523	ENSG00000051523	743.054	1.55856	0.299248	5.20825	1.90625e-07	1.51396e-05	CYBA	UP
ENSG00000176194	ENSG00000176194	40.4308	-3.46425	0.665687	-5.20402	1.95025e-07	1.53823e-05	CIDEA	DOWN
ENSG00000167613	ENSG00000167613	946.575	1.55449	0.298775	5.20288	1.96229e-07	1.54468e-05	LAIR1	UP
ENSG00000100078	ENSG00000100078	29.0502	-3.90342	0.751107	-5.19688	2.02657e-07	1.592e-05	PLA2G3	DOWN
ENSG00000179520	ENSG00000179520	61.3598	-2.59884	0.500373	-5.19379	2.06052e-07	1.6081e-05	SLC17A8	DOWN
ENSG00000154645	ENSG00000154645	1016.8	-4.35318	0.838186	-5.19357	2.06296e-07	1.6081e-05	CHODL	DOWN
ENSG00000248118	ENSG00000248118	27.3524	-2.98237	0.57446	-5.19162	2.08474e-07	1.6199e-05	LINC01019	DOWN
ENSG00000095970	ENSG00000095970	536.263	2.02687	0.390422	5.19149	2.0862e-07	1.6199e-05	TREM2	UP
ENSG00000170044	ENSG00000170044	24.6112	-3.90327	0.752207	-5.18909	2.1132e-07	1.63769e-05	ZPLD1	DOWN
ENSG00000283608	ENSG00000283608	71.3135	1.92113	0.371294	5.17415	2.28954e-07	1.7641e-05	ENSG00000283608	UP
ENSG00000205116	ENSG00000205116	67.6321	-1.71926	0.332309	-5.17368	2.29527e-07	1.76511e-05	TMEM88B	DOWN
ENSG00000196460	ENSG00000196460	42.6814	-1.88226	0.363967	-5.1715	2.32227e-07	1.7787e-05	RFX8	DOWN
ENSG00000183628	ENSG00000183628	90.9909	2.37721	0.459705	5.17117	2.32629e-07	1.7787e-05	DGCR6	UP
ENSG00000254109	ENSG00000254109	29.8837	2.18847	0.423616	5.16618	2.3893e-07	1.82339e-05	RBPMS-AS1	UP
ENSG00000128340	ENSG00000128340	172.789	1.50036	0.290658	5.16192	2.44429e-07	1.85826e-05	RAC2	UP
ENSG00000261502	ENSG00000261502	33.1602	-2.75357	0.533621	-5.16016	2.46736e-07	1.87224e-05	ENSG00000261502	DOWN
ENSG00000170745	ENSG00000170745	765.325	-1.84961	0.358712	-5.15625	2.51946e-07	1.90815e-05	KCNS3	DOWN
ENSG00000166091	ENSG00000166091	1335.03	-1.5135	0.293751	-5.15231	2.57298e-07	1.93768e-05	CMTM5	DOWN
ENSG00000137648	ENSG00000137648	25.0166	-4.19135	0.813914	-5.14962	2.6101e-07	1.95826e-05	TMPRSS4	DOWN
ENSG00000152503	ENSG00000152503	1408.32	-1.70619	0.331534	-5.14636	2.65584e-07	1.98884e-05	TRIM36	DOWN
ENSG00000224097	ENSG00000224097	51.4618	1.67715	0.32655	5.13597	2.80699e-07	2.09419e-05	ENSG00000224097	UP
ENSG00000091137	ENSG00000091137	175.432	-2.14077	0.417572	-5.12672	2.94838e-07	2.19558e-05	SLC26A4	DOWN
ENSG00000198515	ENSG00000198515	125.282	-3.02161	0.591848	-5.10539	3.30106e-07	2.4177e-05	CNGA1	DOWN
ENSG00000185518	ENSG00000185518	2648.1	-2.04653	0.400917	-5.10463	3.31441e-07	2.41861e-05	SV2B	DOWN
ENSG00000149257	ENSG00000149257	2274.4	2.4135	0.473181	5.10059	3.3859e-07	2.4618e-05	SERPINH1	UP
ENSG00000186862	ENSG00000186862	204.646	-1.82539	0.358329	-5.09419	3.50243e-07	2.53812e-05	PDZD7	DOWN
ENSG00000106366	ENSG00000106366	1351.79	2.72924	0.536492	5.0872	3.63383e-07	2.62299e-05	SERPINE1	UP
ENSG00000010932	ENSG00000010932	72.7936	-3.40522	0.669741	-5.08438	3.68825e-07	2.65747e-05	FMO1	DOWN
ENSG00000068615	ENSG00000068615	2287.07	-2.96315	0.58367	-5.07676	3.83927e-07	2.74648e-05	REEP1	DOWN
ENSG00000254363	ENSG00000254363	54.0305	-2.17009	0.428072	-5.06945	3.98975e-07	2.83386e-05	ENSG00000254363	DOWN
ENSG00000250284	ENSG00000250284	126.947	-2.17712	0.42952	-5.06874	4.00455e-07	2.83932e-05	ENSG00000250284	DOWN
ENSG00000143194	ENSG00000143194	49.2239	-1.94471	0.383698	-5.06833	4.01324e-07	2.84045e-05	MAEL	DOWN
ENSG00000233969	ENSG00000233969	7.91855	-6.46648	1.27783	-5.06054	4.1808e-07	2.93825e-05	ENSG00000233969	DOWN
ENSG00000256654	ENSG00000256654	145.06	-2.57665	0.509553	-5.0567	4.26584e-07	2.99275e-05	ENSG00000256654	DOWN
ENSG00000159904	ENSG00000159904	35.8493	-2.20632	0.437549	-5.04244	4.5963e-07	3.18854e-05	ENSG00000159904	DOWN
ENSG00000138152	ENSG00000138152	74.2965	-1.72132	0.341542	-5.03984	4.65912e-07	3.22088e-05	BTBD16	DOWN
ENSG00000286282	ENSG00000286282	68.8375	-2.36552	0.469776	-5.03541	4.76818e-07	3.2875e-05	ENSG00000286282	DOWN
ENSG00000165643	ENSG00000165643	32.7111	-2.61089	0.51859	-5.03459	4.78878e-07	3.29601e-05	SOHLH1	DOWN
ENSG00000285509	ENSG00000285509	30.6249	-1.57224	0.312703	-5.0279	4.95877e-07	3.38968e-05	ENSG00000285509	DOWN
ENSG00000272463	ENSG00000272463	54.8248	-1.67918	0.334005	-5.0274	4.9717e-07	3.39272e-05	ENSG00000272463	DOWN
ENSG00000140030	ENSG00000140030	116.092	1.55567	0.309478	5.02675	4.9886e-07	3.39845e-05	GPR65	UP
ENSG00000171243	ENSG00000171243	86.8993	-2.38306	0.474248	-5.02493	5.03626e-07	3.42509e-05	SOSTDC1	DOWN
ENSG00000234062	ENSG00000234062	182.421	1.52081	0.30298	5.01949	5.18089e-07	3.49374e-05	ENSG00000234062	UP
ENSG00000173267	ENSG00000173267	1869.41	-2.51271	0.500582	-5.01958	5.17837e-07	3.49374e-05	SNCG	DOWN
ENSG00000260549	ENSG00000260549	190.55	2.24114	0.446446	5.01995	5.16836e-07	3.49374e-05	ENSG00000260549	UP
ENSG00000276600	ENSG00000276600	217.15	-1.67392	0.333834	-5.01422	5.32497e-07	3.58485e-05	RAB7B	DOWN
ENSG00000285517	ENSG00000285517	279.631	-1.54733	0.308809	-5.01065	5.42476e-07	3.63978e-05	LOC645485	DOWN
ENSG00000115665	ENSG00000115665	1854.43	-5.82557	1.16288	-5.00962	5.4539e-07	3.64709e-05	SLC5A7	DOWN
ENSG00000159398	ENSG00000159398	43.8048	-2.51526	0.502826	-5.00225	5.66649e-07	3.76407e-05	CES5A	DOWN
ENSG00000110876	ENSG00000110876	618.253	1.80127	0.360318	4.99911	5.75954e-07	3.81322e-05	SELPLG	UP
ENSG00000196136	ENSG00000196136	350.205	3.96582	0.794607	4.99091	6.00952e-07	3.97214e-05	SERPINA3	UP
ENSG00000107105	ENSG00000107105	696.07	-3.00708	0.603081	-4.9862	6.15799e-07	4.0502e-05	ELAVL2	DOWN
ENSG00000171873	ENSG00000171873	88.2416	-2.18218	0.43796	-4.98259	6.27379e-07	4.11156e-05	ADRA1D	DOWN
ENSG00000147647	ENSG00000147647	28.8544	-3.35724	0.67468	-4.97605	6.48934e-07	4.22642e-05	DPYS	DOWN
ENSG00000236969	ENSG00000236969	18.0169	-2.33103	0.468577	-4.9747	6.53492e-07	4.24919e-05	ENSG00000236969	DOWN
ENSG00000277782	ENSG00000277782	37.1889	-1.81422	0.365013	-4.9703	6.68503e-07	4.32569e-05	ENSG00000277782	DOWN
ENSG00000149295	ENSG00000149295	66.9219	-1.85723	0.373699	-4.96985	6.70058e-07	4.32875e-05	DRD2	DOWN
ENSG00000142973	ENSG00000142973	579.559	3.84863	0.774471	4.96936	6.71741e-07	4.33262e-05	CYP4B1	UP
ENSG00000253395	ENSG00000253395	11.6322	-2.36039	0.476183	-4.9569	7.16265e-07	4.57552e-05	ENSG00000253395	DOWN
ENSG00000187513	ENSG00000187513	206.853	1.73628	0.350502	4.95369	7.28184e-07	4.64423e-05	GJA4	UP
ENSG00000146674	ENSG00000146674	1948.34	2.32633	0.469703	4.95277	7.31643e-07	4.65887e-05	IGFBP3	UP
ENSG00000137834	ENSG00000137834	505.834	2.13906	0.432805	4.94231	7.72005e-07	4.89902e-05	SMAD6	UP
ENSG00000239961	ENSG00000239961	75.061	1.9305	0.392181	4.92246	8.54611e-07	5.34821e-05	LILRA4	UP
ENSG00000270321	ENSG00000270321	46.9765	-3.5586	0.723615	-4.91782	8.75141e-07	5.45959e-05	ENSG00000270321	DOWN
ENSG00000105695	ENSG00000105695	6349.9	-1.58339	0.322129	-4.91538	8.86118e-07	5.51088e-05	MAG	DOWN
ENSG00000143921	ENSG00000143921	66.2829	-2.52501	0.51376	-4.91477	8.88864e-07	5.51938e-05	ABCG8	DOWN
ENSG00000235806	ENSG00000235806	23.4876	-3.60492	0.734259	-4.90961	9.12568e-07	5.65338e-05	ENSG00000235806	DOWN
ENSG00000169385	ENSG00000169385	53.2571	2.14856	0.437732	4.90839	9.18265e-07	5.66675e-05	RNASE2	UP
ENSG00000244734	ENSG00000244734	12094.3	-2.44731	0.499031	-4.90413	9.38438e-07	5.76454e-05	HBB	DOWN
ENSG00000196549	ENSG00000196549	8213.63	-3.76334	0.767912	-4.90075	9.54718e-07	5.83765e-05	MME	DOWN
ENSG00000240032	ENSG00000240032	77.7246	2.20512	0.450056	4.89965	9.60054e-07	5.86131e-05	LNCSRLR	UP
ENSG00000287243	ENSG00000287243	42.7363	-2.90918	0.594672	-4.89208	9.97766e-07	6.06378e-05	THCAT155	DOWN
ENSG00000187840	ENSG00000187840	285.011	2.76148	0.565159	4.88621	1.02798e-06	6.20964e-05	EIF4EBP1	UP
ENSG00000164099	ENSG00000164099	73.463	-1.87429	0.383818	-4.88327	1.04342e-06	6.23294e-05	PRSS12	DOWN
ENSG00000077274	ENSG00000077274	132.786	-3.77143	0.772264	-4.8836	1.04167e-06	6.23294e-05	CAPN6	DOWN
ENSG00000152766	ENSG00000152766	29.9725	2.31218	0.473463	4.88354	1.04196e-06	6.23294e-05	ANKRD22	UP
ENSG00000102996	ENSG00000102996	291.199	-1.71981	0.352104	-4.88436	1.03763e-06	6.23294e-05	MMP15	DOWN
ENSG00000228592	ENSG00000228592	79.4446	-2.09032	0.42809	-4.8829	1.04539e-06	6.23294e-05	D21S2088E	DOWN
ENSG00000184845	ENSG00000184845	177.143	-1.6784	0.344369	-4.87383	1.09453e-06	6.49732e-05	DRD1	DOWN
ENSG00000255521	ENSG00000255521	130.449	1.9142	0.392759	4.87373	1.0951e-06	6.49732e-05	CD44-DT	UP
ENSG00000177098	ENSG00000177098	2355.9	-3.31724	0.682189	-4.86263	1.15834e-06	6.82195e-05	SCN4B	DOWN
ENSG00000111262	ENSG00000111262	1625.93	-3.83059	0.789199	-4.85377	1.21136e-06	7.06139e-05	KCNA1	DOWN
ENSG00000146112	ENSG00000146112	534.976	1.51686	0.313327	4.84113	1.29101e-06	7.44967e-05	PPP1R18	UP
ENSG00000274331	ENSG00000274331	26.5405	2.3574	0.487609	4.83462	1.33403e-06	7.6616e-05	ENSG00000274331	UP
ENSG00000198805	ENSG00000198805	775.077	1.89738	0.392475	4.83441	1.3354e-06	7.6616e-05	PNP	UP
ENSG00000237222	ENSG00000237222	37.0412	-3.11328	0.644402	-4.83127	1.35666e-06	7.76129e-05	LINC01968	DOWN
ENSG00000261739	ENSG00000261739	41.1287	-3.13028	0.648037	-4.83041	1.36254e-06	7.78378e-05	GOLGA8S	DOWN
ENSG00000145198	ENSG00000145198	220.204	-1.5561	0.322457	-4.82577	1.39464e-06	7.93318e-05	VWA5B2	DOWN
ENSG00000064932	ENSG00000064932	459.465	2.03731	0.422165	4.82587	1.39394e-06	7.93318e-05	SBNO2	UP
ENSG00000104938	ENSG00000104938	39.9242	-4.13444	0.856942	-4.82464	1.40256e-06	7.95558e-05	CLEC4M	DOWN
ENSG00000214688	ENSG00000214688	217.145	2.01916	0.418859	4.82062	1.43111e-06	8.08313e-05	C10orf105	UP
ENSG00000248810	ENSG00000248810	137.51	1.65247	0.343104	4.81623	1.46293e-06	8.23961e-05	LINC02432	UP
ENSG00000281327	ENSG00000281327	412.307	2.72815	0.566794	4.81331	1.48451e-06	8.32029e-05	LOC124901020	UP
ENSG00000115604	ENSG00000115604	197.012	1.8606	0.386726	4.81115	1.50064e-06	8.39003e-05	IL18R1	UP
ENSG00000231460	ENSG00000231460	10.8271	-3.30505	0.686986	-4.81094	1.50223e-06	8.39003e-05	LOC105375992	DOWN
ENSG00000198626	ENSG00000198626	3930.31	-1.78672	0.37184	-4.80508	1.54686e-06	8.60325e-05	RYR2	DOWN
ENSG00000284610	ENSG00000284610	67.3874	-2.48752	0.517716	-4.8048	1.54906e-06	8.60351e-05	ENSG00000284610	DOWN
ENSG00000137225	ENSG00000137225	72.1368	-3.6228	0.754064	-4.80437	1.55238e-06	8.60646e-05	CAPN11	DOWN
ENSG00000104722	ENSG00000104722	9964.18	-4.52499	0.941886	-4.80418	1.55389e-06	8.60646e-05	NEFM	DOWN
ENSG00000145623	ENSG00000145623	3224.81	1.59963	0.333004	4.80362	1.55823e-06	8.61855e-05	OSMR	UP
ENSG00000234336	ENSG00000234336	51.7176	-2.04137	0.425031	-4.80288	1.56397e-06	8.62145e-05	ENSG00000234336	DOWN
ENSG00000251365	ENSG00000251365	67.7908	-2.28282	0.476	-4.79585	1.6199e-06	8.89811e-05	LINC02236	DOWN
ENSG00000124610	ENSG00000124610	61.181	-1.76623	0.368965	-4.78699	1.69302e-06	9.22371e-05	H1-1	DOWN
ENSG00000142512	ENSG00000142512	160.584	2.26752	0.473796	4.78585	1.70262e-06	9.26343e-05	SIGLEC10	UP
ENSG00000233766	ENSG00000233766	312.83	-1.62372	0.339562	-4.7818	1.7373e-06	9.41366e-05	ENSG00000233766	DOWN
ENSG00000274372	ENSG00000274372	28.3301	-2.13387	0.446325	-4.78097	1.74449e-06	9.42573e-05	ENSG00000274372	DOWN
ENSG00000204389	ENSG00000204389	11380.7	2.18185	0.456381	4.78077	1.74628e-06	9.42573e-05	HSPA1A	UP
ENSG00000108551	ENSG00000108551	854.229	2.31789	0.485122	4.77795	1.77087e-06	9.53102e-05	RASD1	UP
ENSG00000250423	ENSG00000250423	61.4157	-2.6764	0.560232	-4.77731	1.77652e-06	9.54854e-05	KIAA1210	DOWN
ENSG00000134470	ENSG00000134470	149.812	1.66907	0.349584	4.77446	1.80192e-06	9.66498e-05	IL15RA	UP
ENSG00000176076	ENSG00000176076	44.7017	-2.63781	0.552888	-4.77097	1.83342e-06	9.81483e-05	KCNE5	DOWN
ENSG00000142623	ENSG00000142623	65.1291	-1.88651	0.395452	-4.77052	1.83752e-06	9.82361e-05	PADI1	DOWN
ENSG00000115594	ENSG00000115594	2439.93	1.73489	0.363772	4.76916	1.84999e-06	9.85075e-05	IL1R1	UP
ENSG00000254126	ENSG00000254126	147.272	-1.66567	0.349228	-4.76959	1.846e-06	9.85075e-05	CD8B2	DOWN
ENSG00000034677	ENSG00000034677	10120.4	1.52069	0.319386	4.76127	1.92377e-06	0.000101624	RNF19A	UP
ENSG00000106211	ENSG00000106211	7186.69	2.47558	0.523098	4.73254	2.21725e-06	0.0001158	HSPB1	UP
ENSG00000189108	ENSG00000189108	55.0399	-2.2731	0.480322	-4.73246	2.21817e-06	0.0001158	IL1RAPL2	DOWN
ENSG00000101447	ENSG00000101447	60.2144	-2.64053	0.557997	-4.73215	2.22152e-06	0.000115823	FAM83D	DOWN
ENSG00000198682	ENSG00000198682	1800.87	1.55455	0.328661	4.72994	2.24584e-06	0.000116484	PAPSS2	UP
ENSG00000286913	ENSG00000286913	45.9064	-1.62654	0.34428	-4.72448	2.30709e-06	0.000118736	ENSG00000286913	DOWN
ENSG00000278445	ENSG00000278445	9.0201	-6.62061	1.40373	-4.71644	2.40003e-06	0.000122608	ENSG00000278445	DOWN
ENSG00000168779	ENSG00000168779	38.9133	-2.85874	0.60623	-4.7156	2.41e-06	0.000122925	SHOX2	DOWN
ENSG00000187135	ENSG00000187135	88.2418	-1.99877	0.423905	-4.71514	2.41542e-06	0.000123045	VSTM2B	DOWN
ENSG00000134193	ENSG00000134193	7.82896	-6.42148	1.36252	-4.71295	2.44158e-06	0.000124061	REG4	DOWN
ENSG00000187510	ENSG00000187510	178.097	-3.30686	0.701992	-4.71068	2.46897e-06	0.000125135	PLEKHG7	DOWN
ENSG00000257180	ENSG00000257180	59.6278	-1.62219	0.344412	-4.71002	2.47691e-06	0.000125359	ENSG00000257180	DOWN
ENSG00000181626	ENSG00000181626	21.1542	-3.79368	0.805487	-4.7098	2.47966e-06	0.000125359	ANKRD62	DOWN
ENSG00000139988	ENSG00000139988	36.2368	-2.29027	0.486454	-4.7081	2.50037e-06	0.000126247	RDH12	DOWN
ENSG00000285987	ENSG00000285987	104.152	2.13526	0.453569	4.70768	2.50553e-06	0.000126348	ENSG00000285987	UP
ENSG00000137507	ENSG00000137507	1233.64	1.95326	0.415023	4.7064	2.52132e-06	0.000126824	LRRC32	UP
ENSG00000179761	ENSG00000179761	412.352	-1.55245	0.330007	-4.70429	2.54752e-06	0.00012782	PIPOX	DOWN
ENSG00000182632	ENSG00000182632	40.6461	-3.02305	0.6428	-4.70293	2.56455e-06	0.000128514	ENSG00000182632	DOWN
ENSG00000152049	ENSG00000152049	1633.17	2.30282	0.490096	4.69871	2.6181e-06	0.000130869	KCNE4	UP
ENSG00000204396	ENSG00000204396	143.371	-2.28417	0.486177	-4.69823	2.6243e-06	0.000131015	VWA7	DOWN
ENSG00000172782	ENSG00000172782	91.1903	-3.01584	0.642163	-4.69638	2.64809e-06	0.000132038	FADS6	DOWN
ENSG00000225477	ENSG00000225477	5.43746	-5.41732	1.15425	-4.69337	2.68745e-06	0.000133667	LOC100631258	DOWN
ENSG00000232573	ENSG00000232573	255.819	2.81466	0.600619	4.68627	2.78223e-06	0.000137328	RPL3P4	UP
ENSG00000159753	ENSG00000159753	93.0206	-1.78385	0.380672	-4.68606	2.78509e-06	0.000137328	CARMIL2	DOWN
ENSG00000286269	ENSG00000286269	20.0827	-3.92038	0.837695	-4.67996	2.86931e-06	0.000140835	ENSG00000286269	DOWN
ENSG00000224892	ENSG00000224892	45.2579	1.57383	0.336441	4.67789	2.89842e-06	0.000141866	RPS4XP16	UP
ENSG00000231824	ENSG00000231824	41.3962	-3.32502	0.711308	-4.67451	2.94649e-06	0.000143342	AKAIN1	DOWN
ENSG00000099875	ENSG00000099875	1594.01	1.78371	0.381631	4.67391	2.95522e-06	0.000143592	MKNK2	UP
ENSG00000114737	ENSG00000114737	72.6964	1.94625	0.416686	4.67079	3.00046e-06	0.000145506	CISH	UP
ENSG00000216753	ENSG00000216753	9.7096	-3.23611	0.693688	-4.66507	3.08507e-06	0.000148816	ENSG00000216753	DOWN
ENSG00000143858	ENSG00000143858	3487.31	-3.76483	0.807206	-4.66403	3.10083e-06	0.000149396	SYT2	DOWN
ENSG00000268153	ENSG00000268153	6.42735	-5.6363	1.20899	-4.662	3.13145e-06	0.00015069	ENSG00000268153	DOWN
ENSG00000104413	ENSG00000104413	84.844	-2.98596	0.640763	-4.66001	3.16198e-06	0.000151612	ESRP1	DOWN
ENSG00000164488	ENSG00000164488	67.7192	-1.79757	0.385893	-4.65822	3.18958e-06	0.000152752	DACT2	DOWN
ENSG00000286214	ENSG00000286214	3184.99	-2.59339	0.556902	-4.65681	3.2114e-06	0.00015343	ENSG00000286214	DOWN
ENSG00000265296	ENSG00000265296	20.3544	-2.52625	0.542668	-4.65525	3.23594e-06	0.00015405	FEM1AP2	DOWN
ENSG00000162840	ENSG00000162840	23.3135	3.17563	0.683453	4.64645	3.37698e-06	0.000159732	ENSG00000162840	UP
ENSG00000179292	ENSG00000179292	495.317	-1.59979	0.344314	-4.64631	3.37927e-06	0.000159732	TMEM151A	DOWN
ENSG00000287887	ENSG00000287887	23.656	-3.44706	0.743059	-4.63902	3.5007e-06	0.000164693	ENSG00000287887	DOWN
ENSG00000279739	ENSG00000279739	35.2056	-2.25507	0.487009	-4.63045	3.64878e-06	0.000171056	ENSG00000279739	DOWN
ENSG00000234854	ENSG00000234854	43.4971	2.89673	0.626106	4.62659	3.71744e-06	0.000173867	LINC00676	UP
ENSG00000162493	ENSG00000162493	1732.36	1.70139	0.367957	4.62389	3.7661e-06	0.000175732	PDPN	UP
ENSG00000149418	ENSG00000149418	66.7666	2.5532	0.552375	4.62223	3.7964e-06	0.000176734	ST14	UP
ENSG00000180875	ENSG00000180875	190.639	-2.71563	0.588071	-4.61785	3.87729e-06	0.00018008	GREM2	DOWN
ENSG00000271653	ENSG00000271653	33.5928	1.8884	0.410973	4.59495	4.32848e-06	0.000198354	ENSG00000271653	UP
ENSG00000160963	ENSG00000160963	51.5378	-1.56739	0.341327	-4.59204	4.3894e-06	0.000200146	COL26A1	DOWN
ENSG00000175793	ENSG00000175793	112.652	4.55785	0.994519	4.58297	4.58423e-06	0.000208317	SFN	UP
ENSG00000177875	ENSG00000177875	543.192	-2.21046	0.482499	-4.58127	4.62151e-06	0.000209534	CCDC184	DOWN
ENSG00000099957	ENSG00000099957	197.36	-1.70427	0.37221	-4.57878	4.67702e-06	0.000211811	P2RX6	DOWN
ENSG00000128253	ENSG00000128253	71.2005	-2.92031	0.638115	-4.57647	4.72898e-06	0.000212719	RFPL2	DOWN
ENSG00000255545	ENSG00000255545	112.397	-1.80445	0.394479	-4.57425	4.77928e-06	0.00021474	B3GAT1-DT	DOWN
ENSG00000205362	ENSG00000205362	43.4031	2.85598	0.624878	4.57046	4.86649e-06	0.000217924	MT1A	UP
ENSG00000144550	ENSG00000144550	237.212	-2.46038	0.539121	-4.56369	5.02631e-06	0.000224406	CPNE9	DOWN
ENSG00000122025	ENSG00000122025	310.906	-1.54055	0.337573	-4.56361	5.02807e-06	0.000224406	FLT3	DOWN
ENSG00000242882	ENSG00000242882	65.9803	1.70709	0.374426	4.55922	5.1344e-06	0.000228641	RPL5P11	UP
ENSG00000152779	ENSG00000152779	764.179	1.85153	0.406156	4.55867	5.14776e-06	0.000228981	SLC16A12	UP
ENSG00000233929	ENSG00000233929	32.4627	2.00489	0.440091	4.55563	5.22298e-06	0.000231075	ENSG00000233929	UP
ENSG00000081277	ENSG00000081277	37.4008	-3.77635	0.829806	-4.55088	5.34222e-06	0.000235826	PKP1	DOWN
ENSG00000168671	ENSG00000168671	27.0304	-3.48634	0.767473	-4.54263	5.55575e-06	0.00024441	UGT3A2	DOWN
ENSG00000181656	ENSG00000181656	192.433	1.58191	0.34843	4.54011	5.62257e-06	0.000247078	GPR88	UP
ENSG00000189127	ENSG00000189127	89.5281	-2.59385	0.571454	-4.53903	5.65129e-06	0.000247795	ANKRD34B	DOWN
ENSG00000184544	ENSG00000184544	50.2424	3.94033	0.869027	4.53418	5.78264e-06	0.000252448	DHRS7C	UP
ENSG00000261654	ENSG00000261654	70.486	-1.98326	0.437502	-4.53315	5.811e-06	0.000253409	ENSG00000261654	DOWN
ENSG00000286989	ENSG00000286989	26.8695	-2.63176	0.580834	-4.531	5.87054e-06	0.000255384	ENSG00000286989	DOWN
ENSG00000086717	ENSG00000086717	363.268	-2.02683	0.447343	-4.53082	5.87546e-06	0.000255384	PPEF1	DOWN
ENSG00000264956	ENSG00000264956	9.97767	-4.89642	1.0817	-4.52661	5.99379e-06	0.000259681	LOC105371597	DOWN
ENSG00000143226	ENSG00000143226	1457.03	1.73599	0.383597	4.52555	6.02396e-06	0.000259862	FCGR2A	UP
ENSG00000122012	ENSG00000122012	6120.48	-3.57589	0.790081	-4.52598	6.01156e-06	0.000259862	SV2C	DOWN
ENSG00000236279	ENSG00000236279	243.329	-2.76199	0.610472	-4.52436	6.05798e-06	0.000261048	CLEC2L	DOWN
ENSG00000285578	ENSG00000285578	32.047	-3.66002	0.809273	-4.5226	6.10834e-06	0.000262935	ENSG00000285578	DOWN
ENSG00000116882	ENSG00000116882	29.1979	-2.39301	0.529189	-4.52203	6.12503e-06	0.00026337	HAO2	DOWN
ENSG00000277586	ENSG00000277586	14915	-4.30439	0.952117	-4.52086	6.15889e-06	0.000264258	NEFL	DOWN
ENSG00000134443	ENSG00000134443	64.4348	-2.15614	0.477031	-4.51991	6.18667e-06	0.000265165	GRP	DOWN
ENSG00000286847	ENSG00000286847	21.7335	-1.69638	0.375331	-4.51968	6.19333e-06	0.000265166	LOC105375216	DOWN
ENSG00000143452	ENSG00000143452	52.2915	-2.91264	0.644521	-4.51908	6.21092e-06	0.000265635	HORMAD1	DOWN
ENSG00000286523	ENSG00000286523	17.3016	-2.75506	0.609742	-4.51841	6.23067e-06	0.000266195	ENSG00000286523	DOWN
ENSG00000258986	ENSG00000258986	313.444	-2.3024	0.509677	-4.51737	6.26111e-06	0.000267108	TMEM179	DOWN
ENSG00000169715	ENSG00000169715	1543.33	1.63589	0.362145	4.51723	6.2654e-06	0.000267108	MT1E	UP
ENSG00000197582	ENSG00000197582	83.4877	1.80025	0.398599	4.51644	6.28891e-06	0.000267539	ENSG00000197582	UP
ENSG00000114279	ENSG00000114279	1700.66	-2.17692	0.482352	-4.51314	6.38757e-06	0.000271448	FGF12	DOWN
ENSG00000163220	ENSG00000163220	179.439	2.76519	0.61279	4.51246	6.40812e-06	0.000271956	S100A9	UP
ENSG00000223572	ENSG00000223572	211.057	-3.22778	0.715331	-4.51229	6.41312e-06	0.000271956	CKMT1B	DOWN
ENSG00000161638	ENSG00000161638	1600.9	1.91079	0.423646	4.51035	6.47207e-06	0.000274165	ITGA5	UP
ENSG00000165970	ENSG00000165970	1521.65	-3.71782	0.825105	-4.50587	6.61024e-06	0.000279722	SLC6A5	DOWN
ENSG00000013293	ENSG00000013293	3567.8	-1.85256	0.411354	-4.50358	6.68192e-06	0.000282456	SLC7A14	DOWN
ENSG00000165409	ENSG00000165409	696.507	2.02225	0.449294	4.50095	6.76517e-06	0.000285372	TSHR	UP
ENSG00000007171	ENSG00000007171	70.139	-2.16695	0.481548	-4.49997	6.79634e-06	0.000286384	NOS2	DOWN
ENSG00000235095	ENSG00000235095	22.7211	-2.16062	0.480418	-4.49738	6.8796e-06	0.000288979	ENSG00000235095	DOWN
ENSG00000106341	ENSG00000106341	67.528	-1.80769	0.402398	-4.4923	7.04578e-06	0.000294721	PPP1R17	DOWN
ENSG00000105246	ENSG00000105246	75.5146	2.00275	0.44626	4.48784	7.19484e-06	0.000300328	EBI3	UP
ENSG00000173432	ENSG00000173432	19.9086	4.59422	1.02376	4.4876	7.20285e-06	0.000300349	SAA1	UP
ENSG00000221869	ENSG00000221869	1231.44	2.15338	0.480199	4.48435	7.31359e-06	0.000304332	CEBPD	UP
ENSG00000249835	ENSG00000249835	106.304	1.62234	0.362207	4.47906	7.49733e-06	0.000310363	VCAN-AS1	UP
ENSG00000250770	ENSG00000250770	37.821	-2.66959	0.596579	-4.47483	7.64722e-06	0.000315588	ENSG00000250770	DOWN
ENSG00000264515	ENSG00000264515	40.7333	-2.40184	0.536962	-4.47302	7.71229e-06	0.000317945	VSTM2B-DT	DOWN
ENSG00000173221	ENSG00000173221	1614.46	2.55775	0.572088	4.4709	7.78904e-06	0.000320119	GLRX	UP
ENSG00000124762	ENSG00000124762	2332.2	2.02237	0.452539	4.46894	7.86085e-06	0.000322739	CDKN1A	UP
ENSG00000270164	ENSG00000270164	90.7788	1.93481	0.433006	4.46832	7.88349e-06	0.000323336	LINC01480	UP
ENSG00000177301	ENSG00000177301	7769.07	-1.50418	0.336674	-4.46777	7.90396e-06	0.000323838	KCNA2	DOWN
ENSG00000180730	ENSG00000180730	154.828	-1.63168	0.365329	-4.46633	7.95719e-06	0.000325358	SHISA2	DOWN
ENSG00000167880	ENSG00000167880	30.7969	-2.83619	0.635059	-4.46602	7.96869e-06	0.000325495	EVPL	DOWN
ENSG00000249307	ENSG00000249307	3075.03	1.62587	0.365566	4.44754	8.68583e-06	0.000350215	ENSG00000249307	UP
ENSG00000187193	ENSG00000187193	510.158	2.29344	0.515773	4.4466	8.72409e-06	0.000351327	MT1X	UP
ENSG00000115593	ENSG00000115593	38.0079	-3.44222	0.774855	-4.44241	8.89575e-06	0.000357161	SMYD1	DOWN
ENSG00000250072	ENSG00000250072	299.586	-1.50616	0.339393	-4.43779	9.08856e-06	0.000364171	SH3TC2-DT	DOWN
ENSG00000182698	ENSG00000182698	28.3987	-3.26375	0.735823	-4.43551	9.18529e-06	0.000367678	RESP18	DOWN
ENSG00000121933	ENSG00000121933	204.852	1.78739	0.403432	4.43046	9.40303e-06	0.00037537	TMIGD3	UP
ENSG00000165868	ENSG00000165868	9786.54	-1.63281	0.368547	-4.43041	9.40562e-06	0.00037537	HSPA12A	DOWN
ENSG00000248323	ENSG00000248323	441.643	1.97131	0.445093	4.42899	9.46753e-06	0.000376968	LUCAT1	UP
ENSG00000270885	ENSG00000270885	720.693	1.56242	0.352783	4.42884	9.47394e-06	0.000376968	RASL10B	UP
ENSG00000178773	ENSG00000178773	55.9136	-2.37089	0.535928	-4.42389	9.69377e-06	0.000384186	CPNE7	DOWN
ENSG00000205037	ENSG00000205037	19.4324	-2.70828	0.612294	-4.42317	9.72633e-06	0.000385095	ENSG00000205037	DOWN
ENSG00000225465	ENSG00000225465	240.979	-1.83999	0.416079	-4.42222	9.76919e-06	0.00038641	LOC102723305	DOWN
ENSG00000225746	ENSG00000225746	2432.04	-1.63826	0.371129	-4.41426	1.01356e-05	0.000400415	ENSG00000225746	DOWN
ENSG00000170523	ENSG00000170523	24.9053	-2.75475	0.624763	-4.40927	1.0372e-05	0.000408636	KRT83	DOWN
ENSG00000158869	ENSG00000158869	333.176	1.86598	0.423309	4.40809	1.04287e-05	0.000409658	FCER1G	UP
ENSG00000112715	ENSG00000112715	3775.03	2.44244	0.55414	4.40763	1.04508e-05	0.000409723	VEGFA	UP
ENSG00000260848	ENSG00000260848	43.5958	-1.80946	0.410517	-4.40775	1.04449e-05	0.000409723	ENSG00000260848	DOWN
ENSG00000224387	ENSG00000224387	6.70347	-4.32706	0.981833	-4.40713	1.0475e-05	0.000410269	ENSG00000224387	DOWN
ENSG00000120149	ENSG00000120149	377.293	1.87732	0.426003	4.40682	1.04899e-05	0.000410452	MSX2	UP
ENSG00000176927	ENSG00000176927	89.4645	-1.50808	0.342419	-4.40421	1.06172e-05	0.000414619	EFCAB5	DOWN
ENSG00000285894	ENSG00000285894	39.252	-4.15873	0.945247	-4.39962	1.08442e-05	0.000422658	ENSG00000285894	DOWN
ENSG00000286965	ENSG00000286965	136.465	1.79976	0.409375	4.39637	1.10075e-05	0.000427774	ENSG00000286965	UP
ENSG00000256008	ENSG00000256008	15.2229	-2.44715	0.557268	-4.39134	1.12653e-05	0.000436097	CABP1-DT	DOWN
ENSG00000175874	ENSG00000175874	626.281	-2.68573	0.611869	-4.38938	1.13675e-05	0.000439202	CREG2	DOWN
ENSG00000181009	ENSG00000181009	18.4536	5.58003	1.27141	4.38885	1.1395e-05	0.000439841	OR52N5	UP
ENSG00000287723	ENSG00000287723	16.5655	-2.54562	0.58017	-4.38771	1.14551e-05	0.000441735	ENSG00000287723	DOWN
ENSG00000225924	ENSG00000225924	82.917	1.80141	0.410634	4.3869	1.14978e-05	0.000442528	TAB2-AS1	UP
ENSG00000060566	ENSG00000060566	17.3198	-4.25359	0.971144	-4.37997	1.18694e-05	0.000454204	CREB3L3	DOWN
ENSG00000070748	ENSG00000070748	608.849	-4.50843	1.02968	-4.37847	1.19513e-05	0.000456467	CHAT	DOWN
ENSG00000241217	ENSG00000241217	25.9078	2.36693	0.54061	4.37825	1.19635e-05	0.000456497	RN7SL809P	UP
ENSG00000265015	ENSG00000265015	40.6792	-1.86941	0.427128	-4.37669	1.20498e-05	0.00045935	ENSG00000265015	DOWN
ENSG00000116032	ENSG00000116032	26.7108	-2.72123	0.621857	-4.37598	1.20888e-05	0.000460401	GRIN3B	DOWN
ENSG00000154646	ENSG00000154646	25.4626	-4.62918	1.06081	-4.36383	1.27808e-05	0.000482161	TMPRSS15	DOWN
ENSG00000143340	ENSG00000143340	38.8845	-2.80736	0.643419	-4.36318	1.28184e-05	0.000483125	FAM163A	DOWN
ENSG00000101203	ENSG00000101203	93.2059	-1.72417	0.395288	-4.36181	1.28992e-05	0.000485711	COL20A1	DOWN
ENSG00000104435	ENSG00000104435	8281.04	-3.86202	0.885657	-4.36062	1.29693e-05	0.000487432	STMN2	DOWN
ENSG00000186469	ENSG00000186469	5371.39	-2.00011	0.459119	-4.3564	1.3222e-05	0.000495997	GNG2	DOWN
ENSG00000224715	ENSG00000224715	27.4136	-4.15371	0.953576	-4.35593	1.32501e-05	0.000496123	LOC339685	DOWN
ENSG00000133048	ENSG00000133048	10494	4.16856	0.957182	4.35503	1.33048e-05	0.000497239	CHI3L1	UP
ENSG00000137976	ENSG00000137976	38.9877	2.64391	0.607146	4.35464	1.33284e-05	0.000497655	DNASE2B	UP
ENSG00000174448	ENSG00000174448	15.3847	-2.44645	0.563251	-4.34344	1.4027e-05	0.000519857	STARD6	DOWN
ENSG00000143552	ENSG00000143552	249.24	1.97312	0.454346	4.34276	1.40702e-05	0.000520493	NUP210L	UP
ENSG00000168333	ENSG00000168333	55.8498	2.92262	0.673418	4.33998	1.42493e-05	0.000526147	PPDPFL	UP
ENSG00000257829	ENSG00000257829	17.0985	-2.36337	0.544901	-4.33725	1.44279e-05	0.000531872	ENSG00000257829	DOWN
ENSG00000168418	ENSG00000168418	123.817	-2.24332	0.517228	-4.3372	1.4431e-05	0.000531872	KCNG4	DOWN
ENSG00000164588	ENSG00000164588	990.831	-2.21051	0.50987	-4.33544	1.4547e-05	0.000535161	HCN1	DOWN
ENSG00000228400	ENSG00000228400	22.5955	-2.11725	0.488438	-4.33473	1.45936e-05	0.000536138	CNTNAP5-DT	DOWN
ENSG00000242686	ENSG00000242686	25.4897	-2.93245	0.676881	-4.3323	1.4756e-05	0.000540364	ENSG00000242686	DOWN
ENSG00000177181	ENSG00000177181	1648.21	-2.1366	0.493453	-4.32989	1.49181e-05	0.000545301	RIMKLA	DOWN
ENSG00000138100	ENSG00000138100	22.4027	-2.38313	0.550474	-4.32923	1.49631e-05	0.000546447	TRIM54	DOWN
ENSG00000173714	ENSG00000173714	222.843	1.83082	0.423952	4.31846	1.57123e-05	0.000568102	WFIKKN2	UP
ENSG00000163092	ENSG00000163092	122.428	-2.9308	0.679416	-4.31371	1.60534e-05	0.000578864	XIRP2	DOWN
ENSG00000234929	ENSG00000234929	25.9077	-1.95092	0.452565	-4.31081	1.62659e-05	0.000584418	ENSG00000234929	DOWN
ENSG00000141469	ENSG00000141469	11359.6	2.94015	0.682303	4.30915	1.63884e-05	0.000587763	SLC14A1	UP
ENSG00000282988	ENSG00000282988	16.9889	3.1332	0.727716	4.30553	1.66585e-05	0.000596382	ENSG00000282988	UP
ENSG00000214376	ENSG00000214376	174.959	-2.42378	0.563335	-4.30255	1.68846e-05	0.000602936	VSTM5	DOWN
ENSG00000082293	ENSG00000082293	182.508	-1.88747	0.438799	-4.30144	1.6969e-05	0.000604812	COL19A1	DOWN
ENSG00000160505	ENSG00000160505	38.0906	-3.29094	0.765694	-4.29798	1.72359e-05	0.000611575	NLRP4	DOWN
ENSG00000244649	ENSG00000244649	83.6138	-1.50563	0.350763	-4.29245	1.76709e-05	0.000625901	ENSG00000244649	DOWN
ENSG00000286889	ENSG00000286889	11.0995	-4.18794	0.976148	-4.29027	1.78452e-05	0.000629289	ENSG00000286889	DOWN
ENSG00000112096	ENSG00000112096	21472.7	2.41953	0.564133	4.28893	1.79537e-05	0.000632557	ENSG00000112096	UP
ENSG00000215397	ENSG00000215397	16.8456	-3.31115	0.772562	-4.28594	1.8197e-05	0.000639436	SCRT2	DOWN
ENSG00000224805	ENSG00000224805	11.5421	-3.18941	0.744586	-4.28346	1.84006e-05	0.000645459	LINC00853	DOWN
ENSG00000163497	ENSG00000163497	4.5578	-4.65945	1.08854	-4.28044	1.86526e-05	0.000652578	FEV	DOWN
ENSG00000075426	ENSG00000075426	3592.42	2.08412	0.487007	4.27945	1.87355e-05	0.000654907	FOSL2	UP
ENSG00000109321	ENSG00000109321	15.3237	3.40471	0.796119	4.27664	1.89737e-05	0.000660924	AREG	UP
ENSG00000165449	ENSG00000165449	1674.39	1.70686	0.399214	4.27555	1.90669e-05	0.000663591	SLC16A9	UP
ENSG00000134612	ENSG00000134612	97.3402	-1.83777	0.43033	-4.27062	1.94932e-05	0.000676661	ENSG00000134612	DOWN
ENSG00000204388	ENSG00000204388	10729.9	1.79539	0.420961	4.26497	1.99932e-05	0.000691616	HSPA1B	UP
ENSG00000283703	ENSG00000283703	15.2569	-3.83244	0.898815	-4.26389	2.00902e-05	0.000694369	VSIG10L2	DOWN
ENSG00000213171	ENSG00000213171	148.382	-3.15258	0.740493	-4.2574	2.06815e-05	0.000709291	LINGO4	DOWN
ENSG00000213626	ENSG00000213626	1385.46	-1.74924	0.410922	-4.25685	2.07324e-05	0.000710427	LBH	DOWN
ENSG00000229570	ENSG00000229570	13.8403	-3.26088	0.766289	-4.25542	2.08658e-05	0.000712651	GAPDHP58	DOWN
ENSG00000119614	ENSG00000119614	15.441	-4.10301	0.965341	-4.25032	2.13466e-05	0.000727112	VSX2	DOWN
ENSG00000169884	ENSG00000169884	63.2768	-1.95991	0.461145	-4.25009	2.13683e-05	0.000727231	WNT10B	DOWN
ENSG00000223373	ENSG00000223373	17.3786	2.33885	0.550517	4.24845	2.1525e-05	0.000731943	ENSG00000223373	UP
ENSG00000287463	ENSG00000287463	33.2031	-1.76422	0.41541	-4.24693	2.16717e-05	0.000736305	ENSG00000287463	DOWN
ENSG00000126259	ENSG00000126259	19.8858	-2.46382	0.580342	-4.24546	2.18141e-05	0.000739885	KIRREL2	DOWN
ENSG00000288079	ENSG00000288079	480.972	1.53786	0.362329	4.24436	2.19219e-05	0.00074291	ENSG00000288079	UP
ENSG00000173262	ENSG00000173262	21.2408	-2.50695	0.590996	-4.2419	2.21639e-05	0.000749208	SLC2A14	DOWN
ENSG00000115290	ENSG00000115290	521.912	-2.36258	0.557229	-4.23987	2.2365e-05	0.000753456	GRB14	DOWN
ENSG00000130287	ENSG00000130287	3617.68	-1.62566	0.383412	-4.23998	2.23535e-05	0.000753456	NCAN	DOWN
ENSG00000185090	ENSG00000185090	261.871	-1.68761	0.398926	-4.23038	2.33296e-05	0.000780691	MANEAL	DOWN
ENSG00000180251	ENSG00000180251	21.5982	-4.2538	1.00683	-4.22494	2.39005e-05	0.000795859	SLC9A4	DOWN
ENSG00000187714	ENSG00000187714	243.294	-4.46913	1.05785	-4.22474	2.39221e-05	0.000795859	SLC18A3	DOWN
ENSG00000168993	ENSG00000168993	461.93	-2.4431	0.579066	-4.21904	2.45346e-05	0.000814203	CPLX1	DOWN
ENSG00000259017	ENSG00000259017	8.96311	-3.52415	0.836118	-4.21489	2.499e-05	0.000827256	ENSG00000259017	DOWN
ENSG00000287216	ENSG00000287216	19.782	2.16883	0.514655	4.21413	2.50739e-05	0.000829345	ENSG00000287216	UP
ENSG00000223564	ENSG00000223564	12.571	-3.98095	0.944835	-4.21339	2.5157e-05	0.000831409	CYP4F32P	DOWN
ENSG00000273356	ENSG00000273356	51.4345	1.51128	0.358917	4.21066	2.54621e-05	0.00083872	ENSG00000273356	UP
ENSG00000105697	ENSG00000105697	91.8489	2.01606	0.479034	4.20859	2.56972e-05	0.000843682	HAMP	UP
ENSG00000138615	ENSG00000138615	937.538	-3.00751	0.714798	-4.20749	2.58222e-05	0.000847091	CILP	DOWN
ENSG00000142698	ENSG00000142698	37.2013	-1.56623	0.372275	-4.20718	2.58578e-05	0.000847446	C1orf94	DOWN
ENSG00000174721	ENSG00000174721	108.053	-1.59532	0.379204	-4.20703	2.58754e-05	0.000847446	FGFBP3	DOWN
ENSG00000171540	ENSG00000171540	27.0195	-3.52238	0.837558	-4.20553	2.60466e-05	0.000851656	OTP	DOWN
ENSG00000215357	ENSG00000215357	17.0792	-3.67798	0.878856	-4.18496	2.8521e-05	0.000916822	HSPD1P8	DOWN
ENSG00000277959	ENSG00000277959	28.5882	2.34136	0.559496	4.18477	2.85455e-05	0.000916872	ENSG00000277959	UP
ENSG00000229089	ENSG00000229089	74.508	-1.72519	0.412631	-4.18095	2.90299e-05	0.00093019	ANKRD20A8P	DOWN
ENSG00000236060	ENSG00000236060	88.6071	2.47868	0.593076	4.17936	2.92333e-05	0.000935957	ENSG00000236060	UP
ENSG00000170953	ENSG00000170953	12.9256	-7.16622	1.71524	-4.17796	2.94131e-05	0.000940959	OR8B12	DOWN
ENSG00000285884	ENSG00000285884	20.9378	2.12217	0.508553	4.17295	3.00678e-05	0.000959601	LOC105378268	UP
ENSG00000188501	ENSG00000188501	439.777	-1.83634	0.440197	-4.17163	3.02422e-05	0.00096363	LCTL	DOWN
ENSG00000231863	ENSG00000231863	54.9456	-1.74728	0.418937	-4.17074	3.03606e-05	0.000966632	LOC102724087	DOWN
ENSG00000280809	ENSG00000280809	563.35	1.84814	0.443314	4.16891	3.06059e-05	0.000972537	LINC00836	UP
ENSG00000254187	ENSG00000254187	58.9138	-1.83985	0.441466	-4.1676	3.0783e-05	0.000976195	ENSG00000254187	DOWN
ENSG00000148926	ENSG00000148926	1336.4	2.40863	0.578533	4.16334	3.13624e-05	0.000989859	ADM	UP
ENSG00000166869	ENSG00000166869	455.229	-2.32811	0.559222	-4.16312	3.13928e-05	0.000990035	CHP2	DOWN
ENSG00000261491	ENSG00000261491	6.55089	-5.66773	1.3617	-4.16224	3.15146e-05	0.000992313	ENSG00000261491	DOWN
ENSG00000285940	ENSG00000285940	115.564	-1.70967	0.410744	-4.16238	3.14945e-05	0.000992313	LOC124904288	DOWN
ENSG00000258111	ENSG00000258111	49.0167	1.75604	0.421969	4.16154	3.16102e-05	0.000994224	ENSG00000258111	UP
ENSG00000158517	ENSG00000158517	48.1732	1.59453	0.383251	4.16054	3.17494e-05	0.000995785	NCF1	UP
ENSG00000164188	ENSG00000164188	2422.9	2.06809	0.497519	4.1568	3.22734e-05	0.00100905	RANBP3L	UP
ENSG00000187833	ENSG00000187833	8.10498	-6.47894	1.55902	-4.15577	3.24193e-05	0.00101282	C2orf78	DOWN
ENSG00000186684	ENSG00000186684	73.2811	-1.86877	0.449845	-4.15425	3.26349e-05	0.00101797	CYP27C1	DOWN
ENSG00000147588	ENSG00000147588	51105.5	-1.50089	0.361668	-4.14992	3.32596e-05	0.00103343	PMP2	DOWN
ENSG00000197444	ENSG00000197444	1353.56	-2.20485	0.531748	-4.14642	3.37709e-05	0.00104525	OGDHL	DOWN
ENSG00000150594	ENSG00000150594	199.641	-1.55709	0.375842	-4.14294	3.42882e-05	0.00105799	ADRA2A	DOWN
ENSG00000256551	ENSG00000256551	12.0625	-5.57279	1.34552	-4.14173	3.44692e-05	0.00106118	LINC02369	DOWN
ENSG00000279013	ENSG00000279013	20.8962	-2.37043	0.572966	-4.13712	3.51687e-05	0.00107602	ENSG00000279013	DOWN
ENSG00000253595	ENSG00000253595	13.3372	-4.70038	1.13612	-4.13721	3.51555e-05	0.00107602	LINC01300	DOWN
ENSG00000145864	ENSG00000145864	323.658	-1.76619	0.426975	-4.13653	3.52597e-05	0.00107716	GABRB2	DOWN
ENSG00000261468	ENSG00000261468	56.3229	1.78354	0.43136	4.13469	3.55434e-05	0.00108417	ENSG00000261468	UP
ENSG00000234988	ENSG00000234988	12.8412	-6.17853	1.49573	-4.13078	3.61539e-05	0.00110061	LINC01849	DOWN
ENSG00000271563	ENSG00000271563	46.0173	1.96003	0.474539	4.1304	3.62138e-05	0.00110126	HIRAP1	UP
ENSG00000183160	ENSG00000183160	159.694	1.73044	0.419195	4.12799	3.65943e-05	0.00111043	TMEM119	UP
ENSG00000167749	ENSG00000167749	19.2982	-2.53083	0.613059	-4.1282	3.65607e-05	0.00111043	KLK4	DOWN
ENSG00000253457	ENSG00000253457	50.7863	-1.70875	0.414034	-4.12708	3.67393e-05	0.00111385	SMIM18	DOWN
ENSG00000169427	ENSG00000169427	384.198	-2.62178	0.635349	-4.12652	3.68289e-05	0.00111515	KCNK9	DOWN
ENSG00000231966	ENSG00000231966	13.5758	2.91232	0.705815	4.12617	3.68848e-05	0.00111572	ENSG00000231966	UP
ENSG00000188488	ENSG00000188488	412.262	1.89067	0.458497	4.12363	3.72953e-05	0.00112615	SERPINA5	UP
ENSG00000111218	ENSG00000111218	81.3732	-2.67011	0.647713	-4.12236	3.75005e-05	0.00113093	PRMT8	DOWN
ENSG00000211592	ENSG00000211592	203.739	4.4259	1.07403	4.12082	3.77534e-05	0.00113598	IGKC	UP
ENSG00000204446	ENSG00000204446	80.9019	-1.53837	0.373581	-4.11791	3.82321e-05	0.00114952	LINC02872	DOWN
ENSG00000166105	ENSG00000166105	162.93	-1.83588	0.44586	-4.11762	3.82801e-05	0.0011501	GLB1L3	DOWN
ENSG00000185885	ENSG00000185885	2220.38	1.64235	0.398942	4.11677	3.84218e-05	0.00115349	IFITM1	UP
ENSG00000173930	ENSG00000173930	24.6863	-2.05914	0.500289	-4.11589	3.85681e-05	0.00115615	SLCO4C1	DOWN
ENSG00000132026	ENSG00000132026	30.0347	-2.88605	0.702039	-4.11095	3.9404e-05	0.00117329	RTBDN	DOWN
ENSG00000022355	ENSG00000022355	165.74	-2.46851	0.600532	-4.11053	3.94744e-05	0.0011738	GABRA1	DOWN
ENSG00000116329	ENSG00000116329	60.1498	-2.28456	0.556018	-4.1088	3.97728e-05	0.00118075	OPRD1	DOWN
ENSG00000141526	ENSG00000141526	299.906	1.52046	0.370516	4.10364	4.067e-05	0.00120471	SLC16A3	UP
ENSG00000138722	ENSG00000138722	518.945	1.64287	0.400665	4.10035	4.12524e-05	0.00121785	MMRN1	UP
ENSG00000197901	ENSG00000197901	162.014	-1.80073	0.43919	-4.10013	4.12925e-05	0.00121785	SLC22A6	DOWN
ENSG00000238043	ENSG00000238043	7.13625	-3.93153	0.959209	-4.09872	4.15433e-05	0.00122333	ENSG00000238043	DOWN
ENSG00000118733	ENSG00000118733	330.325	-2.58654	0.631091	-4.09852	4.15793e-05	0.00122348	OLFM3	DOWN
ENSG00000072694	ENSG00000072694	213.793	2.00585	0.489638	4.09661	4.19247e-05	0.00123093	FCGR2B	UP
ENSG00000102837	ENSG00000102837	51.0181	-1.66805	0.407235	-4.09603	4.20287e-05	0.00123308	OLFM4	DOWN
ENSG00000164393	ENSG00000164393	15.4598	-5.52784	1.34962	-4.09585	4.20631e-05	0.00123318	ENSG00000164393	DOWN
ENSG00000163823	ENSG00000163823	360.102	1.55656	0.38009	4.09524	4.2174e-05	0.00123553	CCR1	UP
ENSG00000253205	ENSG00000253205	20.9371	-3.16325	0.772509	-4.09477	4.22589e-05	0.00123711	LOC105375875	DOWN
ENSG00000270688	ENSG00000270688	7.36215	3.66706	0.896637	4.08979	4.31762e-05	0.00126119	ENSG00000270688	UP
ENSG00000214043	ENSG00000214043	19.9373	-2.40267	0.587822	-4.08741	4.3621e-05	0.00127233	LINC02347	DOWN
ENSG00000253155	ENSG00000253155	11.7433	-3.27081	0.80027	-4.08714	4.3673e-05	0.00127269	RPL26P18	DOWN
ENSG00000269504	ENSG00000269504	22.3804	-4.34163	1.06239	-4.08667	4.37606e-05	0.00127269	ENSG00000269504	DOWN
ENSG00000008196	ENSG00000008196	55.9093	-2.59134	0.634133	-4.08642	4.38079e-05	0.00127314	TFAP2B	DOWN
ENSG00000085831	ENSG00000085831	350.213	-2.08578	0.510759	-4.08368	4.43277e-05	0.00128451	TTC39A	DOWN
ENSG00000078295	ENSG00000078295	10146	1.53784	0.376859	4.08068	4.49036e-05	0.00129464	ADCY2	UP
ENSG00000278416	ENSG00000278416	20.0009	-3.68643	0.903387	-4.08068	4.49041e-05	0.00129464	ENSG00000278416	DOWN
ENSG00000139190	ENSG00000139190	6855.77	-2.84098	0.696176	-4.08084	4.48728e-05	0.00129464	VAMP1	DOWN
ENSG00000159167	ENSG00000159167	1850.63	3.89689	0.955033	4.08037	4.49635e-05	0.00129542	STC1	UP
ENSG00000270882	ENSG00000270882	32.3774	1.64002	0.402127	4.07836	4.53552e-05	0.00130483	H4C14	UP
ENSG00000249767	ENSG00000249767	58.1395	1.53459	0.376443	4.07654	4.57112e-05	0.00131318	ENPP7P10	UP
ENSG00000286666	ENSG00000286666	19.4817	-3.11972	0.765759	-4.07402	4.62094e-05	0.00132654	ENSG00000286666	DOWN
ENSG00000149124	ENSG00000149124	84.4181	-2.31697	0.56886	-4.07301	4.64095e-05	0.00132942	GLYAT	DOWN
ENSG00000168995	ENSG00000168995	35.1957	2.51942	0.61869	4.07218	4.65753e-05	0.00133321	SIGLEC7	UP
ENSG00000178734	ENSG00000178734	116.622	-2.95657	0.726531	-4.06943	4.71275e-05	0.00134709	LMO7DN	DOWN
ENSG00000147697	ENSG00000147697	80.2568	-2.44995	0.602493	-4.06635	4.77558e-05	0.00136407	GSDMC	DOWN
ENSG00000153132	ENSG00000153132	197.656	-2.0003	0.492019	-4.06548	4.79327e-05	0.0013662	CLGN	DOWN
ENSG00000166819	ENSG00000166819	323.857	1.83465	0.451449	4.06391	4.82572e-05	0.00137349	PLIN1	UP
ENSG00000138829	ENSG00000138829	466.689	-1.57057	0.3867	-4.06146	4.87673e-05	0.00138506	FBN2	DOWN
ENSG00000232034	ENSG00000232034	64.4823	1.92082	0.473	4.06093	4.88766e-05	0.00138621	ENSG00000232034	UP
ENSG00000118407	ENSG00000118407	587.653	-1.75386	0.432439	-4.05574	4.99755e-05	0.00140936	FILIP1	DOWN
ENSG00000185499	ENSG00000185499	47.8223	1.70883	0.421564	4.05355	5.04465e-05	0.00142032	MUC1	UP
ENSG00000287414	ENSG00000287414	34.4094	-1.79304	0.442523	-4.05185	5.08144e-05	0.00142798	ENSG00000287414	DOWN
ENSG00000123201	ENSG00000123201	19.0714	-3.1037	0.765996	-4.05185	5.08141e-05	0.00142798	ENSG00000123201	DOWN
ENSG00000237927	ENSG00000237927	76.3571	2.57729	0.636381	4.04992	5.12353e-05	0.0014388	ENSG00000237927	UP
ENSG00000163793	ENSG00000163793	19.6419	-3.69727	0.913309	-4.04821	5.16111e-05	0.00144428	DNAJC5G	DOWN
ENSG00000250862	ENSG00000250862	25.5448	-2.69757	0.667024	-4.04418	5.25061e-05	0.00146318	ENSG00000250862	DOWN
ENSG00000267081	ENSG00000267081	5.00726	-5.27767	1.30628	-4.04024	5.3397e-05	0.00148387	ENSG00000267081	DOWN
ENSG00000162722	ENSG00000162722	485.937	-1.99771	0.494708	-4.03816	5.38728e-05	0.00149588	TRIM58	DOWN
ENSG00000168348	ENSG00000168348	39.394	-2.26639	0.561284	-4.03786	5.39413e-05	0.00149588	INSM2	DOWN
ENSG00000233191	ENSG00000233191	15.1439	-5.16042	1.2793	-4.03379	5.48854e-05	0.00151785	ENSG00000233191	DOWN
ENSG00000101916	ENSG00000101916	86.5443	2.08495	0.517038	4.03249	5.51883e-05	0.00152307	TLR8	UP
ENSG00000285817	ENSG00000285817	12.2803	-3.93522	0.976053	-4.03177	5.53587e-05	0.00152672	ENSG00000285817	DOWN
ENSG00000233384	ENSG00000233384	47.8408	-1.79055	0.444137	-4.03153	5.54156e-05	0.00152723	CNIH3-AS2	DOWN
ENSG00000203585	ENSG00000203585	9.79616	-3.91389	0.970982	-4.03086	5.55728e-05	0.00153051	LINC02408	DOWN
ENSG00000224067	ENSG00000224067	11.6349	3.25425	0.807424	4.03041	5.56798e-05	0.0015324	ENSG00000224067	UP
ENSG00000162746	ENSG00000162746	78.4803	-1.65679	0.411194	-4.02922	5.59619e-05	0.00153805	FCRLB	DOWN
ENSG00000164694	ENSG00000164694	360.684	-2.19123	0.544138	-4.02697	5.64997e-05	0.0015507	FNDC1	DOWN
ENSG00000274588	ENSG00000274588	155.221	-2.5472	0.632751	-4.02559	5.68324e-05	0.00155876	DGKK	DOWN
ENSG00000276467	ENSG00000276467	6.04549	-5.5555	1.38147	-4.02145	5.78417e-05	0.00158318	LOC100419783	DOWN
ENSG00000073670	ENSG00000073670	210.183	-1.82132	0.453102	-4.01968	5.82784e-05	0.00159187	ADAM11	DOWN
ENSG00000064886	ENSG00000064886	4408.04	4.1919	1.04309	4.01873	5.85124e-05	0.0015965	CHI3L2	UP
ENSG00000072041	ENSG00000072041	903.51	-2.10122	0.522864	-4.01867	5.85277e-05	0.0015965	SLC6A15	DOWN
ENSG00000221888	ENSG00000221888	10.6461	-3.18744	0.793499	-4.01695	5.89567e-05	0.00160576	OR1C1	DOWN
ENSG00000185567	ENSG00000185567	10897.5	-2.78684	0.694046	-4.01535	5.9357e-05	0.00161361	AHNAK2	DOWN
ENSG00000100884	ENSG00000100884	1105.95	-2.22337	0.553791	-4.01483	5.94896e-05	0.00161612	CPNE6	DOWN
ENSG00000286102	ENSG00000286102	7.59715	-5.93331	1.47937	-4.0107	6.05396e-05	0.00164196	FAM246A	DOWN
ENSG00000138028	ENSG00000138028	196.657	-1.57268	0.392349	-4.00838	6.11372e-05	0.0016519	CGREF1	DOWN
ENSG00000135127	ENSG00000135127	225.241	-1.57178	0.392203	-4.00756	6.13491e-05	0.00165651	BICDL1	DOWN
ENSG00000250878	ENSG00000250878	64.081	-1.51811	0.379045	-4.00509	6.19934e-05	0.00167045	METTL21EP	DOWN
ENSG00000231924	ENSG00000231924	48.5222	-1.77886	0.444572	-4.00129	6.29986e-05	0.00169304	PSG1	DOWN
ENSG00000228594	ENSG00000228594	124.336	-2.1516	0.53822	-3.99763	6.3981e-05	0.00171337	FNDC10	DOWN
ENSG00000175766	ENSG00000175766	17.6353	-2.99134	0.7483	-3.99751	6.40119e-05	0.00171337	EIF4E1B	DOWN
ENSG00000147246	ENSG00000147246	689.748	-3.11908	0.780307	-3.99725	6.40828e-05	0.00171412	HTR2C	DOWN
ENSG00000097021	ENSG00000097021	1713.52	-2.14259	0.536403	-3.99436	6.48684e-05	0.00172949	ACOT7	DOWN
ENSG00000270276	ENSG00000270276	16.4352	1.73439	0.434246	3.99403	6.49602e-05	0.00172949	H4C15	UP
ENSG00000184374	ENSG00000184374	33.419	-1.87205	0.468689	-3.99423	6.49043e-05	0.00172949	COLEC10	DOWN
ENSG00000226249	ENSG00000226249	14.2328	-3.76567	0.943892	-3.98951	6.62096e-05	0.00175797	LOC105378044	DOWN
ENSG00000242061	ENSG00000242061	6.53084	3.76954	0.944878	3.98945	6.62272e-05	0.00175797	RPL26P2	UP
ENSG00000188060	ENSG00000188060	60.9953	1.66077	0.416752	3.98503	6.74712e-05	0.00178801	RAB42	UP
ENSG00000223651	ENSG00000223651	100.289	-3.00413	0.75389	-3.98484	6.75269e-05	0.0017883	NEFHP2	DOWN
ENSG00000150681	ENSG00000150681	69.7975	1.58673	0.398849	3.97826	6.94203e-05	0.00182755	RGS18	UP
ENSG00000149573	ENSG00000149573	567.271	1.76912	0.44505	3.9751	7.03504e-05	0.00184717	MPZL2	UP
ENSG00000136492	ENSG00000136492	50.2991	-1.56698	0.394328	-3.9738	7.07341e-05	0.00185504	BRIP1	DOWN
ENSG00000184937	ENSG00000184937	13.9727	-5.01507	1.26244	-3.97252	7.11159e-05	0.00186116	WT1	DOWN
ENSG00000204460	ENSG00000204460	29.5809	2.36065	0.594288	3.97223	7.12039e-05	0.00186224	LINC01854	UP
ENSG00000143320	ENSG00000143320	202.224	-1.77016	0.445719	-3.97146	7.14331e-05	0.00186702	CRABP2	DOWN
ENSG00000273118	ENSG00000273118	21.9689	2.0425	0.514745	3.96798	7.24844e-05	0.00188833	ENSG00000273118	UP
ENSG00000253660	ENSG00000253660	18.8366	-2.25815	0.569641	-3.96416	7.36557e-05	0.00191385	ENSG00000253660	DOWN
ENSG00000260388	ENSG00000260388	13.9167	-2.131	0.537661	-3.96346	7.38713e-05	0.00191696	LINC00562	DOWN
ENSG00000255621	ENSG00000255621	14.951	-2.70749	0.683235	-3.96275	7.40902e-05	0.0019214	ENSG00000255621	DOWN
ENSG00000148344	ENSG00000148344	215.754	-1.63484	0.412698	-3.96136	7.45238e-05	0.00193092	PTGES	DOWN
ENSG00000287427	ENSG00000287427	200.397	-1.93811	0.489522	-3.9592	7.5201e-05	0.00194642	ENSG00000287427	DOWN
ENSG00000119283	ENSG00000119283	258.275	-1.5991	0.404136	-3.95684	7.5947e-05	0.00196191	TRIM67	DOWN
ENSG00000241956	ENSG00000241956	74.0177	-2.48054	0.627135	-3.95535	7.64224e-05	0.00197118	LOC102546299	DOWN
ENSG00000257017	ENSG00000257017	466.443	3.0773	0.778118	3.95479	7.66009e-05	0.00197244	HP	UP
ENSG00000248874	ENSG00000248874	104.55	2.86618	0.725253	3.95197	7.75092e-05	0.00199326	LINC02899	UP
ENSG00000105989	ENSG00000105989	29.0011	-2.32082	0.587914	-3.94754	7.89579e-05	0.0020266	WNT2	DOWN
ENSG00000071909	ENSG00000071909	65.6457	-2.2008	0.557804	-3.94546	7.96453e-05	0.00203804	MYO3B	DOWN
ENSG00000279243	ENSG00000279243	29.4141	2.61214	0.66202	3.94571	7.95654e-05	0.00203804	ENSG00000279243	UP
ENSG00000254415	ENSG00000254415	71.132	1.6748	0.424492	3.94543	7.96583e-05	0.00203804	SIGLEC14	UP
ENSG00000287018	ENSG00000287018	33.476	-3.18245	0.807028	-3.94342	8.03274e-05	0.00205384	ENSG00000287018	DOWN
ENSG00000285622	ENSG00000285622	9.87999	-4.61339	1.17009	-3.94277	8.05459e-05	0.0020568	ENSG00000285622	DOWN
ENSG00000224689	ENSG00000224689	122.018	1.68333	0.427095	3.94135	8.10246e-05	0.00206748	ENSG00000224689	UP
ENSG00000249150	ENSG00000249150	12.3332	-3.04043	0.771609	-3.94038	8.1354e-05	0.00207346	ENSG00000249150	DOWN
ENSG00000173157	ENSG00000173157	26.55	-2.66486	0.677031	-3.93609	8.28197e-05	0.00210411	ADAMTS20	DOWN
ENSG00000170786	ENSG00000170786	71.3367	-2.85797	0.727378	-3.92914	8.52493e-05	0.00215898	SDR16C5	DOWN
ENSG00000285572	ENSG00000285572	16.8422	-2.02813	0.516619	-3.92577	8.64532e-05	0.00218473	LOC124903183	DOWN
ENSG00000270953	ENSG00000270953	201.711	-2.01283	0.512946	-3.92406	8.70702e-05	0.00219536	ENSG00000270953	DOWN
ENSG00000137267	ENSG00000137267	2529.48	-2.25664	0.575294	-3.92259	8.76012e-05	0.00220736	TUBB2A	DOWN
ENSG00000166763	ENSG00000166763	79.8652	-2.18243	0.556501	-3.92171	8.79241e-05	0.0022141	ENSG00000166763	DOWN
ENSG00000188817	ENSG00000188817	14.7585	-3.07334	0.783919	-3.92048	8.8371e-05	0.00222256	SNTN	DOWN
ENSG00000108759	ENSG00000108759	6.01062	-3.47773	0.887152	-3.92011	8.85099e-05	0.00222465	KRT32	DOWN
ENSG00000161270	ENSG00000161270	25.9645	-2.9404	0.750905	-3.91581	9.01023e-05	0.00225476	NPHS1	DOWN
ENSG00000232560	ENSG00000232560	145.621	-1.75532	0.448494	-3.91379	9.08568e-05	0.00226938	LINC01549	DOWN
ENSG00000253821	ENSG00000253821	5.35742	5.17917	1.32417	3.91127	9.1813e-05	0.0022904	ENSG00000253821	UP
ENSG00000264061	ENSG00000264061	9.49101	-5.19147	1.32769	-3.91016	9.2234e-05	0.0022966	ENSG00000264061	DOWN
ENSG00000286979	ENSG00000286979	22.7903	-3.11527	0.797015	-3.90867	9.28062e-05	0.00230654	ENSG00000286979	DOWN
ENSG00000184557	ENSG00000184557	859.073	2.30208	0.589071	3.90799	9.30676e-05	0.0023116	SOCS3	UP
ENSG00000186150	ENSG00000186150	6.03323	-6.03511	1.54477	-3.9068	9.35278e-05	0.00231871	UBL4B	DOWN
ENSG00000094796	ENSG00000094796	12.2142	-4.55973	1.1673	-3.90624	9.37447e-05	0.00232265	KRT31	DOWN
ENSG00000243415	ENSG00000243415	87.8171	2.06802	0.529536	3.90534	9.40937e-05	0.00232553	ENSG00000243415	UP
ENSG00000158748	ENSG00000158748	25.4962	-2.71995	0.69781	-3.89784	9.70557e-05	0.00238694	HTR6	DOWN
ENSG00000100867	ENSG00000100867	35.7771	-2.27309	0.583267	-3.89716	9.73265e-05	0.00239066	DHRS2	DOWN
ENSG00000198400	ENSG00000198400	43.1353	-2.47598	0.635457	-3.89638	9.76406e-05	0.00239543	NTRK1	DOWN
ENSG00000128040	ENSG00000128040	8.13095	-4.11736	1.0569	-3.89569	9.7918e-05	0.00239929	SPINK2	DOWN
ENSG00000288537	ENSG00000288537	38.7446	-2.60653	0.669292	-3.89446	9.84158e-05	0.00240776	LOC101929116	DOWN
ENSG00000147570	ENSG00000147570	9.69573	2.70125	0.693719	3.89387	9.86578e-05	0.00241151	DNAJC5B	UP
ENSG00000142089	ENSG00000142089	8066.66	1.5358	0.394456	3.89346	9.88241e-05	0.00241262	IFITM3	UP
ENSG00000163638	ENSG00000163638	7122.85	2.07787	0.533722	3.89317	9.89424e-05	0.00241404	ADAMTS9	UP
ENSG00000121853	ENSG00000121853	15.444	-3.07619	0.79095	-3.88924	0.00010056	0.00244901	GHSR	DOWN
ENSG00000263618	ENSG00000263618	15.1887	-3.61035	0.92841	-3.88874	0.000100766	0.00245254	ENSG00000263618	DOWN
ENSG00000181072	ENSG00000181072	532.548	-3.34336	0.859841	-3.88835	0.00010093	0.00245503	CHRM2	DOWN
ENSG00000278195	ENSG00000278195	118.32	-2.11869	0.545093	-3.88684	0.000101559	0.00246583	SSTR3	DOWN
ENSG00000231829	ENSG00000231829	23.3861	-1.70721	0.439306	-3.88614	0.000101849	0.00247139	ENSG00000231829	DOWN
ENSG00000145863	ENSG00000145863	9.84329	-5.21666	1.34438	-3.88035	0.000104307	0.00252644	GABRA6	DOWN
ENSG00000224970	ENSG00000224970	4.85629	-4.74424	1.22301	-3.87916	0.00010482	0.00253465	ENSG00000224970	DOWN
ENSG00000243944	ENSG00000243944	3.83898	-5.37213	1.38516	-3.87835	0.000105169	0.00253961	ENSG00000243944	DOWN
ENSG00000143032	ENSG00000143032	6.64017	-5.70549	1.47249	-3.87472	0.000106747	0.00257616	BARHL2	DOWN
ENSG00000130032	ENSG00000130032	1174.91	-2.04197	0.527468	-3.87128	0.000108268	0.00260343	PRRG3	DOWN
ENSG00000248801	ENSG00000248801	69.756	-1.61701	0.417924	-3.86914	0.000109219	0.00262315	C8orf34-AS1	DOWN
ENSG00000237880	ENSG00000237880	9.35717	-5.70686	1.47645	-3.86525	0.000110974	0.00265732	LINC01885	DOWN
ENSG00000274536	ENSG00000274536	331.13	1.73153	0.448004	3.865	0.00011109	0.00265782	MIR223HG	UP
ENSG00000260019	ENSG00000260019	67.8254	-1.97746	0.511939	-3.86269	0.000112144	0.00267572	LINC01992	DOWN
ENSG00000260658	ENSG00000260658	25.5668	-3.48346	0.9027	-3.85894	0.000113882	0.00270912	ENSG00000260658	DOWN
ENSG00000185792	ENSG00000185792	15.587	-3.46064	0.896855	-3.85864	0.000114018	0.00271075	NLRP9	DOWN
ENSG00000112799	ENSG00000112799	218.648	1.54422	0.400798	3.85286	0.000116746	0.00276082	LY86	UP
ENSG00000260469	ENSG00000260469	14.4799	-2.10551	0.546591	-3.85207	0.000117121	0.00276688	ENSG00000260469	DOWN
ENSG00000147434	ENSG00000147434	59.1003	-2.13285	0.553831	-3.85109	0.000117594	0.00277431	CHRNA6	DOWN
ENSG00000228392	ENSG00000228392	70.234	-2.16728	0.563111	-3.84877	0.000118714	0.00279414	ENSG00000228392	DOWN
ENSG00000112303	ENSG00000112303	74.7959	1.51269	0.39305	3.8486	0.000118797	0.00279446	VNN2	UP
ENSG00000130751	ENSG00000130751	32.2847	-2.16934	0.56398	-3.84649	0.000119823	0.00281694	NPAS1	DOWN
ENSG00000267623	ENSG00000267623	8.53354	-3.08405	0.801867	-3.84609	0.000120019	0.00281914	ENSG00000267623	DOWN
ENSG00000212712	ENSG00000212712	3.77265	-4.88433	1.27007	-3.84573	0.000120196	0.00282073	LOC107985122	DOWN
ENSG00000249861	ENSG00000249861	7.17177	-5.33221	1.38692	-3.84464	0.000120731	0.00282995	LGALS16	DOWN
ENSG00000049283	ENSG00000049283	52.8776	-1.53474	0.399374	-3.84287	0.000121605	0.00284324	EPN3	DOWN
ENSG00000012504	ENSG00000012504	19.5407	-4.00761	1.04317	-3.84175	0.000122161	0.00285131	NR1H4	DOWN
ENSG00000149972	ENSG00000149972	230.834	-1.98365	0.516967	-3.8371	0.000124495	0.00289781	CNTN5	DOWN
ENSG00000101282	ENSG00000101282	67.8152	-1.67576	0.436829	-3.83619	0.000124957	0.0029018	RSPO4	DOWN
ENSG00000144852	ENSG00000144852	32.8312	-1.84502	0.481057	-3.83535	0.000125387	0.0029084	NR1I2	DOWN
ENSG00000237463	ENSG00000237463	15.1604	-5.14338	1.34158	-3.83384	0.000126161	0.00292297	LRRC52-AS1	DOWN
ENSG00000227877	ENSG00000227877	5.81137	-4.95779	1.29358	-3.83261	0.000126789	0.00293582	MRLN	DOWN
ENSG00000204347	ENSG00000204347	40.3129	-2.47569	0.646224	-3.83101	0.000127618	0.0029499	BTBD17	DOWN
ENSG00000185666	ENSG00000185666	1240.85	-1.65187	0.431271	-3.83023	0.000128023	0.00295583	SYN3	DOWN
ENSG00000188133	ENSG00000188133	369.077	-1.96306	0.512753	-3.82847	0.000128945	0.00297078	TMEM215	DOWN
ENSG00000180269	ENSG00000180269	64.9525	-2.37958	0.621578	-3.82828	0.000129042	0.00297078	GPR139	DOWN
ENSG00000157445	ENSG00000157445	831.012	-1.71091	0.447048	-3.82713	0.000129645	0.00298123	CACNA2D3	DOWN
ENSG00000272906	ENSG00000272906	19.1922	1.91494	0.500507	3.82599	0.000130245	0.00298989	ENSG00000272906	UP
ENSG00000232624	ENSG00000232624	26.1786	-3.23231	0.84577	-3.82174	0.000132515	0.00303849	C10orf126	DOWN
ENSG00000227158	ENSG00000227158	19.3442	2.65837	0.695685	3.82122	0.000132793	0.00304313	LOC644909	UP
ENSG00000127743	ENSG00000127743	105.089	-2.51103	0.657325	-3.82007	0.000133413	0.00305033	IL17B	DOWN
ENSG00000148942	ENSG00000148942	45.2401	-1.52418	0.398985	-3.82015	0.000133369	0.00305033	SLC5A12	DOWN
ENSG00000112812	ENSG00000112812	37.392	-2.58919	0.677861	-3.81965	0.000133642	0.00305383	PRSS16	DOWN
ENSG00000250254	ENSG00000250254	20.9571	1.95597	0.512215	3.81866	0.000134178	0.00305975	PTTG2	UP
ENSG00000139219	ENSG00000139219	22.6072	-3.08939	0.80897	-3.81892	0.000134039	0.00305975	COL2A1	DOWN
ENSG00000288594	ENSG00000288594	17.3309	-3.35211	0.878611	-3.81524	0.000136052	0.00309609	ENSG00000288594	DOWN
ENSG00000284500	ENSG00000284500	3.51715	-4.70476	1.23327	-3.81487	0.000136256	0.00309609	ENSG00000284500	DOWN
ENSG00000233087	ENSG00000233087	54.6243	-1.7662	0.463266	-3.8125	0.000137569	0.00310981	RAB6D	DOWN
ENSG00000251635	ENSG00000251635	20.3563	-2.96438	0.77821	-3.80923	0.000139402	0.00314414	ENSG00000251635	DOWN
ENSG00000198729	ENSG00000198729	139.692	-1.79141	0.470428	-3.80804	0.00014007	0.00315564	PPP1R14C	DOWN
ENSG00000267586	ENSG00000267586	123.149	-1.57891	0.41462	-3.80809	0.000140044	0.00315564	LINC00907	DOWN
ENSG00000102007	ENSG00000102007	519.232	1.54786	0.406841	3.80458	0.000142048	0.003193	PLP2	UP
ENSG00000286463	ENSG00000286463	371.892	1.78325	0.469394	3.79905	0.00014525	0.00325765	ENSG00000286463	UP
ENSG00000184368	ENSG00000184368	1175.34	-3.25015	0.855665	-3.79839	0.000145641	0.00326093	MAP7D2	DOWN
ENSG00000141485	ENSG00000141485	239.731	-1.7195	0.452785	-3.7976	0.000146101	0.00326941	SLC13A5	DOWN
ENSG00000240583	ENSG00000240583	28777.1	1.55792	0.410564	3.79458	0.000147892	0.00330283	AQP1	UP
ENSG00000225972	ENSG00000225972	1499.6	2.78893	0.735033	3.7943	0.00014806	0.003304	MTND1P23	UP
ENSG00000260305	ENSG00000260305	42.8888	1.65104	0.435252	3.7933	0.000148658	0.0033118	NTRK3-AS1	UP
ENSG00000229775	ENSG00000229775	8.18357	-4.98698	1.31541	-3.79118	0.000149932	0.0033346	LINC02624	DOWN
ENSG00000211892	ENSG00000211892	181.35	5.92589	1.56341	3.79036	0.000150431	0.00334385	IGHG4	UP
ENSG00000186479	ENSG00000186479	714.892	-2.04839	0.540654	-3.78874	0.000151416	0.00336014	RGS7BP	DOWN
ENSG00000287845	ENSG00000287845	5.22086	-4.80516	1.2684	-3.78837	0.000151636	0.00336316	ENSG00000287845	DOWN
ENSG00000287333	ENSG00000287333	14.0903	2.52917	0.668221	3.78493	0.000153751	0.00339735	ENSG00000287333	UP
ENSG00000185186	ENSG00000185186	21.7969	5.103	1.34836	3.78459	0.000153963	0.00339968	ENSG00000185186	UP
ENSG00000220256	ENSG00000220256	19.0218	-3.42659	0.905867	-3.78267	0.000155155	0.0034178	ENSG00000220256	DOWN
ENSG00000196876	ENSG00000196876	3763.33	-2.06168	0.545028	-3.7827	0.000155133	0.0034178	SCN8A	DOWN
ENSG00000253974	ENSG00000253974	137.493	-1.67428	0.442667	-3.78226	0.000155412	0.00341847	NRG1-IT1	DOWN
ENSG00000286001	ENSG00000286001	35.2363	-1.97665	0.522709	-3.78155	0.000155856	0.00342446	ENSG00000286001	DOWN
ENSG00000211788	ENSG00000211788	4.44284	-5.10826	1.35081	-3.78163	0.000155802	0.00342446	TRAV13-1	DOWN
ENSG00000266003	ENSG00000266003	37.3236	-1.67489	0.442927	-3.78141	0.000155945	0.00342454	ENSG00000266003	DOWN
ENSG00000107821	ENSG00000107821	78.4679	-1.75087	0.463106	-3.78072	0.000156378	0.00343216	KAZALD1	DOWN
ENSG00000001617	ENSG00000001617	223.633	1.77701	0.470211	3.77917	0.000157349	0.00344969	SEMA3F	UP
ENSG00000234120	ENSG00000234120	4.97615	-5.30867	1.40491	-3.77865	0.000157682	0.00345321	ENSG00000234120	DOWN
ENSG00000242087	ENSG00000242087	36.4248	1.69841	0.449556	3.77798	0.000158106	0.00346059	RPL36AP41	UP
ENSG00000244682	ENSG00000244682	561.123	1.55173	0.410846	3.77691	0.000158787	0.0034717	ENSG00000244682	UP
ENSG00000200246	ENSG00000200246	5.80748	-5.47092	1.44863	-3.77662	0.000158969	0.0034735	RNA5SP263	DOWN
ENSG00000254656	ENSG00000254656	181.128	-2.17472	0.575988	-3.77563	0.000159603	0.00348193	RTL1	DOWN
ENSG00000256757	ENSG00000256757	5.09129	-4.77351	1.26497	-3.77362	0.000160894	0.00350053	ENSG00000256757	DOWN
ENSG00000227195	ENSG00000227195	18.4989	-4.22168	1.11892	-3.77299	0.000161303	0.00350563	MIR663AHG	DOWN
ENSG00000231013	ENSG00000231013	9.30292	-3.56686	0.945668	-3.77179	0.000162081	0.00352061	SCTR-AS1	DOWN
ENSG00000176566	ENSG00000176566	6.2879	-4.09063	1.08517	-3.76959	0.000163519	0.00353954	DCAF4L2	DOWN
ENSG00000147256	ENSG00000147256	1138.1	-3.64271	0.966552	-3.76877	0.000164053	0.00354803	ARHGAP36	DOWN
ENSG00000233854	ENSG00000233854	5.78501	-5.99902	1.59251	-3.76702	0.00016521	0.00356919	ENSG00000233854	DOWN
ENSG00000172350	ENSG00000172350	218.53	-1.83467	0.487252	-3.76535	0.000166313	0.00358916	ABCG4	DOWN
ENSG00000206140	ENSG00000206140	20.1705	-2.38845	0.634581	-3.76382	0.000167335	0.00360537	TMEM191C	DOWN
ENSG00000184363	ENSG00000184363	18.6861	-2.24178	0.595791	-3.7627	0.000168091	0.00361729	PKP3	DOWN
ENSG00000243083	ENSG00000243083	186.154	-1.7374	0.461938	-3.76112	0.000169154	0.00363476	LINC00870	DOWN
ENSG00000226717	ENSG00000226717	9.70453	-2.9771	0.791647	-3.76064	0.000169479	0.00363979	PTPRD-DT	DOWN
ENSG00000205143	ENSG00000205143	22.7136	-2.33014	0.619767	-3.7597	0.000170118	0.00364959	ARID3C	DOWN
ENSG00000171724	ENSG00000171724	10014.4	-2.01487	0.536031	-3.75887	0.000170679	0.00365771	VAT1L	DOWN
ENSG00000147465	ENSG00000147465	104.583	-1.94517	0.517784	-3.75671	0.000172161	0.00368158	STAR	DOWN
ENSG00000196972	ENSG00000196972	347.125	-1.68297	0.448338	-3.7538	0.000174176	0.00371077	SMIM10L2B	DOWN
ENSG00000146530	ENSG00000146530	177.069	-1.53015	0.407949	-3.75085	0.000176239	0.00374675	VWDE	DOWN
ENSG00000248228	ENSG00000248228	60.7971	-2.2754	0.607309	-3.7467	0.000179177	0.00379306	SLIT2-IT1	DOWN
ENSG00000204291	ENSG00000204291	1323.45	-1.76367	0.47079	-3.7462	0.000179531	0.00379654	COL15A1	DOWN
ENSG00000207270	ENSG00000207270	4.82363	-3.8334	1.02364	-3.74487	0.000180484	0.00381066	RNU6-601P	DOWN
ENSG00000273851	ENSG00000273851	14.2361	-2.24501	0.599714	-3.74347	0.000181494	0.00382592	ENSG00000273851	DOWN
ENSG00000173699	ENSG00000173699	20.6478	-3.20168	0.855561	-3.7422	0.000182419	0.00384339	SPATA3	DOWN
ENSG00000105664	ENSG00000105664	19.2415	-3.00205	0.80258	-3.7405	0.000183657	0.00386743	COMP	DOWN
ENSG00000230314	ENSG00000230314	87.8806	-1.52151	0.407194	-3.73656	0.000186556	0.0039161	ELOVL2-AS1	DOWN
ENSG00000164756	ENSG00000164756	26.9696	-2.21236	0.592125	-3.73631	0.000186742	0.00391796	SLC30A8	DOWN
ENSG00000197385	ENSG00000197385	38.2563	-1.55834	0.417203	-3.73521	0.000187558	0.00393095	ZNF860	DOWN
ENSG00000250629	ENSG00000250629	62.7175	2.58674	0.692625	3.7347	0.000187943	0.00393489	ENSG00000250629	UP
ENSG00000180785	ENSG00000180785	27.702	-1.86449	0.499561	-3.73226	0.000189769	0.00396482	OR51E1	DOWN
ENSG00000165863	ENSG00000165863	194.516	-1.95368	0.523543	-3.73165	0.000190228	0.00397235	SPMIP5	DOWN
ENSG00000187479	ENSG00000187479	525.887	2.33344	0.625562	3.73015	0.000191365	0.00399399	C11orf96	UP
ENSG00000257228	ENSG00000257228	77.4093	2.08234	0.558394	3.72916	0.000192121	0.00400769	ENSG00000257228	UP
ENSG00000156269	ENSG00000156269	222.216	1.56838	0.420949	3.72581	0.000194688	0.00404649	NAA11	UP
ENSG00000188582	ENSG00000188582	355.796	-2.98321	0.800759	-3.72549	0.00019494	0.00404748	PAQR9	DOWN
ENSG00000286961	ENSG00000286961	34.0185	-2.96925	0.797417	-3.72358	0.000196416	0.00407389	ENSG00000286961	DOWN
ENSG00000253802	ENSG00000253802	9.85988	-5.79153	1.55613	-3.72176	0.000197837	0.00409276	SIRLNT	DOWN
ENSG00000039068	ENSG00000039068	1721.21	-2.77853	0.746692	-3.72112	0.00019834	0.00410104	CDH1	DOWN
ENSG00000139287	ENSG00000139287	48.1916	-1.79173	0.481825	-3.71864	0.000200302	0.00413092	TPH2	DOWN
ENSG00000241158	ENSG00000241158	435.874	1.82186	0.489975	3.71827	0.000200588	0.0041347	ADAMTS9-AS1	UP
ENSG00000285600	ENSG00000285600	23.2676	-1.69961	0.457635	-3.71389	0.000204098	0.00419623	ENSG00000285600	DOWN
ENSG00000189056	ENSG00000189056	18603.3	-1.91621	0.516405	-3.71067	0.00020671	0.0042347	RELN	DOWN
ENSG00000163293	ENSG00000163293	96.9984	-1.96242	0.529175	-3.70845	0.000208533	0.00426549	NIPAL1	DOWN
ENSG00000261872	ENSG00000261872	8.76846	-3.20726	0.866083	-3.70318	0.000212917	0.00434183	ENSG00000261872	DOWN
ENSG00000286755	ENSG00000286755	420.111	-1.51428	0.409175	-3.70082	0.000214907	0.00437349	ENSG00000286755	DOWN
ENSG00000227599	ENSG00000227599	17.583	-2.60448	0.703809	-3.70055	0.000215132	0.00437585	PTPRT-AS1	DOWN
ENSG00000257114	ENSG00000257114	21.3787	-2.57825	0.696836	-3.69994	0.000215646	0.00438287	LINC02451	DOWN
ENSG00000106789	ENSG00000106789	389.39	-2.15518	0.582624	-3.6991	0.000216369	0.00438983	CORO2A	DOWN
ENSG00000197658	ENSG00000197658	9.44177	-4.2448	1.1481	-3.69722	0.00021797	0.0044156	SLC22A24	DOWN
ENSG00000287000	ENSG00000287000	16.0414	-3.08671	0.835042	-3.69648	0.00021861	0.00442632	LOC124903585	DOWN
ENSG00000120471	ENSG00000120471	39.5275	-1.61497	0.436917	-3.69629	0.000218775	0.00442743	TP53AIP1	DOWN
ENSG00000198670	ENSG00000198670	39.568	-2.44163	0.660664	-3.69572	0.00021926	0.004435	LPA	DOWN
ENSG00000203857	ENSG00000203857	26.0189	-2.32634	0.629545	-3.69528	0.000219647	0.00444059	HSD3B1	DOWN
ENSG00000117322	ENSG00000117322	23.1752	-3.27722	0.887323	-3.69338	0.000221296	0.00446304	CR2	DOWN
ENSG00000184254	ENSG00000184254	510.083	-1.69712	0.459535	-3.69312	0.000221518	0.00446339	ALDH1A3	DOWN
ENSG00000234805	ENSG00000234805	10.8101	-3.81196	1.03246	-3.6921	0.000222408	0.00447377	FAM151AP1	DOWN
ENSG00000124721	ENSG00000124721	61.584	-1.82466	0.494669	-3.68864	0.000225454	0.00452368	DNAH8	DOWN
ENSG00000238217	ENSG00000238217	379.478	-1.5544	0.421706	-3.68597	0.000227832	0.00456451	LINC01877	DOWN
ENSG00000237194	ENSG00000237194	8.11659	-2.66198	0.722401	-3.68491	0.000228784	0.0045767	ENSG00000237194	DOWN
ENSG00000224982	ENSG00000224982	57.9896	-2.38129	0.646454	-3.68363	0.000229938	0.00459521	TMEM233	DOWN
ENSG00000203859	ENSG00000203859	23.7838	-2.67654	0.72664	-3.68344	0.000230103	0.00459566	HSD3B2	DOWN
ENSG00000226207	ENSG00000226207	53.4874	-1.58483	0.430268	-3.68335	0.000230191	0.00459566	ENSG00000226207	DOWN
ENSG00000221946	ENSG00000221946	258.322	-2.26255	0.614366	-3.68274	0.000230741	0.00460124	FXYD7	DOWN
ENSG00000087074	ENSG00000087074	1550.02	1.5441	0.419396	3.68174	0.000231652	0.00461331	PPP1R15A	UP
ENSG00000145536	ENSG00000145536	148.462	-1.73506	0.471278	-3.6816	0.000231772	0.00461341	ADAMTS16	DOWN
ENSG00000279912	ENSG00000279912	32.347	-2.20075	0.597863	-3.68103	0.000232296	0.00462154	ENSG00000279912	DOWN
ENSG00000166862	ENSG00000166862	178.87	-2.4639	0.669593	-3.67969	0.000233515	0.00463425	CACNG2	DOWN
ENSG00000188778	ENSG00000188778	4.8107	-5.71363	1.55349	-3.67794	0.000235123	0.00465924	ADRB3	DOWN
ENSG00000185201	ENSG00000185201	2172.28	1.52104	0.413576	3.67778	0.000235269	0.00465941	IFITM2	UP
ENSG00000286505	ENSG00000286505	12.7441	-2.84857	0.774556	-3.67768	0.000235365	0.00465941	ENSG00000286505	DOWN
ENSG00000237667	ENSG00000237667	65.2861	-2.57379	0.700101	-3.67631	0.000236629	0.00468211	LINC01115	DOWN
ENSG00000272071	ENSG00000272071	9.44826	-3.35541	0.913489	-3.67319	0.000239545	0.00473279	ENSG00000272071	DOWN
ENSG00000204640	ENSG00000204640	34.0856	-2.71647	0.739603	-3.67288	0.000239834	0.00473616	NMS	DOWN
ENSG00000286785	ENSG00000286785	24.3436	-2.11724	0.57694	-3.66977	0.000242773	0.00478475	LINC01622	DOWN
ENSG00000103034	ENSG00000103034	7278.96	-1.78148	0.485446	-3.66978	0.000242756	0.00478475	NDRG4	DOWN
ENSG00000184697	ENSG00000184697	4.95668	-4.73267	1.29123	-3.66524	0.000247106	0.00485103	CLDN6	DOWN
ENSG00000196711	ENSG00000196711	7.80979	-4.96951	1.3561	-3.66455	0.000247777	0.00485703	ALKAL1	DOWN
ENSG00000215277	ENSG00000215277	28.4557	-2.1543	0.587861	-3.66463	0.000247692	0.00485703	RNF212B	DOWN
ENSG00000281538	ENSG00000281538	20.7661	-1.90463	0.519854	-3.66377	0.000248529	0.004867	ENSG00000281538	DOWN
ENSG00000173530	ENSG00000173530	661.506	1.64434	0.449055	3.66177	0.000250475	0.00489553	TNFRSF10D	UP
ENSG00000129451	ENSG00000129451	27.3629	-2.36575	0.646495	-3.65935	0.000252852	0.00493474	KLK10	DOWN
ENSG00000253377	ENSG00000253377	8.6562	-5.08524	1.38998	-3.65849	0.000253708	0.00494421	ENSG00000253377	DOWN
ENSG00000134115	ENSG00000134115	489.421	-1.67552	0.45825	-3.65636	0.000255826	0.00497821	CNTN6	DOWN
ENSG00000249135	ENSG00000249135	5.37601	-5.88033	1.6082	-3.65647	0.000255716	0.00497821	ENSG00000249135	DOWN
ENSG00000278783	ENSG00000278783	10.5846	3.1965	0.874307	3.65604	0.000256142	0.00498193	MIR6071	UP
ENSG00000250448	ENSG00000250448	13.1429	-3.80934	1.04214	-3.65531	0.000256871	0.0049921	ENSG00000250448	DOWN
ENSG00000201839	ENSG00000201839	22.765	-2.29486	0.628454	-3.65159	0.000260626	0.0050544	SNORD114-3	DOWN
ENSG00000175189	ENSG00000175189	12.6977	-2.69698	0.73905	-3.64925	0.000263003	0.00508581	INHBC	DOWN
ENSG00000270403	ENSG00000270403	42.5024	-1.54877	0.424461	-3.64879	0.000263479	0.00509245	LOC105369515	DOWN
ENSG00000237720	ENSG00000237720	111.445	-1.73345	0.475516	-3.64542	0.00026696	0.00514926	LOC105373390	DOWN
ENSG00000136235	ENSG00000136235	3790.91	1.5512	0.42556	3.64507	0.000267318	0.00515169	GPNMB	UP
ENSG00000222041	ENSG00000222041	240.819	-1.65586	0.45431	-3.64478	0.000267622	0.00515507	CYTOR	DOWN
ENSG00000229941	ENSG00000229941	70.3584	-2.43912	0.669659	-3.64233	0.00027018	0.00519255	PDE11A-AS1	DOWN
ENSG00000113739	ENSG00000113739	377.649	2.84633	0.781416	3.64253	0.000269973	0.00519255	STC2	UP
ENSG00000283294	ENSG00000283294	29.8622	-2.34795	0.644679	-3.64205	0.000270476	0.00519255	ENSG00000283294	DOWN
ENSG00000270440	ENSG00000270440	4.85887	-4.6944	1.28931	-3.64103	0.000271553	0.00521072	ENSG00000270440	DOWN
ENSG00000235357	ENSG00000235357	14.0823	-2.92431	0.803647	-3.6388	0.000273915	0.005251	ENSG00000235357	DOWN
ENSG00000114631	ENSG00000114631	1076.72	-1.52607	0.419405	-3.63865	0.000274071	0.00525147	PODXL2	DOWN
ENSG00000102003	ENSG00000102003	2447.65	-1.96062	0.539066	-3.63707	0.000275757	0.00527619	SYP	DOWN
ENSG00000285407	ENSG00000285407	9.18015	-3.45322	0.949939	-3.6352	0.000277761	0.00530946	ENSG00000285407	DOWN
ENSG00000143105	ENSG00000143105	6.23136	-6.1023	1.67973	-3.6329	0.000280257	0.0053393	KCNA10	DOWN
ENSG00000175121	ENSG00000175121	8.53103	-5.55581	1.53011	-3.63098	0.000282351	0.0053738	WFDC5	DOWN
ENSG00000269138	ENSG00000269138	10.0206	-2.63257	0.725045	-3.63091	0.000282425	0.0053738	ENSG00000269138	DOWN
ENSG00000162374	ENSG00000162374	753.542	-2.20426	0.607649	-3.62752	0.000286153	0.00543217	ELAVL4	DOWN
ENSG00000163380	ENSG00000163380	36.301	-2.01455	0.555354	-3.62751	0.000286168	0.00543217	LMOD3	DOWN
ENSG00000132932	ENSG00000132932	3320	-2.51199	0.692436	-3.62775	0.000285897	0.00543217	ATP8A2	DOWN
ENSG00000267521	ENSG00000267521	8.92494	-2.35043	0.648266	-3.62572	0.000288157	0.00546378	ENSG00000267521	DOWN
ENSG00000264970	ENSG00000264970	7.16961	-5.28809	1.45964	-3.62288	0.00029134	0.00550845	ENSG00000264970	DOWN
ENSG00000142606	ENSG00000142606	56.386	-1.83491	0.50674	-3.62101	0.000293451	0.00554576	MMEL1	DOWN
ENSG00000115194	ENSG00000115194	79.2927	-1.95869	0.541042	-3.62021	0.000294361	0.00556033	SLC30A3	DOWN
ENSG00000075673	ENSG00000075673	13.6034	-2.80147	0.774103	-3.619	0.000295749	0.00557864	ATP12A	DOWN
ENSG00000229051	ENSG00000229051	5.64526	-5.44612	1.50527	-3.61803	0.00029685	0.00559677	LINC01788	DOWN
ENSG00000062282	ENSG00000062282	200.97	-1.66751	0.461009	-3.61709	0.000297932	0.00561451	DGAT2	DOWN
ENSG00000227032	ENSG00000227032	20.1504	1.82904	0.50583	3.61592	0.000299283	0.00563467	RPS2P36	UP
ENSG00000283654	ENSG00000283654	31.7704	-1.7186	0.47539	-3.61514	0.000300182	0.00564657	CIROP	DOWN
ENSG00000280000	ENSG00000280000	33.2211	-1.74181	0.481928	-3.61426	0.000301212	0.00566299	ENSG00000280000	DOWN
ENSG00000024526	ENSG00000024526	16.9541	-1.73171	0.479207	-3.6137	0.000301862	0.00567254	DEPDC1	DOWN
ENSG00000253525	ENSG00000253525	33.0254	1.65115	0.457079	3.61238	0.000303394	0.00569865	ENSG00000253525	UP
ENSG00000163833	ENSG00000163833	23.6915	-2.52172	0.69826	-3.61144	0.000304504	0.00570884	FBXO40	DOWN
ENSG00000241544	ENSG00000241544	63.1447	1.92125	0.532183	3.61012	0.000306051	0.00572703	LINC02029	UP
ENSG00000215035	ENSG00000215035	7.31584	-2.71604	0.752297	-3.61033	0.000305807	0.00572703	FDPSP5	DOWN
ENSG00000243479	ENSG00000243479	7.34535	-4.88785	1.35411	-3.60966	0.000306604	0.00572935	ENSG00000243479	DOWN
ENSG00000261058	ENSG00000261058	6.06107	-5.05047	1.40012	-3.60718	0.000309548	0.00577896	ENSG00000261058	DOWN
ENSG00000173679	ENSG00000173679	5.20762	-5.32177	1.4755	-3.60675	0.000310053	0.00578567	OR1L1	DOWN
ENSG00000101194	ENSG00000101194	65.8632	1.52943	0.424125	3.60608	0.000310862	0.00579808	SLC17A9	UP
ENSG00000258675	ENSG00000258675	6.32513	-2.60461	0.722435	-3.60532	0.000311767	0.00581224	ENSG00000258675	DOWN
ENSG00000222162	ENSG00000222162	23.7805	1.55885	0.432393	3.60518	0.000311937	0.0058127	RN7SKP151	UP
ENSG00000268297	ENSG00000268297	24.3336	-2.98383	0.827773	-3.60465	0.000312569	0.00582177	ENSG00000268297	DOWN
ENSG00000205002	ENSG00000205002	24.4343	-2.11908	0.58803	-3.60369	0.000313726	0.00583787	AARD	DOWN
ENSG00000251203	ENSG00000251203	51.2202	1.67311	0.464438	3.60243	0.000315252	0.00586355	ENSG00000251203	UP
ENSG00000171551	ENSG00000171551	175.882	-2.27423	0.631377	-3.60201	0.000315765	0.00587036	ECEL1	DOWN
ENSG00000170962	ENSG00000170962	859.811	-2.11148	0.586286	-3.60145	0.000316447	0.00587485	PDGFD	DOWN
ENSG00000258881	ENSG00000258881	13.0403	-3.27255	0.908787	-3.60101	0.000316986	0.00587938	ENSG00000258881	DOWN
ENSG00000180828	ENSG00000180828	33.5367	-1.8193	0.505938	-3.59589	0.000323284	0.00597679	BHLHE22	DOWN
ENSG00000183317	ENSG00000183317	172.622	-1.69762	0.472356	-3.59395	0.000325708	0.00601882	EPHA10	DOWN
ENSG00000287745	ENSG00000287745	42.7139	-2.94768	0.820358	-3.59317	0.000326679	0.00603398	ENSG00000287745	DOWN
ENSG00000270361	ENSG00000270361	34.6695	2.2248	0.619338	3.59223	0.00032786	0.00605299	ENSG00000270361	UP
ENSG00000260628	ENSG00000260628	28.4487	-2.09722	0.583891	-3.59181	0.000328391	0.00606001	LOC388248	DOWN
ENSG00000248713	ENSG00000248713	18.7361	-4.70189	1.30938	-3.59092	0.000329508	0.00607782	C4orf54	DOWN
ENSG00000287046	ENSG00000287046	5.3057	-4.83809	1.34759	-3.59018	0.000330454	0.00608404	ENSG00000287046	DOWN
ENSG00000286740	ENSG00000286740	5.9502	-4.52979	1.26171	-3.59021	0.000330408	0.00608404	ENSG00000286740	DOWN
ENSG00000277879	ENSG00000277879	31.4999	-1.77081	0.493381	-3.58913	0.000331782	0.00610567	ENSG00000277879	DOWN
ENSG00000234653	ENSG00000234653	53.0634	-1.50379	0.419163	-3.58761	0.000333722	0.00613854	LRRTM4-AS1	DOWN
ENSG00000254701	ENSG00000254701	64.5708	-1.78993	0.499154	-3.58592	0.00033589	0.00616406	ENSG00000254701	DOWN
ENSG00000177047	ENSG00000177047	16.1621	-2.48907	0.694263	-3.58519	0.000336827	0.00617012	IFNW1	DOWN
ENSG00000186891	ENSG00000186891	10.6348	-4.0185	1.12127	-3.58389	0.000338513	0.00619532	TNFRSF18	DOWN
ENSG00000162365	ENSG00000162365	35.0132	-1.91547	0.534466	-3.58389	0.000338511	0.00619532	CYP4A22	DOWN
ENSG00000198959	ENSG00000198959	3196.08	1.6342	0.456369	3.58087	0.000342449	0.00625592	TGM2	UP
ENSG00000172867	ENSG00000172867	10.1504	-3.49102	0.975498	-3.57871	0.0003453	0.00629937	KRT2	DOWN
ENSG00000086159	ENSG00000086159	144.142	-2.1067	0.588732	-3.57836	0.000345756	0.00630329	AQP6	DOWN
ENSG00000286081	ENSG00000286081	4.61068	3.46091	0.968444	3.57368	0.000351995	0.00639234	LOC105373682	UP
ENSG00000236582	ENSG00000236582	5.05983	3.02329	0.84608	3.5733	0.000352516	0.00639889	PRPF38AP2	UP
ENSG00000249923	ENSG00000249923	24.2422	-2.9607	0.828623	-3.57304	0.000352862	0.00640227	LINC02891	DOWN
ENSG00000250483	ENSG00000250483	14.5261	-2.79265	0.781687	-3.5726	0.000353461	0.00641023	PPM1AP1	DOWN
ENSG00000238427	ENSG00000238427	4.71626	-4.6684	1.30693	-3.57204	0.000354205	0.0064161	RNU7-136P	DOWN
ENSG00000268182	ENSG00000268182	284.707	-1.79896	0.503643	-3.5719	0.000354394	0.0064161	SMIM17	DOWN
ENSG00000227711	ENSG00000227711	13.2409	-3.85769	1.08042	-3.57056	0.000356225	0.00643953	ENSG00000227711	DOWN
ENSG00000253517	ENSG00000253517	25.2035	-1.70957	0.479198	-3.56756	0.000360321	0.00649634	XRCC6P4	DOWN
ENSG00000197254	ENSG00000197254	31.3732	-2.63039	0.737712	-3.5656	0.000363019	0.00653027	ENSG00000197254	DOWN
ENSG00000254092	ENSG00000254092	37.2325	-2.14086	0.60048	-3.56524	0.000363518	0.0065363	ENSG00000254092	DOWN
ENSG00000278214	ENSG00000278214	14.7434	-1.64473	0.461509	-3.56381	0.000365508	0.00656617	LINC02139	DOWN
ENSG00000118402	ENSG00000118402	743.694	-1.83556	0.515251	-3.56245	0.000367408	0.00658924	ELOVL4	DOWN
ENSG00000258944	ENSG00000258944	21.0828	1.85539	0.520963	3.56146	0.000368801	0.00661049	ENSG00000258944	UP
ENSG00000253666	ENSG00000253666	19.74	2.17213	0.610122	3.56015	0.000370642	0.00663753	ENSG00000253666	UP
ENSG00000235274	ENSG00000235274	5.26294	-4.33571	1.21803	-3.5596	0.00037142	0.00664291	LOC100420320	DOWN
ENSG00000196542	ENSG00000196542	111.731	-2.03428	0.572123	-3.55568	0.000377007	0.00670937	SPTSSB	DOWN
ENSG00000178015	ENSG00000178015	10.3904	-3.23961	0.911167	-3.55545	0.000377338	0.00670937	GPR150	DOWN
ENSG00000179008	ENSG00000179008	24.2279	-2.75119	0.773787	-3.55549	0.00037728	0.00670937	C14orf39	DOWN
ENSG00000287374	ENSG00000287374	11.0407	-3.34578	0.941192	-3.55484	0.000378216	0.00671944	ENSG00000287374	DOWN
ENSG00000286591	ENSG00000286591	15.662	-1.98526	0.558523	-3.55449	0.000378718	0.00671944	ENSG00000286591	DOWN
ENSG00000250948	ENSG00000250948	12.548	2.54883	0.717124	3.55423	0.000379081	0.00672243	ENSG00000250948	UP
ENSG00000280255	ENSG00000280255	77.4823	-1.99054	0.560148	-3.55359	0.000380013	0.00673596	ENSG00000280255	DOWN
ENSG00000267287	ENSG00000267287	26.7297	-1.78216	0.501911	-3.55074	0.000384146	0.00680319	ENSG00000267287	DOWN
ENSG00000187017	ENSG00000187017	24.5896	-3.44406	0.970271	-3.54959	0.000385834	0.00683007	ESPN	DOWN
ENSG00000259194	ENSG00000259194	142.265	-1.53839	0.433462	-3.54908	0.000386586	0.00684035	ENSG00000259194	DOWN
ENSG00000242190	ENSG00000242190	11.3233	-3.55357	1.00145	-3.54841	0.000387562	0.00684853	ENSG00000242190	DOWN
ENSG00000259663	ENSG00000259663	14.4697	-3.16102	0.891357	-3.54631	0.000390673	0.0068974	ISL1-DT	DOWN
ENSG00000242512	ENSG00000242512	39.6262	-2.44672	0.690104	-3.54543	0.000391968	0.00691416	LINC01206	DOWN
ENSG00000174348	ENSG00000174348	589.777	1.61989	0.457127	3.54363	0.000394656	0.00695237	PODN	UP
ENSG00000278862	ENSG00000278862	11.2264	-4.9433	1.3949	-3.54385	0.000394331	0.00695237	ENSG00000278862	DOWN
ENSG00000229630	ENSG00000229630	4.39999	-5.59083	1.57799	-3.543	0.0003956	0.0069537	LINC01264	DOWN
ENSG00000198826	ENSG00000198826	746.405	-2.01626	0.569191	-3.54232	0.000396617	0.00696239	ARHGAP11A	DOWN
ENSG00000253868	ENSG00000253868	27.8845	-2.15164	0.607609	-3.54115	0.000398384	0.00697809	FER1L6-AS2	DOWN
ENSG00000150337	ENSG00000150337	152.444	1.65165	0.466523	3.54033	0.000399625	0.00699369	FCGR1A	UP
ENSG00000200879	ENSG00000200879	132.477	1.58227	0.446972	3.53998	0.000400161	0.00699542	SNORD14E	UP
ENSG00000258502	ENSG00000258502	21.9541	-1.99914	0.564778	-3.53969	0.000400598	0.00699542	LINC02290	DOWN
ENSG00000224609	ENSG00000224609	58.6941	-1.91002	0.539935	-3.5375	0.000403939	0.0070384	HSD52	DOWN
ENSG00000242522	ENSG00000242522	17.6426	2.05685	0.58205	3.5338	0.000409636	0.00711905	KLHL6-AS1	UP
ENSG00000287881	ENSG00000287881	16.2874	-1.79916	0.509523	-3.53106	0.000413896	0.00717126	ENSG00000287881	DOWN
ENSG00000010438	ENSG00000010438	71.3904	-2.47695	0.701703	-3.52991	0.000415694	0.00719307	PRSS3	DOWN
ENSG00000245008	ENSG00000245008	57.6897	-2.0413	0.578485	-3.5287	0.000417612	0.00721689	LOC101929538	DOWN
ENSG00000178395	ENSG00000178395	4.66356	-5.19152	1.47183	-3.52724	0.000419909	0.00725345	CCDC185	DOWN
ENSG00000234502	ENSG00000234502	11.0843	-2.62737	0.745699	-3.52337	0.0004261	0.00734136	ENSG00000234502	DOWN
ENSG00000240361	ENSG00000240361	7.23255	-6.31928	1.79391	-3.52263	0.00042728	0.0073522	OR4G11P	DOWN
ENSG00000156510	ENSG00000156510	234.854	-1.70497	0.484022	-3.52251	0.000427484	0.00735254	HKDC1	DOWN
ENSG00000286424	ENSG00000286424	6.13233	-4.55321	1.29286	-3.52181	0.000428611	0.00736559	ENSG00000286424	DOWN
ENSG00000287647	ENSG00000287647	186.88	-1.54474	0.439067	-3.51824	0.000434427	0.00744808	ENSG00000287647	DOWN
ENSG00000148584	ENSG00000148584	22.4466	-2.12139	0.603063	-3.5177	0.0004353	0.00745493	A1CF	DOWN
ENSG00000143355	ENSG00000143355	21.5518	-3.01393	0.856884	-3.51732	0.000435934	0.00746257	LHX9	DOWN
ENSG00000258535	ENSG00000258535	27.9009	-2.44414	0.69527	-3.51538	0.000439129	0.00750441	ENSG00000258535	DOWN
ENSG00000008516	ENSG00000008516	32.4061	-1.80945	0.514791	-3.51492	0.000439889	0.00750457	MMP25	DOWN
ENSG00000131096	ENSG00000131096	4.08711	-5.45142	1.5513	-3.51409	0.000441264	0.00751521	PYY	DOWN
ENSG00000175518	ENSG00000175518	47.7714	1.57219	0.447457	3.51362	0.00044205	0.00751579	UBQLNL	UP
ENSG00000267890	ENSG00000267890	10.8619	-3.82034	1.08728	-3.51365	0.000441988	0.00751579	ENSG00000267890	DOWN
ENSG00000284696	ENSG00000284696	17.9429	-3.72091	1.05975	-3.51114	0.000446197	0.007567	LINC02808	DOWN
ENSG00000253227	ENSG00000253227	23.77	-2.80807	0.799878	-3.51063	0.000447052	0.00757507	ENSG00000253227	DOWN
ENSG00000186329	ENSG00000186329	9.76589	-3.98457	1.13512	-3.51028	0.000447641	0.00758184	TMEM212	DOWN
ENSG00000218749	ENSG00000218749	22.2655	2.31837	0.660828	3.50828	0.000451012	0.00762279	ENSG00000218749	UP
ENSG00000170379	ENSG00000170379	231.975	1.71681	0.489604	3.50652	0.000454001	0.00766683	TCAF2	UP
ENSG00000249109	ENSG00000249109	14.5464	-2.71232	0.773627	-3.50597	0.000454942	0.00767948	ENSG00000249109	DOWN
ENSG00000196350	ENSG00000196350	9.28734	-3.21546	0.917629	-3.5041	0.000458159	0.00771816	ZNF729	DOWN
ENSG00000267665	ENSG00000267665	32.4484	-1.98966	0.567914	-3.50346	0.000459253	0.00772941	LOC400622	DOWN
ENSG00000267101	ENSG00000267101	11.1888	-3.91211	1.11662	-3.50353	0.000459131	0.00772941	ENSG00000267101	DOWN
ENSG00000287689	ENSG00000287689	38.8858	1.59646	0.455775	3.50275	0.000460488	0.00774367	ENSG00000287689	UP
ENSG00000150045	ENSG00000150045	24.7648	-2.1286	0.60805	-3.50069	0.00046405	0.0077872	KLRF1	DOWN
ENSG00000124493	ENSG00000124493	199.291	-1.95823	0.559887	-3.49754	0.000469576	0.0078607	GRM4	DOWN
ENSG00000140279	ENSG00000140279	38.5508	-2.17618	0.622195	-3.49758	0.000469491	0.0078607	DUOX2	DOWN
ENSG00000285914	ENSG00000285914	9.71326	-4.07187	1.16471	-3.49605	0.000472208	0.00789759	LOC105377724	DOWN
ENSG00000253503	ENSG00000253503	5.66113	-4.53603	1.29807	-3.49443	0.000475072	0.00793884	ENSG00000253503	DOWN
ENSG00000268941	ENSG00000268941	15.2585	-2.27675	0.652224	-3.49075	0.00048166	0.00803214	LINC01711	DOWN
ENSG00000165061	ENSG00000165061	222.202	-2.09447	0.600467	-3.48806	0.000486537	0.00810105	ZMAT4	DOWN
ENSG00000251219	ENSG00000251219	3.8562	-5.41684	1.55335	-3.48719	0.000488127	0.00811968	LINC01217	DOWN
ENSG00000140284	ENSG00000140284	36.1124	-2.01691	0.578415	-3.48695	0.000488556	0.00812339	SLC27A2	DOWN
ENSG00000130766	ENSG00000130766	659.487	1.57137	0.450699	3.48651	0.000489361	0.00813006	SESN2	UP
ENSG00000227463	ENSG00000227463	19.6764	-1.83067	0.525265	-3.48523	0.000491708	0.00814869	LOC101927575	DOWN
ENSG00000165349	ENSG00000165349	30.5407	-2.20601	0.633448	-3.48254	0.000496675	0.00821744	SLC7A3	DOWN
ENSG00000223735	ENSG00000223735	3.44707	3.48173	0.999951	3.4819	0.000497867	0.00823376	OR51B3P	UP
ENSG00000267389	ENSG00000267389	15.4913	-3.11243	0.894137	-3.48093	0.000499677	0.00825345	ENSG00000267389	DOWN
ENSG00000143627	ENSG00000143627	11.4954	-3.77227	1.08391	-3.48025	0.00050094	0.00827089	PKLR	DOWN
ENSG00000286982	ENSG00000286982	11.7774	-2.55314	0.733753	-3.47956	0.00050223	0.00828534	ENSG00000286982	DOWN
ENSG00000254361	ENSG00000254361	13.5821	-2.45995	0.707252	-3.47818	0.000504823	0.00831544	ENSG00000254361	DOWN
ENSG00000184478	ENSG00000184478	5.67064	-5.45083	1.56719	-3.47808	0.000505012	0.00831544	OR56A3	DOWN
ENSG00000285935	ENSG00000285935	5.46309	-2.99078	0.859932	-3.47793	0.000505302	0.00831544	ENSG00000285935	DOWN
ENSG00000224747	ENSG00000224747	13.8285	-3.06833	0.882295	-3.47767	0.000505791	0.00832006	MTCYBP21	DOWN
ENSG00000285374	ENSG00000285374	7.01687	2.60864	0.750458	3.47607	0.000508827	0.00835625	ENSG00000285374	UP
ENSG00000286695	ENSG00000286695	267.022	1.56351	0.449789	3.4761	0.000508756	0.00835625	ENSG00000286695	UP
ENSG00000277199	ENSG00000277199	9.2645	-4.08874	1.17697	-3.47396	0.000512841	0.00839919	ENSG00000277199	DOWN
ENSG00000175538	ENSG00000175538	166.847	1.60818	0.462905	3.4741	0.000512578	0.00839919	KCNE3	UP
ENSG00000266200	ENSG00000266200	28.6121	-3.5277	1.01547	-3.47397	0.000512824	0.00839919	PNLIPRP2	DOWN
ENSG00000255171	ENSG00000255171	12.4718	-6.1314	1.76536	-3.47318	0.000514332	0.00841901	LINC01499	DOWN
ENSG00000236289	ENSG00000236289	41.7715	-1.84816	0.532164	-3.47291	0.000514839	0.00842041	GACAT3	DOWN
ENSG00000133454	ENSG00000133454	65.5901	-2.02155	0.582283	-3.47177	0.000517034	0.00845285	MYO18B	DOWN
ENSG00000280314	ENSG00000280314	6.07187	-6.0594	1.74574	-3.47096	0.000518598	0.00847149	OR8K3	DOWN
ENSG00000288029	ENSG00000288029	12.1886	-3.67745	1.05965	-3.47045	0.000519585	0.00848069	ENSG00000288029	DOWN
ENSG00000230448	ENSG00000230448	12.2625	-3.39079	0.977161	-3.47004	0.000520381	0.00848249	LINC00276	DOWN
ENSG00000270966	ENSG00000270966	25.8224	-1.58606	0.457061	-3.47013	0.000520215	0.00848249	ENSG00000270966	DOWN
ENSG00000286280	ENSG00000286280	8.19896	-5.50424	1.58638	-3.46968	0.000521083	0.00848782	ENSG00000286280	DOWN
ENSG00000188269	ENSG00000188269	189.222	2.49461	0.719017	3.46948	0.00052147	0.00849067	OR7A5	UP
ENSG00000224559	ENSG00000224559	6.11451	-3.13052	0.902667	-3.46808	0.000524197	0.00852119	LINC01087	DOWN
ENSG00000104237	ENSG00000104237	53.7457	-2.91223	0.839903	-3.46734	0.000525632	0.00853757	RP1	DOWN
ENSG00000218772	ENSG00000218772	12.4991	-2.91718	0.841446	-3.46687	0.000526564	0.00854914	ENSG00000218772	DOWN
ENSG00000232903	ENSG00000232903	21.3772	-1.91922	0.553637	-3.46656	0.00052716	0.00854914	LINC01166	DOWN
ENSG00000223573	ENSG00000223573	88.4235	-2.00391	0.578227	-3.46561	0.000529024	0.00856484	TINCR	DOWN
ENSG00000179477	ENSG00000179477	12.5697	-3.69162	1.06547	-3.46477	0.00053069	0.00858341	ALOX12B	DOWN
ENSG00000242441	ENSG00000242441	15.6862	2.96109	0.854735	3.46434	0.000531539	0.00858471	GTF2A1L	UP
ENSG00000214513	ENSG00000214513	8.81515	-4.15179	1.1984	-3.46444	0.000531333	0.00858471	NOTO	DOWN
ENSG00000186367	ENSG00000186367	5.48107	-4.00739	1.15675	-3.46435	0.000531513	0.00858471	MINAR2	DOWN
ENSG00000197322	ENSG00000197322	80.8279	-1.52808	0.441783	-3.45889	0.000542399	0.00872177	TMEM132E-DT	DOWN
ENSG00000236283	ENSG00000236283	179.738	-1.52813	0.441859	-3.45841	0.000543381	0.00873253	ENSG00000236283	DOWN
ENSG00000281664	ENSG00000281664	20.3682	-1.61794	0.468125	-3.45622	0.000547815	0.00876964	LINC00538	DOWN
ENSG00000281162	ENSG00000281162	53.2594	2.05788	0.595321	3.45675	0.000546725	0.00876964	ENSG00000281162	UP
ENSG00000182107	ENSG00000182107	66.0485	-1.58776	0.459351	-3.45654	0.000547163	0.00876964	TMEM30B	DOWN
ENSG00000223812	ENSG00000223812	20.7982	-3.54941	1.02745	-3.45458	0.000551149	0.00880187	ENSG00000223812	DOWN
ENSG00000250659	ENSG00000250659	18.357	2.27848	0.659532	3.4547	0.000550915	0.00880187	ENSG00000250659	UP
ENSG00000275980	ENSG00000275980	5.49479	-4.35785	1.26214	-3.45276	0.000554888	0.00885451	ENSG00000275980	DOWN
ENSG00000201161	ENSG00000201161	5.42818	-5.88854	1.70676	-3.45012	0.000560341	0.00892728	RN7SKP10	DOWN
ENSG00000249378	ENSG00000249378	47.4653	-3.35717	0.973588	-3.44825	0.000564241	0.00897869	ENSG00000249378	DOWN
ENSG00000256581	ENSG00000256581	22.713	-2.49562	0.724237	-3.44586	0.000569243	0.00904029	ENSG00000256581	DOWN
ENSG00000229644	ENSG00000229644	46.1746	1.6077	0.466855	3.44368	0.00057386	0.00911	NAMPTP1	UP
ENSG00000163032	ENSG00000163032	2559.6	-2.74154	0.796208	-3.44325	0.000574777	0.00912093	VSNL1	DOWN
ENSG00000211772	ENSG00000211772	253.556	-1.62523	0.472301	-3.44109	0.000579376	0.00916442	TRBC2	DOWN
ENSG00000214814	ENSG00000214814	59.6836	-2.18208	0.634142	-3.44099	0.00057958	0.00916442	FER1L6	DOWN
ENSG00000081138	ENSG00000081138	1216.34	-1.89018	0.549366	-3.44066	0.000580287	0.00917198	CDH7	DOWN
ENSG00000263667	ENSG00000263667	10.072	-4.34796	1.26556	-3.4356	0.000591254	0.00932413	LINC03066	DOWN
ENSG00000237289	ENSG00000237289	276.074	-3.1193	0.907944	-3.43557	0.000591313	0.00932413	CKMT1B	DOWN
ENSG00000287290	ENSG00000287290	15.7106	-1.9963	0.581187	-3.43487	0.000592833	0.00934442	ENSG00000287290	DOWN
ENSG00000063015	ENSG00000063015	488.977	-1.5786	0.459665	-3.43423	0.000594234	0.00936282	SEZ6	DOWN
ENSG00000251767	ENSG00000251767	17.6058	-2.05838	0.599619	-3.43282	0.000597347	0.00939878	RNU7-8P	DOWN
ENSG00000271072	ENSG00000271072	24.0281	1.97307	0.574907	3.43198	0.00059919	0.00941494	ENSG00000271072	UP
ENSG00000142549	ENSG00000142549	490.349	-1.86432	0.543427	-3.43068	0.000602067	0.00944529	IGLON5	DOWN
ENSG00000268658	ENSG00000268658	46.9684	-1.59391	0.464648	-3.43037	0.000602762	0.00944879	LINC00664	DOWN
ENSG00000213390	ENSG00000213390	3583.94	-1.50812	0.439781	-3.42924	0.000605274	0.00947483	ARHGAP19	DOWN
ENSG00000269534	ENSG00000269534	9.18148	-2.36103	0.688602	-3.42872	0.000606431	0.0094877	ENSG00000269534	DOWN
ENSG00000254305	ENSG00000254305	6.43194	-2.56046	0.74688	-3.4282	0.000607592	0.00949843	ENSG00000254305	DOWN
ENSG00000248279	ENSG00000248279	6.43958	-5.64142	1.64676	-3.42578	0.000613036	0.00954635	LINC02120	DOWN
ENSG00000224195	ENSG00000224195	36.5404	-1.79389	0.523562	-3.42631	0.000611831	0.00954635	ENSG00000224195	DOWN
ENSG00000132671	ENSG00000132671	4.66194	-5.67033	1.65547	-3.42521	0.000614333	0.009557	SSTR4	DOWN
ENSG00000105143	ENSG00000105143	102.288	-1.77291	0.517764	-3.42417	0.000616688	0.00958801	SLC1A6	DOWN
ENSG00000285529	ENSG00000285529	7.15601	-4.44065	1.29786	-3.42151	0.000622742	0.00966724	ENSG00000285529	DOWN
ENSG00000197838	ENSG00000197838	12.4746	-3.08794	0.902656	-3.42095	0.000624031	0.0096835	CYP2A13	DOWN
ENSG00000187689	ENSG00000187689	7.75229	-5.9348	1.73497	-3.42069	0.000624633	0.00968907	AMTN	DOWN
ENSG00000258954	ENSG00000258954	3.68309	-4.80755	1.40574	-3.41994	0.00062635	0.00970229	ENSG00000258954	DOWN
ENSG00000235371	ENSG00000235371	12.479	-3.02161	0.883823	-3.4188	0.000628985	0.0097264	ENSG00000235371	DOWN
ENSG00000287750	ENSG00000287750	16.8637	-2.69053	0.787402	-3.41698	0.000633211	0.0097804	LINC03026	DOWN
ENSG00000186197	ENSG00000186197	36.0452	-1.95151	0.571831	-3.41274	0.000643126	0.00989914	EDARADD	DOWN
ENSG00000253690	ENSG00000253690	6.50552	-6.16433	1.80643	-3.41244	0.00064385	0.00990647	ENSG00000253690	DOWN
ENSG00000287474	ENSG00000287474	10.2884	-2.38606	0.699362	-3.41177	0.000645436	0.00992706	ENSG00000287474	DOWN
ENSG00000232706	ENSG00000232706	4.06751	-3.28009	0.961764	-3.41049	0.000648455	0.00996199	ENSG00000232706	DOWN
ENSG00000272940	ENSG00000272940	11.3541	-2.23742	0.656201	-3.40966	0.000650437	0.00997711	ENSG00000272940	DOWN
ENSG00000286279	ENSG00000286279	51.111	-1.66238	0.48765	-3.40896	0.000652119	0.00999908	ENSG00000286279	DOWN
ENSG00000278531	ENSG00000278531	5.86473	-3.07646	0.902797	-3.4077	0.000655127	0.0100337	ENSG00000278531	DOWN
ENSG00000230828	ENSG00000230828	8.9142	-3.21968	0.945079	-3.40678	0.000657338	0.0100606	ENSG00000230828	DOWN
ENSG00000248211	ENSG00000248211	9.917	-3.0771	0.903262	-3.40666	0.000657641	0.0100606	TRPC7-AS1	DOWN
ENSG00000086300	ENSG00000086300	869.959	-1.82366	0.535468	-3.40574	0.000659857	0.0100841	SNX10	DOWN
ENSG00000105711	ENSG00000105711	835.218	-1.54484	0.453591	-3.40579	0.000659734	0.0100841	SCN1B	DOWN
ENSG00000065609	ENSG00000065609	3719.79	-1.6828	0.49414	-3.40551	0.000660399	0.010087	SNAP91	DOWN
ENSG00000260792	ENSG00000260792	20.4217	-2.23159	0.655437	-3.40473	0.000662301	0.0101048	LINC02280	DOWN
ENSG00000184347	ENSG00000184347	1411.25	-1.54718	0.454516	-3.40403	0.000664001	0.0101186	SLIT3	DOWN
ENSG00000100314	ENSG00000100314	627.399	-2.06651	0.607208	-3.40329	0.000665791	0.0101349	CABP7	DOWN
ENSG00000113389	ENSG00000113389	139.444	-1.85852	0.546229	-3.40246	0.000667823	0.010138	NPR3	DOWN
ENSG00000259203	ENSG00000259203	29.3325	-1.99636	0.586723	-3.40255	0.000667596	0.010138	LOC101928499	DOWN
ENSG00000159556	ENSG00000159556	8.3997	-3.80506	1.11835	-3.40238	0.000668024	0.010138	ISL2	DOWN
ENSG00000268089	ENSG00000268089	818.312	-1.96274	0.577051	-3.40134	0.000670575	0.0101612	GABRQ	DOWN
ENSG00000253105	ENSG00000253105	67.5359	-1.66901	0.490771	-3.40079	0.000671926	0.010174	ENSG00000253105	DOWN
ENSG00000080293	ENSG00000080293	17.7394	-2.61538	0.769201	-3.40013	0.000673549	0.0101909	SCTR	DOWN
ENSG00000287806	ENSG00000287806	13.1698	2.94051	0.8649	3.39983	0.000674272	0.010198	ENSG00000287806	UP
ENSG00000056291	ENSG00000056291	21.8396	-2.47583	0.728353	-3.39922	0.000675789	0.0102093	NPFFR2	DOWN
ENSG00000231754	ENSG00000231754	61.0798	-2.72584	0.801892	-3.39927	0.000675667	0.0102093	ENSG00000231754	DOWN
ENSG00000182645	ENSG00000182645	4.14117	-5.506	1.62	-3.39877	0.000676893	0.0102183	CCDC172	DOWN
ENSG00000228135	ENSG00000228135	6.07292	-3.31792	0.977082	-3.39574	0.000684431	0.0102951	ENSG00000228135	DOWN
ENSG00000277797	ENSG00000277797	12.1458	-3.0775	0.906294	-3.39569	0.000684554	0.0102951	ENSG00000277797	DOWN
ENSG00000206187	ENSG00000206187	11.8033	-5.47019	1.61091	-3.39571	0.000684515	0.0102951	LINC02346	DOWN
ENSG00000233891	ENSG00000233891	26.1623	-3.1948	0.94106	-3.39489	0.000686563	0.0103137	ENSG00000233891	DOWN
ENSG00000233708	ENSG00000233708	7.34583	-5.83749	1.71978	-3.39432	0.00068799	0.0103312	ENSG00000233708	DOWN
ENSG00000274979	ENSG00000274979	20.5768	-2.24389	0.661315	-3.39307	0.000691148	0.010367	ENSG00000274979	DOWN
ENSG00000258702	ENSG00000258702	87.8764	-1.76083	0.518938	-3.39313	0.000690978	0.010367	LOC105370645	DOWN
ENSG00000237922	ENSG00000237922	3.82269	-4.9305	1.45401	-3.39098	0.000696438	0.0104268	ENSG00000237922	DOWN
ENSG00000197616	ENSG00000197616	52.098	-2.57974	0.761514	-3.38765	0.00070494	0.0105343	MYH6	DOWN
ENSG00000278012	ENSG00000278012	8.06188	-2.93291	0.865796	-3.38753	0.00070526	0.0105352	ENSG00000278012	DOWN
ENSG00000261193	ENSG00000261193	6.20523	-4.17352	1.23231	-3.38673	0.000707299	0.0105588	ENSG00000261193	DOWN
ENSG00000226777	ENSG00000226777	24.5862	-3.89394	1.15042	-3.3848	0.000712304	0.0106206	FAM30A	DOWN
ENSG00000138653	ENSG00000138653	125.072	-1.85788	0.548971	-3.3843	0.000713599	0.0106359	NDST4	DOWN
ENSG00000103546	ENSG00000103546	18.0795	-3.93218	1.16282	-3.38158	0.000720694	0.0107137	SLC6A2	DOWN
ENSG00000249411	ENSG00000249411	5.31767	-4.87353	1.44138	-3.38117	0.000721792	0.010726	LOC100131553	DOWN
ENSG00000261183	ENSG00000261183	16.979	-2.12002	0.627084	-3.38077	0.000722842	0.0107337	SPINT1-AS1	DOWN
ENSG00000256870	ENSG00000256870	58.4995	-2.17082	0.642434	-3.37906	0.000727343	0.0107805	SLC5A8	DOWN
ENSG00000288533	ENSG00000288533	18.2095	-1.5856	0.469348	-3.3783	0.000729355	0.0108023	ENSG00000288533	DOWN
ENSG00000288545	ENSG00000288545	228.911	2.26791	0.67137	3.37803	0.000730059	0.0108047	ENSG00000288545	UP
ENSG00000274346	ENSG00000274346	21.2931	-1.66591	0.493278	-3.37722	0.000732215	0.0108326	ENSG00000274346	DOWN
ENSG00000243480	ENSG00000243480	7.88784	-3.61998	1.07215	-3.37637	0.000734478	0.0108476	AMY2A	DOWN
ENSG00000237612	ENSG00000237612	5.78043	-4.96521	1.47052	-3.3765	0.000734141	0.0108476	ENSG00000237612	DOWN
ENSG00000131650	ENSG00000131650	16.3949	-2.1206	0.628076	-3.37633	0.000734584	0.0108476	KREMEN2	DOWN
ENSG00000244578	ENSG00000244578	12.7782	-4.52658	1.34158	-3.37406	0.000740681	0.0109118	LINC01391	DOWN
ENSG00000259916	ENSG00000259916	21.0006	-1.77948	0.527535	-3.3732	0.000742989	0.0109394	AQP7B	DOWN
ENSG00000259846	ENSG00000259846	36.2521	-1.96842	0.58378	-3.37184	0.000746668	0.0109734	ENSG00000259846	DOWN
ENSG00000278330	ENSG00000278330	124.749	1.6016	0.475042	3.3715	0.000747598	0.010983	ENSG00000278330	UP
ENSG00000182747	ENSG00000182747	15.0322	-2.81937	0.836831	-3.3691	0.000754131	0.0110468	SLC35D3	DOWN
ENSG00000099866	ENSG00000099866	15.7446	-1.69108	0.501939	-3.3691	0.000754153	0.0110468	MADCAM1	DOWN
ENSG00000273214	ENSG00000273214	6.73961	-2.57011	0.762799	-3.36932	0.000753536	0.0110468	ENSG00000273214	DOWN
ENSG00000145526	ENSG00000145526	741.401	-1.82172	0.540736	-3.36897	0.000754488	0.0110477	CDH18	DOWN
ENSG00000286472	ENSG00000286472	24.3281	-2.15943	0.641268	-3.36743	0.000758722	0.0111016	ENSG00000286472	DOWN
ENSG00000180422	ENSG00000180422	4.11579	-3.53304	1.04981	-3.36541	0.000764307	0.0111669	LINC00304	DOWN
ENSG00000160111	ENSG00000160111	5159.06	1.68154	0.499809	3.36436	0.000767225	0.0112055	CPAMD8	UP
ENSG00000186847	ENSG00000186847	756.334	-2.86161	0.851047	-3.36245	0.00077253	0.0112624	KRT14	DOWN
ENSG00000050730	ENSG00000050730	23.3124	-2.69146	0.800899	-3.36055	0.000777865	0.0113319	TNIP3	DOWN
ENSG00000124780	ENSG00000124780	109.421	-1.72647	0.513882	-3.35966	0.000780373	0.0113602	KCNK17	DOWN
ENSG00000130540	ENSG00000130540	1525.38	-3.05659	0.910178	-3.35823	0.000784422	0.0114066	SULT4A1	DOWN
ENSG00000213078	ENSG00000213078	6.99347	-2.85618	0.850996	-3.35628	0.000789982	0.011447	ENSG00000213078	DOWN
ENSG00000169594	ENSG00000169594	25.269	-1.89118	0.563492	-3.35617	0.000790298	0.011447	BNC1	DOWN
ENSG00000105198	ENSG00000105198	4.15939	-5.50246	1.63951	-3.35615	0.000790343	0.011447	LGALS13	DOWN
ENSG00000141574	ENSG00000141574	47.5957	1.60262	0.477535	3.35602	0.00079073	0.0114484	SECTM1	UP
ENSG00000146453	ENSG00000146453	48.6179	1.50861	0.449573	3.35566	0.000791753	0.0114591	PNLDC1	UP
ENSG00000245812	ENSG00000245812	31.0765	-1.66836	0.49726	-3.35512	0.000793314	0.0114608	LINC02202	DOWN
ENSG00000142449	ENSG00000142449	90.2718	-2.02274	0.603114	-3.35382	0.000797031	0.011496	FBN3	DOWN
ENSG00000134258	ENSG00000134258	17.4113	-3.4315	1.02342	-3.35297	0.000799481	0.0115167	VTCN1	DOWN
ENSG00000287831	ENSG00000287831	19.3067	-2.57853	0.769208	-3.35219	0.000801737	0.0115326	ENSG00000287831	DOWN
ENSG00000243064	ENSG00000243064	32.3843	-2.83653	0.846265	-3.35182	0.000802828	0.01154	ENSG00000243064	DOWN
ENSG00000002746	ENSG00000002746	1090.06	-1.64424	0.490718	-3.35068	0.000806135	0.0115667	HECW1	DOWN
ENSG00000225427	ENSG00000225427	18.5306	-2.79139	0.833465	-3.34915	0.000810613	0.011606	ENSG00000225427	DOWN
ENSG00000131398	ENSG00000131398	428.652	-1.85919	0.555218	-3.34857	0.00081229	0.0116259	KCNC3	DOWN
ENSG00000113946	ENSG00000113946	30.5669	-1.56005	0.465974	-3.34795	0.000814128	0.011648	CLDN16	DOWN
ENSG00000255189	ENSG00000255189	14.6978	2.81261	0.840538	3.34621	0.000819249	0.0117045	GLYATL1P1	UP
ENSG00000259579	ENSG00000259579	7.75654	-3.03713	0.907747	-3.34579	0.000820497	0.0117182	ENSG00000259579	DOWN
ENSG00000211896	ENSG00000211896	294.782	4.4527	1.33101	3.34535	0.00082178	0.0117319	IGHG1	UP
ENSG00000287516	ENSG00000287516	73.6127	-1.62086	0.484828	-3.34316	0.000828291	0.0117958	ENSG00000287516	DOWN
ENSG00000187033	ENSG00000187033	12.2247	-3.41498	1.02171	-3.34242	0.000830503	0.0118188	SAMD7	DOWN
ENSG00000125869	ENSG00000125869	1122.54	-2.4358	0.729768	-3.33778	0.000844513	0.0119544	LAMP5	DOWN
ENSG00000133433	ENSG00000133433	78.1169	1.61186	0.483322	3.33496	0.000853113	0.0120495	GSTT2B	UP
ENSG00000276128	ENSG00000276128	214.216	-1.73135	0.519232	-3.33444	0.0008547	0.0120644	GXYLT1P5	DOWN
ENSG00000230898	ENSG00000230898	19.929	-2.04369	0.613047	-3.33367	0.000857098	0.0120898	ENSG00000230898	DOWN
ENSG00000260338	ENSG00000260338	46.4564	-1.65164	0.495701	-3.33194	0.000862431	0.0121521	ENSG00000260338	DOWN
ENSG00000279946	ENSG00000279946	15.3266	-2.1684	0.65094	-3.33118	0.000864789	0.0121811	ENSG00000279946	DOWN
ENSG00000287171	ENSG00000287171	10.691	-4.14405	1.24535	-3.32761	0.00087594	0.0123121	ENSG00000287171	DOWN
ENSG00000252677	ENSG00000252677	3.47498	3.84798	1.15652	3.32721	0.00087719	0.0123253	LOC124900411	UP
ENSG00000267737	ENSG00000267737	10.5221	-2.65158	0.796986	-3.32701	0.000877837	0.0123301	ENSG00000267737	DOWN
ENSG00000173077	ENSG00000173077	38.7857	-1.53978	0.462827	-3.32691	0.000878149	0.0123302	DELEC1	DOWN
ENSG00000257762	ENSG00000257762	4.31446	-3.72356	1.12001	-3.32458	0.000885503	0.012416	LINC02401	DOWN
ENSG00000105251	ENSG00000105251	40.8162	-1.73267	0.521312	-3.32368	0.000888388	0.0124477	SHD	DOWN
ENSG00000255443	ENSG00000255443	78.3094	1.94117	0.584109	3.32331	0.000889563	0.0124559	ENSG00000255443	UP
ENSG00000164283	ENSG00000164283	36.4409	-1.85045	0.55697	-3.32236	0.000892592	0.0124854	ESM1	DOWN
ENSG00000102683	ENSG00000102683	30.06	-1.80677	0.543824	-3.32235	0.000892637	0.0124854	SGCG	DOWN
ENSG00000171596	ENSG00000171596	13.8101	-2.02954	0.61097	-3.32183	0.000894276	0.0125026	NMUR1	DOWN
ENSG00000187893	ENSG00000187893	6.85631	-5.74414	1.72924	-3.32177	0.000894497	0.0125026	ENSG00000187893	DOWN
ENSG00000233502	ENSG00000233502	5.34859	-3.24076	0.976405	-3.31908	0.000903156	0.0125809	ENSG00000233502	DOWN
ENSG00000174453	ENSG00000174453	121.256	-1.72582	0.519973	-3.31905	0.000903242	0.0125809	VWC2L	DOWN
ENSG00000226562	ENSG00000226562	127.519	-1.62904	0.490929	-3.31827	0.00090576	0.0126116	CYP4F26P	DOWN
ENSG00000288082	ENSG00000288082	12.4089	-3.56805	1.07537	-3.31796	0.000906761	0.0126211	LOC124908011	DOWN
ENSG00000164690	ENSG00000164690	538.241	-2.03226	0.612534	-3.31779	0.00090733	0.0126246	SHH	DOWN
ENSG00000103316	ENSG00000103316	48.6702	-1.89298	0.570611	-3.31746	0.000908404	0.0126292	CRYM	DOWN
ENSG00000267597	ENSG00000267597	4.71785	-5.6774	1.71139	-3.31741	0.000908552	0.0126292	ENSG00000267597	DOWN
ENSG00000212205	ENSG00000212205	59.7549	-1.66544	0.502169	-3.3165	0.000911516	0.0126653	ENSG00000212205	DOWN
ENSG00000258170	ENSG00000258170	9.31186	-3.16618	0.954934	-3.3156	0.000914461	0.0126974	ENSG00000258170	DOWN
ENSG00000173641	ENSG00000173641	165.571	-1.58069	0.477197	-3.31245	0.000924832	0.0128317	HSPB7	DOWN
ENSG00000259341	ENSG00000259341	33.3274	-2.69607	0.81394	-3.31237	0.000925099	0.0128317	ENSG00000259341	DOWN
ENSG00000256925	ENSG00000256925	38.6382	-2.2943	0.69279	-3.31168	0.000927364	0.0128497	ENSG00000256925	DOWN
ENSG00000286439	ENSG00000286439	3.84861	-4.90096	1.48018	-3.31105	0.000929453	0.0128742	ENSG00000286439	DOWN
ENSG00000212766	ENSG00000212766	57.5757	-1.6545	0.499966	-3.30922	0.000935553	0.0129378	EWSAT1	DOWN
ENSG00000239951	ENSG00000239951	15.464	5.0996	1.54135	3.30852	0.000937916	0.0129555	IGKV3-20	UP
ENSG00000254746	ENSG00000254746	37.6519	-2.07741	0.628102	-3.30744	0.000941522	0.0130009	LOC105376654	DOWN
ENSG00000257790	ENSG00000257790	7.86249	2.23952	0.677281	3.30663	0.000944243	0.0130339	EIF4A1P4	UP
ENSG00000286215	ENSG00000286215	144.298	-1.50157	0.454351	-3.30487	0.00095019	0.0130934	VIM2P	DOWN
ENSG00000231417	ENSG00000231417	8.68526	-5.59685	1.69497	-3.30203	0.000959865	0.0131904	ENSG00000231417	DOWN
ENSG00000168124	ENSG00000168124	10.5451	-2.92148	0.884734	-3.3021	0.000959628	0.0131904	OR1F1	DOWN
ENSG00000234020	ENSG00000234020	30.1526	2.9619	0.897262	3.30104	0.000963274	0.0132281	ENSG00000234020	UP
ENSG00000286738	ENSG00000286738	8.97707	-3.87979	1.17557	-3.30036	0.000965596	0.0132555	ENSG00000286738	DOWN
ENSG00000120738	ENSG00000120738	980.944	-1.88805	0.572138	-3.29998	0.000966905	0.0132643	EGR1	DOWN
ENSG00000237390	ENSG00000237390	36.6474	-1.67496	0.507657	-3.29939	0.000968937	0.013274	ENSG00000237390	DOWN
ENSG00000221265	ENSG00000221265	8.91995	2.02664	0.614891	3.29594	0.00098094	0.0134155	MIR1255A	UP
ENSG00000213023	ENSG00000213023	398.209	-2.58867	0.785619	-3.29507	0.000983984	0.0134433	SYT3	DOWN
ENSG00000263723	ENSG00000263723	12.4652	2.14068	0.649754	3.29461	0.000985588	0.0134514	LOC124900521	UP
ENSG00000287090	ENSG00000287090	164.203	1.58083	0.47981	3.29469	0.000985301	0.0134514	LOC340090	UP
ENSG00000176402	ENSG00000176402	419.577	-2.50454	0.760194	-3.29461	0.000985573	0.0134514	GJC3	DOWN
ENSG00000234155	ENSG00000234155	10.0039	-2.4627	0.747597	-3.29416	0.000987177	0.0134685	LINC02535	DOWN
ENSG00000211752	ENSG00000211752	4.7024	-4.66802	1.41745	-3.29326	0.000990315	0.0134883	TRBV27	DOWN
ENSG00000237604	ENSG00000237604	5.89656	3.04189	0.923835	3.29268	0.000992369	0.0134997	ENSG00000237604	UP
ENSG00000178690	ENSG00000178690	11.958	-3.99094	1.2123	-3.29204	0.000994646	0.0135204	DYNAP	DOWN
ENSG00000212529	ENSG00000212529	4.24634	2.62003	0.795942	3.29174	0.000995705	0.0135249	LOC124900201	UP
ENSG00000266248	ENSG00000266248	10.8271	-2.2753	0.691496	-3.2904	0.00100046	0.0135803	ENSG00000266248	DOWN
ENSG00000250579	ENSG00000250579	64.1904	-2.54168	0.772494	-3.29023	0.00100105	0.0135837	ADAMTS16-DT	DOWN
ENSG00000262772	ENSG00000262772	19.2593	-2.13341	0.648429	-3.29012	0.00100143	0.0135842	ENSG00000262772	DOWN
ENSG00000186115	ENSG00000186115	18.0786	-1.8627	0.566375	-3.28882	0.0010061	0.0136383	CYP4F2	DOWN
ENSG00000249367	ENSG00000249367	6.54641	-5.17113	1.57286	-3.28772	0.00101003	0.0136822	ENSG00000249367	DOWN
ENSG00000158887	ENSG00000158887	48605.1	-2.79915	0.851498	-3.28732	0.00101146	0.0136924	MPZ	DOWN
ENSG00000256209	ENSG00000256209	12.9069	-3.07577	0.935622	-3.2874	0.00101116	0.0136924	ENSG00000256209	DOWN
ENSG00000155249	ENSG00000155249	12.1609	-4.16701	1.26815	-3.28589	0.00101661	0.0137434	OR4K1	DOWN
ENSG00000242866	ENSG00000242866	44.8886	-1.68276	0.512267	-3.28493	0.00102006	0.0137808	STRC	DOWN
ENSG00000263635	ENSG00000263635	4.1186	-3.57318	1.08781	-3.28475	0.00102074	0.0137854	ENSG00000263635	DOWN
ENSG00000254906	ENSG00000254906	3.46465	-4.77813	1.45481	-3.28436	0.00102216	0.0137998	ENSG00000254906	DOWN
ENSG00000134343	ENSG00000134343	379.013	-1.69945	0.517609	-3.28327	0.00102609	0.0138483	ANO3	DOWN
ENSG00000167608	ENSG00000167608	44.2824	-1.66982	0.508847	-3.28157	0.00103233	0.0139042	TMC4	DOWN
ENSG00000241388	ENSG00000241388	9.19385	-4.62286	1.41047	-3.27752	0.00104722	0.0140339	HNF1A-AS1	DOWN
ENSG00000218577	ENSG00000218577	4.01747	-4.99558	1.52512	-3.27552	0.00105466	0.0141195	ANKRD18FP	DOWN
ENSG00000242082	ENSG00000242082	54.7968	-1.65576	0.505767	-3.27376	0.00106128	0.0141891	SLC5A4-AS1	DOWN
ENSG00000234781	ENSG00000234781	20.3341	-1.61734	0.494116	-3.2732	0.00106338	0.0142077	LINC01103	DOWN
ENSG00000205108	ENSG00000205108	78.4475	1.50075	0.458704	3.27171	0.00106899	0.0142588	SPATA31F1	UP
ENSG00000166959	ENSG00000166959	4.96807	-3.79424	1.1597	-3.27175	0.00106882	0.0142588	MS4A8	DOWN
ENSG00000168802	ENSG00000168802	16.9288	-1.63802	0.500627	-3.27194	0.00106812	0.0142588	CHTF8	DOWN
ENSG00000278911	ENSG00000278911	7.18388	-3.75599	1.148	-3.27178	0.00106874	0.0142588	ENSG00000278911	DOWN
ENSG00000207955	ENSG00000207955	216.737	-1.50255	0.459399	-3.27069	0.00107284	0.0142879	MIR219A2HG	DOWN
ENSG00000240993	ENSG00000240993	22.8689	1.53527	0.469452	3.27034	0.00107418	0.0142985	RN7SL459P	UP
ENSG00000287424	ENSG00000287424	17.8435	-2.6534	0.811822	-3.26845	0.00108138	0.0143666	ENSG00000287424	DOWN
ENSG00000232258	ENSG00000232258	10.3084	-2.69461	0.824648	-3.26759	0.00108469	0.0144057	TMEM114	DOWN
ENSG00000267312	ENSG00000267312	18.537	-2.19742	0.672559	-3.26725	0.00108599	0.0144182	ENSG00000267312	DOWN
ENSG00000198734	ENSG00000198734	2511.45	2.49279	0.763313	3.26574	0.00109177	0.0144685	F5	UP
ENSG00000236511	ENSG00000236511	17.9263	-3.04543	0.932578	-3.2656	0.00109231	0.0144685	LINC01231	DOWN
ENSG00000125810	ENSG00000125810	2730.77	1.5943	0.488238	3.26541	0.00109305	0.0144735	CD93	UP
ENSG00000008118	ENSG00000008118	226.181	-1.66563	0.510246	-3.26436	0.00109712	0.0145034	CAMK1G	DOWN
ENSG00000225254	ENSG00000225254	7.10229	-3.82372	1.17135	-3.26437	0.00109707	0.0145034	ARMC8P1	DOWN
ENSG00000185559	ENSG00000185559	78.3982	-1.92892	0.590952	-3.26409	0.00109818	0.0145126	DLK1	DOWN
ENSG00000236491	ENSG00000236491	6.39923	-4.78025	1.46499	-3.263	0.0011024	0.0145623	ENSG00000236491	DOWN
ENSG00000140557	ENSG00000140557	33.7345	-1.99231	0.61075	-3.26207	0.00110602	0.0146017	ST8SIA2	DOWN
ENSG00000231625	ENSG00000231625	31.5383	-1.84432	0.565596	-3.26084	0.00111084	0.0146605	ENSG00000231625	DOWN
ENSG00000261090	ENSG00000261090	9.27527	-3.79521	1.16459	-3.25883	0.00111872	0.0147208	LOC112268176	DOWN
ENSG00000121552	ENSG00000121552	26.4719	2.00325	0.615059	3.257	0.00112597	0.0147918	CSTA	UP
ENSG00000162843	ENSG00000162843	26.2348	-1.9656	0.603659	-3.25614	0.00112938	0.0148318	WDR64	DOWN
ENSG00000257501	ENSG00000257501	59.7119	-2.05271	0.630531	-3.25552	0.00113184	0.0148592	ENSG00000257501	DOWN
ENSG00000013588	ENSG00000013588	541.082	1.97921	0.6082	3.2542	0.0011371	0.0149136	GPRC5A	UP
ENSG00000286789	ENSG00000286789	7.70531	-3.91259	1.20252	-3.25366	0.00113927	0.0149372	ENSG00000286789	DOWN
ENSG00000253925	ENSG00000253925	25.9615	-2.2535	0.692714	-3.25314	0.00114136	0.0149499	ENSG00000253925	DOWN
ENSG00000286648	ENSG00000286648	92.7042	-1.97666	0.607701	-3.25269	0.00114317	0.0149637	ENSG00000286648	DOWN
ENSG00000256915	ENSG00000256915	8.54734	-5.10892	1.57101	-3.25199	0.001146	0.0149959	ENSG00000256915	DOWN
ENSG00000140285	ENSG00000140285	782.29	-2.29482	0.706388	-3.24867	0.00115947	0.0151424	FGF7	DOWN
ENSG00000156466	ENSG00000156466	32.0868	-2.41645	0.74421	-3.24701	0.00116626	0.0152024	GDF6	DOWN
ENSG00000226668	ENSG00000226668	9.12797	-3.87137	1.19224	-3.24714	0.00116569	0.0152024	ENSG00000226668	DOWN
ENSG00000103569	ENSG00000103569	29.5841	2.20784	0.680055	3.24657	0.00116806	0.0152198	AQP9	UP
ENSG00000242017	ENSG00000242017	11.8503	-2.54318	0.783599	-3.24551	0.0011724	0.0152664	ENSG00000242017	DOWN
ENSG00000158578	ENSG00000158578	125.073	-1.80653	0.556772	-3.24466	0.00117592	0.0153023	ALAS2	DOWN
ENSG00000102313	ENSG00000102313	8.85245	-4.72567	1.45691	-3.24363	0.00118018	0.0153428	ITIH6	DOWN
ENSG00000226031	ENSG00000226031	13.2837	-1.98013	0.610557	-3.24315	0.00118215	0.0153466	FGF13-AS1	DOWN
ENSG00000184524	ENSG00000184524	349.739	-1.59698	0.492426	-3.24309	0.0011824	0.0153466	CEND1	DOWN
ENSG00000233395	ENSG00000233395	46.0482	-2.01123	0.620557	-3.241	0.00119112	0.0154247	LINC00841	DOWN
ENSG00000272711	ENSG00000272711	29.8454	-1.77866	0.549106	-3.2392	0.00119866	0.0154923	HK2-DT	DOWN
ENSG00000151577	ENSG00000151577	14.2964	-2.66798	0.823693	-3.23904	0.00119931	0.0154957	DRD3	DOWN
ENSG00000110680	ENSG00000110680	57.1143	-2.17769	0.67238	-3.23878	0.00120044	0.0155013	CALCA	DOWN
ENSG00000260949	ENSG00000260949	9.07102	2.30334	0.711253	3.23842	0.00120193	0.0155145	ENSG00000260949	UP
ENSG00000258503	ENSG00000258503	6.28758	-3.62651	1.12019	-3.23742	0.00120616	0.0155491	ENSG00000258503	DOWN
ENSG00000229068	ENSG00000229068	7.37794	-5.85928	1.80993	-3.23729	0.0012067	0.015551	ENSG00000229068	DOWN
ENSG00000286712	ENSG00000286712	5.81936	-5.00169	1.54516	-3.237	0.00120794	0.0155591	ENSG00000286712	DOWN
ENSG00000173452	ENSG00000173452	153.971	-2.0969	0.648409	-3.23392	0.00122103	0.0156952	TMEM196	DOWN
ENSG00000226145	ENSG00000226145	18.5282	-3.3751	1.04381	-3.23344	0.00122308	0.0157069	ENSG00000226145	DOWN
ENSG00000266288	ENSG00000266288	20.0772	-2.53586	0.78523	-3.22945	0.0012403	0.0158816	ENSG00000266288	DOWN
ENSG00000226626	ENSG00000226626	16.8858	-2.73291	0.846288	-3.2293	0.00124095	0.0158849	NOP56P2	DOWN
ENSG00000280051	ENSG00000280051	4.25594	-5.02618	1.55653	-3.22909	0.00124187	0.0158915	ENSG00000280051	DOWN
ENSG00000253570	ENSG00000253570	55.2804	-1.85255	0.573847	-3.2283	0.00124529	0.0159251	ENSG00000253570	DOWN
ENSG00000262668	ENSG00000262668	16.5195	-2.70864	0.839436	-3.22674	0.0012521	0.0159714	ENSG00000262668	DOWN
ENSG00000067842	ENSG00000067842	739.924	-2.5527	0.791286	-3.22601	0.00125529	0.0160069	ATP2B3	DOWN
ENSG00000254734	ENSG00000254734	3.09659	-5.09499	1.5799	-3.22487	0.0012603	0.0160555	ENSG00000254734	DOWN
ENSG00000253349	ENSG00000253349	4.59806	2.84528	0.882355	3.22465	0.00126128	0.0160577	COX6B1P6	UP
ENSG00000055732	ENSG00000055732	192.663	-1.67553	0.519907	-3.22276	0.00126963	0.0161486	MCOLN3	DOWN
ENSG00000105613	ENSG00000105613	1052.43	-1.89772	0.589041	-3.22171	0.00127429	0.0162027	MAST1	DOWN
ENSG00000283064	ENSG00000283064	12.7591	1.64168	0.509859	3.21988	0.00128246	0.0162962	ENSG00000283064	UP
ENSG00000235205	ENSG00000235205	9.07051	-3.54102	1.09984	-3.21957	0.00128384	0.0163086	ENSG00000235205	DOWN
ENSG00000185758	ENSG00000185758	9.51706	2.45648	0.7632	3.21866	0.00128792	0.0163449	CLDN24	UP
ENSG00000171433	ENSG00000171433	5.71393	-3.30377	1.02705	-3.21676	0.00129649	0.0164328	GLOD5	DOWN
ENSG00000186081	ENSG00000186081	27.163	-2.83131	0.880519	-3.21551	0.00130215	0.0164888	KRT5	DOWN
ENSG00000280186	ENSG00000280186	10.5138	-2.4774	0.770742	-3.21431	0.00130757	0.016547	ENSG00000280186	DOWN
ENSG00000139329	ENSG00000139329	1348.59	-2.67259	0.832262	-3.21124	0.00132164	0.0166618	LUM	DOWN
ENSG00000126733	ENSG00000126733	95.5033	-1.81692	0.565833	-3.21105	0.00132252	0.0166676	DACH2	DOWN
ENSG00000200823	ENSG00000200823	23.0458	-2.08374	0.649017	-3.21061	0.00132456	0.016688	SNORD114-2	DOWN
ENSG00000187553	ENSG00000187553	8.88488	-2.06323	0.64289	-3.2093	0.00133058	0.0167407	CYP26C1	DOWN
ENSG00000285883	ENSG00000285883	30.0621	-2.12537	0.662678	-3.20724	0.00134016	0.0168368	ENSG00000285883	DOWN
ENSG00000204529	ENSG00000204529	6.33491	-6.12736	1.91086	-3.2066	0.00134315	0.0168691	ENSG00000204529	DOWN
ENSG00000171936	ENSG00000171936	6.71893	-6.21087	1.93768	-3.20531	0.00134917	0.0169129	OR10H3	DOWN
ENSG00000267475	ENSG00000267475	15.4362	-2.13739	0.666918	-3.20488	0.00135118	0.0169328	ENSG00000267475	DOWN
ENSG00000277304	ENSG00000277304	27.2163	-2.06334	0.643971	-3.20409	0.00135489	0.016974	ENSG00000277304	DOWN
ENSG00000118972	ENSG00000118972	24.2762	-2.56879	0.80191	-3.20334	0.00135843	0.016997	FGF23	DOWN
ENSG00000199788	ENSG00000199788	11.6932	1.77226	0.55325	3.20337	0.0013583	0.016997	RNY3P2	UP
ENSG00000248733	ENSG00000248733	4.39393	-4.60047	1.43627	-3.20307	0.0013597	0.0170046	ENSG00000248733	DOWN
ENSG00000267799	ENSG00000267799	19.0782	-2.62838	0.820591	-3.20303	0.00135989	0.0170046	ENSG00000267799	DOWN
ENSG00000186442	ENSG00000186442	3.92011	-4.34004	1.35555	-3.20167	0.00136633	0.0170691	KRT3	DOWN
ENSG00000232952	ENSG00000232952	12.9818	-1.50323	0.469585	-3.20119	0.0013686	0.0170868	LOC401957	DOWN
ENSG00000251250	ENSG00000251250	12.5782	-2.79603	0.873819	-3.19979	0.0013753	0.0171518	ENSG00000251250	DOWN
ENSG00000231222	ENSG00000231222	13.3346	-3.25461	1.01715	-3.19974	0.00137552	0.0171518	ENSG00000231222	DOWN
ENSG00000246820	ENSG00000246820	21.1004	-2.5799	0.806493	-3.19892	0.00137945	0.0171931	RIC3-DT	DOWN
ENSG00000280010	ENSG00000280010	1203.26	-2.2151	0.692532	-3.19855	0.0013812	0.0172065	ENSG00000280010	DOWN
ENSG00000124593	ENSG00000124593	13.0248	1.62744	0.509006	3.19728	0.0013873	0.0172718	ENSG00000124593	UP
ENSG00000254890	ENSG00000254890	3.23717	-4.66821	1.46029	-3.19677	0.00138977	0.0172971	ENSG00000254890	DOWN
ENSG00000287469	ENSG00000287469	9.04256	-5.13828	1.60757	-3.1963	0.00139202	0.0173156	ENSG00000287469	DOWN
ENSG00000081248	ENSG00000081248	49.0397	-1.88496	0.590165	-3.19396	0.00140333	0.0174347	CACNA1S	DOWN
ENSG00000286375	ENSG00000286375	3.63654	-4.7888	1.49955	-3.19349	0.00140562	0.0174509	ENSG00000286375	DOWN
ENSG00000203987	ENSG00000203987	20.0422	-1.96301	0.614992	-3.19192	0.0014133	0.0175299	CACNA1B-AS2	DOWN
ENSG00000205035	ENSG00000205035	168.646	-1.61534	0.506152	-3.19142	0.00141576	0.0175496	ENSG00000205035	DOWN
ENSG00000229981	ENSG00000229981	28.574	-2.4867	0.779254	-3.19112	0.00141721	0.0175621	LINC01435	DOWN
ENSG00000272595	ENSG00000272595	14.9624	-3.03822	0.952146	-3.19092	0.00141822	0.0175691	OR10AH1P	DOWN
ENSG00000186212	ENSG00000186212	58.3419	-2.1342	0.668932	-3.19046	0.00142047	0.0175861	SOWAHB	DOWN
ENSG00000253554	ENSG00000253554	40.4844	-1.96427	0.615784	-3.18986	0.00142342	0.0176079	LINC01414	DOWN
ENSG00000104892	ENSG00000104892	9.99812	-3.43444	1.07665	-3.18992	0.00142313	0.0176079	KLC3	DOWN
ENSG00000211964	ENSG00000211964	22.6229	7.29607	2.28757	3.18944	0.00142546	0.0176261	IGHV3-48	UP
ENSG00000196616	ENSG00000196616	4915.98	2.2717	0.71248	3.18845	0.00143039	0.0176707	ADH1B	UP
ENSG00000253762	ENSG00000253762	15.7734	-2.3088	0.724517	-3.18668	0.00143917	0.0177407	ENSG00000253762	DOWN
ENSG00000145506	ENSG00000145506	35.8016	-1.85932	0.583694	-3.18544	0.00144536	0.0177787	NKD2	DOWN
ENSG00000235749	ENSG00000235749	10.446	-2.11046	0.662635	-3.18495	0.0014478	0.0178024	ENSG00000235749	DOWN
ENSG00000115009	ENSG00000115009	6.67011	2.63004	0.826599	3.18176	0.00146382	0.017956	CCL20	UP
ENSG00000250378	ENSG00000250378	25.6395	-2.40085	0.754607	-3.18159	0.00146469	0.0179612	LOC107986453	DOWN
ENSG00000213424	ENSG00000213424	63.0414	-1.89946	0.597152	-3.18086	0.00146839	0.0179956	KRT222	DOWN
ENSG00000168830	ENSG00000168830	28.1328	-1.93371	0.608021	-3.18033	0.0014711	0.0180232	HTR1E	DOWN
ENSG00000261007	ENSG00000261007	25.1604	-1.66365	0.523207	-3.17971	0.00147422	0.0180559	ENSG00000261007	DOWN
ENSG00000223536	ENSG00000223536	5.22613	-5.32489	1.67498	-3.17908	0.00147745	0.0180844	ENSG00000223536	DOWN
ENSG00000259345	ENSG00000259345	61.7589	-1.53047	0.481451	-3.17888	0.00147847	0.0180913	LOC105370777	DOWN
ENSG00000253981	ENSG00000253981	9.43996	-2.82268	0.888315	-3.17756	0.00148517	0.0181623	ENSG00000253981	DOWN
ENSG00000237803	ENSG00000237803	18.3365	-2.98146	0.939049	-3.17497	0.0014985	0.0183069	PIRAT1	DOWN
ENSG00000185904	ENSG00000185904	312.291	-1.83819	0.579216	-3.17358	0.0015057	0.0183684	LINC00839	DOWN
ENSG00000126950	ENSG00000126950	799.967	-1.86266	0.586952	-3.17344	0.00150643	0.0183716	TMEM35A	DOWN
ENSG00000184185	ENSG00000184185	130.999	-1.5196	0.478975	-3.17261	0.00151074	0.0184186	KCNJ12	DOWN
ENSG00000206144	ENSG00000206144	13.6091	-2.65556	0.83705	-3.17252	0.00151122	0.0184189	ENSG00000206144	DOWN
ENSG00000278727	ENSG00000278727	44.0515	-1.51364	0.477264	-3.1715	0.00151655	0.0184669	ENSG00000278727	DOWN
ENSG00000265460	ENSG00000265460	12.5489	-3.16299	0.997636	-3.17049	0.00152182	0.0185255	ENSG00000265460	DOWN
ENSG00000079112	ENSG00000079112	21.2357	-1.63785	0.516722	-3.1697	0.00152599	0.0185598	CDH17	DOWN
ENSG00000240518	ENSG00000240518	9.29583	1.83821	0.580144	3.16855	0.00153201	0.0186042	RPL36P11	UP
ENSG00000270413	ENSG00000270413	13.3897	-2.77868	0.876986	-3.16845	0.00153257	0.0186046	ENSG00000270413	DOWN
ENSG00000160716	ENSG00000160716	527.414	-1.89208	0.597334	-3.16754	0.00153733	0.0186518	CHRNB2	DOWN
ENSG00000183837	ENSG00000183837	553.978	-2.47629	0.781881	-3.1671	0.00153968	0.0186642	PNMA3	DOWN
ENSG00000241947	ENSG00000241947	9.06448	-3.33435	1.05314	-3.16611	0.00154491	0.0187153	ENSG00000241947	DOWN
ENSG00000287347	ENSG00000287347	8.86338	-5.62891	1.7787	-3.16463	0.00155281	0.0187827	ENSG00000287347	DOWN
ENSG00000152661	ENSG00000152661	48632.5	1.76401	0.55751	3.1641	0.00155566	0.0187943	GJA1	UP
ENSG00000153060	ENSG00000153060	18.7755	-1.7144	0.541967	-3.1633	0.00155994	0.0188233	TEKT5	DOWN
ENSG00000258982	ENSG00000258982	3.92101	-4.89586	1.54819	-3.16231	0.00156521	0.0188699	ENSG00000258982	DOWN
ENSG00000124227	ENSG00000124227	3.05335	-4.57503	1.44734	-3.16099	0.00157233	0.0189271	ANKRD60	DOWN
ENSG00000083307	ENSG00000083307	18.4941	-2.54202	0.804214	-3.16087	0.00157297	0.0189292	GRHL2	DOWN
ENSG00000236857	ENSG00000236857	16.9245	-2.43174	0.769465	-3.1603	0.00157605	0.0189491	ENSG00000236857	DOWN
ENSG00000259831	ENSG00000259831	14.7719	-4.04666	1.28178	-3.15706	0.00159368	0.0191209	LINC00567	DOWN
ENSG00000287112	ENSG00000287112	6.35257	-2.84178	0.900516	-3.15572	0.00160101	0.0191972	ENSG00000287112	DOWN
ENSG00000227999	ENSG00000227999	12.8369	-4.02687	1.27675	-3.154	0.00161048	0.0192818	MTND5P1	DOWN
ENSG00000135324	ENSG00000135324	421.317	-1.72591	0.547362	-3.15315	0.00161521	0.0193162	MRAP2	DOWN
ENSG00000267777	ENSG00000267777	23.8875	-2.97275	0.942792	-3.15313	0.00161528	0.0193162	LINC01791	DOWN
ENSG00000279774	ENSG00000279774	10.9231	-4.06242	1.28859	-3.15261	0.00161818	0.0193451	ENSG00000279774	DOWN
ENSG00000078328	ENSG00000078328	2360.52	-1.6442	0.521773	-3.15117	0.00162619	0.0194119	RBFOX1	DOWN
ENSG00000239921	ENSG00000239921	26.8095	-3.20278	1.01649	-3.15083	0.00162805	0.0194283	LINC01471	DOWN
ENSG00000286593	ENSG00000286593	55.2013	-1.59231	0.505602	-3.14935	0.00163636	0.0195158	ENSG00000286593	DOWN
ENSG00000259234	ENSG00000259234	150.701	-1.75062	0.555919	-3.14905	0.00163801	0.0195297	ANKRD34C-AS1	DOWN
ENSG00000267046	ENSG00000267046	29.6179	-1.90812	0.605992	-3.14876	0.00163967	0.0195378	ENSG00000267046	DOWN
ENSG00000248127	ENSG00000248127	20.2129	-2.5322	0.804263	-3.14847	0.0016413	0.0195397	ENSG00000248127	DOWN
ENSG00000223609	ENSG00000223609	3.49455	-3.78369	1.20225	-3.14718	0.00164853	0.019602	HBD	DOWN
ENSG00000140287	ENSG00000140287	11.6329	-3.96617	1.26026	-3.1471	0.00164898	0.019602	HDC	DOWN
ENSG00000275793	ENSG00000275793	23.1085	-1.55964	0.496013	-3.14435	0.00166459	0.019732	RIMBP3	DOWN
ENSG00000287250	ENSG00000287250	20.6041	-2.06682	0.657472	-3.14358	0.00166893	0.0197639	ENSG00000287250	DOWN
ENSG00000198049	ENSG00000198049	13.0652	-2.89371	0.920573	-3.14338	0.00167011	0.0197651	AVPR1B	DOWN
ENSG00000151615	ENSG00000151615	11.5194	-3.20608	1.02001	-3.14318	0.00167121	0.0197722	POU4F2	DOWN
ENSG00000137869	ENSG00000137869	278.47	-2.02555	0.644538	-3.14264	0.0016743	0.0198023	CYP19A1	DOWN
ENSG00000229393	ENSG00000229393	11.9459	-2.18393	0.695052	-3.14211	0.00167734	0.0198162	ENSG00000229393	DOWN
ENSG00000006432	ENSG00000006432	1935.28	-1.68994	0.53783	-3.14215	0.00167714	0.0198162	MAP3K9	DOWN
ENSG00000260139	ENSG00000260139	29.5295	-2.41691	0.769346	-3.14152	0.00168075	0.0198381	CSPG4P13	DOWN
ENSG00000053108	ENSG00000053108	220.541	-1.69077	0.538257	-3.1412	0.00168258	0.0198539	FSTL4	DOWN
ENSG00000146374	ENSG00000146374	32.6138	-1.65655	0.527453	-3.14066	0.00168568	0.0198629	RSPO3	DOWN
ENSG00000211800	ENSG00000211800	3.59742	-5.27896	1.68077	-3.1408	0.00168488	0.0198629	TRAV20	DOWN
ENSG00000248708	ENSG00000248708	13.5523	2.06041	0.656607	3.13797	0.00170123	0.0200148	ENSG00000248708	UP
ENSG00000231768	ENSG00000231768	497.395	1.50153	0.478554	3.13764	0.00170312	0.0200253	LINC01354	UP
ENSG00000286621	ENSG00000286621	7.60048	-3.68811	1.17564	-3.13712	0.00170619	0.0200378	ENSG00000286621	DOWN
ENSG00000269124	ENSG00000269124	13.3753	1.92958	0.615079	3.13713	0.00170613	0.0200378	ENSG00000269124	UP
ENSG00000188662	ENSG00000188662	43.2503	1.58682	0.505861	3.13686	0.00170766	0.0200464	ENSG00000188662	UP
ENSG00000262106	ENSG00000262106	3.38499	-5.19543	1.65633	-3.13671	0.00170856	0.020048	ENSG00000262106	DOWN
ENSG00000237412	ENSG00000237412	17.1553	-2.22066	0.708341	-3.13502	0.00171841	0.0201333	PRSS56	DOWN
ENSG00000227879	ENSG00000227879	17.7962	-2.28252	0.72809	-3.13495	0.00171885	0.0201333	PSPC1P1	DOWN
ENSG00000276961	ENSG00000276961	10.5442	2.38256	0.760562	3.13263	0.00173247	0.0202631	MIR7848	UP
ENSG00000158806	ENSG00000158806	151.609	-1.76941	0.564854	-3.13251	0.00173316	0.020264	NPM2	DOWN
ENSG00000288059	ENSG00000288059	15.3113	-1.75779	0.561239	-3.13198	0.00173632	0.0202727	ENSG00000288059	DOWN
ENSG00000186124	ENSG00000186124	5.41005	-4.87771	1.55764	-3.13147	0.00173935	0.0202961	OR9M1P	DOWN
ENSG00000271192	ENSG00000271192	3.24441	-5.14288	1.64318	-3.12982	0.00174912	0.0203982	ENSG00000271192	DOWN
ENSG00000287439	ENSG00000287439	19.39	-1.81839	0.581076	-3.12934	0.00175197	0.0204255	ENSG00000287439	DOWN
ENSG00000274744	ENSG00000274744	9.40086	-3.00512	0.960573	-3.12846	0.00175724	0.020481	ENSG00000274744	DOWN
ENSG00000240204	ENSG00000240204	38.3971	-1.59548	0.510177	-3.1273	0.0017642	0.0205501	SMKR1	DOWN
ENSG00000165694	ENSG00000165694	5.97459	-3.61896	1.15733	-3.12699	0.00176605	0.0205597	FRMD7	DOWN
ENSG00000236444	ENSG00000236444	24.8554	-2.04176	0.652943	-3.12701	0.00176595	0.0205597	UBE2L5	DOWN
ENSG00000230313	ENSG00000230313	10.9398	-2.81568	0.900796	-3.12577	0.00177342	0.0206395	ENSG00000230313	DOWN
ENSG00000072315	ENSG00000072315	490.215	-2.00931	0.642909	-3.12533	0.00177603	0.0206579	TRPC5	DOWN
ENSG00000152954	ENSG00000152954	665.186	-1.75437	0.561364	-3.12519	0.00177692	0.0206622	NRSN1	DOWN
ENSG00000224810	ENSG00000224810	11.6873	-1.67864	0.537309	-3.12417	0.0017831	0.020722	ENSG00000224810	DOWN
ENSG00000226220	ENSG00000226220	8.51939	-1.96741	0.62985	-3.12362	0.00178638	0.0207421	ENSG00000226220	DOWN
ENSG00000079557	ENSG00000079557	10.0593	-5.82374	1.86477	-3.12303	0.00178999	0.0207677	AFM	DOWN
ENSG00000175779	ENSG00000175779	32.2532	-2.54289	0.814319	-3.12272	0.0017919	0.020782	LINC02694	DOWN
ENSG00000235086	ENSG00000235086	5.97914	-4.19747	1.34446	-3.12204	0.00179601	0.0208237	FNDC1-IT1	DOWN
ENSG00000184166	ENSG00000184166	8.65836	-2.79558	0.895667	-3.12123	0.00180098	0.0208691	OR1D2	DOWN
ENSG00000240244	ENSG00000240244	56.6448	-1.75743	0.563088	-3.12106	0.00180204	0.0208754	ENSG00000240244	DOWN
ENSG00000168685	ENSG00000168685	428.039	1.58676	0.508518	3.12037	0.00180627	0.0209062	IL7R	UP
ENSG00000130368	ENSG00000130368	27.6961	-2.5944	0.831423	-3.12044	0.00180583	0.0209062	MAS1	DOWN
ENSG00000095981	ENSG00000095981	13.3283	-2.82472	0.906115	-3.11739	0.00182458	0.0210755	KCNK16	DOWN
ENSG00000283098	ENSG00000283098	28.2997	-1.65503	0.530876	-3.11755	0.00182361	0.0210755	ENSG00000283098	DOWN
ENSG00000201557	ENSG00000201557	21.454	-2.08309	0.668291	-3.11704	0.00182674	0.0210943	SNORD114-15	DOWN
ENSG00000233578	ENSG00000233578	104.561	-1.5304	0.491008	-3.11685	0.00182796	0.0210962	ENSG00000233578	DOWN
ENSG00000270020	ENSG00000270020	20.2065	1.66856	0.53545	3.11618	0.00183208	0.0211377	ENSG00000270020	UP
ENSG00000286892	ENSG00000286892	23.5854	-1.77432	0.56945	-3.11584	0.00183423	0.0211563	ENSG00000286892	DOWN
ENSG00000146013	ENSG00000146013	204.574	-2.31145	0.742083	-3.11482	0.00184059	0.0212114	GFRA3	DOWN
ENSG00000279138	ENSG00000279138	29.0592	-1.75462	0.563603	-3.11322	0.00185061	0.0213145	ENSG00000279138	DOWN
ENSG00000168542	ENSG00000168542	2005.98	-1.7693	0.568506	-3.11219	0.00185704	0.0213763	COL3A1	DOWN
ENSG00000286065	ENSG00000286065	3.81984	-2.8682	0.921806	-3.11151	0.00186136	0.0214017	ENSG00000286065	DOWN
ENSG00000287208	ENSG00000287208	8.13546	2.60255	0.836828	3.11002	0.00187073	0.0214906	ENSG00000287208	UP
ENSG00000286801	ENSG00000286801	4.79943	-4.71989	1.51824	-3.10878	0.00187861	0.0215563	ENSG00000286801	DOWN
ENSG00000184302	ENSG00000184302	5.01549	-4.78688	1.53999	-3.10838	0.00188113	0.021579	SIX6	DOWN
ENSG00000282840	ENSG00000282840	15.9728	-1.51807	0.48845	-3.10793	0.00188405	0.0216045	ENSG00000282840	DOWN
ENSG00000180777	ENSG00000180777	416.176	-1.76809	0.56903	-3.10721	0.00188865	0.0216466	ANKRD30B	DOWN
ENSG00000257927	ENSG00000257927	5.02383	-4.21962	1.35892	-3.10512	0.001902	0.0217622	MRPS36P5	DOWN
ENSG00000230666	ENSG00000230666	11.3712	-3.47931	1.12067	-3.10468	0.00190487	0.0217827	ENSG00000230666	DOWN
ENSG00000188487	ENSG00000188487	193.572	-1.70297	0.549024	-3.10181	0.00192344	0.0219635	INSC	DOWN
ENSG00000163499	ENSG00000163499	12.7675	-3.0094	0.970648	-3.10041	0.00193256	0.0220307	CRYBA2	DOWN
ENSG00000268170	ENSG00000268170	64.667	-1.59581	0.514676	-3.10061	0.00193123	0.0220307	ENSG00000268170	DOWN
ENSG00000212379	ENSG00000212379	6.68364	-2.94478	0.949832	-3.10031	0.00193317	0.0220307	RNU6-269P	DOWN
ENSG00000259509	ENSG00000259509	44.5824	1.90062	0.613233	3.09935	0.00193946	0.0220961	LOC112268162	UP
ENSG00000183304	ENSG00000183304	7.63425	-3.04057	0.98122	-3.09876	0.00194332	0.0221274	FAM9A	DOWN
ENSG00000267034	ENSG00000267034	50.5924	-1.6035	0.517585	-3.09805	0.00194801	0.0221681	ENSG00000267034	DOWN
ENSG00000256193	ENSG00000256193	13.9076	-4.08388	1.31951	-3.095	0.00196813	0.022333	LINC00507	DOWN
ENSG00000249196	ENSG00000249196	7.47778	-2.79938	0.904539	-3.09482	0.00196933	0.0223345	TMEM132D-AS1	DOWN
ENSG00000159450	ENSG00000159450	51.9106	-1.97055	0.636893	-3.09401	0.00197471	0.0223702	TCHH	DOWN
ENSG00000226426	ENSG00000226426	10.324	-2.75165	0.889631	-3.09302	0.00198131	0.0224258	LOC105378333	DOWN
ENSG00000231811	ENSG00000231811	15.138	-1.95078	0.630776	-3.09267	0.00198366	0.0224461	LOC101927888	DOWN
ENSG00000267554	ENSG00000267554	20.3297	-2.38459	0.771166	-3.09219	0.00198684	0.0224694	ENSG00000267554	DOWN
ENSG00000287963	ENSG00000287963	18.4917	-2.10043	0.679411	-3.09154	0.00199121	0.0224883	ENSG00000287963	DOWN
ENSG00000123610	ENSG00000123610	133.778	-1.57071	0.508227	-3.09056	0.00199779	0.022555	TNFAIP6	DOWN
ENSG00000285586	ENSG00000285586	9.33162	-2.80288	0.907025	-3.09019	0.00200028	0.0225767	ENSG00000285586	DOWN
ENSG00000250761	ENSG00000250761	86.6727	2.01599	0.652657	3.0889	0.00200897	0.0226301	ENSG00000250761	UP
ENSG00000287289	ENSG00000287289	84.3544	1.55116	0.502167	3.08894	0.00200873	0.0226301	ENSG00000287289	UP
ENSG00000264714	ENSG00000264714	30.2433	-1.82397	0.590537	-3.08866	0.00201064	0.0226361	ENSG00000264714	DOWN
ENSG00000255274	ENSG00000255274	26.8173	-1.84145	0.596371	-3.08776	0.00201668	0.0226722	SMIM35	DOWN
ENSG00000258938	ENSG00000258938	10.0018	-1.82503	0.591153	-3.08723	0.00202032	0.0227004	ENSG00000258938	DOWN
ENSG00000272519	ENSG00000272519	8.46726	-2.51533	0.815027	-3.0862	0.00202736	0.0227474	ENSG00000272519	DOWN
ENSG00000246541	ENSG00000246541	4.2078	-4.99495	1.61843	-3.08629	0.00202669	0.0227474	SMARCAD1-DT	DOWN
ENSG00000251244	ENSG00000251244	14.3534	-3.39312	1.09944	-3.08622	0.00202718	0.0227474	ENSG00000251244	DOWN
ENSG00000276724	ENSG00000276724	38.4516	-1.84641	0.598307	-3.08606	0.00202829	0.0227515	ENSG00000276724	DOWN
ENSG00000250764	ENSG00000250764	54.8158	1.54609	0.501041	3.08575	0.00203041	0.0227689	ENSG00000250764	UP
ENSG00000116014	ENSG00000116014	12.3755	-2.36104	0.765294	-3.08514	0.00203457	0.0228028	KISS1R	DOWN
ENSG00000233290	ENSG00000233290	27.9917	-2.93954	0.953872	-3.08169	0.00205826	0.0230167	ENSG00000233290	DOWN
ENSG00000105609	ENSG00000105609	65.894	1.531	0.496868	3.0813	0.00206097	0.0230341	LILRB5	UP
ENSG00000286778	ENSG00000286778	16.7985	-2.61711	0.849491	-3.08079	0.0020645	0.0230463	ENSG00000286778	DOWN
ENSG00000286641	ENSG00000286641	19.591	-2.19544	0.712657	-3.08065	0.00206552	0.0230463	LOC124900881	DOWN
ENSG00000216360	ENSG00000216360	17.1167	-1.94656	0.631858	-3.08069	0.0020652	0.0230463	ENSG00000216360	DOWN
ENSG00000110243	ENSG00000110243	6.64356	-4.30496	1.39738	-3.08074	0.00206486	0.0230463	APOA5	DOWN
ENSG00000233173	ENSG00000233173	3.63474	-5.29125	1.71815	-3.07962	0.00207266	0.0231003	VN1R34P	DOWN
ENSG00000235728	ENSG00000235728	29.8296	-1.66443	0.540499	-3.07944	0.0020739	0.0231076	ENSG00000235728	DOWN
ENSG00000283544	ENSG00000283544	10.0249	-2.88915	0.938791	-3.07752	0.00208734	0.0232508	LOC101930420	DOWN
ENSG00000133135	ENSG00000133135	184.731	-1.65008	0.536315	-3.0767	0.00209304	0.0232949	RNF128	DOWN
ENSG00000229385	ENSG00000229385	21.3684	-1.66702	0.542132	-3.07493	0.00210551	0.0234076	ENSG00000229385	DOWN
ENSG00000143217	ENSG00000143217	22.8683	-3.26243	1.06145	-3.07355	0.00211529	0.0234837	NECTIN4	DOWN
ENSG00000234504	ENSG00000234504	22.2693	-1.7214	0.560378	-3.07186	0.00212731	0.0235975	ENSG00000234504	DOWN
ENSG00000179772	ENSG00000179772	37.6214	-1.58686	0.516617	-3.07163	0.00212894	0.0236025	FOXS1	DOWN
ENSG00000259887	ENSG00000259887	8.83234	-4.00256	1.30355	-3.07052	0.00213686	0.0236509	FIGNL2-DT	DOWN
ENSG00000239205	ENSG00000239205	4.50822	-5.62499	1.83289	-3.06891	0.00214839	0.0237522	LINC02023	DOWN
ENSG00000111249	ENSG00000111249	158.206	-1.69119	0.55135	-3.06737	0.00215951	0.0238686	CUX2	DOWN
ENSG00000256943	ENSG00000256943	9.43775	-2.30997	0.753147	-3.0671	0.0021615	0.0238774	ENSG00000256943	DOWN
ENSG00000287400	ENSG00000287400	10.4802	-4.07293	1.32841	-3.06601	0.00216938	0.0239513	ENSG00000287400	DOWN
ENSG00000238243	ENSG00000238243	59.3428	-2.04974	0.668585	-3.06579	0.00217097	0.0239622	OR2W3	DOWN
ENSG00000272259	ENSG00000272259	3.85511	-4.35687	1.42162	-3.06472	0.00217871	0.0240273	ENSG00000272259	DOWN
ENSG00000205497	ENSG00000205497	7.4834	-5.87389	1.91672	-3.06456	0.0021799	0.0240275	OR51A4	DOWN
ENSG00000113924	ENSG00000113924	16.6421	-2.24253	0.732259	-3.06249	0.00219505	0.0241413	HGD	DOWN
ENSG00000271477	ENSG00000271477	5.43961	-4.40385	1.44	-3.05823	0.00222648	0.0244198	ENSG00000271477	DOWN
ENSG00000248498	ENSG00000248498	5.53577	-5.44304	1.78036	-3.05728	0.00223359	0.0244886	ENSG00000248498	DOWN
ENSG00000185479	ENSG00000185479	5.425	-5.89064	1.92712	-3.05671	0.00223784	0.0245243	KRT6B	DOWN
ENSG00000213107	ENSG00000213107	28.797	-2.55669	0.836556	-3.05621	0.00224157	0.0245584	AHCYP5	DOWN
ENSG00000204300	ENSG00000204300	4.90807	-5.23821	1.71433	-3.05555	0.00224646	0.0246052	TMEM225	DOWN
ENSG00000278558	ENSG00000278558	11.8309	-3.58778	1.17423	-3.05543	0.00224741	0.0246089	TMEM191B	DOWN
ENSG00000129195	ENSG00000129195	20.7943	-2.55128	0.835094	-3.05508	0.00224999	0.0246236	PIMREG	DOWN
ENSG00000272021	ENSG00000272021	12.4241	3.33833	1.09298	3.05435	0.00225551	0.0246571	ENSG00000272021	UP
ENSG00000240874	ENSG00000240874	6.58339	2.58613	0.847115	3.05287	0.00226666	0.0247595	RPS13P7	UP
ENSG00000089558	ENSG00000089558	32.8767	-1.65622	0.542516	-3.05286	0.00226674	0.0247595	KCNH4	DOWN
ENSG00000286021	ENSG00000286021	30.5146	-2.56375	0.839923	-3.05237	0.00227045	0.0247791	ENSG00000286021	DOWN
ENSG00000242435	ENSG00000242435	3.10797	-4.08061	1.33729	-3.05141	0.00227769	0.0248249	UPK3BP1	DOWN
ENSG00000132639	ENSG00000132639	11770.1	-2.52472	0.827484	-3.05107	0.00228025	0.024846	SNAP25	DOWN
ENSG00000248208	ENSG00000248208	68.9141	1.84293	0.604087	3.05077	0.00228254	0.0248642	ENSG00000248208	UP
ENSG00000256258	ENSG00000256258	8.43101	-2.78637	0.913369	-3.05065	0.00228344	0.0248673	ENSG00000256258	DOWN
ENSG00000109738	ENSG00000109738	810.814	-1.69943	0.557154	-3.0502	0.00228687	0.0248773	GLRB	DOWN
ENSG00000230676	ENSG00000230676	7.34821	-3.91797	1.28452	-3.05014	0.00228735	0.0248773	ENSG00000230676	DOWN
ENSG00000231405	ENSG00000231405	7.79509	-4.90771	1.60902	-3.05012	0.00228748	0.0248773	ENSG00000231405	DOWN
ENSG00000166415	ENSG00000166415	18.0269	-2.5828	0.84684	-3.04993	0.00228893	0.0248863	WDR72	DOWN
ENSG00000260144	ENSG00000260144	25.4708	-1.55025	0.508411	-3.04922	0.0022944	0.024939	LOC646665	DOWN
ENSG00000266976	ENSG00000266976	16.6302	-2.57531	0.844608	-3.04912	0.00229509	0.0249398	ERVE-5	DOWN
ENSG00000286528	ENSG00000286528	9.85495	-2.58452	0.847826	-3.04841	0.0023006	0.0249792	ENSG00000286528	DOWN
ENSG00000094755	ENSG00000094755	17.3485	-2.9728	0.975645	-3.04701	0.0023113	0.0250819	GABRP	DOWN
ENSG00000180279	ENSG00000180279	10.006	-2.12018	0.695936	-3.04651	0.00231513	0.0251097	ENSG00000180279	DOWN
ENSG00000263438	ENSG00000263438	37.6396	-3.18251	1.04472	-3.04627	0.00231699	0.0251232	LINC01919	DOWN
ENSG00000198354	ENSG00000198354	60.2238	-1.85272	0.608345	-3.04551	0.00232289	0.0251734	DCAF12L2	DOWN
ENSG00000230387	ENSG00000230387	15.6726	-2.42431	0.79626	-3.04462	0.00232973	0.0252203	LINC03125	DOWN
ENSG00000278803	ENSG00000278803	10.9649	-3.3506	1.10091	-3.04349	0.00233848	0.0253081	PWWP4	DOWN
ENSG00000255547	ENSG00000255547	5.18377	-4.30262	1.4146	-3.04157	0.00235346	0.0254427	ENSG00000255547	DOWN
ENSG00000164362	ENSG00000164362	14.1172	-4.22203	1.38832	-3.04111	0.00235705	0.0254608	TERT	DOWN
ENSG00000227882	ENSG00000227882	5.07467	-5.30559	1.74504	-3.04039	0.00236271	0.0255082	ENSG00000227882	DOWN
ENSG00000256863	ENSG00000256863	3.58184	-4.29266	1.41246	-3.03913	0.00237262	0.0255944	ENSG00000256863	DOWN
ENSG00000242689	ENSG00000242689	3778.57	-2.10136	0.691574	-3.03851	0.0023775	0.0256333	CNTF	DOWN
ENSG00000227373	ENSG00000227373	30.7609	-2.00349	0.65954	-3.03771	0.00238387	0.0256812	RABGAP1L-DT	DOWN
ENSG00000182366	ENSG00000182366	62.501	-1.62217	0.534054	-3.03747	0.00238573	0.0256943	FAM87A	DOWN
ENSG00000144188	ENSG00000144188	9.41492	-3.9343	1.29673	-3.03401	0.00241326	0.0259489	ENSG00000144188	DOWN
ENSG00000189325	ENSG00000189325	11.3829	-4.10983	1.35559	-3.03177	0.00243122	0.0260999	BNIP5	DOWN
ENSG00000236668	ENSG00000236668	5.15454	-5.81494	1.9184	-3.03114	0.0024363	0.0261333	LHX2-AS1	DOWN
ENSG00000226994	ENSG00000226994	134.668	-1.67675	0.553406	-3.02988	0.00244652	0.0262079	ENSG00000226994	DOWN
ENSG00000113327	ENSG00000113327	1111.81	-2.52288	0.832639	-3.02998	0.0024457	0.0262079	GABRG2	DOWN
ENSG00000257470	ENSG00000257470	16.0103	-2.20885	0.729011	-3.02992	0.00244616	0.0262079	ENSG00000257470	DOWN
ENSG00000225883	ENSG00000225883	12.8918	-1.60726	0.530502	-3.02969	0.00244808	0.0262175	BMS1P11	DOWN
ENSG00000165178	ENSG00000165178	35.2613	1.8114	0.597913	3.02953	0.00244934	0.0262212	ENSG00000165178	UP
ENSG00000145888	ENSG00000145888	1007.03	-2.86475	0.945676	-3.02932	0.00245106	0.0262284	GLRA1	DOWN
ENSG00000049249	ENSG00000049249	9.86523	-3.5662	1.17804	-3.02722	0.00246813	0.0263602	TNFRSF9	DOWN
ENSG00000237316	ENSG00000237316	5.04444	-4.34095	1.434	-3.02716	0.00246865	0.0263602	ENSG00000237316	DOWN
ENSG00000273312	ENSG00000273312	12.8577	-2.02245	0.668198	-3.02672	0.0024722	0.026377	ENSG00000273312	DOWN
ENSG00000137251	ENSG00000137251	13.2058	-3.51166	1.16063	-3.02565	0.00248095	0.0264562	TINAG	DOWN
ENSG00000133636	ENSG00000133636	40.7071	-2.43965	0.806428	-3.02526	0.00248421	0.0264769	NTS	DOWN
ENSG00000239344	ENSG00000239344	16.9817	-1.96917	0.650962	-3.02501	0.00248623	0.0264913	RPS6P9	DOWN
ENSG00000158246	ENSG00000158246	42.665	1.87794	0.620916	3.02447	0.00249066	0.0265027	TENT5B	UP
ENSG00000276963	ENSG00000276963	6.20103	-3.82141	1.26384	-3.02366	0.00249739	0.0265324	ENSG00000276963	DOWN
ENSG00000230614	ENSG00000230614	3.53808	-5.26559	1.74241	-3.02202	0.0025109	0.0266344	ENSG00000230614	DOWN
ENSG00000231150	ENSG00000231150	8.62699	-5.59203	1.85109	-3.02094	0.00251993	0.0266966	ENSG00000231150	DOWN
ENSG00000202281	ENSG00000202281	5.40609	-3.16205	1.04692	-3.02033	0.002525	0.0267192	RNA5SP235	DOWN
ENSG00000174938	ENSG00000174938	1343.39	-1.79836	0.595467	-3.02008	0.00252706	0.026734	SEZ6L2	DOWN
ENSG00000180044	ENSG00000180044	25.6274	-2.0579	0.681642	-3.01903	0.00253584	0.0267986	C3orf80	DOWN
ENSG00000174957	ENSG00000174957	8.93394	-3.47553	1.15156	-3.0181	0.00254368	0.0268601	OR5J2	DOWN
ENSG00000229859	ENSG00000229859	3.0254	-5.06033	1.67747	-3.01664	0.00255591	0.0269607	PGA3	DOWN
ENSG00000287452	ENSG00000287452	58.166	-2.11515	0.701243	-3.01629	0.0025589	0.0269731	ENSG00000287452	DOWN
ENSG00000259436	ENSG00000259436	29.5228	-1.56787	0.519912	-3.01565	0.00256426	0.0270133	ENSG00000259436	DOWN
ENSG00000133110	ENSG00000133110	191.615	1.66081	0.550815	3.01518	0.00256828	0.0270485	POSTN	UP
ENSG00000216990	ENSG00000216990	12.4927	-2.02151	0.670597	-3.01449	0.00257409	0.0270953	HSPD1P10	DOWN
ENSG00000255087	ENSG00000255087	14.6118	-2.85029	0.945687	-3.01399	0.0025784	0.0271265	LOC101929473	DOWN
ENSG00000174279	ENSG00000174279	5.08671	-5.79789	1.92407	-3.01335	0.00258379	0.027176	EVX2	DOWN
ENSG00000213901	ENSG00000213901	15.1514	2.13661	0.709303	3.01227	0.00259304	0.0272446	SLC23A3	UP
ENSG00000168594	ENSG00000168594	21.1172	-2.60877	0.866114	-3.01204	0.00259494	0.0272575	ADAM29	DOWN
ENSG00000202229	ENSG00000202229	5.069	-5.28229	1.75535	-3.00925	0.00261895	0.0274519	RNU6-1138P	DOWN
ENSG00000151475	ENSG00000151475	6.6946	-4.18387	1.39085	-3.00813	0.00262861	0.0275244	SLC25A31	DOWN
ENSG00000139223	ENSG00000139223	11.1624	-2.07489	0.68985	-3.00774	0.002632	0.0275526	ANP32D	DOWN
ENSG00000178562	ENSG00000178562	38.9697	-1.51751	0.504565	-3.00757	0.00263345	0.0275533	CD28	DOWN
ENSG00000204033	ENSG00000204033	13.3064	-3.23133	1.07456	-3.0071	0.00263749	0.0275813	LRIT2	DOWN
ENSG00000106537	ENSG00000106537	1452.51	-1.62342	0.539931	-3.00672	0.00264086	0.0276092	TSPAN13	DOWN
ENSG00000217791	ENSG00000217791	4.03926	-5.46927	1.81915	-3.0065	0.00264276	0.0276122	ASS1P9	DOWN
ENSG00000154277	ENSG00000154277	15817.1	-2.05032	0.682042	-3.00615	0.00264577	0.0276245	UCHL1	DOWN
ENSG00000219361	ENSG00000219361	16.7224	1.72423	0.573604	3.00596	0.00264741	0.0276344	RPSAP72	UP
ENSG00000265345	ENSG00000265345	8.8801	2.08409	0.693455	3.00537	0.00265262	0.0276815	MIR5188	UP
ENSG00000223727	ENSG00000223727	30.7331	-1.81169	0.602996	-3.00448	0.00266032	0.0277402	ENSG00000223727	DOWN
ENSG00000177354	ENSG00000177354	17.6046	-2.34776	0.782003	-3.00224	0.00268001	0.0278655	C10orf71	DOWN
ENSG00000077080	ENSG00000077080	167.957	-1.82684	0.60916	-2.99895	0.00270908	0.028124	ACTL6B	DOWN
ENSG00000230310	ENSG00000230310	5.9266	-2.01012	0.670296	-2.99886	0.0027099	0.0281251	ENSG00000230310	DOWN
ENSG00000223543	ENSG00000223543	8.51025	2.45161	0.817542	2.99876	0.00271078	0.028127	TCEAL4P1	UP
ENSG00000069399	ENSG00000069399	106.1	1.51281	0.50454	2.99839	0.00271407	0.0281478	BCL3	UP
ENSG00000243584	ENSG00000243584	4.63403	-5.69321	1.89948	-2.99725	0.00272426	0.0282302	ENSG00000243584	DOWN
ENSG00000158402	ENSG00000158402	15.8177	-2.90754	0.970127	-2.99707	0.00272587	0.0282396	CDC25C	DOWN
ENSG00000260761	ENSG00000260761	4.11944	-5.49654	1.83429	-2.99654	0.0027306	0.0282734	ENSG00000260761	DOWN
ENSG00000271824	ENSG00000271824	18.4761	-2.21886	0.740517	-2.99637	0.00273218	0.0282757	SMIM32	DOWN
ENSG00000250540	ENSG00000250540	6.07744	-2.76516	0.922936	-2.99604	0.00273507	0.0282983	ENSG00000250540	DOWN
ENSG00000234123	ENSG00000234123	9.83206	-2.85021	0.951478	-2.99556	0.00273942	0.0283359	RHBDF1P1	DOWN
ENSG00000254362	ENSG00000254362	23.3849	1.62879	0.543901	2.99464	0.00274768	0.0283994	ENSG00000254362	UP
ENSG00000144481	ENSG00000144481	33.1459	-2.67058	0.891943	-2.99412	0.00275238	0.0284332	TRPM8	DOWN
ENSG00000185960	ENSG00000185960	13.5456	-2.97571	0.993951	-2.99382	0.0027551	0.0284539	SHOX	DOWN
ENSG00000258231	ENSG00000258231	11.6831	-4.33725	1.44889	-2.99349	0.00275806	0.0284772	LOC100506869	DOWN
ENSG00000100373	ENSG00000100373	16.7795	-2.78414	0.930363	-2.99253	0.00276674	0.0285374	UPK3A	DOWN
ENSG00000267382	ENSG00000267382	5.41368	-4.88557	1.63275	-2.99223	0.0027695	0.0285584	ENSG00000267382	DOWN
ENSG00000113100	ENSG00000113100	27.6922	-2.20199	0.735928	-2.99213	0.00277042	0.0285605	CDH9	DOWN
ENSG00000169393	ENSG00000169393	13.0683	-3.61838	1.20943	-2.9918	0.00277338	0.0285706	ELSPBP1	DOWN
ENSG00000280725	ENSG00000280725	9.14258	-5.15382	1.72347	-2.99037	0.00278642	0.0286737	LINC00251	DOWN
ENSG00000255679	ENSG00000255679	3.61978	-4.74765	1.58764	-2.99038	0.00278634	0.0286737	ENSG00000255679	DOWN
ENSG00000231557	ENSG00000231557	4.01603	-5.48563	1.83449	-2.99028	0.00278725	0.0286749	ENSG00000231557	DOWN
ENSG00000225217	ENSG00000225217	234.849	1.59103	0.53212	2.98997	0.00279001	0.0286818	HSPA7	UP
ENSG00000273999	ENSG00000273999	15.8916	1.66187	0.555882	2.98962	0.00279328	0.0287074	RBM17P2	UP
ENSG00000253196	ENSG00000253196	5.97001	-3.86763	1.29446	-2.98782	0.00280973	0.0288616	LOC124902033	DOWN
ENSG00000253805	ENSG00000253805	30.2469	2.19353	0.73458	2.98611	0.00282553	0.0290015	ENSG00000253805	UP
ENSG00000201136	ENSG00000201136	4.66297	-4.65773	1.56029	-2.98516	0.0028343	0.0290692	RNU6-353P	DOWN
ENSG00000286746	ENSG00000286746	704.466	-2.40208	0.804811	-2.98464	0.00283908	0.0290953	ENSG00000286746	DOWN
ENSG00000267074	ENSG00000267074	20.1374	-1.89909	0.636304	-2.98457	0.00283976	0.0290953	ENSG00000267074	DOWN
ENSG00000238169	ENSG00000238169	6.03337	-2.84514	0.953319	-2.98446	0.00284079	0.0290985	LINC01053	DOWN
ENSG00000223784	ENSG00000223784	10.3493	-3.22705	1.08177	-2.98314	0.00285312	0.0291948	LINC00707	DOWN
ENSG00000075340	ENSG00000075340	4761.47	-1.51476	0.508233	-2.98044	0.00287837	0.0293705	ADD2	DOWN
ENSG00000169174	ENSG00000169174	26.9462	-1.80913	0.607022	-2.98034	0.00287927	0.0293722	PCSK9	DOWN
ENSG00000254083	ENSG00000254083	3.8954	-3.91888	1.31614	-2.97755	0.00290565	0.0296036	LINC01591	DOWN
ENSG00000100312	ENSG00000100312	12.5583	-3.18588	1.07012	-2.97711	0.00290975	0.0296378	ACR	DOWN
ENSG00000235447	ENSG00000235447	38.0218	-2.10331	0.706574	-2.97677	0.00291303	0.0296496	TRAPPC13P1	DOWN
ENSG00000258517	ENSG00000258517	9.14284	-3.59072	1.20625	-2.97675	0.00291321	0.0296496	ENSG00000258517	DOWN
ENSG00000196593	ENSG00000196593	10.9598	-3.62224	1.2177	-2.97466	0.00293316	0.0298007	ENSG00000196593	DOWN
ENSG00000124568	ENSG00000124568	7.73116	-4.83214	1.6252	-2.97325	0.00294666	0.0298692	SLC17A1	DOWN
ENSG00000181355	ENSG00000181355	15.4554	-3.95103	1.32893	-2.9731	0.00294805	0.0298757	ENSG00000181355	DOWN
ENSG00000255618	ENSG00000255618	12.4618	-2.48762	0.837018	-2.972	0.00295866	0.0299529	LINC02440	DOWN
ENSG00000179938	ENSG00000179938	8.44012	-3.22932	1.08665	-2.9718	0.00296057	0.0299646	GOLGA8J	DOWN
ENSG00000229821	ENSG00000229821	3.19473	-5.14605	1.73173	-2.97162	0.0029623	0.0299746	ENSG00000229821	DOWN
ENSG00000253653	ENSG00000253653	4.5021	-3.31212	1.11493	-2.97069	0.00297132	0.0300127	ENSG00000253653	DOWN
ENSG00000152822	ENSG00000152822	392.301	-1.5472	0.521249	-2.96825	0.00299501	0.0301681	GRM1	DOWN
ENSG00000226377	ENSG00000226377	5.58419	-4.06189	1.36842	-2.96831	0.00299441	0.0301681	ENSG00000226377	DOWN
ENSG00000229106	ENSG00000229106	7.43702	-2.9628	0.998197	-2.96815	0.00299595	0.03017	ENSG00000229106	DOWN
ENSG00000234944	ENSG00000234944	5.96778	-4.05748	1.3673	-2.96752	0.00300215	0.0302096	LINC02623	DOWN
ENSG00000226034	ENSG00000226034	3.34232	-4.66111	1.57109	-2.9668	0.00300918	0.0302651	ENSG00000226034	DOWN
ENSG00000069018	ENSG00000069018	62.2074	-1.87424	0.631869	-2.96619	0.00301519	0.0303023	TRPC7	DOWN
ENSG00000138109	ENSG00000138109	7.46663	-5.8721	1.97999	-2.96573	0.00301966	0.0303172	CYP2C9	DOWN
ENSG00000267116	ENSG00000267116	4.10426	-5.4856	1.85075	-2.96398	0.00303688	0.0304824	ENSG00000267116	DOWN
ENSG00000257458	ENSG00000257458	45.6025	-1.58079	0.533409	-2.96356	0.00304103	0.0305088	ENSG00000257458	DOWN
ENSG00000261222	ENSG00000261222	10.0758	-3.70688	1.25086	-2.96347	0.00304195	0.0305103	ENSG00000261222	DOWN
ENSG00000224172	ENSG00000224172	10.4029	-2.54626	0.859386	-2.96288	0.00304772	0.0305528	ENSG00000224172	DOWN
ENSG00000229021	ENSG00000229021	32.1252	-1.93966	0.65475	-2.96245	0.003052	0.0305727	ENSG00000229021	DOWN
ENSG00000275046	ENSG00000275046	4.10366	-3.99973	1.35009	-2.96257	0.00305079	0.0305727	ENSG00000275046	DOWN
ENSG00000226739	ENSG00000226739	19.6454	2.12201	0.716348	2.96227	0.00305383	0.0305834	ENSG00000226739	UP
ENSG00000123572	ENSG00000123572	39.2211	-2.30946	0.779926	-2.96113	0.00306512	0.0306657	NRK	DOWN
ENSG00000183671	ENSG00000183671	14.4886	-2.83881	0.958731	-2.96101	0.00306635	0.0306704	CMKLR2	DOWN
ENSG00000124334	ENSG00000124334	9.70576	-3.32212	1.12222	-2.9603	0.00307337	0.0307253	IL9R	DOWN
ENSG00000226507	ENSG00000226507	3.44519	-4.14341	1.3998	-2.95999	0.00307646	0.0307408	ENSG00000226507	DOWN
ENSG00000282914	ENSG00000282914	4.45034	2.56716	0.867765	2.95836	0.00309278	0.0308653	ENSG00000282914	UP
ENSG00000162188	ENSG00000162188	31.8637	-1.54767	0.523214	-2.958	0.00309641	0.0308938	GNG3	DOWN
ENSG00000279328	ENSG00000279328	18.5374	2.24054	0.757862	2.9564	0.00311252	0.0310313	LOC124906280	UP
ENSG00000211753	ENSG00000211753	5.32179	-3.36466	1.13817	-2.95619	0.00311463	0.0310446	TRBV28	DOWN
ENSG00000235711	ENSG00000235711	70.9503	-2.21169	0.748246	-2.95584	0.00311824	0.0310728	ANKRD34C	DOWN
ENSG00000205358	ENSG00000205358	17.5642	2.09721	0.709611	2.95544	0.00312225	0.031105	MT1H	UP
ENSG00000250185	ENSG00000250185	5.01038	-4.76382	1.61198	-2.95526	0.00312407	0.0311154	RCC2P8	DOWN
ENSG00000284839	ENSG00000284839	3.27071	-5.20759	1.76253	-2.95461	0.00313069	0.0311504	ENSG00000284839	DOWN
ENSG00000179046	ENSG00000179046	7.19785	-4.44905	1.50629	-2.95364	0.00314053	0.0311954	TRIML2	DOWN
ENSG00000288549	ENSG00000288549	13.7905	-2.38881	0.80891	-2.95311	0.00314585	0.0312124	ENSG00000288549	DOWN
ENSG00000186297	ENSG00000186297	160.482	-1.85442	0.627963	-2.95307	0.00314629	0.0312124	GABRA5	DOWN
ENSG00000250979	ENSG00000250979	11.3747	-2.91414	0.986987	-2.95256	0.00315147	0.031256	ENSG00000250979	DOWN
ENSG00000277893	ENSG00000277893	10.1332	-3.36622	1.14058	-2.95133	0.00316412	0.0313728	SRD5A2	DOWN
ENSG00000132958	ENSG00000132958	25.2985	-1.5022	0.509061	-2.95093	0.00316818	0.0313984	TPTE2	DOWN
ENSG00000261076	ENSG00000261076	3.43667	-4.26141	1.44417	-2.95076	0.00316988	0.0313996	ENSG00000261076	DOWN
ENSG00000282975	ENSG00000282975	4.37509	-5.58115	1.89178	-2.95021	0.00317559	0.0314406	ENSG00000282975	DOWN
ENSG00000224682	ENSG00000224682	13.8771	-2.96987	1.00688	-2.94959	0.00318197	0.031496	SOCS5P2	DOWN
ENSG00000275178	ENSG00000275178	15.3217	1.51864	0.514896	2.94942	0.0031837	0.0315053	ENSG00000275178	UP
ENSG00000224312	ENSG00000224312	11.9693	1.99415	0.676303	2.9486	0.00319219	0.0315659	ENSG00000224312	UP
ENSG00000226642	ENSG00000226642	35.5058	-1.7677	0.599644	-2.94792	0.0031992	0.0316091	ACTG1P12	DOWN
ENSG00000140563	ENSG00000140563	792.722	-1.72829	0.586311	-2.94773	0.00320116	0.0316155	MCTP2	DOWN
ENSG00000284513	ENSG00000284513	28.6262	-2.32394	0.788629	-2.94681	0.00321072	0.0316942	ENSG00000284513	DOWN
ENSG00000271590	ENSG00000271590	10.8182	-2.07506	0.704397	-2.94587	0.00322045	0.0317222	ENSG00000271590	DOWN
ENSG00000230805	ENSG00000230805	11.6814	-3.28439	1.11492	-2.94585	0.00322069	0.0317222	LOC105370670	DOWN
ENSG00000241336	ENSG00000241336	5.50528	-5.4088	1.83641	-2.94531	0.00322636	0.0317624	LINC01487	DOWN
ENSG00000248319	ENSG00000248319	13.2064	-2.28365	0.775428	-2.94502	0.00322936	0.0317841	LINC02275	DOWN
ENSG00000169214	ENSG00000169214	6.68121	-2.45347	0.833121	-2.94492	0.00323039	0.0317864	OR6F1	DOWN
ENSG00000205571	ENSG00000205571	117.197	-1.56599	0.531955	-2.94384	0.00324164	0.0318814	SMN1	DOWN
ENSG00000233441	ENSG00000233441	4.38841	-4.55255	1.54669	-2.94341	0.00324615	0.0319056	CYP2AB1P	DOWN
ENSG00000204175	ENSG00000204175	75.6301	-1.74461	0.592752	-2.94324	0.00324795	0.0319121	GPRIN2	DOWN
ENSG00000263586	ENSG00000263586	17.7267	-2.43921	0.828809	-2.94304	0.00325009	0.0319253	HID1-AS1	DOWN
ENSG00000162747	ENSG00000162747	47.8155	1.5316	0.520709	2.94137	0.00326769	0.0320666	FCGR3B	UP
ENSG00000184647	ENSG00000184647	17.1257	-2.03749	0.69292	-2.94044	0.00327749	0.0321313	PRSS55	DOWN
ENSG00000253333	ENSG00000253333	7.62171	-5.0092	1.70365	-2.94028	0.00327916	0.0321398	ENSG00000253333	DOWN
ENSG00000254877	ENSG00000254877	11.137	2.58092	0.878351	2.93837	0.00329941	0.0322592	LOC100422398	UP
ENSG00000287255	ENSG00000287255	18.9552	2.48792	0.847299	2.93629	0.00332163	0.0323894	LOC101929667	UP
ENSG00000279220	ENSG00000279220	6.79888	-5.73002	1.95168	-2.93594	0.0033254	0.0324182	ENSG00000279220	DOWN
ENSG00000218976	ENSG00000218976	8.29764	-2.6862	0.91543	-2.93435	0.00334242	0.0325286	ENSG00000218976	DOWN
ENSG00000278615	ENSG00000278615	5.6128	-3.22473	1.09909	-2.93401	0.00334618	0.0325494	C11orf98	DOWN
ENSG00000069424	ENSG00000069424	1817.15	-1.56206	0.532438	-2.93378	0.00334859	0.032557	KCNAB2	DOWN
ENSG00000242908	ENSG00000242908	9.34348	-3.26533	1.11311	-2.93352	0.00335147	0.0325691	ENSG00000242908	DOWN
ENSG00000102802	ENSG00000102802	228.416	1.84591	0.629305	2.93325	0.00335436	0.0325814	MEDAG	UP
ENSG00000176040	ENSG00000176040	32.149	-1.75029	0.596907	-2.93226	0.00336508	0.0326697	TMPRSS7	DOWN
ENSG00000286637	ENSG00000286637	21.7871	-1.66331	0.567294	-2.93202	0.00336768	0.032687	ENSG00000286637	DOWN
ENSG00000153012	ENSG00000153012	1200.06	-1.54922	0.528513	-2.93129	0.00337558	0.0327375	LGI2	DOWN
ENSG00000135702	ENSG00000135702	15.6731	1.53922	0.525109	2.93124	0.00337617	0.0327375	CHST5	UP
ENSG00000157765	ENSG00000157765	24.8835	-2.5468	0.868933	-2.93095	0.00337924	0.0327468	SLC34A2	DOWN
ENSG00000105649	ENSG00000105649	1245.07	-2.34461	0.80022	-2.92995	0.00339012	0.032833	RAB3A	DOWN
ENSG00000266489	ENSG00000266489	11.5193	-5.10278	1.74257	-2.9283	0.00340824	0.0329686	ENSG00000266489	DOWN
ENSG00000171804	ENSG00000171804	48.677	-2.06835	0.706424	-2.92792	0.00341234	0.03299	WDR87	DOWN
ENSG00000221813	ENSG00000221813	10.0402	-3.26576	1.11557	-2.92744	0.00341768	0.033012	OR6B1	DOWN
ENSG00000234352	ENSG00000234352	36.3393	-1.78973	0.611443	-2.92707	0.00342176	0.0330356	LOC349160	DOWN
ENSG00000244623	ENSG00000244623	3.89857	-3.89792	1.33246	-2.92536	0.00344063	0.033164	OR2AE1	DOWN
ENSG00000248770	ENSG00000248770	5.37459	-4.30542	1.47211	-2.92466	0.00344827	0.0331952	ENSG00000248770	DOWN
ENSG00000184111	ENSG00000184111	5.31852	-4.85401	1.66002	-2.92407	0.00345491	0.0332432	RPL11P4	DOWN
ENSG00000215812	ENSG00000215812	8.91431	-3.39664	1.1619	-2.92336	0.00346281	0.0333031	ENSG00000215812	DOWN
ENSG00000186844	ENSG00000186844	4.5085	-4.29087	1.46873	-2.92149	0.00348359	0.0334467	LCE1A	DOWN
ENSG00000171819	ENSG00000171819	923.533	-1.77206	0.606702	-2.92081	0.00349123	0.0335039	ANGPTL7	DOWN
ENSG00000253355	ENSG00000253355	3.78226	-3.28267	1.12409	-2.92029	0.00349701	0.0335513	ENSG00000253355	DOWN
ENSG00000122194	ENSG00000122194	31.5311	-1.9116	0.65469	-2.91985	0.003502	0.0335831	PLG	DOWN
ENSG00000249618	ENSG00000249618	17.9616	-2.99892	1.02771	-2.91807	0.00352208	0.0337352	LINC02465	DOWN
ENSG00000280078	ENSG00000280078	12.4953	-2.4818	0.850544	-2.91789	0.00352407	0.0337381	ENSG00000280078	DOWN
ENSG00000111241	ENSG00000111241	4.86896	-4.73963	1.62448	-2.91763	0.00352704	0.0337503	FGF6	DOWN
ENSG00000286063	ENSG00000286063	9.80389	-2.50494	0.858725	-2.91705	0.00353357	0.0337983	ENSG00000286063	DOWN
ENSG00000229537	ENSG00000229537	8.05899	-2.37478	0.814144	-2.9169	0.00353528	0.033805	LINC01739	DOWN
ENSG00000286147	ENSG00000286147	28.2829	-1.75898	0.603092	-2.9166	0.00353871	0.0338205	ENSG00000286147	DOWN
ENSG00000187537	ENSG00000187537	6.77945	-3.82655	1.31251	-2.91543	0.00355195	0.0338833	POTEG	DOWN
ENSG00000146352	ENSG00000146352	1577.18	-1.60385	0.550242	-2.9148	0.00355915	0.0339358	CLVS2	DOWN
ENSG00000184012	ENSG00000184012	14.1049	-2.64305	0.907345	-2.91295	0.00358032	0.0340761	TMPRSS2	DOWN
ENSG00000133105	ENSG00000133105	12.0111	-3.92711	1.34825	-2.91275	0.00358262	0.0340864	RXFP2	DOWN
ENSG00000261675	ENSG00000261675	349.794	-2.45305	0.842271	-2.91243	0.00358629	0.0341052	ENSG00000261675	DOWN
ENSG00000231256	ENSG00000231256	19.5539	-2.93723	1.00882	-2.91156	0.00359634	0.0341763	CFAP97D1	DOWN
ENSG00000170180	ENSG00000170180	14.5499	-2.27506	0.781514	-2.9111	0.0036016	0.0342043	GYPA	DOWN
ENSG00000162399	ENSG00000162399	19.3159	-3.28819	1.12996	-2.91001	0.00361419	0.0342785	BSND	DOWN
ENSG00000250422	ENSG00000250422	36.8806	-1.7297	0.594439	-2.90981	0.00361652	0.0342785	ENSG00000250422	DOWN
ENSG00000262873	ENSG00000262873	34.3208	1.78214	0.61243	2.90995	0.00361484	0.0342785	ENSG00000262873	UP
ENSG00000228358	ENSG00000228358	17.2658	-3.60425	1.23948	-2.90786	0.00363912	0.0344437	ENSG00000228358	DOWN
ENSG00000238207	ENSG00000238207	17.387	-2.88858	0.993504	-2.90747	0.00364365	0.0344703	LOC124907878	DOWN
ENSG00000149656	ENSG00000149656	14.7248	-1.94336	0.668534	-2.9069	0.00365031	0.034517	ENSG00000149656	DOWN
ENSG00000259847	ENSG00000259847	6.53678	-5.68008	1.95442	-2.90627	0.00365764	0.0345618	LINC02126	DOWN
ENSG00000254507	ENSG00000254507	9.70716	-2.86441	0.985702	-2.90596	0.00366126	0.0345797	ENSG00000254507	DOWN
ENSG00000229920	ENSG00000229920	12.0976	-3.41524	1.17568	-2.90489	0.0036738	0.0346573	RPS4XP5	DOWN
ENSG00000221878	ENSG00000221878	39.0171	-1.51341	0.521059	-2.90448	0.00367866	0.0346948	PSG7	DOWN
ENSG00000178999	ENSG00000178999	378.017	-2.55565	0.880096	-2.90383	0.00368623	0.0347498	AURKB	DOWN
ENSG00000115590	ENSG00000115590	52.0017	1.99159	0.685907	2.90359	0.00368906	0.0347517	IL1R2	UP
ENSG00000274209	ENSG00000274209	29.2854	-2.31614	0.797699	-2.90352	0.00368991	0.0347517	ANTXRL	DOWN
ENSG00000205426	ENSG00000205426	6.07694	-3.42129	1.17824	-2.90372	0.0036876	0.0347517	KRT81	DOWN
ENSG00000254946	ENSG00000254946	6.70473	-4.10159	1.41298	-2.9028	0.00369843	0.0348074	LINC02751	DOWN
ENSG00000213344	ENSG00000213344	3.02397	-4.49521	1.54872	-2.90254	0.00370153	0.0348283	ENSG00000213344	DOWN
ENSG00000247775	ENSG00000247775	12.9449	-2.42194	0.83446	-2.9024	0.00370312	0.0348351	SNCA-AS1	DOWN
ENSG00000235595	ENSG00000235595	16.2328	-2.74923	0.948309	-2.89908	0.00374255	0.0351152	ENSG00000235595	DOWN
ENSG00000271304	ENSG00000271304	9.00976	-3.13864	1.08276	-2.89875	0.00374653	0.0351305	DPRXP2	DOWN
ENSG00000287479	ENSG00000287479	5.83669	-4.98318	1.72021	-2.89684	0.00376937	0.0353171	ENSG00000287479	DOWN
ENSG00000254786	ENSG00000254786	20.6635	2.04545	0.706131	2.8967	0.00377106	0.0353199	ENSG00000254786	UP
ENSG00000260496	ENSG00000260496	3.32438	-4.63802	1.60115	-2.89667	0.00377143	0.0353199	ENSG00000260496	DOWN
ENSG00000225208	ENSG00000225208	12.5427	-2.26145	0.781069	-2.89532	0.00378773	0.0354227	ENSG00000225208	DOWN
ENSG00000259527	ENSG00000259527	5.9145	-5.53321	1.91145	-2.89477	0.00379439	0.0354702	LINC00052	DOWN
ENSG00000284711	ENSG00000284711	4.93606	-3.93808	1.36258	-2.89016	0.00385047	0.0358826	ENSG00000284711	DOWN
ENSG00000279134	ENSG00000279134	8.23297	-5.52708	1.91268	-2.88971	0.00385603	0.0359103	LOC105369784	DOWN
ENSG00000269986	ENSG00000269986	6.36864	-3.41654	1.18272	-2.88871	0.00386822	0.0360154	ENSG00000269986	DOWN
ENSG00000122121	ENSG00000122121	22.5873	-2.09572	0.725508	-2.88863	0.00386926	0.0360167	XPNPEP2	DOWN
ENSG00000285205	ENSG00000285205	6.96068	-5.27267	1.82595	-2.88763	0.00388155	0.0361059	ENSG00000285205	DOWN
ENSG00000211801	ENSG00000211801	6.95892	-3.11357	1.07854	-2.88684	0.00389127	0.0361734	TRAV21	DOWN
ENSG00000207978	ENSG00000207978	4.23255	-3.59129	1.24405	-2.88678	0.00389206	0.0361734	MIR154	DOWN
ENSG00000229957	ENSG00000229957	13.9494	-1.86985	0.647796	-2.88648	0.00389575	0.0361923	ENSG00000229957	DOWN
ENSG00000124399	ENSG00000124399	18.1031	1.70283	0.590097	2.88568	0.00390567	0.036246	NDUFB4P12	UP
ENSG00000198723	ENSG00000198723	9.59397	-1.73408	0.601042	-2.88512	0.00391265	0.0362854	SAXO5	DOWN
ENSG00000204613	ENSG00000204613	7.29848	-5.34025	1.85227	-2.88308	0.0039381	0.0364538	TRIM10	DOWN
ENSG00000232185	ENSG00000232185	7.65707	-5.41738	1.87964	-2.88213	0.00394998	0.0365216	ENSG00000232185	DOWN
ENSG00000118156	ENSG00000118156	30.7514	-1.73151	0.600846	-2.88179	0.00395424	0.0365441	ZNF541	DOWN
ENSG00000142224	ENSG00000142224	19.7739	-3.90806	1.35621	-2.88161	0.00395647	0.0365478	IL19	DOWN
ENSG00000156127	ENSG00000156127	12.344	1.86137	0.646075	2.88104	0.00396362	0.0365866	BATF	UP
ENSG00000164620	ENSG00000164620	104.761	-1.82007	0.63226	-2.87867	0.00399356	0.0368139	RELL2	DOWN
ENSG00000130711	ENSG00000130711	8.1541	-2.23245	0.775787	-2.87766	0.00400641	0.0368983	PRDM12	DOWN
ENSG00000170790	ENSG00000170790	31.2076	-1.5801	0.549172	-2.87724	0.00401164	0.0369295	OR10A2	DOWN
ENSG00000287193	ENSG00000287193	12.7963	1.89436	0.659095	2.87418	0.00405082	0.0372045	ENSG00000287193	UP
ENSG00000117215	ENSG00000117215	9.94517	-4.82894	1.68054	-2.87345	0.00406021	0.0372735	PLA2G2D	DOWN
ENSG00000279325	ENSG00000279325	4.5489	-5.63015	1.9597	-2.87296	0.00406642	0.0373135	ENSG00000279325	DOWN
ENSG00000148604	ENSG00000148604	49.0269	-1.82364	0.634817	-2.8727	0.0040698	0.0373359	RGR	DOWN
ENSG00000253213	ENSG00000253213	22.1108	-1.61127	0.561292	-2.87065	0.00409627	0.0375185	ENSG00000253213	DOWN
ENSG00000233472	ENSG00000233472	4.2104	-3.75586	1.30875	-2.86981	0.00410717	0.0376011	ENSG00000233472	DOWN
ENSG00000225978	ENSG00000225978	39.4106	-1.79894	0.627276	-2.86786	0.00413255	0.037789	ENSG00000225978	DOWN
ENSG00000267327	ENSG00000267327	33.9335	-2.13259	0.743706	-2.86752	0.00413697	0.0378047	ENSG00000267327	DOWN
ENSG00000260258	ENSG00000260258	9.00482	-3.69749	1.28964	-2.86707	0.00414288	0.0378501	LOC100288763	DOWN
ENSG00000229425	ENSG00000229425	24.1849	-1.89954	0.662851	-2.8657	0.00416083	0.037962	LOC101927745	DOWN
ENSG00000227591	ENSG00000227591	13.201	-1.55223	0.541685	-2.86555	0.00416283	0.037967	HSD11B1-AS1	DOWN
ENSG00000272882	ENSG00000272882	4.47311	4.22212	1.47357	2.86523	0.00416706	0.0379842	OR2BH1P	UP
ENSG00000249883	ENSG00000249883	10.1006	-1.96741	0.686769	-2.86473	0.00417369	0.0380186	ENSG00000249883	DOWN
ENSG00000282358	ENSG00000282358	8.17496	-4.98546	1.74027	-2.86476	0.00417325	0.0380186	ENSG00000282358	DOWN
ENSG00000203852	ENSG00000203852	3.72775	2.92809	1.02269	2.86313	0.00419475	0.0381931	H3C15	UP
ENSG00000230133	ENSG00000230133	22.2621	-2.46829	0.862436	-2.862	0.00420973	0.0382772	LINC01721	DOWN
ENSG00000236173	ENSG00000236173	8.06152	-3.32984	1.16431	-2.85992	0.00423742	0.0384586	ENSG00000236173	DOWN
ENSG00000230208	ENSG00000230208	4.78487	-3.20277	1.11991	-2.85986	0.00423834	0.0384586	IFNNP1	DOWN
ENSG00000260048	ENSG00000260048	3.8072	-5.37484	1.87937	-2.85992	0.00423747	0.0384586	ENSG00000260048	DOWN
ENSG00000253276	ENSG00000253276	462.942	1.51521	0.52999	2.85894	0.00425056	0.0385442	CCDC71L	UP
ENSG00000179148	ENSG00000179148	22.9072	-2.08816	0.730761	-2.85752	0.00426965	0.0386375	ALOXE3	DOWN
ENSG00000229588	ENSG00000229588	11.6046	-2.91911	1.02174	-2.857	0.0042766	0.0386653	LOC112268276	DOWN
ENSG00000288541	ENSG00000288541	12.7372	-2.71093	0.948863	-2.85703	0.0042762	0.0386653	ENSG00000288541	DOWN
ENSG00000273129	ENSG00000273129	12.7566	2.03478	0.712299	2.85664	0.00428149	0.0386833	ENSG00000273129	UP
ENSG00000248425	ENSG00000248425	4.14053	-5.49236	1.92385	-2.85489	0.00430522	0.0388702	ENSG00000248425	DOWN
ENSG00000242173	ENSG00000242173	120.94	-1.58935	0.55688	-2.85402	0.00431698	0.0389411	ARHGDIG	DOWN
ENSG00000179846	ENSG00000179846	21.6461	-2.05229	0.719103	-2.85396	0.00431781	0.0389411	NKPD1	DOWN
ENSG00000249284	ENSG00000249284	9.2262	-4.21026	1.47558	-2.85329	0.00432685	0.0389963	ENSG00000249284	DOWN
ENSG00000175535	ENSG00000175535	5.69083	-5.97018	2.093	-2.85245	0.0043383	0.0390906	PNLIP	DOWN
ENSG00000119440	ENSG00000119440	5.11643	-5.31079	1.86212	-2.85201	0.00434439	0.0391367	LCN1P1	DOWN
ENSG00000149435	ENSG00000149435	4.94112	-5.27191	1.84937	-2.85066	0.00436287	0.0392515	GGTLC1	DOWN
ENSG00000286565	ENSG00000286565	10.4139	-1.9564	0.686551	-2.84961	0.00437727	0.0393319	ENSG00000286565	DOWN
ENSG00000251504	ENSG00000251504	10.1332	-1.81593	0.637328	-2.84929	0.00438171	0.03934	LINC01099	DOWN
ENSG00000255693	ENSG00000255693	95.4393	-1.77888	0.624475	-2.8486	0.00439116	0.0393983	LINC02389	DOWN
ENSG00000167419	ENSG00000167419	14.9117	-2.24742	0.788981	-2.84851	0.0043924	0.0394006	LPO	DOWN
ENSG00000226745	ENSG00000226745	5.10171	-3.74138	1.31369	-2.84799	0.00439964	0.0394389	ENSG00000226745	DOWN
ENSG00000240183	ENSG00000240183	10.8796	1.7369	0.609917	2.84776	0.00440284	0.0394588	RN7SL297P	UP
ENSG00000103522	ENSG00000103522	34.8948	-1.57603	0.553589	-2.84693	0.00441428	0.0395436	IL21R	DOWN
ENSG00000224750	ENSG00000224750	4.72183	-3.79235	1.33249	-2.84608	0.00442617	0.0396324	ENSG00000224750	DOWN
ENSG00000241106	ENSG00000241106	36.3425	-1.6181	0.568671	-2.8454	0.00443555	0.0396897	HLA-DOB	DOWN
ENSG00000237941	ENSG00000237941	13.8977	-1.91747	0.674045	-2.84473	0.00444494	0.0397189	KCNQ1DN	DOWN
ENSG00000264290	ENSG00000264290	5.99762	2.35579	0.828095	2.84483	0.00444358	0.0397189	ENSG00000264290	UP
ENSG00000244459	ENSG00000244459	14.4724	1.85454	0.652003	2.84436	0.00445002	0.039748	ENSG00000244459	UP
ENSG00000124812	ENSG00000124812	7.12744	-5.81211	2.04417	-2.84326	0.00446546	0.0398681	CRISP1	DOWN
ENSG00000146955	ENSG00000146955	15.961	-3.09301	1.08817	-2.8424	0.00447758	0.0399496	RAB19	DOWN
ENSG00000224514	ENSG00000224514	11.8375	-2.06433	0.726419	-2.84179	0.00448617	0.039993	LINC00620	DOWN
ENSG00000279952	ENSG00000279952	6.53538	-3.66327	1.28908	-2.84177	0.00448645	0.039993	ENSG00000279952	DOWN
ENSG00000280165	ENSG00000280165	12.7272	2.39969	0.844639	2.84108	0.0044961	0.0400612	PCDH20	UP
ENSG00000177468	ENSG00000177468	9.27171	-3.4599	1.21818	-2.84022	0.00450821	0.0401422	OLIG3	DOWN
ENSG00000229924	ENSG00000229924	7.65199	-2.19513	0.773144	-2.83923	0.0045223	0.0402229	FAM90A26	DOWN
ENSG00000185002	ENSG00000185002	14.112	-4.38627	1.54488	-2.83923	0.00452225	0.0402229	RFX6	DOWN
ENSG00000286010	ENSG00000286010	14.149	-3.12979	1.10277	-2.83811	0.0045381	0.0403276	LOC105375754	DOWN
ENSG00000255028	ENSG00000255028	8.95908	-1.74835	0.616073	-2.83788	0.00454136	0.0403387	ENSG00000255028	DOWN
ENSG00000111886	ENSG00000111886	70.2765	1.65783	0.584367	2.83697	0.00455432	0.0403999	GABRR2	UP
ENSG00000107831	ENSG00000107831	5.90968	-3.51466	1.23893	-2.83686	0.00455593	0.0404052	FGF8	DOWN
ENSG00000252833	ENSG00000252833	3.0037	-5.08633	1.79313	-2.83657	0.00456014	0.040409	RNA5SP186	DOWN
ENSG00000276413	ENSG00000276413	4.72415	3.4166	1.20449	2.83655	0.0045604	0.040409	ENSG00000276413	UP
ENSG00000125851	ENSG00000125851	1690.18	-2.20017	0.775639	-2.83659	0.00455981	0.040409	PCSK2	DOWN
ENSG00000286335	ENSG00000286335	8.61438	-3.32935	1.17397	-2.83598	0.00456854	0.0404542	ENSG00000286335	DOWN
ENSG00000196475	ENSG00000196475	18.8804	2.24547	0.79222	2.8344	0.00459125	0.0406014	GK2	UP
ENSG00000223920	ENSG00000223920	3.83179	3.43294	1.21145	2.83374	0.00460067	0.0406667	ENSG00000223920	UP
ENSG00000261634	ENSG00000261634	23.109	-1.993	0.703595	-2.8326	0.00461713	0.0407402	PAQR5-DT	DOWN
ENSG00000279532	ENSG00000279532	6.81391	-1.81631	0.641364	-2.83195	0.00462651	0.040796	ENSG00000279532	DOWN
ENSG00000236380	ENSG00000236380	3.95976	-4.40718	1.55665	-2.83119	0.00463745	0.040873	ENSG00000236380	DOWN
ENSG00000272279	ENSG00000272279	59.7087	-1.54258	0.544883	-2.83103	0.00463978	0.040873	LOC102723944	DOWN
ENSG00000168631	ENSG00000168631	37.4948	-2.1941	0.775254	-2.83017	0.00465238	0.0409698	MUCL3	DOWN
ENSG00000274225	ENSG00000274225	6.10764	-2.79229	0.986977	-2.82913	0.00466747	0.0410665	ENSG00000274225	DOWN
ENSG00000267284	ENSG00000267284	16.2118	-2.424	0.856821	-2.82906	0.00466853	0.0410668	LOC105372126	DOWN
ENSG00000274718	ENSG00000274718	29.574	-1.90197	0.672344	-2.82887	0.00467131	0.0410823	ENSG00000274718	DOWN
ENSG00000248488	ENSG00000248488	3.29413	-5.19558	1.83677	-2.82865	0.00467454	0.0410984	PGAM4P2	DOWN
ENSG00000132677	ENSG00000132677	11.5504	-2.20688	0.780324	-2.82816	0.00468161	0.0411276	RHBG	DOWN
ENSG00000250536	ENSG00000250536	7.1304	-1.99718	0.706527	-2.82675	0.0047023	0.0412821	ENSG00000250536	DOWN
ENSG00000222321	ENSG00000222321	3.39061	-5.26195	1.86259	-2.82507	0.004727	0.0414444	MIR1912	DOWN
ENSG00000104321	ENSG00000104321	37.1283	-1.72674	0.611242	-2.82497	0.00472851	0.0414486	TRPA1	DOWN
ENSG00000286638	ENSG00000286638	22.261	1.55402	0.550165	2.82464	0.00473338	0.0414803	ENSG00000286638	UP
ENSG00000166558	ENSG00000166558	14.2859	-2.11143	0.747904	-2.82313	0.00475574	0.0416143	SLC38A8	DOWN
ENSG00000170289	ENSG00000170289	41.7996	-1.50623	0.533689	-2.8223	0.00476806	0.0416796	CNGB3	DOWN
ENSG00000181552	ENSG00000181552	7.46128	-2.52129	0.893352	-2.82228	0.00476841	0.0416796	EDDM3B	DOWN
ENSG00000254066	ENSG00000254066	7.78775	-2.3718	0.840687	-2.82127	0.00478342	0.0417726	ENSG00000254066	DOWN
ENSG00000106302	ENSG00000106302	8.34632	-3.31341	1.17441	-2.82133	0.00478248	0.0417726	HYAL4	DOWN
ENSG00000249781	ENSG00000249781	25.3621	-1.55947	0.552838	-2.82083	0.00478989	0.0417943	LINC02112	DOWN
ENSG00000105409	ENSG00000105409	82.1645	-1.97573	0.700494	-2.82049	0.00479509	0.0418213	ATP1A3	DOWN
ENSG00000260802	ENSG00000260802	14.7502	-2.0065	0.711668	-2.81943	0.00481089	0.0419347	SERTM2	DOWN
ENSG00000179774	ENSG00000179774	4.6441	-3.00642	1.0664	-2.81922	0.00481401	0.0419347	ATOH7	DOWN
ENSG00000249959	ENSG00000249959	4.82021	-4.71024	1.67083	-2.8191	0.00481582	0.0419381	ENSG00000249959	DOWN
ENSG00000285922	ENSG00000285922	10.4797	-1.81811	0.645045	-2.81859	0.00482357	0.0419965	ENSG00000285922	DOWN
ENSG00000288105	ENSG00000288105	72.8523	-2.06557	0.732915	-2.8183	0.00482785	0.0420083	ENSG00000288105	DOWN
ENSG00000249184	ENSG00000249184	9.38107	-3.26099	1.15726	-2.81785	0.0048346	0.0420558	ENSG00000249184	DOWN
ENSG00000267026	ENSG00000267026	11.4234	-2.74039	0.972751	-2.81715	0.00484518	0.0421296	LOC102724684	DOWN
ENSG00000286371	ENSG00000286371	55.1371	1.51842	0.539058	2.8168	0.00485043	0.0421569	ENSG00000286371	UP
ENSG00000179388	ENSG00000179388	137.87	-1.91215	0.678836	-2.8168	0.00485043	0.0421569	EGR3	DOWN
ENSG00000230921	ENSG00000230921	5.19226	-3.60459	1.27985	-2.81642	0.00485622	0.0421875	HAO2-IT1	DOWN
ENSG00000250930	ENSG00000250930	17.2608	-2.39462	0.850274	-2.81629	0.00485817	0.0421875	LNX1-AS1	DOWN
ENSG00000253886	ENSG00000253886	3.57182	-4.28514	1.52145	-2.81647	0.00485541	0.0421875	LOC100128833	DOWN
ENSG00000225502	ENSG00000225502	12.0956	2.12823	0.755748	2.81606	0.0048617	0.042209	GAPDHP16	UP
ENSG00000253967	ENSG00000253967	11.562	-4.01273	1.42546	-2.81504	0.00487708	0.0423149	LINC03020	DOWN
ENSG00000228630	ENSG00000228630	94.9025	1.71021	0.607622	2.81459	0.00488396	0.0423379	HOTAIR	UP
ENSG00000203809	ENSG00000203809	14.9154	-2.37546	0.844532	-2.81275	0.00491193	0.0424975	LIN28B-AS1	DOWN
ENSG00000265992	ENSG00000265992	17.4821	-1.94927	0.693531	-2.81065	0.00494413	0.0427206	ESRG	DOWN
ENSG00000169194	ENSG00000169194	9.26021	-3.42315	1.21836	-2.80964	0.00495966	0.0427993	IL13	DOWN
ENSG00000254081	ENSG00000254081	46.7355	-2.40253	0.855096	-2.80966	0.00495941	0.0427993	LINC01299	DOWN
ENSG00000163646	ENSG00000163646	11.9428	-2.91614	1.03802	-2.80934	0.00496433	0.0428211	CLRN1	DOWN
ENSG00000283436	ENSG00000283436	5.89329	-5.53598	1.97063	-2.80924	0.00496586	0.0428251	ENSG00000283436	DOWN
ENSG00000225286	ENSG00000225286	17.3484	-1.6879	0.601054	-2.80824	0.00498131	0.0429398	RPS2P30	DOWN
ENSG00000255484	ENSG00000255484	11.1483	-4.29325	1.52904	-2.8078	0.00498813	0.04298	LINC02764	DOWN
ENSG00000089169	ENSG00000089169	1953.27	-1.88513	0.671513	-2.80729	0.00499603	0.0430203	RPH3A	DOWN
ENSG00000226405	ENSG00000226405	7.56036	-2.14827	0.765276	-2.80718	0.00499772	0.0430255	ENSG00000226405	DOWN
ENSG00000229869	ENSG00000229869	5.88518	-3.53148	1.25817	-2.80684	0.00500298	0.0430451	LARP4B-DT	DOWN
ENSG00000266554	ENSG00000266554	9.16754	-2.57948	0.919002	-2.80683	0.00500322	0.0430451	LINC01443	DOWN
ENSG00000249875	ENSG00000249875	8.67333	-2.27628	0.811057	-2.80656	0.00500732	0.0430639	ENSG00000249875	DOWN
ENSG00000231428	ENSG00000231428	8.84501	2.12094	0.755712	2.80655	0.00500755	0.0430639	LINC00396	UP
ENSG00000253734	ENSG00000253734	21.5727	-2.04863	0.730051	-2.80615	0.00501371	0.0431076	LINC01289	DOWN
ENSG00000268964	ENSG00000268964	9.72784	-3.84142	1.36896	-2.80608	0.00501485	0.0431081	ERVV-2	DOWN
ENSG00000176912	ENSG00000176912	26.7474	-1.50394	0.536352	-2.80401	0.00504709	0.0433415	ENSG00000176912	DOWN
ENSG00000254025	ENSG00000254025	4.07622	-5.47922	1.95457	-2.80329	0.00505842	0.0433986	BRIX1P1	DOWN
ENSG00000233643	ENSG00000233643	6.69349	-3.03852	1.08389	-2.80335	0.00505744	0.0433986	ENSG00000233643	DOWN
ENSG00000234259	ENSG00000234259	5.04935	-3.83696	1.36883	-2.8031	0.00506145	0.0434077	ENSG00000234259	DOWN
ENSG00000250658	ENSG00000250658	14.2168	-3.40277	1.21421	-2.80244	0.00507175	0.0434477	ENSG00000250658	DOWN
ENSG00000163394	ENSG00000163394	57.0721	-2.56058	0.913979	-2.80157	0.00508543	0.0435277	CCKAR	DOWN
ENSG00000187258	ENSG00000187258	8.36122	-3.52853	1.25965	-2.80119	0.00509151	0.0435611	NPSR1	DOWN
ENSG00000242540	ENSG00000242540	20.124	-1.87064	0.668055	-2.80012	0.00510837	0.0436866	ENSG00000242540	DOWN
ENSG00000285743	ENSG00000285743	7.02228	-4.44744	1.58859	-2.79961	0.00511646	0.0437158	ENSG00000285743	DOWN
ENSG00000226917	ENSG00000226917	12.0578	-4.25701	1.52088	-2.79905	0.0051254	0.0437294	LINC01276	DOWN
ENSG00000170373	ENSG00000170373	7.28582	-4.0463	1.44616	-2.79797	0.00514253	0.0438288	CST1	DOWN
ENSG00000145920	ENSG00000145920	1759.81	-2.24665	0.803098	-2.79748	0.00515023	0.0438757	CPLX2	DOWN
ENSG00000256574	ENSG00000256574	16.5835	-2.16999	0.775973	-2.79648	0.00516625	0.0439841	OR13A1	DOWN
ENSG00000287558	ENSG00000287558	66.6525	-1.76389	0.630817	-2.7962	0.00517078	0.0440127	ENSG00000287558	DOWN
ENSG00000248261	ENSG00000248261	4.12698	-4.49398	1.60777	-2.79516	0.00518737	0.0440982	ENSG00000248261	DOWN
ENSG00000260343	ENSG00000260343	10.9524	-3.38836	1.21239	-2.79479	0.00519341	0.0441214	LINC01043	DOWN
ENSG00000252980	ENSG00000252980	10.6587	-2.25088	0.805945	-2.79284	0.0052247	0.0443025	RNU6-367P	DOWN
ENSG00000253363	ENSG00000253363	12.8303	-2.88672	1.0337	-2.7926	0.00522856	0.0443176	LOC124906685	DOWN
ENSG00000212601	ENSG00000212601	9.48263	2.12989	0.762764	2.79233	0.00523295	0.0443442	RNA5SP53	UP
ENSG00000276980	ENSG00000276980	49.073	1.59111	0.569829	2.79226	0.00523413	0.0443449	ENSG00000276980	UP
ENSG00000223669	ENSG00000223669	4.76943	-4.74772	1.70073	-2.79158	0.00524511	0.0444003	ENSG00000223669	DOWN
ENSG00000229672	ENSG00000229672	11.7846	-3.77824	1.35357	-2.79132	0.00524939	0.0444177	ENSG00000229672	DOWN
ENSG00000233409	ENSG00000233409	7.69482	2.44138	0.87478	2.79085	0.00525693	0.0444626	FANK1-AS1	UP
ENSG00000236922	ENSG00000236922	15.0916	-3.04378	1.0907	-2.79065	0.00526016	0.0444806	LINC02263	DOWN
ENSG00000274099	ENSG00000274099	15.5901	-2.42802	0.870197	-2.79019	0.00526772	0.0445162	ENSG00000274099	DOWN
ENSG00000286878	ENSG00000286878	9.3315	-3.26237	1.16927	-2.79008	0.0052695	0.0445218	ENSG00000286878	DOWN
ENSG00000285698	ENSG00000285698	6.00076	-4.16748	1.49393	-2.78962	0.00527704	0.0445613	ENSG00000285698	DOWN
ENSG00000181433	ENSG00000181433	28.499	1.90729	0.683732	2.78953	0.00527845	0.0445613	SAGE1	UP
ENSG00000007264	ENSG00000007264	100.497	-1.53301	0.549559	-2.78952	0.00527863	0.0445613	MATK	DOWN
ENSG00000241395	ENSG00000241395	15.0985	-1.99926	0.716967	-2.78849	0.00529536	0.0446837	RN7SL344P	DOWN
ENSG00000174417	ENSG00000174417	130.807	-1.8768	0.673246	-2.78769	0.00530861	0.0447861	TRHR	DOWN
ENSG00000223360	ENSG00000223360	4.19079	-4.99293	1.79157	-2.7869	0.0053215	0.0448738	ENSG00000223360	DOWN
ENSG00000225444	ENSG00000225444	5.96808	-6.03844	2.16705	-2.78648	0.00532836	0.0448968	LINC01867	DOWN
ENSG00000217801	ENSG00000217801	12.5699	-1.52095	0.546171	-2.78475	0.00535691	0.0450795	ENSG00000217801	DOWN
ENSG00000279790	ENSG00000279790	4.67925	-5.19016	1.86439	-2.78384	0.00537189	0.045196	ENSG00000279790	DOWN
ENSG00000258826	ENSG00000258826	8.71182	2.59063	0.930861	2.78305	0.00538505	0.0452972	ENSG00000258826	UP
ENSG00000233217	ENSG00000233217	15.349	-3.38808	1.21755	-2.7827	0.00539083	0.0453267	ENSG00000233217	DOWN
ENSG00000114654	ENSG00000114654	53.6672	-1.56413	0.562124	-2.78254	0.00539346	0.0453393	EFCC1	DOWN
ENSG00000145192	ENSG00000145192	13.585	-2.32961	0.837272	-2.78238	0.00539617	0.0453526	AHSG	DOWN
ENSG00000249419	ENSG00000249419	17.1792	-1.72812	0.621126	-2.78225	0.00539843	0.045362	LOC101928052	DOWN
ENSG00000287705	ENSG00000287705	7.44832	-3.28106	1.1795	-2.78174	0.00540683	0.0453945	ENSG00000287705	DOWN
ENSG00000269543	ENSG00000269543	6.70229	-3.03117	1.08966	-2.78177	0.00540636	0.0453945	ENSG00000269543	DOWN
ENSG00000216265	ENSG00000216265	7.40854	3.45357	1.24162	2.78149	0.00541095	0.04541	FABP12P1	UP
ENSG00000215529	ENSG00000215529	27.959	-2.65226	0.953714	-2.78098	0.00541943	0.0454677	EFCAB8	DOWN
ENSG00000258732	ENSG00000258732	17.5123	-2.61014	0.938918	-2.77995	0.0054368	0.0455599	ENSG00000258732	DOWN
ENSG00000270930	ENSG00000270930	4.59149	-4.04597	1.45561	-2.77956	0.00544322	0.0455851	GRAMD4P8	DOWN
ENSG00000218803	ENSG00000218803	13.9934	-1.90171	0.68431	-2.77901	0.00545241	0.045643	ENSG00000218803	DOWN
ENSG00000146267	ENSG00000146267	1033.12	-1.55627	0.560092	-2.7786	0.00545941	0.0456868	FAXC	DOWN
ENSG00000259572	ENSG00000259572	6.33134	-3.90003	1.4037	-2.77839	0.00546289	0.0456925	ENSG00000259572	DOWN
ENSG00000249928	ENSG00000249928	3.1684	-4.13362	1.48782	-2.77831	0.00546424	0.0456941	UQCRBP3	DOWN
ENSG00000249201	ENSG00000249201	3.60127	-4.30668	1.5503	-2.77797	0.00546992	0.0457321	TERLR1	DOWN
ENSG00000226297	ENSG00000226297	7.14818	-2.33151	0.839314	-2.77788	0.00547155	0.0457361	RPL17P14	DOWN
ENSG00000112299	ENSG00000112299	39.7524	1.82741	0.657993	2.77724	0.00548224	0.0458077	VNN1	UP
ENSG00000268472	ENSG00000268472	5.90829	-2.08233	0.749822	-2.7771	0.00548465	0.045817	LOC100132686	DOWN
ENSG00000286733	ENSG00000286733	28.0344	-2.12079	0.763947	-2.7761	0.00550156	0.0459198	LINC02348	DOWN
ENSG00000176294	ENSG00000176294	22.5602	-2.10935	0.759902	-2.77582	0.00550631	0.0459498	OR4N2	DOWN
ENSG00000284720	ENSG00000284720	4.46131	-5.62177	2.02542	-2.77561	0.00550984	0.0459697	LOC124904023	DOWN
ENSG00000271635	ENSG00000271635	8.31631	-3.98976	1.43816	-2.77422	0.00553341	0.0461375	DBF4P2	DOWN
ENSG00000286618	ENSG00000286618	94.0699	1.55928	0.562157	2.77374	0.00554164	0.0461676	ENSG00000286618	UP
ENSG00000256810	ENSG00000256810	14.2318	2.09861	0.757082	2.77198	0.00557171	0.0463699	ENSG00000256810	UP
ENSG00000101448	ENSG00000101448	9.19814	-2.31365	0.834749	-2.77168	0.00557684	0.0464029	EPPIN	DOWN
ENSG00000286620	ENSG00000286620	5.30716	-3.41774	1.2333	-2.77122	0.00558467	0.0464584	ENSG00000286620	DOWN
ENSG00000182631	ENSG00000182631	15.4101	-1.88411	0.68007	-2.77046	0.00559769	0.046557	RXFP3	DOWN
ENSG00000251249	ENSG00000251249	4.50042	-4.63479	1.67297	-2.77039	0.00559895	0.0465578	LINC03074	DOWN
ENSG00000250057	ENSG00000250057	5.70515	2.45333	0.885722	2.76986	0.00560796	0.0466036	ENSG00000250057	UP
ENSG00000274750	ENSG00000274750	265.47	1.55228	0.560407	2.76992	0.00560699	0.0466036	H3C6	UP
ENSG00000261504	ENSG00000261504	17.6804	1.65237	0.596581	2.76974	0.0056101	0.0466039	LINC01686	UP
ENSG00000233714	ENSG00000233714	4.26193	-5.01908	1.81235	-2.76938	0.00561635	0.0466346	ENSG00000233714	DOWN
ENSG00000233099	ENSG00000233099	54.4314	-1.63837	0.59167	-2.76906	0.00562191	0.0466711	ENSG00000233099	DOWN
ENSG00000224223	ENSG00000224223	106.462	-1.89278	0.683621	-2.76876	0.00562699	0.0467036	VSTM2A-OT1	DOWN
ENSG00000259351	ENSG00000259351	11.5276	-1.91584	0.691965	-2.76869	0.00562822	0.046704	LOC101928988	DOWN
ENSG00000253496	ENSG00000253496	12.6859	-2.97268	1.07375	-2.76852	0.00563117	0.0467188	ENSG00000253496	DOWN
ENSG00000223553	ENSG00000223553	20.4779	-2.47136	0.893074	-2.76725	0.00565316	0.0468721	SMPD4P1	DOWN
ENSG00000262703	ENSG00000262703	7.2838	-2.99426	1.08209	-2.7671	0.00565568	0.0468735	ENSG00000262703	DOWN
ENSG00000164616	ENSG00000164616	53.6817	-2.41826	0.874384	-2.76567	0.00568052	0.0470307	ENSG00000164616	DOWN
ENSG00000250006	ENSG00000250006	3.91998	3.49467	1.26372	2.76539	0.00568547	0.047062	LOC100421141	UP
ENSG00000166104	ENSG00000166104	11.0071	-3.16306	1.1439	-2.76516	0.00568955	0.0470762	ENSG00000166104	DOWN
ENSG00000279953	ENSG00000279953	17.0215	-1.67018	0.604194	-2.7643	0.00570449	0.0471507	ENSG00000279953	DOWN
ENSG00000248132	ENSG00000248132	6.14453	-4.2474	1.5369	-2.76362	0.0057164	0.04723	LINC02101	DOWN
ENSG00000230597	ENSG00000230597	10.8799	1.70391	0.616605	2.76338	0.00572068	0.0472555	ENSG00000230597	UP
ENSG00000284070	ENSG00000284070	41.3712	2.08663	0.75514	2.76324	0.00572305	0.0472654	ENSG00000230597	UP
ENSG00000250821	ENSG00000250821	6.19288	-3.28297	1.1882	-2.76298	0.00572758	0.047293	ENSG00000284070	DOWN
ENSG00000279579	ENSG00000279579	6.90148	-3.87548	1.40379	-2.76072	0.00576741	0.0475238	ENSG00000279579	DOWN
ENSG00000182487	ENSG00000182487	25.626	1.65878	0.600948	2.76028	0.00577525	0.0475297	ENSG00000182487	UP
ENSG00000235009	ENSG00000235009	4.01988	-5.44939	1.9745	-2.75989	0.0057821	0.0475567	LINC01883	DOWN
ENSG00000266537	ENSG00000266537	5.55997	-4.93556	1.78846	-2.75967	0.00578605	0.0475793	ENSG00000266537	DOWN
ENSG00000109205	ENSG00000109205	77.1251	4.40656	1.59705	2.75918	0.00579461	0.0476302	ODAM	UP
[truncated: 48 more rows]
