# Supplementary material for: Early transcriptomic perturbations highlight the spinal cord as a key pathogenic region in spinocerebellar ataxia type 3
Source: Front Cell Neurosci. 2026 Jan 14;19:1735225. doi: 10.3389/fncel.2025.1735225 (PMC12846992; doi:10.3389/fncel.2025.1735225)
Supplement: Supplementary file 5 [file Table_4.XLSX]

## Sheet: SCA3 KI Modules
	gene_id	colors
1	ENSMUSG00000103509	red
2	ENSMUSG00000104154	red
3	ENSMUSG00000100534	yellow
4	ENSMUSG00000026480	turquoise
5	ENSMUSG00000025915	turquoise
6	ENSMUSG00000079470	yellow
7	ENSMUSG00000026043	blue
8	ENSMUSG00000073643	brown
9	ENSMUSG00000026479	blue
10	ENSMUSG00000042671	green
11	ENSMUSG00000100671	yellow
12	ENSMUSG00000067158	blue
13	ENSMUSG00000079465	blue
14	ENSMUSG00000016918	turquoise
15	ENSMUSG00000015484	green
16	ENSMUSG00000025932	blue
17	ENSMUSG00000026387	turquoise
18	ENSMUSG00000050777	turquoise
19	ENSMUSG00000026514	green
20	ENSMUSG00000050534	green
21	ENSMUSG00000026223	pink
22	ENSMUSG00000067780	blue
23	ENSMUSG00000025927	green
24	ENSMUSG00000033544	blue
25	ENSMUSG00000045382	turquoise
26	ENSMUSG00000026405	black
27	ENSMUSG00000039349	blue
28	ENSMUSG00000073530	green
29	ENSMUSG00000015829	red
30	ENSMUSG00000064294	blue
31	ENSMUSG00000026417	black
32	ENSMUSG00000079436	blue
33	ENSMUSG00000101939	yellow
34	ENSMUSG00000026715	black
35	ENSMUSG00000043467	red
36	ENSMUSG00000004552	turquoise
37	ENSMUSG00000052688	turquoise
38	ENSMUSG00000026604	blue
39	ENSMUSG00000066755	turquoise
40	ENSMUSG00000026628	turquoise
41	ENSMUSG00000026697	yellow
42	ENSMUSG00000040170	red
43	ENSMUSG00000016194	yellow
44	ENSMUSG00000016179	brown
45	ENSMUSG00000026579	purple
46	ENSMUSG00000047180	turquoise
47	ENSMUSG00000026574	blue
48	ENSMUSG00000010453	brown
49	ENSMUSG00000046337	blue
50	ENSMUSG00000047067	magenta
51	ENSMUSG00000042793	yellow
52	ENSMUSG00000026272	black
53	ENSMUSG00000047793	blue
54	ENSMUSG00000026686	green
55	ENSMUSG00000026678	greenyellow
56	ENSMUSG00000026675	yellow
57	ENSMUSG00000026674	blue
58	ENSMUSG00000094651	blue
59	ENSMUSG00000061816	grey
60	ENSMUSG00000026285	turquoise
61	ENSMUSG00000025991	black
62	ENSMUSG00000026656	turquoise
63	ENSMUSG00000059089	turquoise
64	ENSMUSG00000059498	turquoise
65	ENSMUSG00000056569	blue
66	ENSMUSG00000100009	yellow
67	ENSMUSG00000005681	black
68	ENSMUSG00000058715	turquoise
69	ENSMUSG00000026395	turquoise
70	ENSMUSG00000026193	blue
71	ENSMUSG00000019230	green
72	ENSMUSG00000026315	turquoise
73	ENSMUSG00000038179	turquoise
74	ENSMUSG00000015355	turquoise
75	ENSMUSG00000026051	purple
76	ENSMUSG00000039323	blue
77	ENSMUSG00000026185	blue
78	ENSMUSG00000033898	black
79	ENSMUSG00000026365	blue
80	ENSMUSG00000044708	greenyellow
81	ENSMUSG00000026548	turquoise
82	ENSMUSG00000026358	turquoise
83	ENSMUSG00000026547	turquoise
84	ENSMUSG00000032487	blue
85	ENSMUSG00000037860	turquoise
86	ENSMUSG00000037849	turquoise
87	ENSMUSG00000073491	turquoise
88	ENSMUSG00000043263	turquoise
89	ENSMUSG00000073490	turquoise
90	ENSMUSG00000073489	turquoise
91	ENSMUSG00000090272	turquoise
92	ENSMUSG00000026536	turquoise
93	ENSMUSG00000039997	blue
94	ENSMUSG00000006014	blue
95	ENSMUSG00000066842	yellow
96	ENSMUSG00000038147	turquoise
97	ENSMUSG00000048865	turquoise
98	ENSMUSG00000047021	brown
99	ENSMUSG00000025993	yellow
100	ENSMUSG00000026602	blue
101	ENSMUSG00000026228	turquoise
102	ENSMUSG00000037318	turquoise
103	ENSMUSG00000026177	turquoise
104	ENSMUSG00000026175	turquoise
105	ENSMUSG00000073538	yellow
106	ENSMUSG00000041559	blue
107	ENSMUSG00000026062	blue
108	ENSMUSG00000026303	brown
109	ENSMUSG00000090550	green
110	ENSMUSG00000004709	turquoise
111	ENSMUSG00000004707	turquoise
112	ENSMUSG00000026638	blue
113	ENSMUSG00000094410	red
114	ENSMUSG00000026072	blue
115	ENSMUSG00000055322	blue
116	ENSMUSG00000026135	red
117	ENSMUSG00000033276	brown
118	ENSMUSG00000006542	yellow
119	ENSMUSG00000033227	blue
120	ENSMUSG00000070034	turquoise
121	ENSMUSG00000026222	turquoise
122	ENSMUSG00000026288	brown
123	ENSMUSG00000090124	turquoise
124	ENSMUSG00000026380	turquoise
125	ENSMUSG00000041577	blue
126	ENSMUSG00000048096	blue
127	ENSMUSG00000026418	turquoise
128	ENSMUSG00000026608	yellow
129	ENSMUSG00000000394	green
130	ENSMUSG00000000889	green
131	ENSMUSG00000007659	pink
132	ENSMUSG00000026837	blue
133	ENSMUSG00000003283	turquoise
134	ENSMUSG00000026668	turquoise
135	ENSMUSG00000049401	pink
136	ENSMUSG00000026676	turquoise
137	ENSMUSG00000034738	turquoise
138	ENSMUSG00000002111	turquoise
139	ENSMUSG00000027048	black
140	ENSMUSG00000068008	grey
141	ENSMUSG00000078998	grey
142	ENSMUSG00000042459	grey
143	ENSMUSG00000025780	blue
144	ENSMUSG00000067998	grey
145	ENSMUSG00000067996	grey
146	ENSMUSG00000016349	pink
147	ENSMUSG00000026768	blue
148	ENSMUSG00000026728	turquoise
149	ENSMUSG00000041911	grey
150	ENSMUSG00000086231	red
151	ENSMUSG00000027257	pink
152	ENSMUSG00000060802	turquoise
153	ENSMUSG00000067818	blue
154	ENSMUSG00000027249	black
155	ENSMUSG00000026787	red
156	ENSMUSG00000026786	turquoise
157	ENSMUSG00000043342	magenta
158	ENSMUSG00000052371	magenta
159	ENSMUSG00000027102	magenta
160	ENSMUSG00000042448	green
161	ENSMUSG00000067786	blue
162	ENSMUSG00000037820	blue
163	ENSMUSG00000039483	pink
164	ENSMUSG00000016024	blue
165	ENSMUSG00000027654	yellow
166	ENSMUSG00000017950	black
167	ENSMUSG00000026840	blue
168	ENSMUSG00000017697	turquoise
169	ENSMUSG00000027656	turquoise
170	ENSMUSG00000035226	green
171	ENSMUSG00000001855	brown
172	ENSMUSG00000034701	green
173	ENSMUSG00000017723	purple
174	ENSMUSG00000017754	red
175	ENSMUSG00000036833	brown
176	ENSMUSG00000005087	turquoise
177	ENSMUSG00000017664	pink
178	ENSMUSG00000006469	magenta
179	ENSMUSG00000039205	brown
180	ENSMUSG00000026822	turquoise
181	ENSMUSG00000018459	blue
182	ENSMUSG00000027661	turquoise
183	ENSMUSG00000039501	brown
184	ENSMUSG00000026944	pink
185	ENSMUSG00000017969	blue
186	ENSMUSG00000027322	turquoise
187	ENSMUSG00000015090	blue
188	ENSMUSG00000074575	green
189	ENSMUSG00000004105	blue
190	ENSMUSG00000074971	blue
191	ENSMUSG00000038740	brown
192	ENSMUSG00000050558	red
193	ENSMUSG00000003604	yellow
194	ENSMUSG00000044338	blue
195	ENSMUSG00000075217	magenta
196	ENSMUSG00000008999	blue
197	ENSMUSG00000027261	black
198	ENSMUSG00000005883	blue
199	ENSMUSG00000027513	black
200	ENSMUSG00000027514	turquoise
201	ENSMUSG00000036281	brown
202	ENSMUSG00000035778	turquoise
203	ENSMUSG00000040152	blue
204	ENSMUSG00000026922	turquoise
205	ENSMUSG00000040084	yellow
206	ENSMUSG00000074743	blue
207	ENSMUSG00000027435	greenyellow
208	ENSMUSG00000046618	blue
209	ENSMUSG00000110205	magenta
210	ENSMUSG00000026832	turquoise
211	ENSMUSG00000026989	blue
212	ENSMUSG00000054580	blue
213	ENSMUSG00000035000	blue
214	ENSMUSG00000037254	blue
215	ENSMUSG00000026866	turquoise
216	ENSMUSG00000100303	green
217	ENSMUSG00000086109	turquoise
218	ENSMUSG00000086862	yellow
219	ENSMUSG00000026814	turquoise
220	ENSMUSG00000023224	blue
221	ENSMUSG00000027075	blue
222	ENSMUSG00000027074	turquoise
223	ENSMUSG00000039678	pink
224	ENSMUSG00000039515	pink
225	ENSMUSG00000052533	brown
226	ENSMUSG00000037727	brown
227	ENSMUSG00000032679	yellow
228	ENSMUSG00000087029	turquoise
229	ENSMUSG00000068129	turquoise
230	ENSMUSG00000038324	brown
231	ENSMUSG00000027611	blue
232	ENSMUSG00000016256	turquoise
233	ENSMUSG00000027022	grey
234	ENSMUSG00000027524	yellow
235	ENSMUSG00000026712	blue
236	ENSMUSG00000037708	brown
237	ENSMUSG00000026981	turquoise
238	ENSMUSG00000026938	blue
239	ENSMUSG00000048038	brown
240	ENSMUSG00000026879	blue
241	ENSMUSG00000026880	blue
242	ENSMUSG00000057182	green
243	ENSMUSG00000027082	blue
244	ENSMUSG00000087278	yellow
245	ENSMUSG00000027347	green
246	ENSMUSG00000027209	yellow
247	ENSMUSG00000039686	pink
248	ENSMUSG00000056380	turquoise
249	ENSMUSG00000031289	blue
250	ENSMUSG00000073016	red
251	ENSMUSG00000031344	green
252	ENSMUSG00000031349	yellow
253	ENSMUSG00000025270	brown
254	ENSMUSG00000033792	red
255	ENSMUSG00000033777	turquoise
256	ENSMUSG00000031375	blue
257	ENSMUSG00000031376	red
258	ENSMUSG00000048621	turquoise
259	ENSMUSG00000031385	turquoise
260	ENSMUSG00000002007	turquoise
261	ENSMUSG00000031389	brown
262	ENSMUSG00000016150	red
263	ENSMUSG00000037086	purple
264	ENSMUSG00000031103	turquoise
265	ENSMUSG00000068270	greenyellow
266	ENSMUSG00000086188	yellow
267	ENSMUSG00000047485	red
268	ENSMUSG00000031264	turquoise
269	ENSMUSG00000031111	yellow
270	ENSMUSG00000031328	brown
271	ENSMUSG00000031146	turquoise
272	ENSMUSG00000047230	purple
273	ENSMUSG00000031298	turquoise
274	ENSMUSG00000031138	turquoise
275	ENSMUSG00000031273	blue
276	ENSMUSG00000031274	blue
277	ENSMUSG00000054667	green
278	ENSMUSG00000031364	red
279	ENSMUSG00000031377	greenyellow
280	ENSMUSG00000031381	yellow
281	ENSMUSG00000031382	turquoise
282	ENSMUSG00000041710	red
283	ENSMUSG00000031170	yellow
284	ENSMUSG00000000402	yellow
285	ENSMUSG00000040522	turquoise
286	ENSMUSG00000044583	turquoise
287	ENSMUSG00000031173	black
288	ENSMUSG00000044206	turquoise
289	ENSMUSG00000031210	red
290	ENSMUSG00000031212	green
291	ENSMUSG00000009670	turquoise
292	ENSMUSG00000037341	red
293	ENSMUSG00000050232	turquoise
294	ENSMUSG00000086503	grey
295	ENSMUSG00000103697	red
296	ENSMUSG00000025332	brown
297	ENSMUSG00000119984	grey
298	ENSMUSG00000031189	red
299	ENSMUSG00000052854	blue
300	ENSMUSG00000072844	blue
301	ENSMUSG00000035299	blue
302	ENSMUSG00000031351	purple
303	ENSMUSG00000079845	grey
304	ENSMUSG00000057836	yellow
305	ENSMUSG00000073125	grey
306	ENSMUSG00000067768	grey
307	ENSMUSG00000015340	turquoise
308	ENSMUSG00000031304	turquoise
309	ENSMUSG00000039278	magenta
310	ENSMUSG00000090122	turquoise
311	ENSMUSG00000031425	yellow
312	ENSMUSG00000001131	turquoise
313	ENSMUSG00000039167	greenyellow
314	ENSMUSG00000028037	turquoise
315	ENSMUSG00000104283	yellow
316	ENSMUSG00000068696	green
317	ENSMUSG00000034317	yellow
318	ENSMUSG00000033386	turquoise
319	ENSMUSG00000106099	red
320	ENSMUSG00000074637	magenta
321	ENSMUSG00000028011	black
322	ENSMUSG00000028125	purple
323	ENSMUSG00000033860	black
324	ENSMUSG00000028001	black
325	ENSMUSG00000033831	black
326	ENSMUSG00000027716	green
327	ENSMUSG00000027995	turquoise
328	ENSMUSG00000027971	green
329	ENSMUSG00000032854	yellow
330	ENSMUSG00000056498	turquoise
331	ENSMUSG00000015852	turquoise
332	ENSMUSG00000068856	brown
333	ENSMUSG00000059994	turquoise
334	ENSMUSG00000027737	blue
335	ENSMUSG00000041977	brown
336	ENSMUSG00000090210	blue
337	ENSMUSG00000038354	magenta
338	ENSMUSG00000019232	yellow
339	ENSMUSG00000105558	brown
340	ENSMUSG00000027744	yellow
341	ENSMUSG00000028031	turquoise
342	ENSMUSG00000027750	turquoise
343	ENSMUSG00000027875	blue
344	ENSMUSG00000041423	pink
345	ENSMUSG00000027868	blue
346	ENSMUSG00000037994	yellow
347	ENSMUSG00000044468	turquoise
348	ENSMUSG00000027863	turquoise
349	ENSMUSG00000048540	green
350	ENSMUSG00000097365	turquoise
351	ENSMUSG00000027533	yellow
352	ENSMUSG00000062515	blue
353	ENSMUSG00000027800	turquoise
354	ENSMUSG00000055301	blue
355	ENSMUSG00000074207	black
356	ENSMUSG00000027562	yellow
357	ENSMUSG00000003617	blue
358	ENSMUSG00000028268	turquoise
359	ENSMUSG00000028270	turquoise
360	ENSMUSG00000039304	greenyellow
361	ENSMUSG00000068547	yellow
362	ENSMUSG00000040809	pink
363	ENSMUSG00000027833	green
364	ENSMUSG00000028195	turquoise
365	ENSMUSG00000040747	turquoise
366	ENSMUSG00000036853	turquoise
367	ENSMUSG00000042613	turquoise
368	ENSMUSG00000028186	black
369	ENSMUSG00000004038	black
370	ENSMUSG00000040562	blue
371	ENSMUSG00000054199	brown
372	ENSMUSG00000104093	yellow
373	ENSMUSG00000085773	yellow
374	ENSMUSG00000013707	turquoise
375	ENSMUSG00000050359	turquoise
376	ENSMUSG00000058952	black
377	ENSMUSG00000038642	turquoise
378	ENSMUSG00000028108	blue
379	ENSMUSG00000015947	turquoise
380	ENSMUSG00000038393	turquoise
381	ENSMUSG00000027947	turquoise
382	ENSMUSG00000049796	green
383	ENSMUSG00000039865	green
384	ENSMUSG00000039831	blue
385	ENSMUSG00000059743	yellow
386	ENSMUSG00000053965	blue
387	ENSMUSG00000027848	blue
388	ENSMUSG00000027907	turquoise
389	ENSMUSG00000028073	blue
390	ENSMUSG00000004885	blue
391	ENSMUSG00000004891	turquoise
392	ENSMUSG00000004894	pink
393	ENSMUSG00000105843	grey
394	ENSMUSG00000001023	magenta
395	ENSMUSG00000001025	turquoise
396	ENSMUSG00000056054	pink
397	ENSMUSG00000056071	pink
398	ENSMUSG00000029019	green
399	ENSMUSG00000047945	magenta
400	ENSMUSG00000041556	pink
401	ENSMUSG00000028776	blue
402	ENSMUSG00000023120	purple
403	ENSMUSG00000028356	black
404	ENSMUSG00000028600	blue
405	ENSMUSG00000025743	pink
406	ENSMUSG00000045672	green
407	ENSMUSG00000039196	black
408	ENSMUSG00000028581	turquoise
409	ENSMUSG00000028362	turquoise
410	ENSMUSG00000056529	turquoise
411	ENSMUSG00000028551	turquoise
412	ENSMUSG00000028868	pink
413	ENSMUSG00000028931	pink
414	ENSMUSG00000070867	blue
415	ENSMUSG00000028715	black
416	ENSMUSG00000066072	black
417	ENSMUSG00000028713	blue
418	ENSMUSG00000000682	turquoise
419	ENSMUSG00000043924	blue
420	ENSMUSG00000038007	blue
421	ENSMUSG00000062585	turquoise
422	ENSMUSG00000028670	pink
423	ENSMUSG00000043753	magenta
424	ENSMUSG00000036905	turquoise
425	ENSMUSG00000036896	turquoise
426	ENSMUSG00000036887	turquoise
427	ENSMUSG00000006386	greenyellow
428	ENSMUSG00000036856	blue
429	ENSMUSG00000028763	blue
430	ENSMUSG00000066058	blue
431	ENSMUSG00000041143	brown
432	ENSMUSG00000041120	blue
433	ENSMUSG00000066036	brown
434	ENSMUSG00000032744	yellow
435	ENSMUSG00000028927	yellow
436	ENSMUSG00000028923	pink
437	ENSMUSG00000006219	turquoise
438	ENSMUSG00000082575	brown
439	ENSMUSG00000028583	turquoise
440	ENSMUSG00000028599	turquoise
441	ENSMUSG00000028859	turquoise
442	ENSMUSG00000028849	magenta
443	ENSMUSG00000056174	blue
444	ENSMUSG00000090053	red
445	ENSMUSG00000028369	blue
446	ENSMUSG00000042228	turquoise
447	ENSMUSG00000023267	turquoise
448	ENSMUSG00000041261	green
449	ENSMUSG00000073910	yellow
450	ENSMUSG00000028413	turquoise
451	ENSMUSG00000078773	yellow
452	ENSMUSG00000028214	magenta
453	ENSMUSG00000040569	blue
454	ENSMUSG00000028222	green
455	ENSMUSG00000028238	turquoise
456	ENSMUSG00000028459	turquoise
457	ENSMUSG00000028464	blue
458	ENSMUSG00000035551	turquoise
459	ENSMUSG00000028327	turquoise
460	ENSMUSG00000028307	black
461	ENSMUSG00000015243	turquoise
462	ENSMUSG00000086712	turquoise
463	ENSMUSG00000041202	blue
464	ENSMUSG00000044303	turquoise
465	ENSMUSG00000086765	turquoise
466	ENSMUSG00000085389	yellow
467	ENSMUSG00000028833	magenta
468	ENSMUSG00000057722	blue
469	ENSMUSG00000071005	blue
470	ENSMUSG00000041351	pink
471	ENSMUSG00000028766	yellow
472	ENSMUSG00000085399	blue
473	ENSMUSG00000028963	magenta
474	ENSMUSG00000038630	red
475	ENSMUSG00000029061	blue
476	ENSMUSG00000029070	blue
477	ENSMUSG00000028542	brown
478	ENSMUSG00000034926	yellow
479	ENSMUSG00000028497	turquoise
480	ENSMUSG00000040274	blue
481	ENSMUSG00000001467	yellow
482	ENSMUSG00000000560	yellow
483	ENSMUSG00000029321	turquoise
484	ENSMUSG00000067220	green
485	ENSMUSG00000015652	purple
486	ENSMUSG00000097877	red
487	ENSMUSG00000029307	yellow
488	ENSMUSG00000012428	blue
489	ENSMUSG00000029304	turquoise
490	ENSMUSG00000034438	turquoise
491	ENSMUSG00000079363	blue
492	ENSMUSG00000104713	turquoise
493	ENSMUSG00000029219	magenta
494	ENSMUSG00000029622	turquoise
495	ENSMUSG00000029287	blue
496	ENSMUSG00000056035	black
497	ENSMUSG00000029630	black
498	ENSMUSG00000029445	black
499	ENSMUSG00000054520	turquoise
500	ENSMUSG00000040584	greenyellow
501	ENSMUSG00000005672	green
502	ENSMUSG00000107251	green
503	ENSMUSG00000062960	greenyellow
504	ENSMUSG00000029236	grey
505	ENSMUSG00000029648	greenyellow
506	ENSMUSG00000003974	yellow
507	ENSMUSG00000058488	purple
508	ENSMUSG00000028864	turquoise
509	ENSMUSG00000029344	brown
510	ENSMUSG00000002944	blue
511	ENSMUSG00000062329	blue
512	ENSMUSG00000039899	blue
513	ENSMUSG00000106275	yellow
514	ENSMUSG00000104727	yellow
515	ENSMUSG00000072845	purple
516	ENSMUSG00000029260	black
517	ENSMUSG00000035836	black
518	ENSMUSG00000070704	black
519	ENSMUSG00000054630	black
520	ENSMUSG00000061535	blue
521	ENSMUSG00000029273	black
522	ENSMUSG00000001098	brown
523	ENSMUSG00000029082	turquoise
524	ENSMUSG00000048373	blue
525	ENSMUSG00000014158	brown
526	ENSMUSG00000029086	yellow
527	ENSMUSG00000035540	black
528	ENSMUSG00000029368	black
529	ENSMUSG00000029373	blue
530	ENSMUSG00000072941	blue
531	ENSMUSG00000045294	yellow
532	ENSMUSG00000044681	green
533	ENSMUSG00000001566	magenta
534	ENSMUSG00000034842	yellow
535	ENSMUSG00000034855	turquoise
536	ENSMUSG00000047963	blue
537	ENSMUSG00000029361	red
538	ENSMUSG00000044827	turquoise
539	ENSMUSG00000029484	turquoise
540	ENSMUSG00000032754	pink
541	ENSMUSG00000029338	blue
542	ENSMUSG00000029599	brown
543	ENSMUSG00000066861	turquoise
544	ENSMUSG00000052776	turquoise
545	ENSMUSG00000029608	brown
546	ENSMUSG00000070780	turquoise
547	ENSMUSG00000012520	green
548	ENSMUSG00000106995	green
549	ENSMUSG00000064267	turquoise
550	ENSMUSG00000040751	turquoise
551	ENSMUSG00000029675	blue
552	ENSMUSG00000004951	turquoise
553	ENSMUSG00000056413	pink
554	ENSMUSG00000029554	brown
555	ENSMUSG00000035273	turquoise
556	ENSMUSG00000015950	turquoise
557	ENSMUSG00000004846	brown
558	ENSMUSG00000037411	turquoise
559	ENSMUSG00000043279	turquoise
560	ENSMUSG00000045502	turquoise
561	ENSMUSG00000049241	blue
562	ENSMUSG00000036256	blue
563	ENSMUSG00000018143	pink
564	ENSMUSG00000032690	blue
565	ENSMUSG00000023078	turquoise
566	ENSMUSG00000029641	turquoise
567	ENSMUSG00000054252	magenta
568	ENSMUSG00000048142	magenta
569	ENSMUSG00000029718	blue
570	ENSMUSG00000029727	magenta
571	ENSMUSG00000037053	black
572	ENSMUSG00000029561	turquoise
573	ENSMUSG00000018974	pink
574	ENSMUSG00000048163	brown
575	ENSMUSG00000067149	blue
576	ENSMUSG00000049265	magenta
577	ENSMUSG00000030131	black
578	ENSMUSG00000030235	yellow
579	ENSMUSG00000030236	black
580	ENSMUSG00000030237	yellow
581	ENSMUSG00000105606	turquoise
582	ENSMUSG00000094420	turquoise
583	ENSMUSG00000063975	turquoise
584	ENSMUSG00000076562	blue
585	ENSMUSG00000095007	brown
586	ENSMUSG00000076576	turquoise
587	ENSMUSG00000095630	turquoise
588	ENSMUSG00000094797	turquoise
589	ENSMUSG00000096715	blue
590	ENSMUSG00000040552	turquoise
591	ENSMUSG00000076609	turquoise
592	ENSMUSG00000049037	blue
593	ENSMUSG00000054422	black
594	ENSMUSG00000030144	turquoise
595	ENSMUSG00000055027	yellow
596	ENSMUSG00000053044	turquoise
597	ENSMUSG00000030142	turquoise
598	ENSMUSG00000053977	turquoise
599	ENSMUSG00000033542	blue
600	ENSMUSG00000030249	greenyellow
601	ENSMUSG00000008845	blue
602	ENSMUSG00000055172	turquoise
603	ENSMUSG00000029661	blue
604	ENSMUSG00000038521	blue
605	ENSMUSG00000034456	black
606	ENSMUSG00000030087	turquoise
607	ENSMUSG00000107451	turquoise
608	ENSMUSG00000030263	turquoise
609	ENSMUSG00000056737	turquoise
610	ENSMUSG00000029754	blue
611	ENSMUSG00000029755	blue
612	ENSMUSG00000064262	blue
613	ENSMUSG00000054435	turquoise
614	ENSMUSG00000039264	turquoise
615	ENSMUSG00000029810	turquoise
616	ENSMUSG00000023367	turquoise
617	ENSMUSG00000052861	red
618	ENSMUSG00000029816	turquoise
619	ENSMUSG00000005892	green
620	ENSMUSG00000000628	turquoise
621	ENSMUSG00000029563	green
622	ENSMUSG00000041390	turquoise
623	ENSMUSG00000001930	turquoise
624	ENSMUSG00000038115	green
625	ENSMUSG00000046500	yellow
626	ENSMUSG00000030351	blue
627	ENSMUSG00000030352	brown
628	ENSMUSG00000107810	red
629	ENSMUSG00000043496	magenta
630	ENSMUSG00000059430	blue
631	ENSMUSG00000030359	black
632	ENSMUSG00000041301	turquoise
633	ENSMUSG00000106944	red
634	ENSMUSG00000004655	purple
635	ENSMUSG00000062980	blue
636	ENSMUSG00000029671	blue
637	ENSMUSG00000030162	turquoise
638	ENSMUSG00000107464	green
639	ENSMUSG00000032899	green
640	ENSMUSG00000090698	magenta
641	ENSMUSG00000063415	blue
642	ENSMUSG00000046764	yellow
643	ENSMUSG00000030209	red
644	ENSMUSG00000030214	blue
645	ENSMUSG00000051262	yellow
646	ENSMUSG00000079494	yellow
647	ENSMUSG00000049001	green
648	ENSMUSG00000030218	blue
649	ENSMUSG00000030220	turquoise
650	ENSMUSG00000029771	turquoise
651	ENSMUSG00000030048	yellow
652	ENSMUSG00000030047	turquoise
653	ENSMUSG00000025608	greenyellow
654	ENSMUSG00000025701	turquoise
655	ENSMUSG00000048489	turquoise
656	ENSMUSG00000048108	purple
657	ENSMUSG00000061353	red
658	ENSMUSG00000029761	blue
659	ENSMUSG00000029843	blue
660	ENSMUSG00000047420	blue
661	ENSMUSG00000038641	black
662	ENSMUSG00000029925	turquoise
663	ENSMUSG00000029915	turquoise
664	ENSMUSG00000030172	red
665	ENSMUSG00000030107	turquoise
666	ENSMUSG00000030108	blue
667	ENSMUSG00000030109	blue
668	ENSMUSG00000030111	turquoise
669	ENSMUSG00000108022	grey
670	ENSMUSG00000059908	black
671	ENSMUSG00000000693	turquoise
672	ENSMUSG00000034930	pink
673	ENSMUSG00000068323	purple
674	ENSMUSG00000038236	magenta
675	ENSMUSG00000038227	magenta
676	ENSMUSG00000000938	magenta
677	ENSMUSG00000107215	turquoise
678	ENSMUSG00000047735	turquoise
679	ENSMUSG00000023964	green
680	ENSMUSG00000002588	black
681	ENSMUSG00000042607	green
682	ENSMUSG00000068699	turquoise
683	ENSMUSG00000076549	turquoise
684	ENSMUSG00000096336	turquoise
685	ENSMUSG00000046733	blue
686	ENSMUSG00000030208	blue
687	ENSMUSG00000079298	turquoise
688	ENSMUSG00000030365	turquoise
689	ENSMUSG00000054488	yellow
690	ENSMUSG00000054556	turquoise
691	ENSMUSG00000090063	blue
692	ENSMUSG00000106734	turquoise
693	ENSMUSG00000053063	blue
694	ENSMUSG00000079293	turquoise
695	ENSMUSG00000030341	turquoise
696	ENSMUSG00000030342	turquoise
697	ENSMUSG00000030270	green
698	ENSMUSG00000068335	turquoise
699	ENSMUSG00000004266	turquoise
700	ENSMUSG00000030074	blue
701	ENSMUSG00000038429	brown
702	ENSMUSG00000030120	brown
703	ENSMUSG00000040613	turquoise
704	ENSMUSG00000030116	blue
705	ENSMUSG00000076547	blue
706	ENSMUSG00000076552	turquoise
707	ENSMUSG00000076556	turquoise
708	ENSMUSG00000096833	blue
709	ENSMUSG00000062444	brown
710	ENSMUSG00000060376	brown
711	ENSMUSG00000030525	red
712	ENSMUSG00000039013	turquoise
713	ENSMUSG00000030730	blue
714	ENSMUSG00000004612	turquoise
715	ENSMUSG00000070469	blue
716	ENSMUSG00000013367	magenta
717	ENSMUSG00000074254	black
718	ENSMUSG00000038540	turquoise
719	ENSMUSG00000049685	blue
720	ENSMUSG00000031070	blue
721	ENSMUSG00000050063	yellow
722	ENSMUSG00000005547	black
723	ENSMUSG00000052353	red
724	ENSMUSG00000060407	black
725	ENSMUSG00000030717	blue
726	ENSMUSG00000086662	turquoise
727	ENSMUSG00000037032	pink
728	ENSMUSG00000030895	black
729	ENSMUSG00000015133	turquoise
730	ENSMUSG00000008140	pink
731	ENSMUSG00000030882	red
732	ENSMUSG00000030560	turquoise
733	ENSMUSG00000001918	turquoise
734	ENSMUSG00000073902	turquoise
735	ENSMUSG00000039405	turquoise
736	ENSMUSG00000062785	magenta
737	ENSMUSG00000078794	magenta
738	ENSMUSG00000109209	turquoise
739	ENSMUSG00000038539	pink
740	ENSMUSG00000040987	blue
741	ENSMUSG00000025789	red
742	ENSMUSG00000030830	turquoise
743	ENSMUSG00000066406	red
744	ENSMUSG00000078816	red
745	ENSMUSG00000069806	magenta
746	ENSMUSG00000044317	red
747	ENSMUSG00000030605	brown
748	ENSMUSG00000058818	turquoise
749	ENSMUSG00000030790	turquoise
750	ENSMUSG00000030399	blue
751	ENSMUSG00000030787	blue
752	ENSMUSG00000054808	brown
753	ENSMUSG00000005611	blue
754	ENSMUSG00000074336	turquoise
755	ENSMUSG00000040564	turquoise
756	ENSMUSG00000102555	red
757	ENSMUSG00000002985	turquoise
758	ENSMUSG00000030789	turquoise
759	ENSMUSG00000039062	blue
760	ENSMUSG00000070369	turquoise
761	ENSMUSG00000030785	turquoise
762	ENSMUSG00000108604	turquoise
763	ENSMUSG00000006154	turquoise
764	ENSMUSG00000030782	brown
765	ENSMUSG00000030533	brown
766	ENSMUSG00000063802	pink
767	ENSMUSG00000046958	yellow
768	ENSMUSG00000046223	turquoise
769	ENSMUSG00000054793	magenta
770	ENSMUSG00000051768	pink
771	ENSMUSG00000030761	brown
772	ENSMUSG00000035547	brown
773	ENSMUSG00000074006	magenta
774	ENSMUSG00000090958	blue
775	ENSMUSG00000070436	blue
776	ENSMUSG00000018909	brown
777	ENSMUSG00000030849	yellow
778	ENSMUSG00000030737	brown
779	ENSMUSG00000051048	turquoise
780	ENSMUSG00000095115	blue
781	ENSMUSG00000047248	red
782	ENSMUSG00000006205	magenta
783	ENSMUSG00000040125	green
784	ENSMUSG00000030862	blue
785	ENSMUSG00000066197	green
786	ENSMUSG00000040046	green
787	ENSMUSG00000040026	turquoise
788	ENSMUSG00000048779	turquoise
789	ENSMUSG00000045039	magenta
790	ENSMUSG00000030577	turquoise
791	ENSMUSG00000036634	pink
792	ENSMUSG00000109233	yellow
793	ENSMUSG00000109404	yellow
794	ENSMUSG00000009687	turquoise
795	ENSMUSG00000030905	turquoise
796	ENSMUSG00000109792	yellow
797	ENSMUSG00000035004	turquoise
798	ENSMUSG00000034957	turquoise
799	ENSMUSG00000030865	blue
800	ENSMUSG00000030769	yellow
801	ENSMUSG00000030451	red
802	ENSMUSG00000030450	purple
803	ENSMUSG00000070423	greenyellow
804	ENSMUSG00000102516	red
805	ENSMUSG00000104420	red
806	ENSMUSG00000104454	red
807	ENSMUSG00000030745	turquoise
808	ENSMUSG00000032777	brown
809	ENSMUSG00000025498	turquoise
810	ENSMUSG00000007891	turquoise
811	ENSMUSG00000031097	grey
812	ENSMUSG00000018819	turquoise
813	ENSMUSG00000061723	grey
814	ENSMUSG00000000214	green
815	ENSMUSG00000058454	yellow
816	ENSMUSG00000025509	turquoise
817	ENSMUSG00000025511	turquoise
818	ENSMUSG00000074170	brown
819	ENSMUSG00000025478	brown
820	ENSMUSG00000049130	turquoise
821	ENSMUSG00000030666	magenta
822	ENSMUSG00000010307	pink
823	ENSMUSG00000070699	brown
824	ENSMUSG00000110027	yellow
825	ENSMUSG00000097415	turquoise
826	ENSMUSG00000098708	turquoise
827	ENSMUSG00000058743	magenta
828	ENSMUSG00000040212	blue
829	ENSMUSG00000019370	brown
830	ENSMUSG00000004328	brown
831	ENSMUSG00000052974	blue
832	ENSMUSG00000003762	brown
833	ENSMUSG00000040488	blue
834	ENSMUSG00000053198	blue
835	ENSMUSG00000074364	turquoise
836	ENSMUSG00000001827	purple
837	ENSMUSG00000070705	magenta
838	ENSMUSG00000003435	brown
839	ENSMUSG00000025479	yellow
840	ENSMUSG00000062031	brown
841	ENSMUSG00000060591	turquoise
842	ENSMUSG00000025491	blue
843	ENSMUSG00000025492	turquoise
844	ENSMUSG00000073940	brown
845	ENSMUSG00000052305	brown
846	ENSMUSG00000030921	turquoise
847	ENSMUSG00000030711	turquoise
848	ENSMUSG00000030681	pink
849	ENSMUSG00000030798	turquoise
850	ENSMUSG00000030824	brown
851	ENSMUSG00000040435	brown
852	ENSMUSG00000019539	blue
853	ENSMUSG00000003420	blue
854	ENSMUSG00000070570	green
855	ENSMUSG00000030579	turquoise
856	ENSMUSG00000037664	turquoise
857	ENSMUSG00000000154	turquoise
858	ENSMUSG00000035545	pink
859	ENSMUSG00000069516	turquoise
860	ENSMUSG00000019899	blue
861	ENSMUSG00000020038	magenta
862	ENSMUSG00000037012	brown
863	ENSMUSG00000020077	turquoise
864	ENSMUSG00000059602	red
865	ENSMUSG00000020044	red
866	ENSMUSG00000020051	black
867	ENSMUSG00000020053	blue
868	ENSMUSG00000019787	grey
869	ENSMUSG00000069662	magenta
870	ENSMUSG00000019846	blue
871	ENSMUSG00000019935	green
872	ENSMUSG00000020218	green
873	ENSMUSG00000038522	yellow
874	ENSMUSG00000040415	pink
875	ENSMUSG00000019866	blue
876	ENSMUSG00000040345	magenta
877	ENSMUSG00000112023	turquoise
878	ENSMUSG00000112148	turquoise
879	ENSMUSG00000112234	turquoise
880	ENSMUSG00000019929	blue
881	ENSMUSG00000036446	blue
882	ENSMUSG00000040280	turquoise
883	ENSMUSG00000025403	brown
884	ENSMUSG00000038583	blue
885	ENSMUSG00000002147	turquoise
886	ENSMUSG00000025400	magenta
887	ENSMUSG00000058396	blue
888	ENSMUSG00000040134	black
889	ENSMUSG00000047631	blue
890	ENSMUSG00000056888	turquoise
891	ENSMUSG00000096054	red
892	ENSMUSG00000046916	turquoise
893	ENSMUSG00000019772	green
894	ENSMUSG00000006764	green
895	ENSMUSG00000034127	blue
896	ENSMUSG00000025355	turquoise
897	ENSMUSG00000020099	pink
898	ENSMUSG00000111995	blue
899	ENSMUSG00000039116	turquoise
900	ENSMUSG00000019851	blue
901	ENSMUSG00000019970	grey
902	ENSMUSG00000053219	turquoise
903	ENSMUSG00000037490	purple
904	ENSMUSG00000020010	turquoise
905	ENSMUSG00000020000	blue
906	ENSMUSG00000019997	blue
907	ENSMUSG00000006344	pink
908	ENSMUSG00000001150	brown
909	ENSMUSG00000020241	blue
910	ENSMUSG00000001119	blue
911	ENSMUSG00000000290	turquoise
912	ENSMUSG00000051652	brown
913	ENSMUSG00000020277	brown
914	ENSMUSG00000000374	brown
915	ENSMUSG00000032788	brown
916	ENSMUSG00000003346	magenta
917	ENSMUSG00000010461	turquoise
918	ENSMUSG00000025347	black
919	ENSMUSG00000019987	black
920	ENSMUSG00000006498	turquoise
921	ENSMUSG00000004665	turquoise
922	ENSMUSG00000019832	turquoise
923	ENSMUSG00000048240	brown
924	ENSMUSG00000035011	magenta
925	ENSMUSG00000034994	brown
926	ENSMUSG00000034974	pink
927	ENSMUSG00000020108	magenta
928	ENSMUSG00000020101	brown
929	ENSMUSG00000120804	turquoise
930	ENSMUSG00000000766	red
931	ENSMUSG00000020331	magenta
932	ENSMUSG00000035697	turquoise
933	ENSMUSG00000037868	turquoise
934	ENSMUSG00000020154	greenyellow
935	ENSMUSG00000017765	pink
936	ENSMUSG00000042353	yellow
937	ENSMUSG00000000303	blue
938	ENSMUSG00000031710	grey
939	ENSMUSG00000031444	black
940	ENSMUSG00000037993	brown
941	ENSMUSG00000031722	black
942	ENSMUSG00000071176	pink
943	ENSMUSG00000031561	red
944	ENSMUSG00000031465	blue
945	ENSMUSG00000031613	turquoise
946	ENSMUSG00000033579	yellow
947	ENSMUSG00000045337	purple
948	ENSMUSG00000006567	brown
949	ENSMUSG00000031480	turquoise
950	ENSMUSG00000095845	grey
951	ENSMUSG00000037921	turquoise
952	ENSMUSG00000034330	turquoise
953	ENSMUSG00000031604	yellow
954	ENSMUSG00000015568	turquoise
955	ENSMUSG00000036306	red
956	ENSMUSG00000056313	turquoise
957	ENSMUSG00000055368	green
958	ENSMUSG00000057400	black
959	ENSMUSG00000056973	blue
960	ENSMUSG00000031762	turquoise
961	ENSMUSG00000031765	turquoise
962	ENSMUSG00000074151	turquoise
963	ENSMUSG00000051906	green
964	ENSMUSG00000031786	brown
965	ENSMUSG00000031502	blue
966	ENSMUSG00000031620	red
967	ENSMUSG00000110633	yellow
968	ENSMUSG00000009628	grey
969	ENSMUSG00000031871	greenyellow
970	ENSMUSG00000046794	blue
971	ENSMUSG00000025044	turquoise
972	ENSMUSG00000000791	turquoise
973	ENSMUSG00000002910	turquoise
974	ENSMUSG00000046718	turquoise
975	ENSMUSG00000004626	turquoise
976	ENSMUSG00000031827	pink
977	ENSMUSG00000031825	blue
978	ENSMUSG00000041515	turquoise
979	ENSMUSG00000046714	blue
980	ENSMUSG00000025316	brown
981	ENSMUSG00000006519	turquoise
982	ENSMUSG00000006517	yellow
983	ENSMUSG00000000739	blue
984	ENSMUSG00000019278	blue
985	ENSMUSG00000031972	grey
986	ENSMUSG00000031980	pink
987	ENSMUSG00000054717	magenta
988	ENSMUSG00000003484	turquoise
989	ENSMUSG00000047986	magenta
990	ENSMUSG00000037103	pink
991	ENSMUSG00000003812	turquoise
992	ENSMUSG00000001670	black
993	ENSMUSG00000031491	green
994	ENSMUSG00000050335	turquoise
995	ENSMUSG00000005148	blue
996	ENSMUSG00000072294	red
997	ENSMUSG00000091649	turquoise
998	ENSMUSG00000033060	green
999	ENSMUSG00000021879	red
1000	ENSMUSG00000048349	green
1001	ENSMUSG00000115432	green
1002	ENSMUSG00000035296	green
1003	ENSMUSG00000043157	turquoise
1004	ENSMUSG00000021273	yellow
1005	ENSMUSG00000015970	turquoise
1006	ENSMUSG00000022032	blue
1007	ENSMUSG00000034463	blue
1008	ENSMUSG00000059456	brown
1009	ENSMUSG00000051212	turquoise
1010	ENSMUSG00000041703	blue
1011	ENSMUSG00000061524	blue
1012	ENSMUSG00000022053	grey
1013	ENSMUSG00000034205	turquoise
1014	ENSMUSG00000042485	blue
1015	ENSMUSG00000022090	yellow
1016	ENSMUSG00000022091	pink
1017	ENSMUSG00000021922	black
1018	ENSMUSG00000006522	yellow
1019	ENSMUSG00000006529	black
1020	ENSMUSG00000022096	grey
1021	ENSMUSG00000021848	purple
1022	ENSMUSG00000021806	turquoise
1023	ENSMUSG00000042286	turquoise
1024	ENSMUSG00000115625	purple
1025	ENSMUSG00000068697	grey
1026	ENSMUSG00000022014	turquoise
1027	ENSMUSG00000022015	turquoise
1028	ENSMUSG00000115740	yellow
1029	ENSMUSG00000115529	magenta
1030	ENSMUSG00000021822	turquoise
1031	ENSMUSG00000100241	magenta
1032	ENSMUSG00000041707	turquoise
1033	ENSMUSG00000050666	blue
1034	ENSMUSG00000051506	turquoise
1035	ENSMUSG00000114496	brown
1036	ENSMUSG00000105703	yellow
1037	ENSMUSG00000044519	turquoise
1038	ENSMUSG00000000958	turquoise
1039	ENSMUSG00000048337	green
1040	ENSMUSG00000000957	blue
1041	ENSMUSG00000041445	greenyellow
1042	ENSMUSG00000021803	yellow
1043	ENSMUSG00000037798	black
1044	ENSMUSG00000002325	turquoise
1045	ENSMUSG00000022218	turquoise
1046	ENSMUSG00000022220	blue
1047	ENSMUSG00000040380	green
1048	ENSMUSG00000095304	blue
1049	ENSMUSG00000072676	magenta
1050	ENSMUSG00000048502	magenta
1051	ENSMUSG00000006281	turquoise
1052	ENSMUSG00000115398	purple
1053	ENSMUSG00000115424	green
1054	ENSMUSG00000115008	purple
1055	ENSMUSG00000098682	purple
1056	ENSMUSG00000121005	blue
1057	ENSMUSG00000114230	red
1058	ENSMUSG00000021950	blue
1059	ENSMUSG00000022185	brown
1060	ENSMUSG00000040752	yellow
1061	ENSMUSG00000021835	blue
1062	ENSMUSG00000046352	blue
1063	ENSMUSG00000021876	turquoise
1064	ENSMUSG00000072115	turquoise
1065	ENSMUSG00000115801	green
1066	ENSMUSG00000032271	blue
1067	ENSMUSG00000066687	brown
1068	ENSMUSG00000059383	green
1069	ENSMUSG00000032572	blue
1070	ENSMUSG00000032360	green
1071	ENSMUSG00000031995	turquoise
1072	ENSMUSG00002076161	brown
1073	ENSMUSG00000032033	magenta
1074	ENSMUSG00000046186	turquoise
1075	ENSMUSG00000037112	red
1076	ENSMUSG00000034584	red
1077	ENSMUSG00000032281	brown
1078	ENSMUSG00000032122	turquoise
1079	ENSMUSG00000035200	green
1080	ENSMUSG00000057969	pink
1081	ENSMUSG00000032562	pink
1082	ENSMUSG00000032419	blue
1083	ENSMUSG00000099974	turquoise
1084	ENSMUSG00000102037	turquoise
1085	ENSMUSG00000032596	brown
1086	ENSMUSG00000032359	turquoise
1087	ENSMUSG00000032018	yellow
1088	ENSMUSG00000038264	magenta
1089	ENSMUSG00000036972	blue
1090	ENSMUSG00000111110	yellow
1091	ENSMUSG00000041528	brown
1092	ENSMUSG00000032590	brown
1093	ENSMUSG00000032327	blue
1094	ENSMUSG00000037206	blue
1095	ENSMUSG00000043943	turquoise
1096	ENSMUSG00000032333	brown
1097	ENSMUSG00000004099	brown
1098	ENSMUSG00000037405	turquoise
1099	ENSMUSG00000046402	blue
1100	ENSMUSG00000032289	blue
1101	ENSMUSG00000034485	blue
1102	ENSMUSG00000048537	pink
1103	ENSMUSG00000002033	turquoise
1104	ENSMUSG00000105948	yellow
1105	ENSMUSG00000032092	blue
1106	ENSMUSG00000074060	yellow
1107	ENSMUSG00000038357	pink
1108	ENSMUSG00000032548	blue
1109	ENSMUSG00000032278	greenyellow
1110	ENSMUSG00000032083	black
1111	ENSMUSG00000032081	black
1112	ENSMUSG00000032484	pink
1113	ENSMUSG00000001349	blue
1114	ENSMUSG00000032491	brown
1115	ENSMUSG00000042254	blue
1116	ENSMUSG00000031965	green
1117	ENSMUSG00000050721	brown
1118	ENSMUSG00000032496	pink
1119	ENSMUSG00000039452	brown
1120	ENSMUSG00000032502	green
1121	ENSMUSG00000032373	purple
1122	ENSMUSG00000032231	turquoise
1123	ENSMUSG00000032446	grey
1124	ENSMUSG00000013584	blue
1125	ENSMUSG00000041361	blue
1126	ENSMUSG00000111360	magenta
1127	ENSMUSG00000044976	turquoise
1128	ENSMUSG00000025784	blue
1129	ENSMUSG00000035202	brown
1130	ENSMUSG00000025804	blue
1131	ENSMUSG00000049103	blue
1132	ENSMUSG00000036814	blue
1133	ENSMUSG00000091172	blue
1134	ENSMUSG00000110735	blue
1135	ENSMUSG00000111340	blue
1136	ENSMUSG00000005800	pink
1137	ENSMUSG00000025888	turquoise
1138	ENSMUSG00000033538	turquoise
1139	ENSMUSG00000025887	turquoise
1140	ENSMUSG00000049723	turquoise
1141	ENSMUSG00000032440	turquoise
1142	ENSMUSG00000033335	pink
1143	ENSMUSG00000032193	yellow
1144	ENSMUSG00000057191	turquoise
1145	ENSMUSG00000056880	turquoise
1146	ENSMUSG00000032310	black
1147	ENSMUSG00000120680	turquoise
1148	ENSMUSG00000104674	yellow
1149	ENSMUSG00000052911	blue
1150	ENSMUSG00000066357	brown
1151	ENSMUSG00000104572	yellow
1152	ENSMUSG00000036138	pink
1153	ENSMUSG00000032401	turquoise
1154	ENSMUSG00000038224	turquoise
1155	ENSMUSG00000020752	brown
1156	ENSMUSG00000048442	yellow
1157	ENSMUSG00000007877	grey
1158	ENSMUSG00000017774	turquoise
1159	ENSMUSG00000020467	blue
1160	ENSMUSG00000032691	turquoise
1161	ENSMUSG00000017210	brown
1162	ENSMUSG00000058756	pink
1163	ENSMUSG00000020889	red
1164	ENSMUSG00000020914	turquoise
1165	ENSMUSG00000017493	blue
1166	ENSMUSG00000020538	turquoise
1167	ENSMUSG00000020838	green
1168	ENSMUSG00000051617	green
1169	ENSMUSG00000006930	pink
1170	ENSMUSG00000048732	red
1171	ENSMUSG00000069919	brown
1172	ENSMUSG00000069917	brown
1173	ENSMUSG00000002699	turquoise
1174	ENSMUSG00000020143	turquoise
1175	ENSMUSG00000010803	green
1176	ENSMUSG00000020428	green
1177	ENSMUSG00000004044	blue
1178	ENSMUSG00000007653	red
1179	ENSMUSG00000025572	turquoise
1180	ENSMUSG00000010122	blue
1181	ENSMUSG00000046491	blue
1182	ENSMUSG00000010086	pink
1183	ENSMUSG00000042436	blue
1184	ENSMUSG00000019302	brown
1185	ENSMUSG00000017132	pink
1186	ENSMUSG00000020399	turquoise
1187	ENSMUSG00000055546	blue
1188	ENSMUSG00000058163	turquoise
1189	ENSMUSG00000078920	turquoise
1190	ENSMUSG00000019326	blue
1191	ENSMUSG00000010358	turquoise
1192	ENSMUSG00000034993	turquoise
1193	ENSMUSG00000034947	turquoise
1194	ENSMUSG00000034936	grey
1195	ENSMUSG00000018217	yellow
1196	ENSMUSG00000017344	blue
1197	ENSMUSG00000036545	blue
1198	ENSMUSG00000048070	green
1199	ENSMUSG00000033196	blue
1200	ENSMUSG00000056328	grey
1201	ENSMUSG00000057003	grey
1202	ENSMUSG00000025142	brown
1203	ENSMUSG00000025145	pink
1204	ENSMUSG00000025150	blue
1205	ENSMUSG00000035441	brown
1206	ENSMUSG00000009185	turquoise
1207	ENSMUSG00000020388	pink
1208	ENSMUSG00000025161	turquoise
1209	ENSMUSG00000020932	turquoise
1210	ENSMUSG00000045532	green
1211	ENSMUSG00000054404	blue
1212	ENSMUSG00000069793	turquoise
1213	ENSMUSG00000035208	turquoise
1214	ENSMUSG00000072620	turquoise
1215	ENSMUSG00000078763	turquoise
1216	ENSMUSG00000000125	turquoise
1217	ENSMUSG00000018339	brown
1218	ENSMUSG00000069792	turquoise
1219	ENSMUSG00000020264	blue
1220	ENSMUSG00000055333	green
1221	ENSMUSG00000018566	turquoise
1222	ENSMUSG00000034579	turquoise
1223	ENSMUSG00000034570	pink
1224	ENSMUSG00000020717	greenyellow
1225	ENSMUSG00000040528	turquoise
1226	ENSMUSG00000054986	grey
1227	ENSMUSG00000020884	blue
1228	ENSMUSG00000040950	blue
1229	ENSMUSG00000000318	blue
1230	ENSMUSG00000000049	black
1231	ENSMUSG00000000320	yellow
1232	ENSMUSG00000034177	turquoise
1233	ENSMUSG00000020396	magenta
1234	ENSMUSG00000020604	yellow
1235	ENSMUSG00000009090	brown
1236	ENSMUSG00000000275	turquoise
1237	ENSMUSG00000041828	red
1238	ENSMUSG00000047773	red
1239	ENSMUSG00000041797	blue
1240	ENSMUSG00000020476	brown
1241	ENSMUSG00000020473	blue
1242	ENSMUSG00000057135	turquoise
1243	ENSMUSG00000020427	blue
1244	ENSMUSG00000045667	yellow
1245	ENSMUSG00000040463	brown
1246	ENSMUSG00000020788	turquoise
1247	ENSMUSG00000001506	blue
1248	ENSMUSG00000020120	turquoise
1249	ENSMUSG00000020875	magenta
1250	ENSMUSG00000056648	magenta
1251	ENSMUSG00000038721	magenta
1252	ENSMUSG00000000690	magenta
1253	ENSMUSG00000035042	turquoise
1254	ENSMUSG00000019122	turquoise
1255	ENSMUSG00000018927	turquoise
1256	ENSMUSG00000000982	turquoise
1257	ENSMUSG00000018930	turquoise
1258	ENSMUSG00000018654	turquoise
1259	ENSMUSG00000043448	magenta
1260	ENSMUSG00000120081	red
1261	ENSMUSG00000121079	yellow
1262	ENSMUSG00000084890	blue
1263	ENSMUSG00000041329	red
1264	ENSMUSG00000018774	turquoise
1265	ENSMUSG00000005198	turquoise
1266	ENSMUSG00000041189	blue
1267	ENSMUSG00000070327	turquoise
1268	ENSMUSG00000020774	yellow
1269	ENSMUSG00000121382	blue
1270	ENSMUSG00000040829	blue
1271	ENSMUSG00000025386	green
1272	ENSMUSG00000047798	turquoise
1273	ENSMUSG00000017639	brown
1274	ENSMUSG00000018920	blue
1275	ENSMUSG00000033880	turquoise
1276	ENSMUSG00000051043	blue
1277	ENSMUSG00000063193	turquoise
1278	ENSMUSG00000044811	turquoise
1279	ENSMUSG00000020732	yellow
1280	ENSMUSG00000020713	blue
1281	ENSMUSG00000001029	turquoise
1282	ENSMUSG00000019437	yellow
1283	ENSMUSG00000044177	purple
1284	ENSMUSG00000020865	turquoise
1285	ENSMUSG00000006574	pink
1286	ENSMUSG00000034708	turquoise
1287	ENSMUSG00000050288	blue
1288	ENSMUSG00000035385	turquoise
1289	ENSMUSG00000035352	turquoise
1290	ENSMUSG00000020393	pink
1291	ENSMUSG00000020898	brown
1292	ENSMUSG00000020893	magenta
1293	ENSMUSG00000114189	yellow
1294	ENSMUSG00000021322	turquoise
1295	ENSMUSG00000021665	turquoise
1296	ENSMUSG00000021367	blue
1297	ENSMUSG00000113186	green
1298	ENSMUSG00000036181	turquoise
1299	ENSMUSG00000050919	greenyellow
1300	ENSMUSG00000021337	blue
1301	ENSMUSG00000078945	turquoise
1302	ENSMUSG00000016756	blue
1303	ENSMUSG00000021638	greenyellow
1304	ENSMUSG00000017756	brown
1305	ENSMUSG00000021624	turquoise
1306	ENSMUSG00000021342	blue
1307	ENSMUSG00000037946	brown
1308	ENSMUSG00000043631	blue
1309	ENSMUSG00000021388	blue
1310	ENSMUSG00000048368	blue
1311	ENSMUSG00000021390	blue
1312	ENSMUSG00000113424	purple
1313	ENSMUSG00000044734	yellow
1314	ENSMUSG00000079049	turquoise
1315	ENSMUSG00000074794	yellow
1316	ENSMUSG00000097098	yellow
1317	ENSMUSG00000114836	yellow
1318	ENSMUSG00000021215	greenyellow
1319	ENSMUSG00000033715	yellow
1320	ENSMUSG00000021696	yellow
1321	ENSMUSG00000021697	yellow
1322	ENSMUSG00000021210	black
1323	ENSMUSG00000021423	turquoise
1324	ENSMUSG00000054889	blue
1325	ENSMUSG00000039004	blue
1326	ENSMUSG00000050377	blue
1327	ENSMUSG00000021760	blue
1328	ENSMUSG00000042385	turquoise
1329	ENSMUSG00000042379	blue
1330	ENSMUSG00000042284	greenyellow
1331	ENSMUSG00000074768	black
1332	ENSMUSG00000005397	blue
1333	ENSMUSG00000021680	green
1334	ENSMUSG00000021676	turquoise
1335	ENSMUSG00000021675	grey
1336	ENSMUSG00000051111	red
1337	ENSMUSG00000069805	black
1338	ENSMUSG00000039109	blue
1339	ENSMUSG00000021622	grey
1340	ENSMUSG00000052180	blue
1341	ENSMUSG00000076752	turquoise
1342	ENSMUSG00000058258	yellow
1343	ENSMUSG00000007836	magenta
1344	ENSMUSG00000093930	yellow
1345	ENSMUSG00000044258	turquoise
1346	ENSMUSG00000050295	blue
1347	ENSMUSG00000025877	turquoise
1348	ENSMUSG00000021670	yellow
1349	ENSMUSG00000018707	brown
1350	ENSMUSG00000036523	turquoise
1351	ENSMUSG00000021025	turquoise
1352	ENSMUSG00000045679	turquoise
1353	ENSMUSG00000061458	magenta
1354	ENSMUSG00000099759	brown
1355	ENSMUSG00000045930	blue
1356	ENSMUSG00000037686	turquoise
1357	ENSMUSG00000095079	brown
1358	ENSMUSG00000076612	turquoise
1359	ENSMUSG00000076613	turquoise
1360	ENSMUSG00000076615	turquoise
1361	ENSMUSG00000076617	blue
1362	ENSMUSG00000095565	turquoise
1363	ENSMUSG00000021886	turquoise
1364	ENSMUSG00000076652	turquoise
1365	ENSMUSG00000076672	turquoise
1366	ENSMUSG00000093894	blue
1367	ENSMUSG00000095589	blue
1368	ENSMUSG00000093896	turquoise
1369	ENSMUSG00000011171	yellow
1370	ENSMUSG00000020573	turquoise
1371	ENSMUSG00000045404	yellow
1372	ENSMUSG00000018581	green
1373	ENSMUSG00000113694	red
1374	ENSMUSG00000036169	purple
1375	ENSMUSG00000036144	blue
1376	ENSMUSG00000051367	blue
1377	ENSMUSG00000046768	turquoise
1378	ENSMUSG00000079017	turquoise
1379	ENSMUSG00000071178	black
1380	ENSMUSG00000071177	black
1381	ENSMUSG00000066366	black
1382	ENSMUSG00000058260	blue
1383	ENSMUSG00000063450	red
1384	ENSMUSG00000058207	black
1385	ENSMUSG00000021091	turquoise
1386	ENSMUSG00000020953	blue
1387	ENSMUSG00000021070	brown
1388	ENSMUSG00000021259	brown
1389	ENSMUSG00000021136	turquoise
1390	ENSMUSG00000042628	brown
1391	ENSMUSG00000020660	grey
1392	ENSMUSG00000020609	black
1393	ENSMUSG00000020583	blue
1394	ENSMUSG00000048387	blue
1395	ENSMUSG00000052160	turquoise
1396	ENSMUSG00000118667	magenta
1397	ENSMUSG00000042808	green
1398	ENSMUSG00000071398	brown
1399	ENSMUSG00000112112	yellow
1400	ENSMUSG00000020641	turquoise
1401	ENSMUSG00000057963	pink
1402	ENSMUSG00000072949	turquoise
1403	ENSMUSG00000113029	yellow
1404	ENSMUSG00000021279	brown
1405	ENSMUSG00000068105	turquoise
1406	ENSMUSG00000000555	turquoise
1407	ENSMUSG00000022488	turquoise
1408	ENSMUSG00000094806	black
1409	ENSMUSG00000022150	blue
1410	ENSMUSG00000022149	black
1411	ENSMUSG00000022148	turquoise
1412	ENSMUSG00000022351	yellow
1413	ENSMUSG00000058099	turquoise
1414	ENSMUSG00000022146	turquoise
1415	ENSMUSG00000047878	blue
1416	ENSMUSG00000041736	turquoise
1417	ENSMUSG00000103047	turquoise
1418	ENSMUSG00000022439	turquoise
1419	ENSMUSG00000062760	green
1420	ENSMUSG00000006369	blue
1421	ENSMUSG00000089678	black
1422	ENSMUSG00000022372	turquoise
1423	ENSMUSG00000051786	brown
1424	ENSMUSG00000036606	brown
1425	ENSMUSG00000045763	magenta
1426	ENSMUSG00000063260	red
1427	ENSMUSG00000022595	blue
1428	ENSMUSG00000022594	brown
1429	ENSMUSG00000098021	grey
1430	ENSMUSG00000022464	black
1431	ENSMUSG00000022468	turquoise
1432	ENSMUSG00000037362	blue
1433	ENSMUSG00000023032	red
1434	ENSMUSG00000018893	blue
1435	ENSMUSG00000022443	turquoise
1436	ENSMUSG00000019146	magenta
1437	ENSMUSG00000071715	turquoise
1438	ENSMUSG00000071714	turquoise
1439	ENSMUSG00000071713	turquoise
1440	ENSMUSG00000051879	green
1441	ENSMUSG00000023043	purple
1442	ENSMUSG00000023046	blue
1443	ENSMUSG00000023044	pink
1444	ENSMUSG00000042622	turquoise
1445	ENSMUSG00000023055	brown
1446	ENSMUSG00000022477	brown
1447	ENSMUSG00000049148	red
1448	ENSMUSG00000022181	blue
1449	ENSMUSG00000048424	blue
1450	ENSMUSG00000049152	black
1451	ENSMUSG00000022575	turquoise
1452	ENSMUSG00000068227	turquoise
1453	ENSMUSG00000033220	turquoise
1454	ENSMUSG00000036139	magenta
1455	ENSMUSG00000001657	magenta
1456	ENSMUSG00000001661	grey
1457	ENSMUSG00000101356	red
1458	ENSMUSG00000115230	turquoise
1459	ENSMUSG00000042535	brown
1460	ENSMUSG00000023484	magenta
1461	ENSMUSG00000018008	turquoise
1462	ENSMUSG00000023019	pink
1463	ENSMUSG00000022821	black
1464	ENSMUSG00000018830	blue
1465	ENSMUSG00000022667	turquoise
1466	ENSMUSG00000062082	turquoise
1467	ENSMUSG00000053182	yellow
1468	ENSMUSG00000033149	blue
1469	ENSMUSG00000022651	pink
1470	ENSMUSG00000022952	turquoise
1471	ENSMUSG00000022756	brown
1472	ENSMUSG00000047109	turquoise
1473	ENSMUSG00000003526	pink
1474	ENSMUSG00000022754	blue
1475	ENSMUSG00000043336	blue
1476	ENSMUSG00000068196	blue
1477	ENSMUSG00000043301	red
1478	ENSMUSG00000047293	yellow
1479	ENSMUSG00000040732	greenyellow
1480	ENSMUSG00000043008	turquoise
1481	ENSMUSG00000040666	magenta
1482	ENSMUSG00000022876	turquoise
1483	ENSMUSG00000022860	magenta
1484	ENSMUSG00000051146	magenta
1485	ENSMUSG00000041134	greenyellow
1486	ENSMUSG00000039646	pink
1487	ENSMUSG00000039457	turquoise
1488	ENSMUSG00000091712	pink
1489	ENSMUSG00000051669	turquoise
1490	ENSMUSG00000022868	black
1491	ENSMUSG00000022871	black
1492	ENSMUSG00000022877	black
1493	ENSMUSG00000050908	brown
1494	ENSMUSG00000022875	black
1495	ENSMUSG00000022512	purple
1496	ENSMUSG00000068428	purple
1497	ENSMUSG00000056423	magenta
1498	ENSMUSG00000048939	greenyellow
1499	ENSMUSG00000052384	brown
1500	ENSMUSG00000022801	red
1501	ENSMUSG00000022817	pink
1502	ENSMUSG00000022836	blue
1503	ENSMUSG00000034422	turquoise
1504	ENSMUSG00000051980	green
1505	ENSMUSG00000022901	turquoise
1506	ENSMUSG00000022831	turquoise
1507	ENSMUSG00000022829	red
1508	ENSMUSG00000116946	turquoise
1509	ENSMUSG00000116641	red
1510	ENSMUSG00000120777	grey
1511	ENSMUSG00000086324	brown
1512	ENSMUSG00000000386	turquoise
1513	ENSMUSG00000022949	purple
1514	ENSMUSG00000002847	turquoise
1515	ENSMUSG00000041378	blue
1516	ENSMUSG00000039672	purple
1517	ENSMUSG00000005251	brown
1518	ENSMUSG00000022766	yellow
1519	ENSMUSG00000071068	turquoise
1520	ENSMUSG00000043740	turquoise
1521	ENSMUSG00000023992	turquoise
1522	ENSMUSG00000033855	blue
1523	ENSMUSG00000040097	pink
1524	ENSMUSG00000039218	red
1525	ENSMUSG00000092981	brown
1526	ENSMUSG00000023945	yellow
1527	ENSMUSG00000003200	pink
1528	ENSMUSG00000019578	brown
1529	ENSMUSG00000024130	brown
1530	ENSMUSG00000002831	turquoise
1531	ENSMUSG00000096727	turquoise
1532	ENSMUSG00000024338	turquoise
1533	ENSMUSG00000024339	brown
1534	ENSMUSG00000073421	blue
1535	ENSMUSG00000036594	blue
1536	ENSMUSG00000060586	blue
1537	ENSMUSG00000046329	brown
1538	ENSMUSG00000033327	blue
1539	ENSMUSG00000062591	brown
1540	ENSMUSG00000073418	brown
1541	ENSMUSG00000024164	turquoise
1542	ENSMUSG00000002496	brown
1543	ENSMUSG00000034116	turquoise
1544	ENSMUSG00000117100	yellow
1545	ENSMUSG00000032796	blue
1546	ENSMUSG00000024043	blue
1547	ENSMUSG00000100572	red
1548	ENSMUSG00000036636	brown
1549	ENSMUSG00000052397	brown
1550	ENSMUSG00000024049	blue
1551	ENSMUSG00000024053	turquoise
1552	ENSMUSG00000033450	turquoise
1553	ENSMUSG00000024175	turquoise
1554	ENSMUSG00000089941	yellow
1555	ENSMUSG00000024066	brown
1556	ENSMUSG00000023828	green
1557	ENSMUSG00000040966	blue
1558	ENSMUSG00000023886	blue
1559	ENSMUSG00000023885	turquoise
1560	ENSMUSG00000119584	brown
1561	ENSMUSG00000001870	blue
1562	ENSMUSG00000056492	greenyellow
1563	ENSMUSG00000024087	blue
1564	ENSMUSG00000012296	pink
1565	ENSMUSG00000024222	turquoise
1566	ENSMUSG00000004864	green
1567	ENSMUSG00000002769	black
1568	ENSMUSG00000023067	turquoise
1569	ENSMUSG00000024011	blue
1570	ENSMUSG00000052142	turquoise
1571	ENSMUSG00000024300	turquoise
1572	ENSMUSG00000024187	brown
1573	ENSMUSG00000024319	brown
1574	ENSMUSG00000061232	turquoise
1575	ENSMUSG00000004730	turquoise
1576	ENSMUSG00000121093	blue
1577	ENSMUSG00000089633	yellow
1578	ENSMUSG00000073411	turquoise
1579	ENSMUSG00000079507	blue
1580	ENSMUSG00000035929	turquoise
1581	ENSMUSG00000073409	turquoise
1582	ENSMUSG00000060550	turquoise
1583	ENSMUSG00000040688	brown
1584	ENSMUSG00000096780	red
1585	ENSMUSG00000121395	turquoise
1586	ENSMUSG00000058626	purple
1587	ENSMUSG00000067235	black
1588	ENSMUSG00000040312	turquoise
1589	ENSMUSG00000024165	yellow
1590	ENSMUSG00000120992	turquoise
1591	ENSMUSG00000007041	turquoise
1592	ENSMUSG00000007039	pink
1593	ENSMUSG00000013766	yellow
1594	ENSMUSG00000034923	yellow
1595	ENSMUSG00000024397	turquoise
1596	ENSMUSG00000041199	brown
1597	ENSMUSG00000063011	blue
1598	ENSMUSG00000025737	brown
1599	ENSMUSG00000025736	brown
1600	ENSMUSG00000117239	turquoise
1601	ENSMUSG00000085705	yellow
1602	ENSMUSG00000002372	pink
1603	ENSMUSG00000056673	grey
1604	ENSMUSG00000069049	grey
1605	ENSMUSG00000099876	grey
1606	ENSMUSG00000068457	grey
1607	ENSMUSG00000069045	grey
1608	ENSMUSG00000101059	grey
1609	ENSMUSG00000095366	blue
1610	ENSMUSG00000096768	greenyellow
1611	ENSMUSG00000118154	red
1612	ENSMUSG00000117733	turquoise
1613	ENSMUSG00000061808	purple
1614	ENSMUSG00000073555	turquoise
1615	ENSMUSG00000090942	turquoise
1616	ENSMUSG00000054072	blue
1617	ENSMUSG00000024610	blue
1618	ENSMUSG00000024617	brown
1619	ENSMUSG00000024620	blue
1620	ENSMUSG00000024621	turquoise
1621	ENSMUSG00000117473	turquoise
1622	ENSMUSG00000117465	red
1623	ENSMUSG00000024578	turquoise
1624	ENSMUSG00000052229	brown
1625	ENSMUSG00000090523	blue
1626	ENSMUSG00000024378	yellow
1627	ENSMUSG00000051439	turquoise
1628	ENSMUSG00000051599	red
1629	ENSMUSG00000103332	red
1630	ENSMUSG00000104346	red
1631	ENSMUSG00000103037	brown
1632	ENSMUSG00000103677	red
1633	ENSMUSG00000102748	red
1634	ENSMUSG00000103567	red
1635	ENSMUSG00000103472	red
1636	ENSMUSG00000103897	red
1637	ENSMUSG00000102440	red
1638	ENSMUSG00000103088	brown
1639	ENSMUSG00000102918	brown
1640	ENSMUSG00000102543	brown
1641	ENSMUSG00000042816	grey
1642	ENSMUSG00000033949	yellow
1643	ENSMUSG00000024529	blue
1644	ENSMUSG00000024538	blue
1645	ENSMUSG00000069378	blue
1646	ENSMUSG00000033960	greenyellow
1647	ENSMUSG00000036103	blue
1648	ENSMUSG00000120623	blue
1649	ENSMUSG00000024471	green
1650	ENSMUSG00000033207	turquoise
1651	ENSMUSG00000048572	blue
1652	ENSMUSG00000041731	turquoise
1653	ENSMUSG00000052085	turquoise
1654	ENSMUSG00000048138	turquoise
1655	ENSMUSG00000095098	magenta
1656	ENSMUSG00000025083	turquoise
1657	ENSMUSG00000024910	turquoise
1658	ENSMUSG00000025094	green
1659	ENSMUSG00000024810	yellow
1660	ENSMUSG00000024941	pink
1661	ENSMUSG00000035783	blue
1662	ENSMUSG00000050370	turquoise
1663	ENSMUSG00000034459	turquoise
1664	ENSMUSG00000009378	blue
1665	ENSMUSG00000024772	pink
1666	ENSMUSG00000024907	green
1667	ENSMUSG00000033768	magenta
1668	ENSMUSG00000048612	blue
1669	ENSMUSG00000024990	blue
1670	ENSMUSG00000024992	green
1671	ENSMUSG00000003053	black
1672	ENSMUSG00000074882	black
1673	ENSMUSG00000054827	black
1674	ENSMUSG00000060613	black
1675	ENSMUSG00000096592	red
1676	ENSMUSG00000025017	turquoise
1677	ENSMUSG00000025019	red
1678	ENSMUSG00000063796	greenyellow
1679	ENSMUSG00000024661	yellow
1680	ENSMUSG00000117900	yellow
1681	ENSMUSG00000024737	turquoise
1682	ENSMUSG00000101389	turquoise
1683	ENSMUSG00000024675	turquoise
1684	ENSMUSG00000056290	turquoise
1685	ENSMUSG00000079419	turquoise
1686	ENSMUSG00000058470	turquoise
1687	ENSMUSG00000024677	turquoise
1688	ENSMUSG00000024679	turquoise
1689	ENSMUSG00000046805	turquoise
1690	ENSMUSG00000024696	turquoise
1691	ENSMUSG00000025224	brown
1692	ENSMUSG00000038843	turquoise
1693	ENSMUSG00000024659	blue
1694	ENSMUSG00000001750	pink
1695	ENSMUSG00000024885	turquoise
1696	ENSMUSG00000024866	turquoise
1697	ENSMUSG00000024871	magenta
1698	ENSMUSG00000024816	yellow
1699	ENSMUSG00000045664	yellow
1700	ENSMUSG00000024942	pink
1701	ENSMUSG00000120174	blue
1702	ENSMUSG00000099757	turquoise
1703	ENSMUSG00000018822	yellow
1704	ENSMUSG00000071656	blue
1705	ENSMUSG00000036908	turquoise
1706	ENSMUSG00000067571	yellow
1707	ENSMUSG00000075010	turquoise
1708	ENSMUSG00000099398	turquoise
1709	ENSMUSG00000024672	turquoise
1710	ENSMUSG00000024870	pink
1711	ENSMUSG00000024862	pink
1712	ENSMUSG00000024650	blue
1713	ENSMUSG00000069833	blue
1714	ENSMUSG00000095041	brown

## Sheet: Human tissue Modules
	gene_id	colors
1	ENSG00000230021	turquoise
2	ENSG00000225972	brown
3	ENSG00000278791	turquoise
4	ENSG00000229344	turquoise
5	ENSG00000198744	turquoise
6	ENSG00000228594	blue
7	ENSG00000272004	turquoise
8	ENSG00000227775	turquoise
9	ENSG00000271806	turquoise
10	ENSG00000069424	blue
11	ENSG00000116254	blue
12	ENSG00000225077	turquoise
13	ENSG00000097021	blue
14	ENSG00000049247	turquoise
15	ENSG00000142583	brown
16	ENSG00000223989	turquoise
17	ENSG00000203469	turquoise
18	ENSG00000226849	turquoise
19	ENSG00000171819	yellow
20	ENSG00000215910	turquoise
21	ENSG00000162493	brown
22	ENSG00000175147	turquoise
23	ENSG00000272510	turquoise
24	ENSG00000233078	turquoise
25	ENSG00000187144	turquoise
26	ENSG00000226526	turquoise
27	ENSG00000227751	turquoise
28	ENSG00000230424	turquoise
29	ENSG00000117242	turquoise
30	ENSG00000076864	blue
31	ENSG00000142798	yellow
32	ENSG00000173372	brown
33	ENSG00000159189	brown
34	ENSG00000173369	brown
35	ENSG00000158055	green
36	ENSG00000264443	turquoise
37	ENSG00000184454	yellow
38	ENSG00000261349	blue
39	ENSG00000228172	turquoise
40	ENSG00000158022	green
41	ENSG00000142684	turquoise
42	ENSG00000175793	green
43	ENSG00000253368	blue
44	ENSG00000169403	brown
45	ENSG00000180198	green
46	ENSG00000287510	turquoise
47	ENSG00000162511	brown
48	ENSG00000229044	turquoise
49	ENSG00000134668	green
50	ENSG00000162520	turquoise
51	ENSG00000227409	turquoise
52	ENSG00000020129	blue
53	ENSG00000233728	turquoise
54	ENSG00000226438	turquoise
55	ENSG00000116985	yellow
56	ENSG00000227278	turquoise
57	ENSG00000117016	blue
58	ENSG00000177181	blue
59	ENSG00000164007	yellow
60	ENSG00000228452	turquoise
61	ENSG00000229372	turquoise
62	ENSG00000178922	turquoise
63	ENSG00000225721	turquoise
64	ENSG00000132763	turquoise
65	ENSG00000228237	turquoise
66	ENSG00000142973	brown
67	ENSG00000162374	blue
68	ENSG00000085831	blue
69	ENSG00000169213	blue
70	ENSG00000272100	turquoise
71	ENSG00000232993	turquoise
72	ENSG00000236723	turquoise
73	ENSG00000116133	turquoise
74	ENSG00000287724	turquoise
75	ENSG00000242396	turquoise
76	ENSG00000184292	yellow
77	ENSG00000162598	red
78	ENSG00000240563	yellow
79	ENSG00000230798	yellow
80	ENSG00000231080	turquoise
81	ENSG00000116717	green
82	ENSG00000116729	brown
83	ENSG00000116745	turquoise
84	ENSG00000050628	blue
85	ENSG00000235079	turquoise
86	ENSG00000178965	blue
87	ENSG00000117069	yellow
88	ENSG00000137959	turquoise
89	ENSG00000055732	turquoise
90	ENSG00000142871	turquoise
91	ENSG00000287406	brown
92	ENSG00000225206	blue
93	ENSG00000117600	blue
94	ENSG00000118733	blue
95	ENSG00000116299	blue
96	ENSG00000228703	turquoise
97	ENSG00000134184	yellow
98	ENSG00000260246	turquoise
99	ENSG00000156150	turquoise
100	ENSG00000197106	blue
101	ENSG00000177301	blue
102	ENSG00000143119	brown
103	ENSG00000273221	turquoise
104	ENSG00000064886	green
105	ENSG00000143110	brown
106	ENSG00000121933	brown
107	ENSG00000282608	brown
108	ENSG00000237278	turquoise
109	ENSG00000226167	turquoise
110	ENSG00000134207	blue
111	ENSG00000203865	turquoise
112	ENSG00000155761	red
113	ENSG00000203855	blue
114	ENSG00000260941	blue
115	ENSG00000223779	blue
116	ENSG00000143127	yellow
117	ENSG00000211451	turquoise
118	ENSG00000234222	turquoise
119	ENSG00000178104	brown
120	ENSG00000150337	brown
121	ENSG00000259357	turquoise
122	ENSG00000213190	blue
123	ENSG00000224645	turquoise
124	ENSG00000213171	blue
125	ENSG00000163220	green
126	ENSG00000143546	green
127	ENSG00000160678	turquoise
128	ENSG00000272030	turquoise
129	ENSG00000243613	turquoise
130	ENSG00000233222	turquoise
131	ENSG00000143552	green
132	ENSG00000160716	blue
133	ENSG00000225855	turquoise
134	ENSG00000285677	turquoise
135	ENSG00000160781	turquoise
136	ENSG00000229953	turquoise
137	ENSG00000225670	turquoise
138	ENSG00000177807	brown
139	ENSG00000227741	turquoise
140	ENSG00000228606	turquoise
141	ENSG00000066294	brown
142	ENSG00000224985	turquoise
143	ENSG00000158869	brown
144	ENSG00000248485	blue
145	ENSG00000158887	yellow
146	ENSG00000143226	brown
147	ENSG00000173110	green
148	ENSG00000203747	brown
149	ENSG00000244682	brown
150	ENSG00000225217	brown
151	ENSG00000072694	brown
152	ENSG00000117152	blue
153	ENSG00000188859	blue
154	ENSG00000214262	turquoise
155	ENSG00000143153	blue
156	ENSG00000198734	brown
157	ENSG00000188404	brown
158	ENSG00000007908	blue
159	ENSG00000232959	turquoise
160	ENSG00000225243	turquoise
161	ENSG00000010932	turquoise
162	ENSG00000283152	turquoise
163	ENSG00000116147	brown
164	ENSG00000162782	blue
165	ENSG00000198216	blue
166	ENSG00000135838	brown
167	ENSG00000157064	blue
168	ENSG00000285894	yellow
169	ENSG00000000971	yellow
170	ENSG00000116833	grey
171	ENSG00000163395	blue
172	ENSG00000231871	turquoise
173	ENSG00000133067	turquoise
174	ENSG00000143858	blue
175	ENSG00000163485	turquoise
176	ENSG00000133048	green
177	ENSG00000188783	brown
178	ENSG00000286619	turquoise
179	ENSG00000224114	blue
180	ENSG00000203710	yellow
181	ENSG00000008118	blue
182	ENSG00000279333	turquoise
183	ENSG00000197520	brown
184	ENSG00000287684	brown
185	ENSG00000287338	green
186	ENSG00000187554	brown
187	ENSG00000143502	blue
188	ENSG00000234478	turquoise
189	ENSG00000233706	turquoise
190	ENSG00000236975	brown
191	ENSG00000228058	brown
192	ENSG00000224407	turquoise
193	ENSG00000135744	brown
194	ENSG00000223393	turquoise
195	ENSG00000231768	brown
196	ENSG00000228830	turquoise
197	ENSG00000168243	blue
198	ENSG00000198626	blue
199	ENSG00000133019	blue
200	ENSG00000180875	blue
201	ENSG00000197769	brown
202	ENSG00000227230	turquoise
203	ENSG00000232085	turquoise
204	ENSG00000203667	turquoise
205	ENSG00000162722	yellow
206	ENSG00000186487	blue
207	ENSG00000134321	turquoise
208	ENSG00000229740	brown
209	ENSG00000143882	turquoise
210	ENSG00000225649	yellow
211	ENSG00000163032	blue
212	ENSG00000170745	yellow
213	ENSG00000224220	turquoise
214	ENSG00000084731	blue
215	ENSG00000115155	blue
216	ENSG00000171303	blue
217	ENSG00000157851	turquoise
218	ENSG00000234945	turquoise
219	ENSG00000115226	blue
220	ENSG00000075426	green
221	ENSG00000213626	blue
222	ENSG00000013016	blue
223	ENSG00000230046	turquoise
224	ENSG00000285577	turquoise
225	ENSG00000273090	turquoise
226	ENSG00000205221	yellow
227	ENSG00000138061	yellow
228	ENSG00000232973	turquoise
229	ENSG00000287387	turquoise
230	ENSG00000138079	turquoise
231	ENSG00000151665	turquoise
232	ENSG00000236824	blue
233	ENSG00000170820	blue
234	ENSG00000119737	brown
235	ENSG00000238018	turquoise
236	ENSG00000240401	turquoise
237	ENSG00000119866	blue
238	ENSG00000236498	turquoise
239	ENSG00000286360	turquoise
240	ENSG00000226605	turquoise
241	ENSG00000231609	turquoise
242	ENSG00000273275	turquoise
243	ENSG00000169564	turquoise
244	ENSG00000075340	blue
245	ENSG00000163013	blue
246	ENSG00000286883	turquoise
247	ENSG00000159399	brown
248	ENSG00000204792	blue
249	ENSG00000115353	blue
250	ENSG00000042493	brown
251	ENSG00000168874	green
252	ENSG00000068615	blue
253	ENSG00000228363	turquoise
254	ENSG00000280721	turquoise
255	ENSG00000222041	yellow
256	ENSG00000225420	turquoise
257	ENSG00000211592	brown
258	ENSG00000243466	brown
259	ENSG00000175874	blue
260	ENSG00000115594	green
261	ENSG00000115602	brown
262	ENSG00000115665	blue
263	ENSG00000172965	yellow
264	ENSG00000235026	brown
265	ENSG00000115107	brown
266	ENSG00000224789	turquoise
267	ENSG00000155052	blue
268	ENSG00000173349	turquoise
269	ENSG00000178171	blue
270	ENSG00000163046	blue
271	ENSG00000183840	turquoise
272	ENSG00000176601	red
273	ENSG00000231890	turquoise
274	ENSG00000121966	brown
275	ENSG00000238057	turquoise
276	ENSG00000223911	turquoise
277	ENSG00000123610	yellow
278	ENSG00000286207	turquoise
279	ENSG00000162989	blue
280	ENSG00000136542	yellow
281	ENSG00000204380	turquoise
282	ENSG00000223642	turquoise
283	ENSG00000144290	blue
284	ENSG00000184611	blue
285	ENSG00000237750	blue
286	ENSG00000115290	yellow
287	ENSG00000136531	blue
288	ENSG00000144285	blue
289	ENSG00000136546	yellow
290	ENSG00000163092	yellow
291	ENSG00000227617	turquoise
292	ENSG00000128683	blue
293	ENSG00000238133	turquoise
294	ENSG00000229750	turquoise
295	ENSG00000128713	blue
296	ENSG00000128710	blue
297	ENSG00000128645	turquoise
298	ENSG00000279160	turquoise
299	ENSG00000079156	blue
300	ENSG00000237298	turquoise
301	ENSG00000271011	turquoise
302	ENSG00000270574	turquoise
303	ENSG00000267784	turquoise
304	ENSG00000150722	yellow
305	ENSG00000170396	blue
306	ENSG00000227227	turquoise
307	ENSG00000168542	yellow
308	ENSG00000228509	turquoise
309	ENSG00000128641	yellow
310	ENSG00000230408	turquoise
311	ENSG00000183308	turquoise
312	ENSG00000225610	turquoise
313	ENSG00000231955	turquoise
314	ENSG00000114948	blue
315	ENSG00000272851	turquoise
316	ENSG00000188674	blue
317	ENSG00000078018	blue
318	ENSG00000144406	blue
319	ENSG00000286965	brown
320	ENSG00000115414	yellow
321	ENSG00000235770	yellow
322	ENSG00000236886	turquoise
323	ENSG00000018280	brown
324	ENSG00000127831	turquoise
325	ENSG00000171450	blue
326	ENSG00000181378	red
327	ENSG00000127824	blue
328	ENSG00000054356	blue
329	ENSG00000175084	green
330	ENSG00000152049	green
331	ENSG00000171951	blue
332	ENSG00000274629	turquoise
333	ENSG00000144460	blue
334	ENSG00000273301	blue
335	ENSG00000153820	blue
336	ENSG00000163273	blue
337	ENSG00000171551	blue
338	ENSG00000237126	turquoise
339	ENSG00000241409	turquoise
340	ENSG00000188042	blue
341	ENSG00000115648	yellow
342	ENSG00000132329	brown
343	ENSG00000223374	turquoise
344	ENSG00000188011	blue
345	ENSG00000134115	blue
346	ENSG00000091181	red
347	ENSG00000235831	turquoise
348	ENSG00000288030	blue
349	ENSG00000144550	blue
350	ENSG00000269886	turquoise
351	ENSG00000287086	turquoise
352	ENSG00000157087	blue
353	ENSG00000132164	turquoise
354	ENSG00000157152	blue
355	ENSG00000224660	turquoise
356	ENSG00000131370	turquoise
357	ENSG00000249786	turquoise
358	ENSG00000272149	turquoise
359	ENSG00000172995	blue
360	ENSG00000163673	yellow
361	ENSG00000168329	blue
362	ENSG00000168314	turquoise
363	ENSG00000285885	turquoise
364	ENSG00000168032	blue
365	ENSG00000187094	blue
366	ENSG00000287629	turquoise
367	ENSG00000230970	turquoise
368	ENSG00000234617	turquoise
369	ENSG00000163815	blue
370	ENSG00000230530	turquoise
371	ENSG00000012223	turquoise
372	ENSG00000235236	turquoise
373	ENSG00000223343	turquoise
374	ENSG00000272434	turquoise
375	ENSG00000233276	brown
376	ENSG00000164061	blue
377	ENSG00000164076	blue
378	ENSG00000281691	turquoise
379	ENSG00000235016	turquoise
380	ENSG00000001617	green
381	ENSG00000186792	blue
382	ENSG00000010319	turquoise
383	ENSG00000056736	brown
384	ENSG00000157445	blue
385	ENSG00000244161	turquoise
386	ENSG00000272182	turquoise
387	ENSG00000163618	blue
388	ENSG00000163630	blue
389	ENSG00000241111	turquoise
390	ENSG00000163638	green
391	ENSG00000241158	green
392	ENSG00000183662	blue
393	ENSG00000244513	turquoise
394	ENSG00000240405	turquoise
395	ENSG00000288105	blue
396	ENSG00000206538	yellow
397	ENSG00000044524	turquoise
398	ENSG00000269028	turquoise
399	ENSG00000279658	turquoise
400	ENSG00000248839	turquoise
401	ENSG00000240891	blue
402	ENSG00000144834	blue
403	ENSG00000144857	brown
404	ENSG00000288079	brown
405	ENSG00000178075	brown
406	ENSG00000273394	turquoise
407	ENSG00000172020	blue
408	ENSG00000239268	brown
409	ENSG00000240393	brown
410	ENSG00000240661	turquoise
411	ENSG00000180353	brown
412	ENSG00000114013	brown
413	ENSG00000272758	turquoise
414	ENSG00000144908	brown
415	ENSG00000163884	brown
416	ENSG00000163885	red
417	ENSG00000114631	blue
418	ENSG00000172771	red
419	ENSG00000196353	blue
420	ENSG00000091513	turquoise
421	ENSG00000244062	turquoise
422	ENSG00000214280	turquoise
423	ENSG00000158258	blue
424	ENSG00000242479	turquoise
425	ENSG00000188582	blue
426	ENSG00000261051	green
427	ENSG00000241202	turquoise
428	ENSG00000239718	turquoise
429	ENSG00000047457	brown
430	ENSG00000241313	turquoise
431	ENSG00000206199	turquoise
432	ENSG00000181631	blue
433	ENSG00000174948	blue
434	ENSG00000196549	yellow
435	ENSG00000240666	turquoise
436	ENSG00000201778	turquoise
437	ENSG00000243150	turquoise
438	ENSG00000196542	blue
439	ENSG00000269888	turquoise
440	ENSG00000121871	blue
441	ENSG00000169064	red
442	ENSG00000114204	brown
443	ENSG00000163536	brown
444	ENSG00000270096	turquoise
445	ENSG00000013293	blue
446	ENSG00000286695	brown
447	ENSG00000231310	turquoise
448	ENSG00000270321	yellow
449	ENSG00000242539	turquoise
450	ENSG00000243799	turquoise
451	ENSG00000163888	blue
452	ENSG00000263826	turquoise
453	ENSG00000127241	brown
454	ENSG00000157005	blue
455	ENSG00000113916	brown
456	ENSG00000285938	green
457	ENSG00000163347	yellow
458	ENSG00000114279	blue
459	ENSG00000224855	turquoise
460	ENSG00000176945	blue
461	ENSG00000225822	turquoise
462	ENSG00000273013	turquoise
463	ENSG00000227375	turquoise
464	ENSG00000287286	turquoise
465	ENSG00000234136	turquoise
466	ENSG00000286755	turquoise
467	ENSG00000242686	turquoise
468	ENSG00000168993	blue
469	ENSG00000168824	blue
470	ENSG00000181215	blue
471	ENSG00000245748	turquoise
472	ENSG00000272620	turquoise
473	ENSG00000163995	blue
474	ENSG00000249780	blue
475	ENSG00000137441	yellow
476	ENSG00000145147	yellow
477	ENSG00000250243	blue
478	ENSG00000286318	blue
479	ENSG00000250092	blue
480	ENSG00000280650	blue
481	ENSG00000153012	blue
482	ENSG00000163394	blue
483	ENSG00000251410	turquoise
484	ENSG00000286596	turquoise
485	ENSG00000197057	red
486	ENSG00000174145	blue
487	ENSG00000249207	turquoise
488	ENSG00000250906	turquoise
489	ENSG00000154277	blue
490	ENSG00000163285	brown
491	ENSG00000109158	blue
492	ENSG00000163288	brown
493	ENSG00000260918	brown
494	ENSG00000282917	turquoise
495	ENSG00000198515	yellow
496	ENSG00000145248	blue
497	ENSG00000286161	turquoise
498	ENSG00000286599	turquoise
499	ENSG00000171476	brown
500	ENSG00000245067	turquoise
501	ENSG00000248692	turquoise
502	ENSG00000250125	brown
503	ENSG00000270228	turquoise
504	ENSG00000109205	green
505	ENSG00000080493	grey
506	ENSG00000081041	blue
507	ENSG00000186212	blue
508	ENSG00000138772	yellow
509	ENSG00000251442	brown
510	ENSG00000249307	brown
511	ENSG00000156269	brown
512	ENSG00000152785	blue
513	ENSG00000145287	brown
514	ENSG00000251260	turquoise
515	ENSG00000286618	turquoise
516	ENSG00000118777	turquoise
517	ENSG00000251095	turquoise
518	ENSG00000138722	green
519	ENSG00000214559	turquoise
520	ENSG00000196616	green
521	ENSG00000248144	yellow
522	ENSG00000145358	brown
523	ENSG00000169836	blue
524	ENSG00000188517	blue
525	ENSG00000138798	brown
526	ENSG00000249532	turquoise
527	ENSG00000173376	brown
528	ENSG00000164112	yellow
529	ENSG00000251372	brown
530	ENSG00000153132	blue
531	ENSG00000245112	turquoise
532	ENSG00000183090	blue
533	ENSG00000273621	turquoise
534	ENSG00000250902	turquoise
535	ENSG00000250771	brown
536	ENSG00000248208	brown
537	ENSG00000137462	brown
538	ENSG00000145428	blue
539	ENSG00000278981	turquoise
540	ENSG00000250910	turquoise
541	ENSG00000185149	yellow
542	ENSG00000109738	blue
543	ENSG00000248429	turquoise
544	ENSG00000250604	turquoise
545	ENSG00000286558	brown
546	ENSG00000168843	yellow
547	ENSG00000109472	brown
548	ENSG00000038295	yellow
549	ENSG00000248774	turquoise
550	ENSG00000145451	blue
551	ENSG00000248980	turquoise
552	ENSG00000177300	turquoise
553	ENSG00000249378	turquoise
554	ENSG00000215218	blue
555	ENSG00000078295	brown
556	ENSG00000250761	turquoise
557	ENSG00000215217	brown
558	ENSG00000250619	turquoise
559	ENSG00000271980	turquoise
560	ENSG00000145491	red
561	ENSG00000246214	turquoise
562	ENSG00000176788	blue
563	ENSG00000248223	turquoise
564	ENSG00000145526	blue
565	ENSG00000154162	blue
566	ENSG00000248874	green
567	ENSG00000113389	yellow
568	ENSG00000250234	turquoise
569	ENSG00000168685	brown
570	ENSG00000164188	brown
571	ENSG00000250629	brown
572	ENSG00000112936	green
573	ENSG00000198865	turquoise
574	ENSG00000250722	turquoise
575	ENSG00000272234	turquoise
576	ENSG00000112972	turquoise
577	ENSG00000261604	turquoise
578	ENSG00000164588	yellow
579	ENSG00000170571	blue
580	ENSG00000164287	yellow
581	ENSG00000262211	turquoise
582	ENSG00000145632	yellow
583	ENSG00000175857	brown
584	ENSG00000152932	blue
585	ENSG00000186479	blue
586	ENSG00000253744	turquoise
587	ENSG00000134061	brown
588	ENSG00000248664	turquoise
589	ENSG00000205571	yellow
590	ENSG00000226259	turquoise
591	ENSG00000230847	yellow
592	ENSG00000164326	blue
593	ENSG00000287090	brown
594	ENSG00000171617	blue
595	ENSG00000248881	turquoise
596	ENSG00000122012	blue
597	ENSG00000249825	turquoise
598	ENSG00000251675	turquoise
599	ENSG00000249042	turquoise
600	ENSG00000189127	blue
601	ENSG00000249772	turquoise
602	ENSG00000152348	turquoise
603	ENSG00000281327	brown
604	ENSG00000249835	turquoise
605	ENSG00000145681	yellow
606	ENSG00000250320	turquoise
607	ENSG00000233828	turquoise
608	ENSG00000285190	turquoise
609	ENSG00000287862	brown
610	ENSG00000248323	brown
611	ENSG00000173221	green
612	ENSG00000175426	blue
613	ENSG00000249180	turquoise
614	ENSG00000164308	blue
615	ENSG00000279232	turquoise
616	ENSG00000176857	brown
617	ENSG00000246859	turquoise
618	ENSG00000134986	turquoise
619	ENSG00000152503	blue
620	ENSG00000155324	brown
621	ENSG00000250602	turquoise
622	ENSG00000173926	brown
623	ENSG00000064651	turquoise
624	ENSG00000138829	yellow
625	ENSG00000164398	blue
626	ENSG00000053108	blue
627	ENSG00000266751	turquoise
628	ENSG00000224186	turquoise
629	ENSG00000145824	turquoise
630	ENSG00000146013	yellow
631	ENSG00000249971	turquoise
632	ENSG00000132563	blue
633	ENSG00000120738	turquoise
634	ENSG00000272742	turquoise
635	ENSG00000170458	brown
636	ENSG00000256453	turquoise
637	ENSG00000278936	turquoise
638	ENSG00000280026	turquoise
639	ENSG00000228737	turquoise
640	ENSG00000183775	blue
641	ENSG00000251556	turquoise
642	ENSG00000280780	turquoise
643	ENSG00000127743	yellow
644	ENSG00000182578	brown
645	ENSG00000011083	blue
646	ENSG00000070808	blue
647	ENSG00000211445	brown
648	ENSG00000186335	yellow
649	ENSG00000249035	turquoise
650	ENSG00000145888	blue
651	ENSG00000155511	blue
652	ENSG00000285868	turquoise
653	ENSG00000145864	blue
654	ENSG00000022355	blue
655	ENSG00000113327	blue
656	ENSG00000145934	yellow
657	ENSG00000184347	blue
658	ENSG00000113739	green
659	ENSG00000170091	blue
660	ENSG00000120149	brown
661	ENSG00000145920	blue
662	ENSG00000250909	turquoise
663	ENSG00000169258	blue
664	ENSG00000074317	blue
665	ENSG00000213347	turquoise
666	ENSG00000253144	turquoise
667	ENSG00000285865	turquoise
668	ENSG00000131459	brown
669	ENSG00000037280	green
670	ENSG00000286128	turquoise
671	ENSG00000233937	turquoise
672	ENSG00000228170	turquoise
673	ENSG00000137267	blue
674	ENSG00000185689	turquoise
675	ENSG00000124785	yellow
676	ENSG00000112799	brown
677	ENSG00000238221	turquoise
678	ENSG00000137198	brown
679	ENSG00000282024	brown
680	ENSG00000272269	turquoise
681	ENSG00000231754	blue
682	ENSG00000152954	blue
683	ENSG00000112312	brown
684	ENSG00000272558	turquoise
685	ENSG00000274750	brown
686	ENSG00000263426	yellow
687	ENSG00000204700	red
688	ENSG00000230598	red
689	ENSG00000197171	red
690	ENSG00000204655	turquoise
691	ENSG00000225864	turquoise
692	ENSG00000227766	turquoise
693	ENSG00000224328	turquoise
694	ENSG00000272540	turquoise
695	ENSG00000228789	brown
696	ENSG00000271581	turquoise
697	ENSG00000227198	turquoise
698	ENSG00000204396	blue
699	ENSG00000204389	green
700	ENSG00000204388	green
701	ENSG00000237080	turquoise
702	ENSG00000258388	turquoise
703	ENSG00000204301	green
704	ENSG00000198502	blue
705	ENSG00000229391	yellow
706	ENSG00000196735	blue
707	ENSG00000237541	brown
708	ENSG00000232629	green
709	ENSG00000263756	turquoise
710	ENSG00000096433	yellow
711	ENSG00000124493	blue
712	ENSG00000225339	turquoise
713	ENSG00000220583	turquoise
714	ENSG00000272325	turquoise
715	ENSG00000124507	blue
716	ENSG00000096060	brown
717	ENSG00000287458	brown
718	ENSG00000197753	turquoise
719	ENSG00000124762	green
720	ENSG00000235033	turquoise
721	ENSG00000095970	brown
722	ENSG00000124731	brown
723	ENSG00000271754	turquoise
724	ENSG00000112715	green
725	ENSG00000137225	yellow
726	ENSG00000249379	turquoise
727	ENSG00000146147	yellow
728	ENSG00000112175	yellow
729	ENSG00000287939	brown
730	ENSG00000218350	brown
731	ENSG00000232295	turquoise
732	ENSG00000185760	blue
733	ENSG00000080007	turquoise
734	ENSG00000111799	yellow
735	ENSG00000225793	turquoise
736	ENSG00000118407	turquoise
737	ENSG00000237174	turquoise
738	ENSG00000118402	blue
739	ENSG00000146250	yellow
740	ENSG00000065609	blue
741	ENSG00000135324	blue
742	ENSG00000228124	turquoise
743	ENSG00000112214	red
744	ENSG00000146267	blue
745	ENSG00000272398	blue
746	ENSG00000271730	turquoise
747	ENSG00000236326	turquoise
748	ENSG00000233558	turquoise
749	ENSG00000230202	blue
750	ENSG00000152661	brown
751	ENSG00000146352	blue
752	ENSG00000186439	brown
753	ENSG00000285691	brown
754	ENSG00000251920	turquoise
755	ENSG00000233351	turquoise
756	ENSG00000118523	grey
757	ENSG00000231023	turquoise
758	ENSG00000286438	turquoise
759	ENSG00000233138	turquoise
760	ENSG00000152822	blue
761	ENSG00000118492	red
762	ENSG00000225924	turquoise
763	ENSG00000281021	turquoise
764	ENSG00000231760	turquoise
765	ENSG00000131016	yellow
766	ENSG00000234577	turquoise
767	ENSG00000112038	blue
768	ENSG00000233893	turquoise
769	ENSG00000164694	yellow
770	ENSG00000231178	yellow
771	ENSG00000237927	green
772	ENSG00000112096	green
773	ENSG00000285441	turquoise
774	ENSG00000225683	brown
775	ENSG00000235538	brown
776	ENSG00000286573	brown
777	ENSG00000230627	brown
778	ENSG00000288584	brown
779	ENSG00000026297	brown
780	ENSG00000153303	yellow
781	ENSG00000226445	turquoise
782	ENSG00000188191	blue
783	ENSG00000257607	turquoise
784	ENSG00000136297	turquoise
785	ENSG00000230733	turquoise
786	ENSG00000232581	turquoise
787	ENSG00000122584	blue
788	ENSG00000197320	brown
789	ENSG00000006747	brown
790	ENSG00000106511	turquoise
791	ENSG00000237070	turquoise
792	ENSG00000106537	yellow
793	ENSG00000173452	blue
794	ENSG00000271133	turquoise
795	ENSG00000105877	red
796	ENSG00000285926	turquoise
797	ENSG00000136235	brown
798	ENSG00000122585	blue
799	ENSG00000086300	blue
800	ENSG00000253187	turquoise
801	ENSG00000005073	yellow
802	ENSG00000229893	turquoise
803	ENSG00000228421	turquoise
804	ENSG00000272638	turquoise
805	ENSG00000240583	brown
806	ENSG00000180347	turquoise
807	ENSG00000011426	turquoise
808	ENSG00000224101	turquoise
809	ENSG00000106483	turquoise
810	ENSG00000078053	blue
811	ENSG00000002746	blue
812	ENSG00000164708	turquoise
813	ENSG00000058404	blue
814	ENSG00000146674	brown
815	ENSG00000179869	yellow
816	ENSG00000228204	turquoise
817	ENSG00000170419	blue
818	ENSG00000224223	blue
819	ENSG00000226278	blue
820	ENSG00000272831	turquoise
821	ENSG00000230583	turquoise
822	ENSG00000185274	yellow
823	ENSG00000106133	turquoise
824	ENSG00000229018	turquoise
825	ENSG00000106683	blue
826	ENSG00000086730	brown
827	ENSG00000232729	turquoise
828	ENSG00000278416	turquoise
829	ENSG00000106211	brown
830	ENSG00000170027	blue
831	ENSG00000226230	turquoise
832	ENSG00000135218	turquoise
833	ENSG00000186472	blue
834	ENSG00000233073	turquoise
835	ENSG00000254003	turquoise
836	ENSG00000164692	yellow
837	ENSG00000273138	turquoise
838	ENSG00000231170	brown
839	ENSG00000004799	brown
840	ENSG00000006128	blue
841	ENSG00000106236	brown
842	ENSG00000166448	blue
843	ENSG00000106246	turquoise
844	ENSG00000176402	yellow
845	ENSG00000160862	yellow
846	ENSG00000224729	turquoise
847	ENSG00000106333	yellow
848	ENSG00000077080	blue
849	ENSG00000087085	blue
850	ENSG00000169876	turquoise
851	ENSG00000106366	brown
852	ENSG00000128564	blue
853	ENSG00000189056	yellow
854	ENSG00000253276	green
855	ENSG00000091137	turquoise
856	ENSG00000091136	yellow
857	ENSG00000105967	brown
858	ENSG00000106278	brown
859	ENSG00000279419	turquoise
860	ENSG00000170775	turquoise
861	ENSG00000242261	turquoise
862	ENSG00000135245	green
863	ENSG00000242902	turquoise
864	ENSG00000135253	turquoise
865	ENSG00000240571	turquoise
866	ENSG00000270823	turquoise
867	ENSG00000270953	blue
868	ENSG00000286214	blue
869	ENSG00000273489	turquoise
870	ENSG00000221866	blue
871	ENSG00000181072	blue
872	ENSG00000236279	blue
873	ENSG00000059377	brown
874	ENSG00000240889	turquoise
875	ENSG00000258227	brown
876	ENSG00000257743	yellow
877	ENSG00000165125	turquoise
878	ENSG00000231840	turquoise
879	ENSG00000178826	turquoise
880	ENSG00000170379	green
881	ENSG00000174469	blue
882	ENSG00000164867	green
883	ENSG00000244151	turquoise
884	ENSG00000272661	turquoise
885	ENSG00000241735	turquoise
886	ENSG00000157219	blue
887	ENSG00000164690	yellow
888	ENSG00000229851	turquoise
889	ENSG00000101825	yellow
890	ENSG00000183943	brown
891	ENSG00000169933	blue
892	ENSG00000196664	brown
893	ENSG00000101916	brown
894	ENSG00000101958	blue
895	ENSG00000281371	turquoise
896	ENSG00000086717	blue
897	ENSG00000237836	turquoise
898	ENSG00000184368	blue
899	ENSG00000047597	blue
900	ENSG00000171659	brown
901	ENSG00000065923	blue
902	ENSG00000008056	blue
903	ENSG00000017483	turquoise
904	ENSG00000204620	turquoise
905	ENSG00000102317	yellow
906	ENSG00000228343	turquoise
907	ENSG00000102007	brown
908	ENSG00000102003	blue
909	ENSG00000237341	turquoise
910	ENSG00000274588	blue
911	ENSG00000158578	turquoise
912	ENSG00000274536	brown
913	ENSG00000155659	brown
914	ENSG00000286077	turquoise
915	ENSG00000220925	turquoise
916	ENSG00000169562	turquoise
917	ENSG00000184388	blue
918	ENSG00000270641	blue
919	ENSG00000229807	blue
920	ENSG00000275625	turquoise
921	ENSG00000198934	blue
922	ENSG00000102290	blue
923	ENSG00000186310	blue
924	ENSG00000102362	brown
925	ENSG00000126950	blue
926	ENSG00000102385	yellow
927	ENSG00000228275	turquoise
928	ENSG00000133169	blue
929	ENSG00000288597	turquoise
930	ENSG00000133135	blue
931	ENSG00000077264	blue
932	ENSG00000077274	turquoise
933	ENSG00000072315	blue
934	ENSG00000147246	blue
935	ENSG00000174460	blue
936	ENSG00000125355	blue
937	ENSG00000009694	blue
938	ENSG00000230916	grey
939	ENSG00000171388	turquoise
940	ENSG00000147256	blue
941	ENSG00000171004	blue
942	ENSG00000147257	yellow
943	ENSG00000196972	blue
944	ENSG00000165370	blue
945	ENSG00000129682	blue
946	ENSG00000179542	blue
947	ENSG00000155966	blue
948	ENSG00000130032	yellow
949	ENSG00000011677	blue
950	ENSG00000268089	blue
951	ENSG00000183837	blue
952	ENSG00000225110	blue
953	ENSG00000067842	blue
954	ENSG00000198910	blue
955	ENSG00000280195	turquoise
956	ENSG00000198010	blue
957	ENSG00000285957	turquoise
958	ENSG00000286934	blue
959	ENSG00000091879	green
960	ENSG00000233295	blue
961	ENSG00000272267	turquoise
962	ENSG00000253230	blue
963	ENSG00000003989	brown
964	ENSG00000175445	yellow
965	ENSG00000168546	blue
966	ENSG00000158806	blue
967	ENSG00000168481	blue
968	ENSG00000168490	blue
969	ENSG00000104635	green
970	ENSG00000254230	turquoise
971	ENSG00000253200	turquoise
972	ENSG00000179388	turquoise
973	ENSG00000173530	green
974	ENSG00000159167	green
975	ENSG00000042980	brown
976	ENSG00000272163	turquoise
977	ENSG00000104722	blue
978	ENSG00000277586	blue
979	ENSG00000221818	yellow
980	ENSG00000015592	turquoise
981	ENSG00000120903	blue
982	ENSG00000120885	brown
983	ENSG00000168079	yellow
984	ENSG00000214050	blue
985	ENSG00000259607	turquoise
986	ENSG00000254129	turquoise
987	ENSG00000272256	turquoise
988	ENSG00000157168	blue
989	ENSG00000280064	turquoise
990	ENSG00000187840	brown
991	ENSG00000253356	turquoise
992	ENSG00000254898	turquoise
993	ENSG00000255201	turquoise
994	ENSG00000253645	turquoise
995	ENSG00000176907	yellow
996	ENSG00000165061	blue
997	ENSG00000253133	turquoise
998	ENSG00000264578	turquoise
999	ENSG00000029534	blue
1000	ENSG00000221869	green
1001	ENSG00000034239	red
1002	ENSG00000168333	brown
1003	ENSG00000082556	blue
1004	ENSG00000254204	turquoise
1005	ENSG00000170786	blue
1006	ENSG00000181195	blue
1007	ENSG00000254377	blue
1008	ENSG00000182674	blue
1009	ENSG00000137558	green
1010	ENSG00000104435	blue
1011	ENSG00000188856	brown
1012	ENSG00000147588	yellow
1013	ENSG00000184672	blue
1014	ENSG00000104327	blue
1015	ENSG00000253358	turquoise
1016	ENSG00000253722	turquoise
1017	ENSG00000104413	yellow
1018	ENSG00000254307	turquoise
1019	ENSG00000175305	turquoise
1020	ENSG00000254224	turquoise
1021	ENSG00000245970	turquoise
1022	ENSG00000156486	blue
1023	ENSG00000287952	turquoise
1024	ENSG00000034677	brown
1025	ENSG00000253629	turquoise
1026	ENSG00000254236	turquoise
1027	ENSG00000253851	turquoise
1028	ENSG00000174417	blue
1029	ENSG00000205038	turquoise
1030	ENSG00000147642	brown
1031	ENSG00000253327	turquoise
1032	ENSG00000286282	turquoise
1033	ENSG00000187955	yellow
1034	ENSG00000147697	turquoise
1035	ENSG00000184156	blue
1036	ENSG00000223697	turquoise
1037	ENSG00000155926	brown
1038	ENSG00000147724	blue
1039	ENSG00000169427	blue
1040	ENSG00000282164	blue
1041	ENSG00000287677	yellow
1042	ENSG00000160886	turquoise
1043	ENSG00000176956	blue
1044	ENSG00000279605	turquoise
1045	ENSG00000285599	turquoise
1046	ENSG00000255182	turquoise
1047	ENSG00000254402	turquoise
1048	ENSG00000236199	turquoise
1049	ENSG00000286670	turquoise
1050	ENSG00000107249	brown
1051	ENSG00000265735	turquoise
1052	ENSG00000107165	blue
1053	ENSG00000107295	blue
1054	ENSG00000178031	yellow
1055	ENSG00000107105	blue
1056	ENSG00000260412	blue
1057	ENSG00000174482	blue
1058	ENSG00000188133	yellow
1059	ENSG00000010438	blue
1060	ENSG00000230729	turquoise
1061	ENSG00000122733	blue
1062	ENSG00000107159	green
1063	ENSG00000215183	turquoise
1064	ENSG00000236083	turquoise
1065	ENSG00000196196	grey
1066	ENSG00000236816	blue
1067	ENSG00000276128	blue
1068	ENSG00000234665	turquoise
1069	ENSG00000135063	brown
1070	ENSG00000236060	brown
1071	ENSG00000225434	turquoise
1072	ENSG00000228024	brown
1073	ENSG00000235298	turquoise
1074	ENSG00000285987	brown
1075	ENSG00000196730	brown
1076	ENSG00000148082	blue
1077	ENSG00000165025	brown
1078	ENSG00000165030	green
1079	ENSG00000127083	grey
1080	ENSG00000226721	turquoise
1081	ENSG00000271155	turquoise
1082	ENSG00000136929	turquoise
1083	ENSG00000106789	blue
1084	ENSG00000136928	blue
1085	ENSG00000204291	yellow
1086	ENSG00000254571	turquoise
1087	ENSG00000119326	yellow
1088	ENSG00000136867	turquoise
1089	ENSG00000095303	brown
1090	ENSG00000287782	turquoise
1091	ENSG00000136944	blue
1092	ENSG00000106976	blue
1093	ENSG00000225951	turquoise
1094	ENSG00000280758	turquoise
1095	ENSG00000175287	brown
1096	ENSG00000286078	turquoise
1097	ENSG00000148344	yellow
1098	ENSG00000176868	turquoise
1099	ENSG00000196990	blue
1100	ENSG00000176884	blue
1101	ENSG00000212864	blue
1102	ENSG00000254559	turquoise
1103	ENSG00000185201	green
1104	ENSG00000142089	brown
1105	ENSG00000184524	blue
1106	ENSG00000198788	turquoise
1107	ENSG00000235027	turquoise
1108	ENSG00000238184	turquoise
1109	ENSG00000276015	turquoise
1110	ENSG00000181649	blue
1111	ENSG00000247473	turquoise
1112	ENSG00000244734	turquoise
1113	ENSG00000181017	green
1114	ENSG00000181009	green
1115	ENSG00000170955	turquoise
1116	ENSG00000166333	turquoise
1117	ENSG00000255680	turquoise
1118	ENSG00000166394	yellow
1119	ENSG00000254665	turquoise
1120	ENSG00000175352	blue
1121	ENSG00000246273	turquoise
1122	ENSG00000148926	green
1123	ENSG00000177112	turquoise
1124	ENSG00000133800	brown
1125	ENSG00000254418	turquoise
1126	ENSG00000199883	brown
1127	ENSG00000006611	turquoise
1128	ENSG00000129159	blue
1129	ENSG00000110786	blue
1130	ENSG00000254453	turquoise
1131	ENSG00000254894	turquoise
1132	ENSG00000165970	blue
1133	ENSG00000165973	blue
1134	ENSG00000091664	blue
1135	ENSG00000134343	blue
1136	ENSG00000182255	blue
1137	ENSG00000007372	brown
1138	ENSG00000255252	turquoise
1139	ENSG00000186714	turquoise
1140	ENSG00000026508	brown
1141	ENSG00000255443	turquoise
1142	ENSG00000255004	brown
1143	ENSG00000255542	turquoise
1144	ENSG00000246250	turquoise
1145	ENSG00000283375	turquoise
1146	ENSG00000187479	green
1147	ENSG00000254693	turquoise
1148	ENSG00000019505	blue
1149	ENSG00000255498	turquoise
1150	ENSG00000110492	yellow
1151	ENSG00000247675	turquoise
1152	ENSG00000110536	turquoise
1153	ENSG00000231880	turquoise
1154	ENSG00000172247	turquoise
1155	ENSG00000287538	brown
1156	ENSG00000286983	grey
1157	ENSG00000254662	turquoise
1158	ENSG00000269570	turquoise
1159	ENSG00000242689	yellow
1160	ENSG00000280010	yellow
1161	ENSG00000255139	turquoise
1162	ENSG00000110077	brown
1163	ENSG00000110079	brown
1164	ENSG00000166927	brown
1165	ENSG00000166928	brown
1166	ENSG00000167995	turquoise
1167	ENSG00000167996	turquoise
1168	ENSG00000255118	turquoise
1169	ENSG00000255126	turquoise
1170	ENSG00000256116	turquoise
1171	ENSG00000068976	turquoise
1172	ENSG00000187066	turquoise
1173	ENSG00000254501	turquoise
1174	ENSG00000245532	green
1175	ENSG00000270117	turquoise
1176	ENSG00000172803	turquoise
1177	ENSG00000245156	turquoise
1178	ENSG00000254452	turquoise
1179	ENSG00000179292	turquoise
1180	ENSG00000286688	turquoise
1181	ENSG00000173898	blue
1182	ENSG00000173227	blue
1183	ENSG00000287934	turquoise
1184	ENSG00000172508	turquoise
1185	ENSG00000255949	turquoise
1186	ENSG00000255031	turquoise
1187	ENSG00000260808	turquoise
1188	ENSG00000075388	yellow
1189	ENSG00000254721	turquoise
1190	ENSG00000255539	turquoise
1191	ENSG00000246889	turquoise
1192	ENSG00000251143	turquoise
1193	ENSG00000256007	turquoise
1194	ENSG00000256928	turquoise
1195	ENSG00000256448	turquoise
1196	ENSG00000256148	turquoise
1197	ENSG00000256034	turquoise
1198	ENSG00000165434	blue
1199	ENSG00000254429	turquoise
1200	ENSG00000254963	turquoise
1201	ENSG00000149257	green
1202	ENSG00000062282	yellow
1203	ENSG00000137507	green
1204	ENSG00000245832	brown
1205	ENSG00000269939	turquoise
1206	ENSG00000255082	turquoise
1207	ENSG00000214376	blue
1208	ENSG00000256469	turquoise
1209	ENSG00000266192	turquoise
1210	ENSG00000149972	blue
1211	ENSG00000254422	turquoise
1212	ENSG00000170962	yellow
1213	ENSG00000152402	blue
1214	ENSG00000288012	turquoise
1215	ENSG00000255467	turquoise
1216	ENSG00000285696	turquoise
1217	ENSG00000185742	blue
1218	ENSG00000166682	brown
1219	ENSG00000109906	brown
1220	ENSG00000286463	green
1221	ENSG00000166741	green
1222	ENSG00000278768	turquoise
1223	ENSG00000254528	turquoise
1224	ENSG00000177098	blue
1225	ENSG00000149573	green
1226	ENSG00000254873	turquoise
1227	ENSG00000255435	turquoise
1228	ENSG00000118094	turquoise
1229	ENSG00000255422	turquoise
1230	ENSG00000160683	turquoise
1231	ENSG00000255114	turquoise
1232	ENSG00000172350	blue
1233	ENSG00000076706	yellow
1234	ENSG00000245385	turquoise
1235	ENSG00000154096	blue
1236	ENSG00000263873	turquoise
1237	ENSG00000166257	blue
1238	ENSG00000154146	blue
1239	ENSG00000254941	turquoise
1240	ENSG00000221932	turquoise
1241	ENSG00000149418	green
1242	ENSG00000183715	blue
1243	ENSG00000205696	brown
1244	ENSG00000287560	brown
1245	ENSG00000067057	blue
1246	ENSG00000237399	turquoise
1247	ENSG00000187134	brown
1248	ENSG00000287566	grey
1249	ENSG00000151655	turquoise
1250	ENSG00000228302	turquoise
1251	ENSG00000229124	turquoise
1252	ENSG00000234961	turquoise
1253	ENSG00000260314	brown
1254	ENSG00000148482	grey
1255	ENSG00000226083	turquoise
1256	ENSG00000077327	red
1257	ENSG00000165309	red
1258	ENSG00000151025	blue
1259	ENSG00000280809	brown
1260	ENSG00000136750	blue
1261	ENSG00000077420	brown
1262	ENSG00000274985	turquoise
1263	ENSG00000227253	turquoise
1264	ENSG00000238258	turquoise
1265	ENSG00000185904	blue
1266	ENSG00000165731	blue
1267	ENSG00000165507	green
1268	ENSG00000226937	turquoise
1269	ENSG00000285294	brown
1270	ENSG00000150175	red
1271	ENSG00000170324	brown
1272	ENSG00000285786	brown
1273	ENSG00000226576	turquoise
1274	ENSG00000165606	blue
1275	ENSG00000070748	blue
1276	ENSG00000187714	blue
1277	ENSG00000197444	blue
1278	ENSG00000188611	blue
1279	ENSG00000165443	brown
1280	ENSG00000165449	brown
1281	ENSG00000232682	turquoise
1282	ENSG00000122877	yellow
1283	ENSG00000156510	yellow
1284	ENSG00000214688	turquoise
1285	ENSG00000107738	brown
1286	ENSG00000168209	green
1287	ENSG00000269926	turquoise
1288	ENSG00000233144	turquoise
1289	ENSG00000221817	turquoise
1290	ENSG00000279689	turquoise
1291	ENSG00000224195	turquoise
1292	ENSG00000228748	turquoise
1293	ENSG00000235426	turquoise
1294	ENSG00000279399	turquoise
1295	ENSG00000285739	brown
1296	ENSG00000285972	brown
1297	ENSG00000122367	turquoise
1298	ENSG00000173267	blue
1299	ENSG00000148671	turquoise
1300	ENSG00000180139	turquoise
1301	ENSG00000152779	brown
1302	ENSG00000148680	blue
1303	ENSG00000107438	green
1304	ENSG00000197430	turquoise
1305	ENSG00000155629	brown
1306	ENSG00000187122	blue
1307	ENSG00000213390	yellow
1308	ENSG00000120057	yellow
1309	ENSG00000119946	blue
1310	ENSG00000120053	blue
1311	ENSG00000059915	blue
1312	ENSG00000273262	turquoise
1313	ENSG00000282772	turquoise
1314	ENSG00000148798	blue
1315	ENSG00000107954	blue
1316	ENSG00000156395	blue
1317	ENSG00000108018	yellow
1318	ENSG00000272160	turquoise
1319	ENSG00000151892	yellow
1320	ENSG00000266200	yellow
1321	ENSG00000165863	yellow
1322	ENSG00000232767	turquoise
1323	ENSG00000165868	yellow
1324	ENSG00000165646	turquoise
1325	ENSG00000232139	turquoise
1326	ENSG00000188613	brown
1327	ENSG00000151929	brown
1328	ENSG00000154478	blue
1329	ENSG00000223528	turquoise
1330	ENSG00000287427	yellow
1331	ENSG00000108001	blue
1332	ENSG00000171811	red
1333	ENSG00000130643	blue
1334	ENSG00000120645	blue
1335	ENSG00000258092	turquoise
1336	ENSG00000053702	yellow
1337	ENSG00000111218	blue
1338	ENSG00000256654	blue
1339	ENSG00000111262	blue
1340	ENSG00000130037	brown
1341	ENSG00000139193	turquoise
1342	ENSG00000139190	blue
1343	ENSG00000269968	turquoise
1344	ENSG00000247853	turquoise
1345	ENSG00000219410	turquoise
1346	ENSG00000139200	blue
1347	ENSG00000250510	blue
1348	ENSG00000111674	blue
1349	ENSG00000111678	turquoise
1350	ENSG00000272173	turquoise
1351	ENSG00000139182	blue
1352	ENSG00000177575	brown
1353	ENSG00000171860	brown
1354	ENSG00000244050	turquoise
1355	ENSG00000166523	brown
1356	ENSG00000214776	grey
1357	ENSG00000172322	grey
1358	ENSG00000255958	turquoise
1359	ENSG00000060140	blue
1360	ENSG00000060138	green
1361	ENSG00000013588	green
1362	ENSG00000273079	blue
1363	ENSG00000182993	turquoise
1364	ENSG00000179256	turquoise
1365	ENSG00000286107	turquoise
1366	ENSG00000008394	brown
1367	ENSG00000255644	turquoise
1368	ENSG00000060982	blue
1369	ENSG00000255750	turquoise
1370	ENSG00000247903	turquoise
1371	ENSG00000256747	turquoise
1372	ENSG00000256512	turquoise
1373	ENSG00000257530	turquoise
1374	ENSG00000110975	blue
1375	ENSG00000018236	brown
1376	ENSG00000257680	brown
1377	ENSG00000165966	brown
1378	ENSG00000257225	turquoise
1379	ENSG00000184613	blue
1380	ENSG00000268069	turquoise
1381	ENSG00000177875	blue
1382	ENSG00000257653	turquoise
1383	ENSG00000139549	yellow
1384	ENSG00000123416	turquoise
1385	ENSG00000258017	turquoise
1386	ENSG00000167553	turquoise
1387	ENSG00000258232	turquoise
1388	ENSG00000135406	blue
1389	ENSG00000086159	turquoise
1390	ENSG00000167588	turquoise
1391	ENSG00000196876	blue
1392	ENSG00000123358	turquoise
1393	ENSG00000259884	turquoise
1394	ENSG00000257663	turquoise
1395	ENSG00000257337	turquoise
1396	ENSG00000167779	yellow
1397	ENSG00000257808	turquoise
1398	ENSG00000257550	turquoise
1399	ENSG00000228630	brown
1400	ENSG00000161638	green
1401	ENSG00000123360	blue
1402	ENSG00000257390	turquoise
1403	ENSG00000185664	red
1404	ENSG00000258554	turquoise
1405	ENSG00000197728	grey
1406	ENSG00000257553	turquoise
1407	ENSG00000257809	turquoise
1408	ENSG00000257303	turquoise
1409	ENSG00000166863	blue
1410	ENSG00000166866	turquoise
1411	ENSG00000259125	turquoise
1412	ENSG00000182379	blue
1413	ENSG00000224713	turquoise
1414	ENSG00000135454	blue
1415	ENSG00000257342	turquoise
1416	ENSG00000255850	turquoise
1417	ENSG00000255629	turquoise
1418	ENSG00000280320	turquoise
1419	ENSG00000111490	blue
1420	ENSG00000255693	blue
1421	ENSG00000156076	brown
1422	ENSG00000257181	turquoise
1423	ENSG00000090382	brown
1424	ENSG00000287132	turquoise
1425	ENSG00000258168	turquoise
1426	ENSG00000277247	turquoise
1427	ENSG00000153233	blue
1428	ENSG00000257386	turquoise
1429	ENSG00000166006	blue
1430	ENSG00000257453	turquoise
1431	ENSG00000067715	blue
1432	ENSG00000072041	blue
1433	ENSG00000274021	turquoise
1434	ENSG00000139329	yellow
1435	ENSG00000187510	yellow
1436	ENSG00000255794	blue
1437	ENSG00000279798	blue
1438	ENSG00000139354	yellow
1439	ENSG00000196091	brown
1440	ENSG00000281344	turquoise
1441	ENSG00000204954	turquoise
1442	ENSG00000257545	brown
1443	ENSG00000111783	brown
1444	ENSG00000257711	brown
1445	ENSG00000257918	turquoise
1446	ENSG00000110876	brown
1447	ENSG00000110887	brown
1448	ENSG00000166111	blue
1449	ENSG00000122986	brown
1450	ENSG00000111249	blue
1451	ENSG00000089169	blue
1452	ENSG00000258034	turquoise
1453	ENSG00000171435	blue
1454	ENSG00000274859	turquoise
1455	ENSG00000139767	blue
1456	ENSG00000152137	brown
1457	ENSG00000256609	brown
1458	ENSG00000255857	turquoise
1459	ENSG00000157782	blue
1460	ENSG00000256364	turquoise
1461	ENSG00000256569	turquoise
1462	ENSG00000286248	turquoise
1463	ENSG00000176383	turquoise
1464	ENSG00000256152	turquoise
1465	ENSG00000280634	turquoise
1466	ENSG00000256659	blue
1467	ENSG00000151948	blue
1468	ENSG00000257000	turquoise
1469	ENSG00000182870	blue
1470	ENSG00000279516	turquoise
1471	ENSG00000278291	turquoise
1472	ENSG00000102678	blue
1473	ENSG00000127863	yellow
1474	ENSG00000238169	turquoise
1475	ENSG00000132932	blue
1476	ENSG00000285935	turquoise
1477	ENSG00000102755	green
1478	ENSG00000132938	blue
1479	ENSG00000132965	brown
1480	ENSG00000102802	green
1481	ENSG00000133101	blue
1482	ENSG00000150893	yellow
1483	ENSG00000179813	red
1484	ENSG00000273149	turquoise
1485	ENSG00000214455	turquoise
1486	ENSG00000215475	blue
1487	ENSG00000102468	blue
1488	ENSG00000229111	turquoise
1489	ENSG00000285444	turquoise
1490	ENSG00000231856	brown
1491	ENSG00000136099	blue
1492	ENSG00000278722	turquoise
1493	ENSG00000234527	turquoise
1494	ENSG00000102554	turquoise
1495	ENSG00000178734	yellow
1496	ENSG00000223458	yellow
1497	ENSG00000236051	turquoise
1498	ENSG00000286746	turquoise
1499	ENSG00000229246	yellow
1500	ENSG00000185352	blue
1501	ENSG00000231194	turquoise
1502	ENSG00000284966	turquoise
1503	ENSG00000234854	brown
1504	ENSG00000275830	brown
1505	ENSG00000276269	brown
1506	ENSG00000187498	green
1507	ENSG00000134871	green
1508	ENSG00000198805	brown
1509	ENSG00000258908	turquoise
1510	ENSG00000258451	turquoise
1511	ENSG00000169413	green
1512	ENSG00000257096	turquoise
1513	ENSG00000155465	brown
1514	ENSG00000237054	turquoise
1515	ENSG00000259018	turquoise
1516	ENSG00000258727	turquoise
1517	ENSG00000092051	blue
1518	ENSG00000100884	blue
1519	ENSG00000287765	turquoise
1520	ENSG00000136305	turquoise
1521	ENSG00000100445	turquoise
1522	ENSG00000257831	turquoise
1523	ENSG00000285608	turquoise
1524	ENSG00000258342	turquoise
1525	ENSG00000257826	turquoise
1526	ENSG00000258680	turquoise
1527	ENSG00000285830	turquoise
1528	ENSG00000165379	blue
1529	ENSG00000168282	turquoise
1530	ENSG00000258377	turquoise
1531	ENSG00000278771	turquoise
1532	ENSG00000259071	turquoise
1533	ENSG00000258843	turquoise
1534	ENSG00000186469	yellow
1535	ENSG00000259007	turquoise
1536	ENSG00000259049	turquoise
1537	ENSG00000259133	turquoise
1538	ENSG00000139970	blue
1539	ENSG00000258777	turquoise
1540	ENSG00000139973	blue
1541	ENSG00000140015	blue
1542	ENSG00000126785	yellow
1543	ENSG00000258800	turquoise
1544	ENSG00000272909	turquoise
1545	ENSG00000175985	blue
1546	ENSG00000259033	turquoise
1547	ENSG00000006432	blue
1548	ENSG00000285612	turquoise
1549	ENSG00000285518	turquoise
1550	ENSG00000258944	turquoise
1551	ENSG00000258660	turquoise
1552	ENSG00000183379	blue
1553	ENSG00000224721	turquoise
1554	ENSG00000258876	turquoise
1555	ENSG00000259081	turquoise
1556	ENSG00000258301	turquoise
1557	ENSG00000165409	brown
1558	ENSG00000277801	turquoise
1559	ENSG00000258424	turquoise
1560	ENSG00000140090	brown
1561	ENSG00000100604	blue
1562	ENSG00000165949	turquoise
1563	ENSG00000119698	blue
1564	ENSG00000197249	brown
1565	ENSG00000188488	brown
1566	ENSG00000273259	green
1567	ENSG00000196136	green
1568	ENSG00000250366	blue
1569	ENSG00000232573	brown
1570	ENSG00000258749	turquoise
1571	ENSG00000259052	turquoise
1572	ENSG00000258504	turquoise
1573	ENSG00000258666	turquoise
1574	ENSG00000214548	blue
1575	ENSG00000254656	blue
1576	ENSG00000225746	blue
1577	ENSG00000258959	turquoise
1578	ENSG00000166126	turquoise
1579	ENSG00000258986	blue
1580	ENSG00000258430	turquoise
1581	ENSG00000099814	blue
1582	ENSG00000185567	blue
1583	ENSG00000211892	brown
1584	ENSG00000211896	grey
1585	ENSG00000211964	brown
1586	ENSG00000180229	brown
1587	ENSG00000254585	blue
1588	ENSG00000257647	turquoise
1589	ENSG00000270814	blue
1590	ENSG00000280234	blue
1591	ENSG00000166206	blue
1592	ENSG00000186297	blue
1593	ENSG00000182256	blue
1594	ENSG00000134160	grey
1595	ENSG00000198826	yellow
1596	ENSG00000285948	turquoise
1597	ENSG00000166922	blue
1598	ENSG00000184984	brown
1599	ENSG00000259468	turquoise
1600	ENSG00000279364	turquoise
1601	ENSG00000137801	yellow
1602	ENSG00000278621	turquoise
1603	ENSG00000140323	blue
1604	ENSG00000259536	turquoise
1605	ENSG00000128917	green
1606	ENSG00000128965	blue
1607	ENSG00000174171	turquoise
1608	ENSG00000261002	turquoise
1609	ENSG00000261684	turquoise
1610	ENSG00000278769	turquoise
1611	ENSG00000246283	turquoise
1612	ENSG00000237289	blue
1613	ENSG00000223572	blue
1614	ENSG00000166763	blue
1615	ENSG00000221792	turquoise
1616	ENSG00000184716	turquoise
1617	ENSG00000259595	turquoise
1618	ENSG00000259352	turquoise
1619	ENSG00000287704	brown
1620	ENSG00000259255	brown
1621	ENSG00000188467	turquoise
1622	ENSG00000140285	yellow
1623	ENSG00000170236	turquoise
1624	ENSG00000259773	turquoise
1625	ENSG00000137869	yellow
1626	ENSG00000186417	turquoise
1627	ENSG00000259678	turquoise
1628	ENSG00000259185	turquoise
1629	ENSG00000137766	blue
1630	ENSG00000259941	turquoise
1631	ENSG00000261265	turquoise
1632	ENSG00000259353	turquoise
1633	ENSG00000225798	turquoise
1634	ENSG00000171956	brown
1635	ENSG00000259564	turquoise
1636	ENSG00000259498	turquoise
1637	ENSG00000259627	turquoise
1638	ENSG00000259589	turquoise
1639	ENSG00000157734	turquoise
1640	ENSG00000103710	brown
1641	ENSG00000138615	yellow
1642	ENSG00000260773	turquoise
1643	ENSG00000188501	yellow
1644	ENSG00000137834	green
1645	ENSG00000137831	yellow
1646	ENSG00000274297	turquoise
1647	ENSG00000260037	turquoise
1648	ENSG00000261460	turquoise
1649	ENSG00000140481	red
1650	ENSG00000198794	blue
1651	ENSG00000260206	turquoise
1652	ENSG00000279033	turquoise
1653	ENSG00000260776	brown
1654	ENSG00000272418	turquoise
1655	ENSG00000279694	turquoise
1656	ENSG00000166426	turquoise
1657	ENSG00000235711	blue
1658	ENSG00000169330	blue
1659	ENSG00000270919	turquoise
1660	ENSG00000103723	blue
1661	ENSG00000286817	turquoise
1662	ENSG00000273747	turquoise
1663	ENSG00000276278	turquoise
1664	ENSG00000176700	turquoise
1665	ENSG00000259375	turquoise
1666	ENSG00000259544	turquoise
1667	ENSG00000279945	turquoise
1668	ENSG00000259948	turquoise
1669	ENSG00000166819	brown
1670	ENSG00000259661	turquoise
1671	ENSG00000185518	yellow
1672	ENSG00000258761	turquoise
1673	ENSG00000140563	yellow
1674	ENSG00000261054	turquoise
1675	ENSG00000184254	turquoise
1676	ENSG00000259583	turquoise
1677	ENSG00000259172	turquoise
1678	ENSG00000188536	yellow
1679	ENSG00000161999	turquoise
1680	ENSG00000007516	blue
1681	ENSG00000261641	turquoise
1682	ENSG00000162032	turquoise
1683	ENSG00000127561	blue
1684	ENSG00000261532	turquoise
1685	ENSG00000261093	turquoise
1686	ENSG00000127564	turquoise
1687	ENSG00000078328	blue
1688	ENSG00000260350	turquoise
1689	ENSG00000259939	turquoise
1690	ENSG00000260349	turquoise
1691	ENSG00000183454	blue
1692	ENSG00000256013	turquoise
1693	ENSG00000262732	turquoise
1694	ENSG00000260017	turquoise
1695	ENSG00000261465	turquoise
1696	ENSG00000261759	turquoise
1697	ENSG00000260934	turquoise
1698	ENSG00000261312	turquoise
1699	ENSG00000174628	turquoise
1700	ENSG00000158486	red
1701	ENSG00000122254	blue
1702	ENSG00000280400	turquoise
1703	ENSG00000261723	turquoise
1704	ENSG00000166869	yellow
1705	ENSG00000259955	turquoise
1706	ENSG00000176046	brown
1707	ENSG00000260570	turquoise
1708	ENSG00000103495	turquoise
1709	ENSG00000259952	turquoise
1710	ENSG00000238045	turquoise
1711	ENSG00000278713	turquoise
1712	ENSG00000174938	blue
1713	ENSG00000274904	turquoise
1714	ENSG00000090238	blue
1715	ENSG00000239791	turquoise
1716	ENSG00000280211	turquoise
1717	ENSG00000099365	blue
1718	ENSG00000280160	turquoise
1719	ENSG00000260304	turquoise
1720	ENSG00000140675	turquoise
1721	ENSG00000286473	blue
1722	ENSG00000140795	red
1723	ENSG00000260281	turquoise
1724	ENSG00000102924	blue
1725	ENSG00000260616	turquoise
1726	ENSG00000279344	turquoise
1727	ENSG00000260621	turquoise
1728	ENSG00000087250	brown
1729	ENSG00000125148	brown
1730	ENSG00000260549	brown
1731	ENSG00000169715	brown
1732	ENSG00000205364	brown
1733	ENSG00000205362	brown
1734	ENSG00000198417	brown
1735	ENSG00000125144	brown
1736	ENSG00000187193	brown
1737	ENSG00000102931	turquoise
1738	ENSG00000260927	turquoise
1739	ENSG00000103034	blue
1740	ENSG00000260755	turquoise
1741	ENSG00000089505	brown
1742	ENSG00000260465	turquoise
1743	ENSG00000159713	turquoise
1744	ENSG00000262160	turquoise
1745	ENSG00000039068	yellow
1746	ENSG00000260798	turquoise
1747	ENSG00000260999	turquoise
1748	ENSG00000261602	turquoise
1749	ENSG00000262136	turquoise
1750	ENSG00000247228	turquoise
1751	ENSG00000285710	turquoise
1752	ENSG00000279569	turquoise
1753	ENSG00000172137	blue
1754	ENSG00000260185	turquoise
1755	ENSG00000279592	turquoise
1756	ENSG00000257017	green
1757	ENSG00000261008	turquoise
1758	ENSG00000203472	turquoise
1759	ENSG00000261063	turquoise
1760	ENSG00000171724	blue
1761	ENSG00000154099	red
1762	ENSG00000168418	blue
1763	ENSG00000153789	red
1764	ENSG00000154118	blue
1765	ENSG00000260659	turquoise
1766	ENSG00000262533	turquoise
1767	ENSG00000177374	turquoise
1768	ENSG00000262456	turquoise
1769	ENSG00000272770	turquoise
1770	ENSG00000004660	blue
1771	ENSG00000263165	turquoise
1772	ENSG00000141480	brown
1773	ENSG00000108515	turquoise
1774	ENSG00000234203	turquoise
1775	ENSG00000227495	turquoise
1776	ENSG00000141485	turquoise
1777	ENSG00000279296	turquoise
1778	ENSG00000167858	red
1779	ENSG00000267532	turquoise
1780	ENSG00000161940	green
1781	ENSG00000279641	turquoise
1782	ENSG00000132522	turquoise
1783	ENSG00000183914	red
1784	ENSG00000179593	brown
1785	ENSG00000178999	yellow
1786	ENSG00000108961	turquoise
1787	ENSG00000198844	turquoise
1788	ENSG00000184544	brown
1789	ENSG00000285541	turquoise
1790	ENSG00000007174	red
1791	ENSG00000006740	blue
1792	ENSG00000109099	yellow
1793	ENSG00000279660	turquoise
1794	ENSG00000265401	turquoise
1795	ENSG00000181350	turquoise
1796	ENSG00000108551	brown
1797	ENSG00000264666	turquoise
1798	ENSG00000279428	turquoise
1799	ENSG00000266677	turquoise
1800	ENSG00000273018	turquoise
1801	ENSG00000262074	blue
1802	ENSG00000233098	turquoise
1803	ENSG00000263986	turquoise
1804	ENSG00000266872	turquoise
1805	ENSG00000266527	turquoise
1806	ENSG00000265618	turquoise
1807	ENSG00000265168	turquoise
1808	ENSG00000227543	turquoise
1809	ENSG00000264044	turquoise
1810	ENSG00000198242	turquoise
1811	ENSG00000264577	turquoise
1812	ENSG00000266642	turquoise
1813	ENSG00000063015	blue
1814	ENSG00000278977	turquoise
1815	ENSG00000176749	blue
1816	ENSG00000226377	turquoise
1817	ENSG00000279674	blue
1818	ENSG00000108691	yellow
1819	ENSG00000181291	green
1820	ENSG00000270885	brown
1821	ENSG00000279119	turquoise
1822	ENSG00000265784	turquoise
1823	ENSG00000266469	turquoise
1824	ENSG00000131771	brown
1825	ENSG00000141744	brown
1826	ENSG00000141753	green
1827	ENSG00000278834	turquoise
1828	ENSG00000186847	yellow
1829	ENSG00000173805	blue
1830	ENSG00000274630	turquoise
1831	ENSG00000266962	turquoise
1832	ENSG00000108797	blue
1833	ENSG00000279602	brown
1834	ENSG00000224505	turquoise
1835	ENSG00000260075	blue
1836	ENSG00000073969	blue
1837	ENSG00000263142	turquoise
1838	ENSG00000261872	turquoise
1839	ENSG00000263766	turquoise
1840	ENSG00000264558	turquoise
1841	ENSG00000264019	turquoise
1842	ENSG00000264701	turquoise
1843	ENSG00000266341	turquoise
1844	ENSG00000120068	blue
1845	ENSG00000230532	turquoise
1846	ENSG00000177369	turquoise
1847	ENSG00000250186	turquoise
1848	ENSG00000236472	turquoise
1849	ENSG00000108821	yellow
1850	ENSG00000253102	turquoise
1851	ENSG00000006283	blue
1852	ENSG00000108846	brown
1853	ENSG00000262967	turquoise
1854	ENSG00000154975	blue
1855	ENSG00000262902	turquoise
1856	ENSG00000262112	turquoise
1857	ENSG00000279069	turquoise
1858	ENSG00000265148	turquoise
1859	ENSG00000264672	turquoise
1860	ENSG00000175175	blue
1861	ENSG00000266002	turquoise
1862	ENSG00000167434	turquoise
1863	ENSG00000267207	turquoise
1864	ENSG00000075429	blue
1865	ENSG00000154263	yellow
1866	ENSG00000153822	turquoise
1867	ENSG00000264196	brown
1868	ENSG00000264272	turquoise
1869	ENSG00000167851	brown
1870	ENSG00000172782	blue
1871	ENSG00000189159	blue
1872	ENSG00000267615	turquoise
1873	ENSG00000186919	turquoise
1874	ENSG00000267128	turquoise
1875	ENSG00000129667	brown
1876	ENSG00000284526	turquoise
1877	ENSG00000267078	turquoise
1878	ENSG00000184557	green
1879	ENSG00000267432	turquoise
1880	ENSG00000267601	turquoise
1881	ENSG00000276863	turquoise
1882	ENSG00000171246	blue
1883	ENSG00000262831	turquoise
1884	ENSG00000262413	turquoise
1885	ENSG00000263859	turquoise
1886	ENSG00000263585	turquoise
1887	ENSG00000280407	turquoise
1888	ENSG00000261845	turquoise
1889	ENSG00000176890	turquoise
1890	ENSG00000141433	blue
1891	ENSG00000272688	turquoise
1892	ENSG00000264235	turquoise
1893	ENSG00000265188	turquoise
1894	ENSG00000266708	turquoise
1895	ENSG00000264843	turquoise
1896	ENSG00000267165	turquoise
1897	ENSG00000267199	turquoise
1898	ENSG00000267690	brown
1899	ENSG00000266954	turquoise
1900	ENSG00000180777	yellow
1901	ENSG00000286293	turquoise
1902	ENSG00000266495	turquoise
1903	ENSG00000260372	brown
1904	ENSG00000171885	brown
1905	ENSG00000118276	blue
1906	ENSG00000264982	turquoise
1907	ENSG00000268873	turquoise
1908	ENSG00000101489	blue
1909	ENSG00000152214	blue
1910	ENSG00000132872	blue
1911	ENSG00000288545	brown
1912	ENSG00000141469	brown
1913	ENSG00000267541	turquoise
1914	ENSG00000041353	blue
1915	ENSG00000177511	blue
1916	ENSG00000119547	blue
1917	ENSG00000267396	turquoise
1918	ENSG00000081138	yellow
1919	ENSG00000071991	yellow
1920	ENSG00000263424	turquoise
1921	ENSG00000206052	blue
1922	ENSG00000141668	blue
1923	ENSG00000187773	turquoise
1924	ENSG00000150656	turquoise
1925	ENSG00000264340	turquoise
1926	ENSG00000266844	turquoise
1927	ENSG00000267628	turquoise
1928	ENSG00000196209	brown
1929	ENSG00000271461	brown
1930	ENSG00000101327	blue
1931	ENSG00000088882	yellow
1932	ENSG00000125772	turquoise
1933	ENSG00000089199	blue
1934	ENSG00000229766	turquoise
1935	ENSG00000125869	blue
1936	ENSG00000132639	blue
1937	ENSG00000125851	blue
1938	ENSG00000227693	turquoise
1939	ENSG00000258197	turquoise
1940	ENSG00000227063	blue
1941	ENSG00000125810	green
1942	ENSG00000125814	blue
1943	ENSG00000101439	brown
1944	ENSG00000279322	turquoise
1945	ENSG00000281376	turquoise
1946	ENSG00000101336	brown
1947	ENSG00000078804	turquoise
1948	ENSG00000088367	blue
1949	ENSG00000101342	turquoise
1950	ENSG00000132821	blue
1951	ENSG00000198959	green
1952	ENSG00000101438	blue
1953	ENSG00000223651	blue
1954	ENSG00000196090	blue
1955	ENSG00000124194	blue
1956	ENSG00000101098	blue
1957	ENSG00000271984	turquoise
1958	ENSG00000124140	blue
1959	ENSG00000172216	green
1960	ENSG00000230043	turquoise
1961	ENSG00000271774	turquoise
1962	ENSG00000236352	turquoise
1963	ENSG00000124205	turquoise
1964	ENSG00000174403	blue
1965	ENSG00000101187	green
1966	ENSG00000233838	turquoise
1967	ENSG00000101197	yellow
1968	ENSG00000275620	turquoise
1969	ENSG00000075043	blue
1970	ENSG00000101210	blue
1971	ENSG00000125534	blue
1972	ENSG00000197457	blue
1973	ENSG00000099822	blue
1974	ENSG00000274177	turquoise
1975	ENSG00000064932	green
1976	ENSG00000267755	turquoise
1977	ENSG00000115286	turquoise
1978	ENSG00000280486	turquoise
1979	ENSG00000248015	turquoise
1980	ENSG00000267283	turquoise
1981	ENSG00000099875	green
1982	ENSG00000167476	turquoise
1983	ENSG00000267469	turquoise
1984	ENSG00000267139	turquoise
1985	ENSG00000267688	turquoise
1986	ENSG00000161082	blue
1987	ENSG00000167654	blue
1988	ENSG00000105255	blue
1989	ENSG00000141965	turquoise
1990	ENSG00000269604	turquoise
1991	ENSG00000267484	turquoise
1992	ENSG00000087903	brown
1993	ENSG00000268191	turquoise
1994	ENSG00000125730	brown
1995	ENSG00000104938	blue
1996	ENSG00000269813	turquoise
1997	ENSG00000167772	brown
1998	ENSG00000181143	turquoise
1999	ENSG00000224689	brown
[truncated: 202 more rows]
