# Supplementary material for: Early transcriptomic perturbations highlight the spinal cord as a key pathogenic region in spinocerebellar ataxia type 3
Source: Front Cell Neurosci. 2026 Jan 14;19:1735225. doi: 10.3389/fncel.2025.1735225 (PMC12846992; doi:10.3389/fncel.2025.1735225)
Supplement: Supplementary file 6 [file Table_5.XLSX]

## Sheet: Human Yellow GO
source	term_name	term_id	highlighted	adjusted_p_value	negative_log10_of_adjusted_p_value	term_size	query_size	intersection_size	effective_domain_size	intersections
GO:MF	extracellular matrix structural constituent	GO:0005201	TRUE	2.41752e-11	10.6166	167	140	16	20246	ENSG00000142798,ENSG00000168542,ENSG00000115414,ENSG00000145681,ENSG00000138829,ENSG00000111799,ENSG00000164692,ENSG00000106333,ENSG00000091136,ENSG00000101825,ENSG00000187955,ENSG00000204291,ENSG00000139329,ENSG00000137801,ENSG00000138615,ENSG00000108821
GO:MF	glycosaminoglycan binding	GO:0005539	TRUE	1.19595e-05	4.92229	249	140	13	20246	ENSG00000000971,ENSG00000205221,ENSG00000123610,ENSG00000115414,ENSG00000145147,ENSG00000145681,ENSG00000106333,ENSG00000164690,ENSG00000175445,ENSG00000110492,ENSG00000075388,ENSG00000137801,ENSG00000140285
GO:MF	calcium ion binding	GO:0005509	TRUE	9.13395e-05	4.03934	729	140	20	20246	ENSG00000142798,ENSG00000123610,ENSG00000145147,ENSG00000138772,ENSG00000168843,ENSG00000038295,ENSG00000138829,ENSG00000145934,ENSG00000096433,ENSG00000137225,ENSG00000164690,ENSG00000130032,ENSG00000175445,ENSG00000139549,ENSG00000137801,ENSG00000140563,ENSG00000166869,ENSG00000039068,ENSG00000081138,ENSG00000071991
GO:MF	collagen binding	GO:0005518	TRUE	0.000334569	3.47551	70	140	7	20246	ENSG00000142798,ENSG00000143127,ENSG00000115414,ENSG00000106333,ENSG00000187955,ENSG00000139329,ENSG00000137801
GO:MF	extracellular matrix structural constituent conferring tensile strength	GO:0030020	FALSE	0.000395397	3.40297	45	140	6	20246	ENSG00000168542,ENSG00000111799,ENSG00000164692,ENSG00000187955,ENSG00000204291,ENSG00000108821
GO:MF	sulfur compound binding	GO:1901681	FALSE	0.00197385	2.70469	273	140	11	20246	ENSG00000134184,ENSG00000000971,ENSG00000115414,ENSG00000145147,ENSG00000106333,ENSG00000175445,ENSG00000148344,ENSG00000110492,ENSG00000075388,ENSG00000137801,ENSG00000140285
GO:MF	heparin binding	GO:0008201	FALSE	0.00235373	2.62824	176	140	9	20246	ENSG00000000971,ENSG00000115414,ENSG00000145147,ENSG00000106333,ENSG00000175445,ENSG00000110492,ENSG00000075388,ENSG00000137801,ENSG00000140285
GO:MF	proteoglycan binding	GO:0043394	TRUE	0.00288214	2.54029	36	140	5	20246	ENSG00000000971,ENSG00000115414,ENSG00000145147,ENSG00000175445,ENSG00000137801
GO:MF	structural molecule activity	GO:0005198	FALSE	0.0147974	1.82982	1106	140	21	20246	ENSG00000142798,ENSG00000184454,ENSG00000164007,ENSG00000158887,ENSG00000168542,ENSG00000115414,ENSG00000163347,ENSG00000145681,ENSG00000138829,ENSG00000111799,ENSG00000164692,ENSG00000106333,ENSG00000091136,ENSG00000101825,ENSG00000187955,ENSG00000204291,ENSG00000139329,ENSG00000137801,ENSG00000138615,ENSG00000186847,ENSG00000108821
GO:MF	signaling receptor binding	GO:0005102	TRUE	0.0258894	1.58688	1521	140	25	20246	ENSG00000142798,ENSG00000116985,ENSG00000143127,ENSG00000115290,ENSG00000168542,ENSG00000115414,ENSG00000145147,ENSG00000138829,ENSG00000146013,ENSG00000127743,ENSG00000112175,ENSG00000189056,ENSG00000164690,ENSG00000175445,ENSG00000176907,ENSG00000110492,ENSG00000242689,ENSG00000075388,ENSG00000170962,ENSG00000151892,ENSG00000139549,ENSG00000167779,ENSG00000137801,ENSG00000140285,ENSG00000108691
GO:MF	platelet-derived growth factor binding	GO:0048407	TRUE	0.0316502	1.49962	11	140	3	20246	ENSG00000168542,ENSG00000164692,ENSG00000108821
GO:BP	system development	GO:0048731	TRUE	8.20032e-09	8.08617	4053	141	63	21026	ENSG00000171819,ENSG00000142798,ENSG00000184454,ENSG00000116985,ENSG00000164007,ENSG00000184292,ENSG00000158887,ENSG00000205221,ENSG00000138061,ENSG00000123610,ENSG00000163092,ENSG00000168542,ENSG00000115414,ENSG00000196549,ENSG00000163347,ENSG00000145147,ENSG00000138772,ENSG00000185149,ENSG00000038295,ENSG00000113389,ENSG00000164588,ENSG00000145632,ENSG00000205571,ENSG00000145681,ENSG00000138829…
GO:BP	multicellular organism development	GO:0007275	FALSE	7.86383e-08	7.10437	4727	141	67	21026	ENSG00000171819,ENSG00000142798,ENSG00000184454,ENSG00000116985,ENSG00000164007,ENSG00000184292,ENSG00000158887,ENSG00000203710,ENSG00000205221,ENSG00000138061,ENSG00000123610,ENSG00000163092,ENSG00000168542,ENSG00000115414,ENSG00000196549,ENSG00000163347,ENSG00000145147,ENSG00000138772,ENSG00000185149,ENSG00000038295,ENSG00000113389,ENSG00000164588,ENSG00000145632,ENSG00000205571,ENSG00000145681…
GO:BP	anatomical structure development	GO:0048856	FALSE	3.41699e-07	6.46636	5997	141	76	21026	ENSG00000171819,ENSG00000142798,ENSG00000184454,ENSG00000116985,ENSG00000164007,ENSG00000184292,ENSG00000158887,ENSG00000203710,ENSG00000162722,ENSG00000205221,ENSG00000138061,ENSG00000123610,ENSG00000163092,ENSG00000168542,ENSG00000115414,ENSG00000196549,ENSG00000163347,ENSG00000145147,ENSG00000138772,ENSG00000164112,ENSG00000185149,ENSG00000038295,ENSG00000113389,ENSG00000164588,ENSG00000145632…
GO:BP	regulation of cell migration	GO:0030334	TRUE	1.78246e-06	5.74898	960	141	26	21026	ENSG00000164007,ENSG00000184292,ENSG00000138061,ENSG00000123610,ENSG00000168542,ENSG00000115414,ENSG00000163347,ENSG00000145147,ENSG00000138772,ENSG00000145632,ENSG00000112175,ENSG00000131016,ENSG00000189056,ENSG00000091136,ENSG00000164690,ENSG00000110492,ENSG00000075388,ENSG00000170962,ENSG00000076706,ENSG00000126785,ENSG00000137801,ENSG00000140285,ENSG00000137869,ENSG00000039068,ENSG00000108691…
GO:BP	animal organ development	GO:0048513	FALSE	3.442e-06	5.46319	3085	141	49	21026	ENSG00000171819,ENSG00000142798,ENSG00000116985,ENSG00000164007,ENSG00000184292,ENSG00000138061,ENSG00000123610,ENSG00000163092,ENSG00000168542,ENSG00000115414,ENSG00000196549,ENSG00000163347,ENSG00000145147,ENSG00000138772,ENSG00000185149,ENSG00000164588,ENSG00000138829,ENSG00000112175,ENSG00000005073,ENSG00000164692,ENSG00000189056,ENSG00000091136,ENSG00000164690,ENSG00000147257,ENSG00000175445…
GO:BP	regulation of cell motility	GO:2000145	FALSE	6.59428e-06	5.18083	1022	141	26	21026	ENSG00000164007,ENSG00000184292,ENSG00000138061,ENSG00000123610,ENSG00000168542,ENSG00000115414,ENSG00000163347,ENSG00000145147,ENSG00000138772,ENSG00000145632,ENSG00000112175,ENSG00000131016,ENSG00000189056,ENSG00000091136,ENSG00000164690,ENSG00000110492,ENSG00000075388,ENSG00000170962,ENSG00000076706,ENSG00000126785,ENSG00000137801,ENSG00000140285,ENSG00000137869,ENSG00000039068,ENSG00000108691…
GO:BP	cell communication	GO:0007154	TRUE	9.33768e-06	5.02976	6540	141	77	21026	ENSG00000142798,ENSG00000116985,ENSG00000164007,ENSG00000143127,ENSG00000158887,ENSG00000203710,ENSG00000162722,ENSG00000138061,ENSG00000123610,ENSG00000115290,ENSG00000136546,ENSG00000150722,ENSG00000168542,ENSG00000115414,ENSG00000163673,ENSG00000196549,ENSG00000137441,ENSG00000145147,ENSG00000185149,ENSG00000168843,ENSG00000113389,ENSG00000164588,ENSG00000145632,ENSG00000138829,ENSG00000146013…
GO:BP	cell adhesion	GO:0007155	TRUE	9.62168e-06	5.01675	1530	141	32	21026	ENSG00000142798,ENSG00000164007,ENSG00000184292,ENSG00000143127,ENSG00000158887,ENSG00000203710,ENSG00000205221,ENSG00000138061,ENSG00000123610,ENSG00000168542,ENSG00000115414,ENSG00000163347,ENSG00000145681,ENSG00000145934,ENSG00000112175,ENSG00000111799,ENSG00000160862,ENSG00000189056,ENSG00000091136,ENSG00000164690,ENSG00000187955,ENSG00000204291,ENSG00000119326,ENSG00000110492,ENSG00000076706…
GO:BP	cell migration	GO:0016477	FALSE	1.02467e-05	4.98942	1534	141	32	21026	ENSG00000164007,ENSG00000184292,ENSG00000138061,ENSG00000123610,ENSG00000168542,ENSG00000115414,ENSG00000163347,ENSG00000145147,ENSG00000138772,ENSG00000145632,ENSG00000146013,ENSG00000112175,ENSG00000131016,ENSG00000189056,ENSG00000091136,ENSG00000164690,ENSG00000147257,ENSG00000110492,ENSG00000075388,ENSG00000170962,ENSG00000076706,ENSG00000151892,ENSG00000167779,ENSG00000126785,ENSG00000137801…
GO:BP	developmental process	GO:0032502	FALSE	1.02974e-05	4.98727	6553	141	77	21026	ENSG00000171819,ENSG00000142798,ENSG00000184454,ENSG00000116985,ENSG00000164007,ENSG00000184292,ENSG00000158887,ENSG00000203710,ENSG00000162722,ENSG00000205221,ENSG00000138061,ENSG00000123610,ENSG00000163092,ENSG00000168542,ENSG00000115414,ENSG00000196549,ENSG00000163347,ENSG00000145147,ENSG00000138772,ENSG00000164112,ENSG00000185149,ENSG00000168843,ENSG00000038295,ENSG00000113389,ENSG00000164588…
GO:BP	vasculature development	GO:0001944	FALSE	1.28479e-05	4.89117	762	141	22	21026	ENSG00000171819,ENSG00000142798,ENSG00000138061,ENSG00000168542,ENSG00000115414,ENSG00000145147,ENSG00000138772,ENSG00000113389,ENSG00000145632,ENSG00000164692,ENSG00000164690,ENSG00000147257,ENSG00000188133,ENSG00000204291,ENSG00000110492,ENSG00000170962,ENSG00000076706,ENSG00000122877,ENSG00000126785,ENSG00000137801,ENSG00000108691,ENSG00000108821
GO:BP	circulatory system development	GO:0072359	FALSE	1.58485e-05	4.80001	1145	141	27	21026	ENSG00000171819,ENSG00000142798,ENSG00000138061,ENSG00000163092,ENSG00000168542,ENSG00000115414,ENSG00000145147,ENSG00000138772,ENSG00000185149,ENSG00000113389,ENSG00000145632,ENSG00000112175,ENSG00000164692,ENSG00000164690,ENSG00000147257,ENSG00000187955,ENSG00000188133,ENSG00000204291,ENSG00000110492,ENSG00000170962,ENSG00000076706,ENSG00000122877,ENSG00000150893,ENSG00000126785,ENSG00000137801…
GO:BP	regulation of locomotion	GO:0040012	FALSE	1.60069e-05	4.79569	1067	141	26	21026	ENSG00000164007,ENSG00000184292,ENSG00000138061,ENSG00000123610,ENSG00000168542,ENSG00000115414,ENSG00000163347,ENSG00000145147,ENSG00000138772,ENSG00000145632,ENSG00000112175,ENSG00000131016,ENSG00000189056,ENSG00000091136,ENSG00000164690,ENSG00000110492,ENSG00000075388,ENSG00000170962,ENSG00000076706,ENSG00000126785,ENSG00000137801,ENSG00000140285,ENSG00000137869,ENSG00000039068,ENSG00000108691…
GO:BP	anatomical structure morphogenesis	GO:0009653	FALSE	1.76477e-05	4.75331	2713	141	44	21026	ENSG00000142798,ENSG00000184454,ENSG00000184292,ENSG00000138061,ENSG00000163092,ENSG00000168542,ENSG00000115414,ENSG00000145147,ENSG00000138772,ENSG00000185149,ENSG00000113389,ENSG00000164588,ENSG00000145632,ENSG00000138829,ENSG00000146013,ENSG00000124785,ENSG00000112175,ENSG00000111799,ENSG00000005073,ENSG00000164692,ENSG00000189056,ENSG00000091136,ENSG00000164690,ENSG00000147257,ENSG00000188133…
GO:BP	multicellular organismal process	GO:0032501	FALSE	1.99388e-05	4.7003	7322	141	82	21026	ENSG00000171819,ENSG00000142798,ENSG00000184454,ENSG00000116985,ENSG00000164007,ENSG00000184292,ENSG00000158887,ENSG00000203710,ENSG00000162722,ENSG00000205221,ENSG00000138061,ENSG00000123610,ENSG00000136546,ENSG00000163092,ENSG00000168542,ENSG00000115414,ENSG00000196549,ENSG00000163347,ENSG00000145147,ENSG00000198515,ENSG00000138772,ENSG00000185149,ENSG00000038295,ENSG00000113389,ENSG00000164588…
GO:BP	blood vessel development	GO:0001568	FALSE	3.26232e-05	4.48647	732	141	21	21026	ENSG00000142798,ENSG00000138061,ENSG00000168542,ENSG00000115414,ENSG00000145147,ENSG00000138772,ENSG00000113389,ENSG00000145632,ENSG00000164692,ENSG00000164690,ENSG00000147257,ENSG00000188133,ENSG00000204291,ENSG00000110492,ENSG00000170962,ENSG00000076706,ENSG00000122877,ENSG00000126785,ENSG00000137801,ENSG00000108691,ENSG00000108821
GO:BP	collagen fibril organization	GO:0030199	TRUE	3.30593e-05	4.48071	69	141	8	21026	ENSG00000138061,ENSG00000168542,ENSG00000038295,ENSG00000111799,ENSG00000164692,ENSG00000187955,ENSG00000139329,ENSG00000108821
GO:BP	anatomical structure formation involved in morphogenesis	GO:0048646	FALSE	4.14844e-05	4.38211	1199	141	27	21026	ENSG00000142798,ENSG00000184454,ENSG00000138061,ENSG00000168542,ENSG00000115414,ENSG00000145147,ENSG00000138772,ENSG00000113389,ENSG00000145632,ENSG00000138829,ENSG00000112175,ENSG00000111799,ENSG00000005073,ENSG00000189056,ENSG00000091136,ENSG00000164690,ENSG00000188133,ENSG00000204291,ENSG00000110492,ENSG00000076706,ENSG00000122877,ENSG00000126785,ENSG00000137801,ENSG00000137869,ENSG00000109099…
GO:BP	signaling	GO:0023052	FALSE	0.000140083	3.85361	6515	141	74	21026	ENSG00000142798,ENSG00000116985,ENSG00000143127,ENSG00000158887,ENSG00000203710,ENSG00000162722,ENSG00000138061,ENSG00000123610,ENSG00000115290,ENSG00000136546,ENSG00000150722,ENSG00000168542,ENSG00000115414,ENSG00000163673,ENSG00000196549,ENSG00000137441,ENSG00000145147,ENSG00000185149,ENSG00000168843,ENSG00000113389,ENSG00000145632,ENSG00000138829,ENSG00000146013,ENSG00000127743,ENSG00000145934…
GO:BP	positive regulation of locomotion	GO:0040017	FALSE	0.000205435	3.68733	603	141	18	21026	ENSG00000138061,ENSG00000123610,ENSG00000115414,ENSG00000163347,ENSG00000145147,ENSG00000138772,ENSG00000145632,ENSG00000131016,ENSG00000189056,ENSG00000091136,ENSG00000110492,ENSG00000170962,ENSG00000076706,ENSG00000126785,ENSG00000137801,ENSG00000140285,ENSG00000108691,ENSG00000108821
GO:BP	positive regulation of cell migration	GO:0030335	FALSE	0.000364339	3.43849	559	141	17	21026	ENSG00000138061,ENSG00000123610,ENSG00000115414,ENSG00000163347,ENSG00000138772,ENSG00000145632,ENSG00000131016,ENSG00000189056,ENSG00000091136,ENSG00000110492,ENSG00000170962,ENSG00000076706,ENSG00000126785,ENSG00000137801,ENSG00000140285,ENSG00000108691,ENSG00000108821
GO:BP	cell motility	GO:0048870	FALSE	0.000391081	3.40773	1793	141	32	21026	ENSG00000164007,ENSG00000184292,ENSG00000138061,ENSG00000123610,ENSG00000168542,ENSG00000115414,ENSG00000163347,ENSG00000145147,ENSG00000138772,ENSG00000145632,ENSG00000146013,ENSG00000112175,ENSG00000131016,ENSG00000189056,ENSG00000091136,ENSG00000164690,ENSG00000147257,ENSG00000110492,ENSG00000075388,ENSG00000170962,ENSG00000076706,ENSG00000151892,ENSG00000167779,ENSG00000126785,ENSG00000137801…
GO:BP	locomotion	GO:0040011	FALSE	0.000404251	3.39335	1255	141	26	21026	ENSG00000164007,ENSG00000184292,ENSG00000138061,ENSG00000123610,ENSG00000168542,ENSG00000115414,ENSG00000163347,ENSG00000145147,ENSG00000138772,ENSG00000145632,ENSG00000112175,ENSG00000131016,ENSG00000189056,ENSG00000091136,ENSG00000164690,ENSG00000110492,ENSG00000075388,ENSG00000170962,ENSG00000076706,ENSG00000126785,ENSG00000137801,ENSG00000140285,ENSG00000137869,ENSG00000039068,ENSG00000108691…
GO:BP	extracellular matrix organization	GO:0030198	FALSE	0.000542773	3.26538	327	141	13	21026	ENSG00000171819,ENSG00000205221,ENSG00000138061,ENSG00000168542,ENSG00000038295,ENSG00000111799,ENSG00000164692,ENSG00000091136,ENSG00000187955,ENSG00000178031,ENSG00000204291,ENSG00000139329,ENSG00000108821
GO:BP	extracellular structure organization	GO:0043062	FALSE	0.000561965	3.25029	328	141	13	21026	ENSG00000171819,ENSG00000205221,ENSG00000138061,ENSG00000168542,ENSG00000038295,ENSG00000111799,ENSG00000164692,ENSG00000091136,ENSG00000187955,ENSG00000178031,ENSG00000204291,ENSG00000139329,ENSG00000108821
GO:BP	external encapsulating structure organization	GO:0045229	FALSE	0.000581762	3.23525	329	141	13	21026	ENSG00000171819,ENSG00000205221,ENSG00000138061,ENSG00000168542,ENSG00000038295,ENSG00000111799,ENSG00000164692,ENSG00000091136,ENSG00000187955,ENSG00000178031,ENSG00000204291,ENSG00000139329,ENSG00000108821
GO:BP	response to growth factor	GO:0070848	TRUE	0.000608566	3.21569	721	141	19	21026	ENSG00000123610,ENSG00000168542,ENSG00000163347,ENSG00000145147,ENSG00000138772,ENSG00000168843,ENSG00000138829,ENSG00000112175,ENSG00000164692,ENSG00000101825,ENSG00000147257,ENSG00000075388,ENSG00000170962,ENSG00000151892,ENSG00000137801,ENSG00000140285,ENSG00000138615,ENSG00000108691,ENSG00000108821
GO:BP	tube morphogenesis	GO:0035239	FALSE	0.000701274	3.15411	879	141	21	21026	ENSG00000142798,ENSG00000184292,ENSG00000138061,ENSG00000168542,ENSG00000115414,ENSG00000145147,ENSG00000138772,ENSG00000113389,ENSG00000145632,ENSG00000112175,ENSG00000005073,ENSG00000164690,ENSG00000147257,ENSG00000188133,ENSG00000204291,ENSG00000110492,ENSG00000076706,ENSG00000120057,ENSG00000126785,ENSG00000137801,ENSG00000108691
GO:BP	positive regulation of cell motility	GO:2000147	FALSE	0.000722094	3.14141	587	141	17	21026	ENSG00000138061,ENSG00000123610,ENSG00000115414,ENSG00000163347,ENSG00000138772,ENSG00000145632,ENSG00000131016,ENSG00000189056,ENSG00000091136,ENSG00000110492,ENSG00000170962,ENSG00000076706,ENSG00000126785,ENSG00000137801,ENSG00000140285,ENSG00000108691,ENSG00000108821
GO:BP	negative regulation of cell migration	GO:0030336	FALSE	0.00110853	2.95525	292	141	12	21026	ENSG00000164007,ENSG00000184292,ENSG00000138061,ENSG00000123610,ENSG00000168542,ENSG00000145147,ENSG00000112175,ENSG00000164690,ENSG00000137801,ENSG00000137869,ENSG00000039068,ENSG00000108691
GO:BP	tube development	GO:0035295	FALSE	0.00192359	2.71589	1101	141	23	21026	ENSG00000142798,ENSG00000184292,ENSG00000138061,ENSG00000168542,ENSG00000115414,ENSG00000196549,ENSG00000145147,ENSG00000138772,ENSG00000113389,ENSG00000145632,ENSG00000112175,ENSG00000005073,ENSG00000164690,ENSG00000147257,ENSG00000188133,ENSG00000204291,ENSG00000110492,ENSG00000076706,ENSG00000120057,ENSG00000126785,ENSG00000137801,ENSG00000140285,ENSG00000108691
GO:BP	negative regulation of cell motility	GO:2000146	FALSE	0.00194287	2.71156	308	141	12	21026	ENSG00000164007,ENSG00000184292,ENSG00000138061,ENSG00000123610,ENSG00000168542,ENSG00000145147,ENSG00000112175,ENSG00000164690,ENSG00000137801,ENSG00000137869,ENSG00000039068,ENSG00000108691
GO:BP	response to endogenous stimulus	GO:0009719	FALSE	0.00307891	2.5116	1489	141	27	21026	ENSG00000138061,ENSG00000123610,ENSG00000115290,ENSG00000168542,ENSG00000196549,ENSG00000163347,ENSG00000145147,ENSG00000138772,ENSG00000168843,ENSG00000138829,ENSG00000112175,ENSG00000005073,ENSG00000164692,ENSG00000101825,ENSG00000147257,ENSG00000175445,ENSG00000075388,ENSG00000170962,ENSG00000122877,ENSG00000151892,ENSG00000139549,ENSG00000186469,ENSG00000137801,ENSG00000140285,ENSG00000138615…
GO:BP	negative regulation of locomotion	GO:0040013	FALSE	0.00350927	2.45478	326	141	12	21026	ENSG00000164007,ENSG00000184292,ENSG00000138061,ENSG00000123610,ENSG00000168542,ENSG00000145147,ENSG00000112175,ENSG00000164690,ENSG00000137801,ENSG00000137869,ENSG00000039068,ENSG00000108691
GO:BP	cell-cell signaling	GO:0007267	FALSE	0.0049211	2.30794	1342	141	25	21026	ENSG00000158887,ENSG00000123610,ENSG00000196549,ENSG00000137441,ENSG00000145632,ENSG00000127743,ENSG00000145934,ENSG00000096433,ENSG00000131016,ENSG00000176402,ENSG00000189056,ENSG00000164690,ENSG00000102385,ENSG00000148344,ENSG00000075388,ENSG00000122877,ENSG00000139549,ENSG00000140285,ENSG00000137869,ENSG00000185518,ENSG00000140563,ENSG00000039068,ENSG00000109099,ENSG00000108691,ENSG00000104888
GO:BP	tissue development	GO:0009888	FALSE	0.00602476	2.22006	2032	141	32	21026	ENSG00000116985,ENSG00000164007,ENSG00000184292,ENSG00000138061,ENSG00000163092,ENSG00000168542,ENSG00000115414,ENSG00000163347,ENSG00000145147,ENSG00000164112,ENSG00000138829,ENSG00000112175,ENSG00000111799,ENSG00000005073,ENSG00000164692,ENSG00000091136,ENSG00000164690,ENSG00000147257,ENSG00000175445,ENSG00000221818,ENSG00000104413,ENSG00000187955,ENSG00000110492,ENSG00000075388,ENSG00000062282…
GO:BP	cellular response to growth factor stimulus	GO:0071363	FALSE	0.00638749	2.19467	689	141	17	21026	ENSG00000123610,ENSG00000168542,ENSG00000163347,ENSG00000145147,ENSG00000168843,ENSG00000138829,ENSG00000112175,ENSG00000164692,ENSG00000147257,ENSG00000075388,ENSG00000170962,ENSG00000151892,ENSG00000137801,ENSG00000140285,ENSG00000138615,ENSG00000108691,ENSG00000108821
GO:BP	angiogenesis	GO:0001525	FALSE	0.00700889	2.15435	547	141	15	21026	ENSG00000142798,ENSG00000138061,ENSG00000115414,ENSG00000145147,ENSG00000138772,ENSG00000113389,ENSG00000145632,ENSG00000164690,ENSG00000188133,ENSG00000204291,ENSG00000110492,ENSG00000076706,ENSG00000126785,ENSG00000137801,ENSG00000108691
GO:BP	connective tissue development	GO:0061448	FALSE	0.00761246	2.11848	292	141	11	21026	ENSG00000116985,ENSG00000168542,ENSG00000112175,ENSG00000005073,ENSG00000175445,ENSG00000221818,ENSG00000110492,ENSG00000075388,ENSG00000062282,ENSG00000170962,ENSG00000108821
GO:BP	eye development	GO:0001654	FALSE	0.00767349	2.11501	415	141	13	21026	ENSG00000171819,ENSG00000164007,ENSG00000138061,ENSG00000164588,ENSG00000138829,ENSG00000164690,ENSG00000188133,ENSG00000242689,ENSG00000150893,ENSG00000126785,ENSG00000188501,ENSG00000101197,ENSG00000104888
GO:BP	visual system development	GO:0150063	FALSE	0.0085124	2.06995	419	141	13	21026	ENSG00000171819,ENSG00000164007,ENSG00000138061,ENSG00000164588,ENSG00000138829,ENSG00000164690,ENSG00000188133,ENSG00000242689,ENSG00000150893,ENSG00000126785,ENSG00000188501,ENSG00000101197,ENSG00000104888
GO:BP	blood vessel morphogenesis	GO:0048514	FALSE	0.00965458	2.01527	635	141	16	21026	ENSG00000142798,ENSG00000138061,ENSG00000168542,ENSG00000115414,ENSG00000145147,ENSG00000138772,ENSG00000113389,ENSG00000145632,ENSG00000164690,ENSG00000188133,ENSG00000204291,ENSG00000110492,ENSG00000076706,ENSG00000126785,ENSG00000137801,ENSG00000108691
GO:BP	regulation of smooth muscle cell chemotaxis	GO:0071671	TRUE	0.00969626	2.0134	6	141	3	21026	ENSG00000145147,ENSG00000110492,ENSG00000170962
GO:BP	sensory system development	GO:0048880	FALSE	0.0101774	1.99236	426	141	13	21026	ENSG00000171819,ENSG00000164007,ENSG00000138061,ENSG00000164588,ENSG00000138829,ENSG00000164690,ENSG00000188133,ENSG00000242689,ENSG00000150893,ENSG00000126785,ENSG00000188501,ENSG00000101197,ENSG00000104888
GO:BP	animal organ morphogenesis	GO:0009887	FALSE	0.0103585	1.9847	1042	141	21	21026	ENSG00000184292,ENSG00000163092,ENSG00000168542,ENSG00000145147,ENSG00000185149,ENSG00000164588,ENSG00000138829,ENSG00000112175,ENSG00000005073,ENSG00000164692,ENSG00000091136,ENSG00000164690,ENSG00000147257,ENSG00000188133,ENSG00000110492,ENSG00000242689,ENSG00000075388,ENSG00000140285,ENSG00000188501,ENSG00000108691,ENSG00000108821
GO:BP	positive regulation of cell communication	GO:0010647	FALSE	0.0117377	1.93042	1795	141	29	21026	ENSG00000162722,ENSG00000138061,ENSG00000168542,ENSG00000115414,ENSG00000196549,ENSG00000145632,ENSG00000096433,ENSG00000112175,ENSG00000131016,ENSG00000153303,ENSG00000189056,ENSG00000091136,ENSG00000164690,ENSG00000147257,ENSG00000176907,ENSG00000075388,ENSG00000170962,ENSG00000139549,ENSG00000167779,ENSG00000127863,ENSG00000137801,ENSG00000140285,ENSG00000137869,ENSG00000166869,ENSG00000178999…
GO:BP	positive regulation of signaling	GO:0023056	FALSE	0.0118644	1.92575	1796	141	29	21026	ENSG00000162722,ENSG00000138061,ENSG00000168542,ENSG00000115414,ENSG00000196549,ENSG00000145632,ENSG00000096433,ENSG00000112175,ENSG00000131016,ENSG00000153303,ENSG00000189056,ENSG00000091136,ENSG00000164690,ENSG00000147257,ENSG00000176907,ENSG00000075388,ENSG00000170962,ENSG00000139549,ENSG00000167779,ENSG00000127863,ENSG00000137801,ENSG00000140285,ENSG00000137869,ENSG00000166869,ENSG00000178999…
GO:BP	negative regulation of leukocyte chemotaxis	GO:0002689	FALSE	0.0143949	1.84179	20	141	4	21026	ENSG00000123610,ENSG00000145147,ENSG00000137869,ENSG00000108691
GO:BP	negative regulation of chemotaxis	GO:0050922	FALSE	0.0185228	1.73229	44	141	5	21026	ENSG00000123610,ENSG00000145147,ENSG00000137801,ENSG00000137869,ENSG00000108691
GO:BP	regulation of signaling	GO:0023051	FALSE	0.019745	1.70454	3478	141	44	21026	ENSG00000162722,ENSG00000138061,ENSG00000123610,ENSG00000115290,ENSG00000168542,ENSG00000115414,ENSG00000196549,ENSG00000145147,ENSG00000168843,ENSG00000145632,ENSG00000138829,ENSG00000096433,ENSG00000112175,ENSG00000131016,ENSG00000153303,ENSG00000189056,ENSG00000091136,ENSG00000164690,ENSG00000147257,ENSG00000176907,ENSG00000110492,ENSG00000075388,ENSG00000170962,ENSG00000122877,ENSG00000213390…
GO:BP	regulation of cell communication	GO:0010646	FALSE	0.0209509	1.6788	3486	141	44	21026	ENSG00000162722,ENSG00000138061,ENSG00000123610,ENSG00000115290,ENSG00000168542,ENSG00000115414,ENSG00000196549,ENSG00000145147,ENSG00000168843,ENSG00000145632,ENSG00000138829,ENSG00000096433,ENSG00000112175,ENSG00000131016,ENSG00000153303,ENSG00000189056,ENSG00000091136,ENSG00000164690,ENSG00000147257,ENSG00000176907,ENSG00000110492,ENSG00000075388,ENSG00000170962,ENSG00000122877,ENSG00000213390…
GO:BP	smooth muscle cell chemotaxis	GO:0071670	FALSE	0.0268831	1.57052	8	141	3	21026	ENSG00000145147,ENSG00000110492,ENSG00000170962
GO:BP	regulation of multicellular organismal process	GO:0051239	FALSE	0.0290081	1.53748	2956	141	39	21026	ENSG00000171819,ENSG00000142798,ENSG00000184454,ENSG00000184292,ENSG00000203710,ENSG00000138061,ENSG00000123610,ENSG00000115414,ENSG00000196549,ENSG00000145147,ENSG00000138772,ENSG00000113389,ENSG00000145632,ENSG00000145681,ENSG00000138829,ENSG00000127743,ENSG00000146147,ENSG00000112175,ENSG00000131016,ENSG00000005073,ENSG00000189056,ENSG00000164690,ENSG00000175445,ENSG00000221818,ENSG00000176907…
GO:BP	regulation of cell population proliferation	GO:0042127	TRUE	0.0299995	1.52289	1685	141	27	21026	ENSG00000142798,ENSG00000164007,ENSG00000184292,ENSG00000203710,ENSG00000138061,ENSG00000115414,ENSG00000163347,ENSG00000113389,ENSG00000145681,ENSG00000112175,ENSG00000160862,ENSG00000091136,ENSG00000164690,ENSG00000147257,ENSG00000148344,ENSG00000110492,ENSG00000242689,ENSG00000075388,ENSG00000170962,ENSG00000120057,ENSG00000167779,ENSG00000137801,ENSG00000140285,ENSG00000166869,ENSG00000109099…
GO:BP	supramolecular fiber organization	GO:0097435	FALSE	0.0313183	1.5042	861	141	18	21026	ENSG00000184292,ENSG00000138061,ENSG00000123610,ENSG00000163092,ENSG00000168542,ENSG00000128641,ENSG00000145147,ENSG00000038295,ENSG00000111799,ENSG00000164692,ENSG00000164690,ENSG00000187955,ENSG00000139329,ENSG00000139354,ENSG00000126785,ENSG00000178999,ENSG00000186847,ENSG00000108821
GO:BP	sensory organ development	GO:0007423	FALSE	0.0333936	1.47634	624	141	15	21026	ENSG00000171819,ENSG00000164007,ENSG00000138061,ENSG00000164588,ENSG00000138829,ENSG00000112175,ENSG00000164690,ENSG00000104413,ENSG00000188133,ENSG00000242689,ENSG00000150893,ENSG00000126785,ENSG00000188501,ENSG00000101197,ENSG00000104888
GO:BP	negative regulation of leukocyte migration	GO:0002686	FALSE	0.0385846	1.41359	51	141	5	21026	ENSG00000123610,ENSG00000145147,ENSG00000112175,ENSG00000137869,ENSG00000108691
GO:BP	regulation of multicellular organismal development	GO:2000026	FALSE	0.0394374	1.40409	1418	141	24	21026	ENSG00000171819,ENSG00000142798,ENSG00000184454,ENSG00000203710,ENSG00000138061,ENSG00000123610,ENSG00000115414,ENSG00000196549,ENSG00000145147,ENSG00000138772,ENSG00000145632,ENSG00000145681,ENSG00000138829,ENSG00000005073,ENSG00000189056,ENSG00000164690,ENSG00000176907,ENSG00000104413,ENSG00000187955,ENSG00000110492,ENSG00000122877,ENSG00000126785,ENSG00000137801,ENSG00000039068
GO:BP	gliogenesis	GO:0042063	TRUE	0.0436979	1.35954	352	141	11	21026	ENSG00000184454,ENSG00000168542,ENSG00000145681,ENSG00000189056,ENSG00000091136,ENSG00000164690,ENSG00000110492,ENSG00000242689,ENSG00000122877,ENSG00000108691,ENSG00000105227
GO:BP	regulation of developmental process	GO:0050793	FALSE	0.045167	1.34518	2457	141	34	21026	ENSG00000171819,ENSG00000142798,ENSG00000184454,ENSG00000184292,ENSG00000203710,ENSG00000162722,ENSG00000138061,ENSG00000123610,ENSG00000115414,ENSG00000196549,ENSG00000145147,ENSG00000138772,ENSG00000145632,ENSG00000145681,ENSG00000138829,ENSG00000112175,ENSG00000005073,ENSG00000189056,ENSG00000091136,ENSG00000164690,ENSG00000175445,ENSG00000176907,ENSG00000104413,ENSG00000187955,ENSG00000188133…
GO:CC	collagen-containing extracellular matrix	GO:0062023	TRUE	3.02899e-13	12.5187	397	141	23	22149	ENSG00000171819,ENSG00000142798,ENSG00000205221,ENSG00000168542,ENSG00000115414,ENSG00000145681,ENSG00000138829,ENSG00000111799,ENSG00000164692,ENSG00000160862,ENSG00000106333,ENSG00000091136,ENSG00000164690,ENSG00000101825,ENSG00000147257,ENSG00000187955,ENSG00000204291,ENSG00000110492,ENSG00000139329,ENSG00000150893,ENSG00000137801,ENSG00000138615,ENSG00000108821
GO:CC	extracellular matrix	GO:0031012	FALSE	5.03954e-11	10.2976	559	141	24	22149	ENSG00000171819,ENSG00000142798,ENSG00000205221,ENSG00000168542,ENSG00000115414,ENSG00000145681,ENSG00000138829,ENSG00000111799,ENSG00000164692,ENSG00000160862,ENSG00000106333,ENSG00000189056,ENSG00000091136,ENSG00000164690,ENSG00000101825,ENSG00000147257,ENSG00000187955,ENSG00000204291,ENSG00000110492,ENSG00000139329,ENSG00000150893,ENSG00000137801,ENSG00000138615,ENSG00000108821
GO:CC	external encapsulating structure	GO:0030312	FALSE	5.23797e-11	10.2808	560	141	24	22149	ENSG00000171819,ENSG00000142798,ENSG00000205221,ENSG00000168542,ENSG00000115414,ENSG00000145681,ENSG00000138829,ENSG00000111799,ENSG00000164692,ENSG00000160862,ENSG00000106333,ENSG00000189056,ENSG00000091136,ENSG00000164690,ENSG00000101825,ENSG00000147257,ENSG00000187955,ENSG00000204291,ENSG00000110492,ENSG00000139329,ENSG00000150893,ENSG00000137801,ENSG00000138615,ENSG00000108821
GO:CC	extracellular region	GO:0005576	TRUE	1.28585e-10	9.89081	4258	141	65	22149	ENSG00000171819,ENSG00000142798,ENSG00000116985,ENSG00000184292,ENSG00000000971,ENSG00000203710,ENSG00000205221,ENSG00000123610,ENSG00000168542,ENSG00000128641,ENSG00000115414,ENSG00000115648,ENSG00000196549,ENSG00000137441,ENSG00000145147,ENSG00000138772,ENSG00000168843,ENSG00000038295,ENSG00000113389,ENSG00000145681,ENSG00000138829,ENSG00000127743,ENSG00000186335,ENSG00000124785,ENSG00000112175…
GO:CC	extracellular space	GO:0005615	FALSE	2.55976e-10	9.5918	3315	141	56	22149	ENSG00000171819,ENSG00000142798,ENSG00000116985,ENSG00000184292,ENSG00000000971,ENSG00000203710,ENSG00000123610,ENSG00000168542,ENSG00000128641,ENSG00000115414,ENSG00000115648,ENSG00000196549,ENSG00000145147,ENSG00000138772,ENSG00000038295,ENSG00000113389,ENSG00000145681,ENSG00000127743,ENSG00000186335,ENSG00000112175,ENSG00000111799,ENSG00000164692,ENSG00000160862,ENSG00000106333,ENSG00000189056…
GO:CC	cell periphery	GO:0071944	FALSE	3.24986e-08	7.48814	6347	141	77	22149	ENSG00000171819,ENSG00000142798,ENSG00000184454,ENSG00000164007,ENSG00000184292,ENSG00000143127,ENSG00000158887,ENSG00000203710,ENSG00000170745,ENSG00000205221,ENSG00000115290,ENSG00000136546,ENSG00000168542,ENSG00000128641,ENSG00000115414,ENSG00000115648,ENSG00000196549,ENSG00000163347,ENSG00000198515,ENSG00000138772,ENSG00000248144,ENSG00000164112,ENSG00000185149,ENSG00000113389,ENSG00000164588…
GO:CC	myelin sheath	GO:0043209	TRUE	8.05801e-06	5.09377	48	141	7	22149	ENSG00000184454,ENSG00000164007,ENSG00000158887,ENSG00000096433,ENSG00000176402,ENSG00000147588,ENSG00000109099
GO:CC	endoplasmic reticulum lumen	GO:0005788	TRUE	4.08614e-05	4.38869	313	141	13	22149	ENSG00000168542,ENSG00000115414,ENSG00000111799,ENSG00000164692,ENSG00000091136,ENSG00000164690,ENSG00000147257,ENSG00000187955,ENSG00000178031,ENSG00000204291,ENSG00000170962,ENSG00000137801,ENSG00000108821
GO:CC	banded collagen fibril	GO:0098643	FALSE	0.000279373	3.55382	12	141	4	22149	ENSG00000168542,ENSG00000164692,ENSG00000139329,ENSG00000108821
GO:CC	fibrillar collagen trimer	GO:0005583	FALSE	0.000279373	3.55382	12	141	4	22149	ENSG00000168542,ENSG00000164692,ENSG00000139329,ENSG00000108821
GO:CC	collagen trimer	GO:0005581	FALSE	0.000705475	3.15152	91	141	7	22149	ENSG00000168542,ENSG00000111799,ENSG00000164692,ENSG00000187955,ENSG00000204291,ENSG00000139329,ENSG00000108821
GO:CC	extracellular exosome	GO:0070062	FALSE	0.00100947	2.99591	2111	141	32	22149	ENSG00000142798,ENSG00000184292,ENSG00000000971,ENSG00000203710,ENSG00000128641,ENSG00000115414,ENSG00000115648,ENSG00000196549,ENSG00000145147,ENSG00000138772,ENSG00000113389,ENSG00000186335,ENSG00000111799,ENSG00000164692,ENSG00000160862,ENSG00000106333,ENSG00000091136,ENSG00000101825,ENSG00000147588,ENSG00000204291,ENSG00000151892,ENSG00000165868,ENSG00000139329,ENSG00000150893,ENSG00000186469…
GO:CC	extracellular vesicle	GO:1903561	FALSE	0.0013614	2.86601	2141	141	32	22149	ENSG00000142798,ENSG00000184292,ENSG00000000971,ENSG00000203710,ENSG00000128641,ENSG00000115414,ENSG00000115648,ENSG00000196549,ENSG00000145147,ENSG00000138772,ENSG00000113389,ENSG00000186335,ENSG00000111799,ENSG00000164692,ENSG00000160862,ENSG00000106333,ENSG00000091136,ENSG00000101825,ENSG00000147588,ENSG00000204291,ENSG00000151892,ENSG00000165868,ENSG00000139329,ENSG00000150893,ENSG00000186469…
GO:CC	extracellular organelle	GO:0043230	FALSE	0.00137489	2.86173	2142	141	32	22149	ENSG00000142798,ENSG00000184292,ENSG00000000971,ENSG00000203710,ENSG00000128641,ENSG00000115414,ENSG00000115648,ENSG00000196549,ENSG00000145147,ENSG00000138772,ENSG00000113389,ENSG00000186335,ENSG00000111799,ENSG00000164692,ENSG00000160862,ENSG00000106333,ENSG00000091136,ENSG00000101825,ENSG00000147588,ENSG00000204291,ENSG00000151892,ENSG00000165868,ENSG00000139329,ENSG00000150893,ENSG00000186469…
GO:CC	extracellular membrane-bounded organelle	GO:0065010	FALSE	0.00137489	2.86173	2142	141	32	22149	ENSG00000142798,ENSG00000184292,ENSG00000000971,ENSG00000203710,ENSG00000128641,ENSG00000115414,ENSG00000115648,ENSG00000196549,ENSG00000145147,ENSG00000138772,ENSG00000113389,ENSG00000186335,ENSG00000111799,ENSG00000164692,ENSG00000160862,ENSG00000106333,ENSG00000091136,ENSG00000101825,ENSG00000147588,ENSG00000204291,ENSG00000151892,ENSG00000165868,ENSG00000139329,ENSG00000150893,ENSG00000186469…
GO:CC	complex of collagen trimers	GO:0098644	FALSE	0.00323066	2.49071	21	141	4	22149	ENSG00000168542,ENSG00000164692,ENSG00000139329,ENSG00000108821
GO:CC	plasma membrane	GO:0005886	TRUE	0.00933769	2.02976	5866	141	60	22149	ENSG00000142798,ENSG00000184454,ENSG00000164007,ENSG00000184292,ENSG00000143127,ENSG00000158887,ENSG00000203710,ENSG00000170745,ENSG00000115290,ENSG00000136546,ENSG00000128641,ENSG00000115414,ENSG00000196549,ENSG00000163347,ENSG00000198515,ENSG00000138772,ENSG00000248144,ENSG00000164112,ENSG00000185149,ENSG00000113389,ENSG00000164588,ENSG00000146013,ENSG00000186335,ENSG00000145934,ENSG00000124785…
GO:CC	collagen type I trimer	GO:0005584	FALSE	0.0150149	1.82348	2	141	2	22149	ENSG00000164692,ENSG00000108821
GO:CC	compact myelin	GO:0043218	FALSE	0.0405377	1.39214	15	141	3	22149	ENSG00000184454,ENSG00000164007,ENSG00000109099
KEGG	ECM-receptor interaction	KEGG:04512	FALSE	1.81605e-07	6.74087	89	70	10	8484	ENSG00000142798,ENSG00000143127,ENSG00000115414,ENSG00000164692,ENSG00000189056,ENSG00000091136,ENSG00000150893,ENSG00000137801,ENSG00000185518,ENSG00000108821
KEGG	Protein digestion and absorption	KEGG:04974	FALSE	0.00014461	3.8398	103	70	8	8484	ENSG00000168542,ENSG00000196549,ENSG00000186335,ENSG00000111799,ENSG00000164692,ENSG00000187955,ENSG00000204291,ENSG00000108821
KEGG	Proteoglycans in cancer	KEGG:05205	FALSE	0.00339784	2.4688	205	70	9	8484	ENSG00000142798,ENSG00000115414,ENSG00000096433,ENSG00000164692,ENSG00000164690,ENSG00000147257,ENSG00000139329,ENSG00000137801,ENSG00000108821
KEGG	PI3K-Akt signaling pathway	KEGG:04151	FALSE	0.0112939	1.94716	356	70	11	8484	ENSG00000143127,ENSG00000115414,ENSG00000164692,ENSG00000189056,ENSG00000091136,ENSG00000075388,ENSG00000170962,ENSG00000186469,ENSG00000137801,ENSG00000140285,ENSG00000108821
KEGG	Focal adhesion	KEGG:04510	FALSE	0.019024	1.7207	202	70	8	8484	ENSG00000143127,ENSG00000115414,ENSG00000164692,ENSG00000189056,ENSG00000091136,ENSG00000170962,ENSG00000137801,ENSG00000108821
REAC	Extracellular matrix organization	REAC:R-HSA-1474244	FALSE	2.23117e-08	7.65147	298	94	18	11004	ENSG00000142798,ENSG00000143127,ENSG00000168542,ENSG00000115414,ENSG00000038295,ENSG00000145681,ENSG00000138829,ENSG00000137225,ENSG00000111799,ENSG00000164692,ENSG00000106333,ENSG00000091136,ENSG00000187955,ENSG00000204291,ENSG00000139329,ENSG00000137801,ENSG00000039068,ENSG00000108821
REAC	Degradation of the extracellular matrix	REAC:R-HSA-1474228	FALSE	7.02397e-08	7.15342	140	94	13	11004	ENSG00000142798,ENSG00000168542,ENSG00000115414,ENSG00000038295,ENSG00000138829,ENSG00000137225,ENSG00000111799,ENSG00000164692,ENSG00000091136,ENSG00000187955,ENSG00000204291,ENSG00000039068,ENSG00000108821
REAC	Integrin cell surface interactions	REAC:R-HSA-216083	FALSE	1.53837e-05	4.81294	84	94	9	11004	ENSG00000142798,ENSG00000143127,ENSG00000168542,ENSG00000115414,ENSG00000164692,ENSG00000139329,ENSG00000137801,ENSG00000039068,ENSG00000108821
REAC	Assembly of collagen fibrils and other multimeric structures	REAC:R-HSA-2022090	FALSE	1.60611e-05	4.79422	60	94	8	11004	ENSG00000168542,ENSG00000038295,ENSG00000111799,ENSG00000164692,ENSG00000106333,ENSG00000187955,ENSG00000204291,ENSG00000108821
REAC	Collagen biosynthesis and modifying enzymes	REAC:R-HSA-1650814	FALSE	3.89922e-05	4.40902	67	94	8	11004	ENSG00000168542,ENSG00000038295,ENSG00000111799,ENSG00000164692,ENSG00000106333,ENSG00000187955,ENSG00000204291,ENSG00000108821
REAC	EGR2 and SOX10-mediated initiation of Schwann cell myelination	REAC:R-HSA-9619665	FALSE	4.61537e-05	4.33579	28	94	6	11004	ENSG00000158887,ENSG00000091136,ENSG00000102385,ENSG00000122877,ENSG00000109099,ENSG00000105227
REAC	ECM proteoglycans	REAC:R-HSA-3000178	FALSE	0.000105869	3.97523	76	94	8	11004	ENSG00000142798,ENSG00000168542,ENSG00000115414,ENSG00000145681,ENSG00000164692,ENSG00000091136,ENSG00000139329,ENSG00000108821
REAC	Non-integrin membrane-ECM interactions	REAC:R-HSA-3000171	FALSE	0.000271172	3.56675	59	94	7	11004	ENSG00000142798,ENSG00000168542,ENSG00000115414,ENSG00000164692,ENSG00000091136,ENSG00000137801,ENSG00000108821
REAC	Collagen formation	REAC:R-HSA-1474290	FALSE	0.000362181	3.44107	89	94	8	11004	ENSG00000168542,ENSG00000038295,ENSG00000111799,ENSG00000164692,ENSG00000106333,ENSG00000187955,ENSG00000204291,ENSG00000108821
REAC	Collagen chain trimerization	REAC:R-HSA-8948216	FALSE	0.000774794	3.11081	44	94	6	11004	ENSG00000168542,ENSG00000111799,ENSG00000164692,ENSG00000187955,ENSG00000204291,ENSG00000108821
REAC	Syndecan interactions	REAC:R-HSA-3000170	FALSE	0.00122548	2.91169	27	94	5	11004	ENSG00000168542,ENSG00000115414,ENSG00000164692,ENSG00000137801,ENSG00000108821
REAC	MET activates PTK2 signaling	REAC:R-HSA-8874081	FALSE	0.0021199	2.67369	30	94	5	11004	ENSG00000168542,ENSG00000115414,ENSG00000164692,ENSG00000091136,ENSG00000108821
REAC	Crosslinking of collagen fibrils	REAC:R-HSA-2243919	FALSE	0.00600942	2.22117	18	94	4	11004	ENSG00000038295,ENSG00000164692,ENSG00000106333,ENSG00000108821
REAC	Collagen degradation	REAC:R-HSA-1442490	FALSE	0.00717423	2.14422	64	94	6	11004	ENSG00000168542,ENSG00000111799,ENSG00000164692,ENSG00000187955,ENSG00000204291,ENSG00000108821
REAC	Scavenging by Class A Receptors	REAC:R-HSA-3000480	FALSE	0.00756224	2.12135	19	94	4	11004	ENSG00000168542,ENSG00000164692,ENSG00000168079,ENSG00000108821
REAC	MET promotes cell motility	REAC:R-HSA-8875878	FALSE	0.00915028	2.03857	40	94	5	11004	ENSG00000168542,ENSG00000115414,ENSG00000164692,ENSG00000091136,ENSG00000108821
REAC	Signaling by Receptor Tyrosine Kinases	REAC:R-HSA-9006934	FALSE	0.0123699	1.90763	516	94	15	11004	ENSG00000168542,ENSG00000115414,ENSG00000137441,ENSG00000096433,ENSG00000164692,ENSG00000091136,ENSG00000104413,ENSG00000110492,ENSG00000075388,ENSG00000170962,ENSG00000122877,ENSG00000137801,ENSG00000140285,ENSG00000138615,ENSG00000108821
WP	Inflammatory response pathway	WP:WP453	FALSE	2.39623e-05	4.62047	30	73	6	8752	ENSG00000168542,ENSG00000115414,ENSG00000164692,ENSG00000091136,ENSG00000137801,ENSG00000108821
WP	Development of ureteric derived collecting system	WP:WP5053	FALSE	0.000439922	3.35662	48	73	6	8752	ENSG00000112175,ENSG00000005073,ENSG00000164690,ENSG00000147257,ENSG00000151892,ENSG00000150893
WP	Focal adhesion PI3K Akt mTOR signaling	WP:WP3932	FALSE	0.00110379	2.95711	302	73	12	8752	ENSG00000143127,ENSG00000168542,ENSG00000115414,ENSG00000164692,ENSG00000189056,ENSG00000091136,ENSG00000075388,ENSG00000170962,ENSG00000186469,ENSG00000137801,ENSG00000140285,ENSG00000108821
WP	TROP2 regulatory signaling	WP:WP5300	FALSE	0.00512666	2.29017	44	73	5	8752	ENSG00000184292,ENSG00000115414,ENSG00000163347,ENSG00000110492,ENSG00000039068
WP	PI3K Akt signaling	WP:WP4172	FALSE	0.0165178	1.78205	336	73	11	8752	ENSG00000143127,ENSG00000115414,ENSG00000164692,ENSG00000189056,ENSG00000091136,ENSG00000075388,ENSG00000170962,ENSG00000186469,ENSG00000137801,ENSG00000140285,ENSG00000108821
WP	Pleural mesothelioma	WP:WP5087	FALSE	0.0391714	1.40703	435	73	12	8752	ENSG00000115414,ENSG00000096433,ENSG00000091136,ENSG00000110492,ENSG00000075388,ENSG00000170962,ENSG00000120057,ENSG00000140285,ENSG00000039068,ENSG00000108691,ENSG00000081138,ENSG00000071991
WP	Focal adhesion	WP:WP306	FALSE	0.0393113	1.40548	198	73	8	8752	ENSG00000143127,ENSG00000115414,ENSG00000164692,ENSG00000189056,ENSG00000091136,ENSG00000170962,ENSG00000137801,ENSG00000108821
WP	miRNA targets in ECM and membrane receptors	WP:WP2911	FALSE	0.045909	1.3381	38	73	4	8752	ENSG00000168542,ENSG00000115414,ENSG00000164692,ENSG00000137801
HP	Myelin tomacula	HP:0030175	FALSE	7.74705e-06	5.11086	4	46	4	5080	ENSG00000158887,ENSG00000122877,ENSG00000109099,ENSG00000105227
HP	Hypertrophic nerve changes	HP:0003382	FALSE	0.000114672	3.94054	6	46	4	5080	ENSG00000158887,ENSG00000122877,ENSG00000109099,ENSG00000105227
HP	Peripheral hypermyelination	HP:0030173	FALSE	0.000944253	3.02491	9	46	4	5080	ENSG00000158887,ENSG00000122877,ENSG00000109099,ENSG00000105227
HP	Ulnar claw	HP:0001178	FALSE	0.000944253	3.02491	9	46	4	5080	ENSG00000158887,ENSG00000122877,ENSG00000109099,ENSG00000105227
HP	Decreased number of peripheral myelinated nerve fibers	HP:0003380	FALSE	0.00610547	2.21428	50	46	6	5080	ENSG00000158887,ENSG00000196549,ENSG00000122877,ENSG00000139549,ENSG00000109099,ENSG00000105227
HP	Abnormal toe morphology	HP:0001780	FALSE	0.00909161	2.04136	729	46	19	5080	ENSG00000142798,ENSG00000158887,ENSG00000168542,ENSG00000038295,ENSG00000113389,ENSG00000138829,ENSG00000096433,ENSG00000111799,ENSG00000164692,ENSG00000164690,ENSG00000147257,ENSG00000147588,ENSG00000122877,ENSG00000150893,ENSG00000140563,ENSG00000188536,ENSG00000109099,ENSG00000108821,ENSG00000105227
HP	Impaired distal vibration sensation	HP:0006886	FALSE	0.00965742	2.01514	54	46	6	5080	ENSG00000158887,ENSG00000147588,ENSG00000122877,ENSG00000139549,ENSG00000109099,ENSG00000105227
HP	Onion bulb formation	HP:0003383	FALSE	0.010757	1.96831	32	46	5	5080	ENSG00000158887,ENSG00000147588,ENSG00000122877,ENSG00000109099,ENSG00000105227
HP	Sensory ataxia	HP:0010871	FALSE	0.0130202	1.88538	16	46	4	5080	ENSG00000158887,ENSG00000122877,ENSG00000109099,ENSG00000105227
HP	Hammertoe	HP:0001765	FALSE	0.0147293	1.83182	58	46	6	5080	ENSG00000158887,ENSG00000096433,ENSG00000147588,ENSG00000122877,ENSG00000109099,ENSG00000105227
HP	Segmental peripheral demyelination/remyelination	HP:0003481	FALSE	0.0216027	1.66549	18	46	4	5080	ENSG00000158887,ENSG00000122877,ENSG00000109099,ENSG00000105227
HP	Atrophic scars	HP:0001075	FALSE	0.0257484	1.58925	38	46	5	5080	ENSG00000168542,ENSG00000111799,ENSG00000164692,ENSG00000186847,ENSG00000108821
HP	Distal sensory impairment	HP:0002936	FALSE	0.0296121	1.52853	135	46	8	5080	ENSG00000158887,ENSG00000196549,ENSG00000096433,ENSG00000147588,ENSG00000122877,ENSG00000139549,ENSG00000109099,ENSG00000105227
HP	Distal muscle weakness	HP:0002460	FALSE	0.0491166	1.30877	237	46	10	5080	ENSG00000158887,ENSG00000196549,ENSG00000096433,ENSG00000146147,ENSG00000111799,ENSG00000147588,ENSG00000122877,ENSG00000139549,ENSG00000109099,ENSG00000105227
HP	Arterial rupture	HP:0025019	FALSE	0.0496173	1.30437	8	46	3	5080	ENSG00000168542,ENSG00000164692,ENSG00000108821

## Sheet: Human Brown GO
source	term_name	term_id	highlighted	adjusted_p_value	negative_log10_of_adjusted_p_value	term_size	query_size	intersection_size	effective_domain_size	intersections
GO:MF	immune receptor activity	GO:0140375	TRUE	2.04206e-09	8.68993	152	208	16	20246	ENSG00000150337,ENSG00000158869,ENSG00000143226,ENSG00000203747,ENSG00000072694,ENSG00000119737,ENSG00000115602,ENSG00000121966,ENSG00000056736,ENSG00000168685,ENSG00000237541,ENSG00000026508,ENSG00000171860,ENSG00000197405,ENSG00000171051,ENSG00000186818
GO:MF	protein binding	GO:0005515	TRUE	3.28704e-07	6.4832	15123	208	190	20246	ENSG00000142583,ENSG00000162493,ENSG00000173372,ENSG00000159189,ENSG00000173369,ENSG00000169403,ENSG00000162511,ENSG00000116729,ENSG00000143119,ENSG00000178104,ENSG00000150337,ENSG00000177807,ENSG00000066294,ENSG00000158869,ENSG00000143226,ENSG00000203747,ENSG00000072694,ENSG00000198734,ENSG00000188404,ENSG00000116147,ENSG00000135838,ENSG00000188783,ENSG00000187554,ENSG00000135744,ENSG00000197769…
GO:MF	transmembrane signaling receptor activity	GO:0004888	FALSE	2.36416e-06	5.62632	1307	208	38	20246	ENSG00000169403,ENSG00000121933,ENSG00000282608,ENSG00000150337,ENSG00000158869,ENSG00000143226,ENSG00000203747,ENSG00000072694,ENSG00000187554,ENSG00000119737,ENSG00000115602,ENSG00000121966,ENSG00000132329,ENSG00000056736,ENSG00000163285,ENSG00000163288,ENSG00000138798,ENSG00000137462,ENSG00000168685,ENSG00000170458,ENSG00000182578,ENSG00000237541,ENSG00000095970,ENSG00000124731,ENSG00000106278…
GO:MF	IgG binding	GO:0019864	TRUE	6.26993e-06	5.20274	9	208	5	20246	ENSG00000150337,ENSG00000158869,ENSG00000143226,ENSG00000203747,ENSG00000072694
GO:MF	molecular transducer activity	GO:0060089	FALSE	1.8199e-05	4.73995	2053	208	48	20246	ENSG00000169403,ENSG00000121933,ENSG00000282608,ENSG00000150337,ENSG00000158869,ENSG00000143226,ENSG00000203747,ENSG00000072694,ENSG00000187554,ENSG00000135744,ENSG00000119737,ENSG00000115602,ENSG00000121966,ENSG00000132329,ENSG00000056736,ENSG00000114013,ENSG00000163285,ENSG00000163288,ENSG00000138798,ENSG00000137462,ENSG00000168685,ENSG00000170458,ENSG00000182578,ENSG00000237541,ENSG00000095970…
GO:MF	signaling receptor activity	GO:0038023	FALSE	1.8199e-05	4.73995	2053	208	48	20246	ENSG00000169403,ENSG00000121933,ENSG00000282608,ENSG00000150337,ENSG00000158869,ENSG00000143226,ENSG00000203747,ENSG00000072694,ENSG00000187554,ENSG00000135744,ENSG00000119737,ENSG00000115602,ENSG00000121966,ENSG00000132329,ENSG00000056736,ENSG00000114013,ENSG00000163285,ENSG00000163288,ENSG00000138798,ENSG00000137462,ENSG00000168685,ENSG00000170458,ENSG00000182578,ENSG00000237541,ENSG00000095970…
GO:MF	pattern recognition receptor activity	GO:0038187	TRUE	2.18983e-05	4.65959	34	208	7	20246	ENSG00000169403,ENSG00000187554,ENSG00000137462,ENSG00000170458,ENSG00000196664,ENSG00000101916,ENSG00000166523
GO:MF	IgG receptor activity	GO:0019770	FALSE	2.53247e-05	4.59645	5	208	4	20246	ENSG00000150337,ENSG00000143226,ENSG00000203747,ENSG00000072694
GO:MF	immunoglobulin receptor activity	GO:0019763	FALSE	3.8432e-05	4.41531	12	208	5	20246	ENSG00000150337,ENSG00000158869,ENSG00000143226,ENSG00000203747,ENSG00000072694
GO:MF	glutathione peroxidase activity	GO:0004602	TRUE	0.00117522	2.92988	22	208	5	20246	ENSG00000233276,ENSG00000047457,ENSG00000211445,ENSG00000008394,ENSG00000132965
GO:MF	immunoglobulin binding	GO:0019865	FALSE	0.00186539	2.72923	24	208	5	20246	ENSG00000150337,ENSG00000158869,ENSG00000143226,ENSG00000203747,ENSG00000072694
GO:MF	opsonin receptor activity	GO:0001847	FALSE	0.00496582	2.30401	5	208	3	20246	ENSG00000170458,ENSG00000171860,ENSG00000197405
GO:MF	signaling receptor binding	GO:0005102	FALSE	0.00660353	2.18022	1521	208	34	20246	ENSG00000162493,ENSG00000187554,ENSG00000135744,ENSG00000114013,ENSG00000163285,ENSG00000163288,ENSG00000138798,ENSG00000137462,ENSG00000109472,ENSG00000095970,ENSG00000152661,ENSG00000186439,ENSG00000136235,ENSG00000240583,ENSG00000106366,ENSG00000106278,ENSG00000102362,ENSG00000042980,ENSG00000120885,ENSG00000155926,ENSG00000165025,ENSG00000109906,ENSG00000155629,ENSG00000130037,ENSG00000156076…
GO:MF	lipopolysaccharide immune receptor activity	GO:0001875	FALSE	0.00985628	2.00629	6	208	3	20246	ENSG00000169403,ENSG00000137462,ENSG00000170458
GO:MF	amyloid-beta binding	GO:0001540	TRUE	0.010201	1.99136	82	208	7	20246	ENSG00000173372,ENSG00000072694,ENSG00000137462,ENSG00000095970,ENSG00000120885,ENSG00000101439,ENSG00000160255
GO:MF	endopeptidase regulator activity	GO:0061135	TRUE	0.0110699	1.95586	186	208	10	20246	ENSG00000135744,ENSG00000114204,ENSG00000163536,ENSG00000106366,ENSG00000107738,ENSG00000197249,ENSG00000188488,ENSG00000101439,ENSG00000125730,ENSG00000160111
GO:MF	peroxidase activity	GO:0004601	FALSE	0.0121028	1.91711	57	208	6	20246	ENSG00000233276,ENSG00000047457,ENSG00000211445,ENSG00000095303,ENSG00000008394,ENSG00000132965
GO:MF	antioxidant activity	GO:0016209	FALSE	0.0129044	1.88926	85	208	7	20246	ENSG00000233276,ENSG00000047457,ENSG00000211445,ENSG00000095303,ENSG00000008394,ENSG00000132965,ENSG00000087250
GO:MF	oxidoreductase activity, acting on peroxide as acceptor	GO:0016684	FALSE	0.0147734	1.83052	59	208	6	20246	ENSG00000233276,ENSG00000047457,ENSG00000211445,ENSG00000095303,ENSG00000008394,ENSG00000132965
GO:MF	endopeptidase inhibitor activity	GO:0004866	FALSE	0.0279087	1.55426	167	208	9	20246	ENSG00000135744,ENSG00000114204,ENSG00000163536,ENSG00000106366,ENSG00000197249,ENSG00000188488,ENSG00000101439,ENSG00000125730,ENSG00000160111
GO:MF	enzyme inhibitor activity	GO:0004857	FALSE	0.0364525	1.43827	403	208	14	20246	ENSG00000135744,ENSG00000114204,ENSG00000163536,ENSG00000106211,ENSG00000106366,ENSG00000197249,ENSG00000188488,ENSG00000131771,ENSG00000101439,ENSG00000125730,ENSG00000167772,ENSG00000160111,ENSG00000130208,ENSG00000186818
GO:MF	peptidase inhibitor activity	GO:0030414	FALSE	0.0383139	1.41664	174	208	9	20246	ENSG00000135744,ENSG00000114204,ENSG00000163536,ENSG00000106366,ENSG00000197249,ENSG00000188488,ENSG00000101439,ENSG00000125730,ENSG00000160111
GO:MF	scaffold protein binding	GO:0097110	FALSE	0.0391451	1.40732	70	208	6	20246	ENSG00000095970,ENSG00000124731,ENSG00000152661,ENSG00000165025,ENSG00000130037,ENSG00000177575
GO:MF	angiotensin receptor binding	GO:0031701	TRUE	0.040462	1.39295	9	208	3	20246	ENSG00000135744,ENSG00000109906,ENSG00000141480
GO:MF	serine-type endopeptidase inhibitor activity	GO:0004867	FALSE	0.044334	1.35326	103	208	7	20246	ENSG00000135744,ENSG00000114204,ENSG00000163536,ENSG00000106366,ENSG00000197249,ENSG00000188488,ENSG00000160111
GO:MF	type 2 angiotensin receptor binding	GO:0031703	FALSE	0.0495497	1.30496	2	208	2	20246	ENSG00000135744,ENSG00000109906
GO:MF	low-affinity IgG receptor activity	GO:0019772	FALSE	0.0495497	1.30496	2	208	2	20246	ENSG00000203747,ENSG00000072694
GO:BP	response to stimulus	GO:0050896	TRUE	6.65861e-23	22.1766	8999	204	161	21026	ENSG00000142583,ENSG00000162493,ENSG00000173372,ENSG00000159189,ENSG00000169403,ENSG00000162511,ENSG00000116729,ENSG00000143119,ENSG00000121933,ENSG00000282608,ENSG00000150337,ENSG00000177807,ENSG00000066294,ENSG00000158869,ENSG00000143226,ENSG00000203747,ENSG00000072694,ENSG00000198734,ENSG00000188404,ENSG00000116147,ENSG00000188783,ENSG00000187554,ENSG00000135744,ENSG00000197769,ENSG00000119737…
GO:BP	response to stress	GO:0006950	FALSE	3.97988e-20	19.4001	3948	204	101	21026	ENSG00000162493,ENSG00000173372,ENSG00000159189,ENSG00000169403,ENSG00000162511,ENSG00000121933,ENSG00000282608,ENSG00000150337,ENSG00000066294,ENSG00000158869,ENSG00000143226,ENSG00000203747,ENSG00000072694,ENSG00000198734,ENSG00000116147,ENSG00000188783,ENSG00000187554,ENSG00000135744,ENSG00000197769,ENSG00000159399,ENSG00000115602,ENSG00000121966,ENSG00000018280,ENSG00000233276,ENSG00000056736…
GO:BP	defense response	GO:0006952	FALSE	1.04652e-19	18.9803	1853	204	68	21026	ENSG00000173372,ENSG00000159189,ENSG00000169403,ENSG00000162511,ENSG00000121933,ENSG00000282608,ENSG00000150337,ENSG00000066294,ENSG00000158869,ENSG00000143226,ENSG00000203747,ENSG00000072694,ENSG00000187554,ENSG00000135744,ENSG00000115602,ENSG00000121966,ENSG00000018280,ENSG00000233276,ENSG00000056736,ENSG00000127241,ENSG00000113916,ENSG00000145287,ENSG00000137462,ENSG00000168685,ENSG00000134061…
GO:BP	inflammatory response	GO:0006954	FALSE	1.20713e-16	15.9182	862	204	44	21026	ENSG00000173372,ENSG00000169403,ENSG00000121933,ENSG00000282608,ENSG00000150337,ENSG00000143226,ENSG00000203747,ENSG00000072694,ENSG00000187554,ENSG00000135744,ENSG00000115602,ENSG00000121966,ENSG00000018280,ENSG00000233276,ENSG00000113916,ENSG00000137462,ENSG00000134061,ENSG00000170458,ENSG00000182578,ENSG00000112799,ENSG00000095970,ENSG00000106366,ENSG00000196664,ENSG00000101916,ENSG00000120885…
GO:BP	immune system process	GO:0002376	FALSE	2.41501e-15	14.6171	2871	204	78	21026	ENSG00000162493,ENSG00000173372,ENSG00000159189,ENSG00000169403,ENSG00000162511,ENSG00000150337,ENSG00000066294,ENSG00000158869,ENSG00000143226,ENSG00000203747,ENSG00000072694,ENSG00000188404,ENSG00000187554,ENSG00000243466,ENSG00000115602,ENSG00000121966,ENSG00000018280,ENSG00000233276,ENSG00000180353,ENSG00000114013,ENSG00000127241,ENSG00000113916,ENSG00000137462,ENSG00000168685,ENSG00000175857…
GO:BP	response to external stimulus	GO:0009605	FALSE	1.05526e-14	13.9766	2415	204	70	21026	ENSG00000173372,ENSG00000159189,ENSG00000169403,ENSG00000150337,ENSG00000066294,ENSG00000158869,ENSG00000203747,ENSG00000072694,ENSG00000116147,ENSG00000187554,ENSG00000135744,ENSG00000115602,ENSG00000121966,ENSG00000018280,ENSG00000233276,ENSG00000114013,ENSG00000127241,ENSG00000113916,ENSG00000171476,ENSG00000145287,ENSG00000137462,ENSG00000168685,ENSG00000134061,ENSG00000170458,ENSG00000182578…
GO:BP	regulation of immune response	GO:0050776	FALSE	2.62158e-14	13.5814	947	204	43	21026	ENSG00000173372,ENSG00000159189,ENSG00000169403,ENSG00000162511,ENSG00000150337,ENSG00000158869,ENSG00000143226,ENSG00000203747,ENSG00000072694,ENSG00000187554,ENSG00000115602,ENSG00000018280,ENSG00000233276,ENSG00000114013,ENSG00000127241,ENSG00000113916,ENSG00000137462,ENSG00000168685,ENSG00000170458,ENSG00000237541,ENSG00000095970,ENSG00000086730,ENSG00000196664,ENSG00000101916,ENSG00000155659…
GO:BP	response to chemical	GO:0042221	FALSE	6.70181e-14	13.1738	3909	204	90	21026	ENSG00000142583,ENSG00000169403,ENSG00000162511,ENSG00000177807,ENSG00000158869,ENSG00000072694,ENSG00000198734,ENSG00000188404,ENSG00000187554,ENSG00000135744,ENSG00000119737,ENSG00000159399,ENSG00000115602,ENSG00000121966,ENSG00000018280,ENSG00000132329,ENSG00000233276,ENSG00000056736,ENSG00000178075,ENSG00000180353,ENSG00000114013,ENSG00000163884,ENSG00000047457,ENSG00000163288,ENSG00000173376…
GO:BP	immune response	GO:0006955	FALSE	8.80097e-14	13.0555	2070	204	63	21026	ENSG00000173372,ENSG00000159189,ENSG00000169403,ENSG00000162511,ENSG00000150337,ENSG00000066294,ENSG00000158869,ENSG00000143226,ENSG00000203747,ENSG00000072694,ENSG00000187554,ENSG00000243466,ENSG00000115602,ENSG00000121966,ENSG00000018280,ENSG00000233276,ENSG00000114013,ENSG00000127241,ENSG00000113916,ENSG00000137462,ENSG00000168685,ENSG00000175857,ENSG00000134061,ENSG00000170458,ENSG00000182578…
GO:BP	positive regulation of immune system process	GO:0002684	FALSE	2.00746e-13	12.6974	1099	204	45	21026	ENSG00000173372,ENSG00000159189,ENSG00000169403,ENSG00000162511,ENSG00000150337,ENSG00000158869,ENSG00000203747,ENSG00000072694,ENSG00000187554,ENSG00000115602,ENSG00000018280,ENSG00000180353,ENSG00000114013,ENSG00000127241,ENSG00000113916,ENSG00000137462,ENSG00000168685,ENSG00000170458,ENSG00000182578,ENSG00000237541,ENSG00000095970,ENSG00000086730,ENSG00000106366,ENSG00000196664,ENSG00000101916…
GO:BP	immune effector process	GO:0002252	FALSE	2.23886e-13	12.65	732	204	37	21026	ENSG00000173372,ENSG00000159189,ENSG00000169403,ENSG00000162511,ENSG00000150337,ENSG00000066294,ENSG00000158869,ENSG00000143226,ENSG00000203747,ENSG00000072694,ENSG00000018280,ENSG00000114013,ENSG00000127241,ENSG00000113916,ENSG00000168685,ENSG00000175857,ENSG00000134061,ENSG00000095970,ENSG00000124731,ENSG00000086730,ENSG00000196664,ENSG00000101916,ENSG00000155659,ENSG00000120885,ENSG00000165025…
GO:BP	positive regulation of cytokine production	GO:0001819	FALSE	2.3672e-13	12.6258	494	204	31	21026	ENSG00000169403,ENSG00000162511,ENSG00000066294,ENSG00000158869,ENSG00000143226,ENSG00000203747,ENSG00000072694,ENSG00000187554,ENSG00000135744,ENSG00000115602,ENSG00000018280,ENSG00000114013,ENSG00000137462,ENSG00000170458,ENSG00000182578,ENSG00000095970,ENSG00000106211,ENSG00000106366,ENSG00000258227,ENSG00000196664,ENSG00000101916,ENSG00000120885,ENSG00000165025,ENSG00000171860,ENSG00000166523…
GO:BP	regulation of immune system process	GO:0002682	FALSE	1.08376e-12	11.9651	1581	204	53	21026	ENSG00000173372,ENSG00000159189,ENSG00000169403,ENSG00000162511,ENSG00000150337,ENSG00000066294,ENSG00000158869,ENSG00000143226,ENSG00000203747,ENSG00000072694,ENSG00000187554,ENSG00000115602,ENSG00000018280,ENSG00000233276,ENSG00000180353,ENSG00000114013,ENSG00000127241,ENSG00000113916,ENSG00000137462,ENSG00000168685,ENSG00000170458,ENSG00000182578,ENSG00000237541,ENSG00000095970,ENSG00000006747…
GO:BP	regulation of cytokine production	GO:0001817	FALSE	1.76365e-12	11.7536	781	204	37	21026	ENSG00000169403,ENSG00000162511,ENSG00000066294,ENSG00000158869,ENSG00000143226,ENSG00000203747,ENSG00000072694,ENSG00000187554,ENSG00000135744,ENSG00000115602,ENSG00000018280,ENSG00000114013,ENSG00000113916,ENSG00000137462,ENSG00000170458,ENSG00000182578,ENSG00000095970,ENSG00000136235,ENSG00000106211,ENSG00000106366,ENSG00000258227,ENSG00000196664,ENSG00000101916,ENSG00000155659,ENSG00000120885…
GO:BP	cytokine production	GO:0001816	FALSE	2.24602e-12	11.6486	787	204	37	21026	ENSG00000169403,ENSG00000162511,ENSG00000066294,ENSG00000158869,ENSG00000143226,ENSG00000203747,ENSG00000072694,ENSG00000187554,ENSG00000135744,ENSG00000115602,ENSG00000018280,ENSG00000114013,ENSG00000113916,ENSG00000137462,ENSG00000170458,ENSG00000182578,ENSG00000095970,ENSG00000136235,ENSG00000106211,ENSG00000106366,ENSG00000258227,ENSG00000196664,ENSG00000101916,ENSG00000155659,ENSG00000120885…
GO:BP	positive regulation of multicellular organismal process	GO:0051240	FALSE	2.27738e-12	11.6426	1667	204	54	21026	ENSG00000162493,ENSG00000169403,ENSG00000162511,ENSG00000066294,ENSG00000158869,ENSG00000143226,ENSG00000203747,ENSG00000072694,ENSG00000116147,ENSG00000187554,ENSG00000135744,ENSG00000159399,ENSG00000115602,ENSG00000121966,ENSG00000018280,ENSG00000180353,ENSG00000114013,ENSG00000113916,ENSG00000145287,ENSG00000138798,ENSG00000137462,ENSG00000168685,ENSG00000170458,ENSG00000182578,ENSG00000120149…
GO:BP	response to biotic stimulus	GO:0009607	FALSE	4.27908e-12	11.3686	1634	204	53	21026	ENSG00000173372,ENSG00000159189,ENSG00000169403,ENSG00000162511,ENSG00000150337,ENSG00000066294,ENSG00000158869,ENSG00000203747,ENSG00000072694,ENSG00000187554,ENSG00000121966,ENSG00000018280,ENSG00000233276,ENSG00000114013,ENSG00000127241,ENSG00000145287,ENSG00000137462,ENSG00000168685,ENSG00000134061,ENSG00000170458,ENSG00000182578,ENSG00000112799,ENSG00000096060,ENSG00000095970,ENSG00000124731…
GO:BP	response to other organism	GO:0051707	FALSE	6.37099e-12	11.1958	1592	204	52	21026	ENSG00000173372,ENSG00000159189,ENSG00000169403,ENSG00000150337,ENSG00000066294,ENSG00000158869,ENSG00000203747,ENSG00000072694,ENSG00000187554,ENSG00000121966,ENSG00000018280,ENSG00000233276,ENSG00000114013,ENSG00000127241,ENSG00000145287,ENSG00000137462,ENSG00000168685,ENSG00000134061,ENSG00000170458,ENSG00000182578,ENSG00000112799,ENSG00000096060,ENSG00000095970,ENSG00000124731,ENSG00000186439…
GO:BP	response to external biotic stimulus	GO:0043207	FALSE	6.87788e-12	11.1625	1595	204	52	21026	ENSG00000173372,ENSG00000159189,ENSG00000169403,ENSG00000150337,ENSG00000066294,ENSG00000158869,ENSG00000203747,ENSG00000072694,ENSG00000187554,ENSG00000121966,ENSG00000018280,ENSG00000233276,ENSG00000114013,ENSG00000127241,ENSG00000145287,ENSG00000137462,ENSG00000168685,ENSG00000134061,ENSG00000170458,ENSG00000182578,ENSG00000112799,ENSG00000096060,ENSG00000095970,ENSG00000124731,ENSG00000186439…
GO:BP	cellular response to chemical stimulus	GO:0070887	FALSE	2.109e-11	10.6759	2192	204	61	21026	ENSG00000142583,ENSG00000169403,ENSG00000177807,ENSG00000158869,ENSG00000072694,ENSG00000187554,ENSG00000135744,ENSG00000121966,ENSG00000018280,ENSG00000132329,ENSG00000233276,ENSG00000178075,ENSG00000114013,ENSG00000163884,ENSG00000047457,ENSG00000163288,ENSG00000173376,ENSG00000137462,ENSG00000078295,ENSG00000134061,ENSG00000170458,ENSG00000182578,ENSG00000211445,ENSG00000120149,ENSG00000112799…
GO:BP	defense response to other organism	GO:0098542	FALSE	3.28342e-11	10.4837	1263	204	45	21026	ENSG00000173372,ENSG00000159189,ENSG00000150337,ENSG00000066294,ENSG00000158869,ENSG00000203747,ENSG00000072694,ENSG00000187554,ENSG00000018280,ENSG00000127241,ENSG00000145287,ENSG00000137462,ENSG00000168685,ENSG00000134061,ENSG00000170458,ENSG00000182578,ENSG00000112799,ENSG00000095970,ENSG00000124731,ENSG00000026297,ENSG00000240583,ENSG00000106366,ENSG00000258227,ENSG00000196664,ENSG00000101916…
GO:BP	cellular response to stimulus	GO:0051716	FALSE	3.32213e-11	10.4786	7376	204	125	21026	ENSG00000142583,ENSG00000162493,ENSG00000169403,ENSG00000162511,ENSG00000116729,ENSG00000143119,ENSG00000121933,ENSG00000282608,ENSG00000150337,ENSG00000177807,ENSG00000158869,ENSG00000143226,ENSG00000203747,ENSG00000072694,ENSG00000116147,ENSG00000188783,ENSG00000187554,ENSG00000135744,ENSG00000197769,ENSG00000119737,ENSG00000115602,ENSG00000121966,ENSG00000018280,ENSG00000132329,ENSG00000233276…
GO:BP	biological process involved in interspecies interaction between organisms	GO:0044419	FALSE	8.70961e-11	10.06	1759	204	53	21026	ENSG00000173372,ENSG00000159189,ENSG00000169403,ENSG00000150337,ENSG00000066294,ENSG00000158869,ENSG00000203747,ENSG00000072694,ENSG00000187554,ENSG00000121966,ENSG00000018280,ENSG00000233276,ENSG00000114013,ENSG00000127241,ENSG00000145287,ENSG00000137462,ENSG00000168685,ENSG00000134061,ENSG00000170458,ENSG00000182578,ENSG00000112799,ENSG00000096060,ENSG00000095970,ENSG00000124731,ENSG00000186439…
GO:BP	stress response to metal ion	GO:0097501	FALSE	1.00379e-10	9.99836	19	204	9	21026	ENSG00000018280,ENSG00000087250,ENSG00000125148,ENSG00000169715,ENSG00000205364,ENSG00000205362,ENSG00000198417,ENSG00000125144,ENSG00000187193
GO:BP	regulation of multicellular organismal process	GO:0051239	FALSE	1.10217e-10	9.95775	2956	204	71	21026	ENSG00000162493,ENSG00000159189,ENSG00000169403,ENSG00000162511,ENSG00000121933,ENSG00000282608,ENSG00000066294,ENSG00000158869,ENSG00000143226,ENSG00000203747,ENSG00000072694,ENSG00000116147,ENSG00000187554,ENSG00000135744,ENSG00000159399,ENSG00000115602,ENSG00000121966,ENSG00000018280,ENSG00000180353,ENSG00000114013,ENSG00000113916,ENSG00000171476,ENSG00000145287,ENSG00000138798,ENSG00000137462…
GO:BP	positive regulation of immune response	GO:0050778	FALSE	1.56024e-10	9.80681	760	204	34	21026	ENSG00000173372,ENSG00000159189,ENSG00000169403,ENSG00000162511,ENSG00000150337,ENSG00000158869,ENSG00000072694,ENSG00000187554,ENSG00000018280,ENSG00000114013,ENSG00000127241,ENSG00000137462,ENSG00000170458,ENSG00000237541,ENSG00000095970,ENSG00000086730,ENSG00000196664,ENSG00000101916,ENSG00000155659,ENSG00000120885,ENSG00000165025,ENSG00000155629,ENSG00000171860,ENSG00000166523,ENSG00000211892…
GO:BP	detoxification of inorganic compound	GO:0061687	FALSE	3.14078e-10	9.50296	21	204	9	21026	ENSG00000018280,ENSG00000087250,ENSG00000125148,ENSG00000169715,ENSG00000205364,ENSG00000205362,ENSG00000198417,ENSG00000125144,ENSG00000187193
GO:BP	detoxification of copper ion	GO:0010273	FALSE	3.61983e-10	9.44131	14	204	8	21026	ENSG00000087250,ENSG00000125148,ENSG00000169715,ENSG00000205364,ENSG00000205362,ENSG00000198417,ENSG00000125144,ENSG00000187193
GO:BP	stress response to copper ion	GO:1990169	FALSE	3.61983e-10	9.44131	14	204	8	21026	ENSG00000087250,ENSG00000125148,ENSG00000169715,ENSG00000205364,ENSG00000205362,ENSG00000198417,ENSG00000125144,ENSG00000187193
GO:BP	defense response to symbiont	GO:0140546	FALSE	3.79962e-10	9.42026	1082	204	40	21026	ENSG00000173372,ENSG00000159189,ENSG00000150337,ENSG00000066294,ENSG00000158869,ENSG00000203747,ENSG00000072694,ENSG00000187554,ENSG00000018280,ENSG00000127241,ENSG00000137462,ENSG00000134061,ENSG00000170458,ENSG00000182578,ENSG00000112799,ENSG00000095970,ENSG00000124731,ENSG00000026297,ENSG00000258227,ENSG00000196664,ENSG00000101916,ENSG00000155659,ENSG00000120885,ENSG00000196730,ENSG00000165025…
GO:BP	leukocyte activation	GO:0045321	FALSE	3.89929e-10	9.40901	980	204	38	21026	ENSG00000173372,ENSG00000169403,ENSG00000162511,ENSG00000066294,ENSG00000158869,ENSG00000203747,ENSG00000072694,ENSG00000115602,ENSG00000018280,ENSG00000114013,ENSG00000113916,ENSG00000137462,ENSG00000168685,ENSG00000175857,ENSG00000134061,ENSG00000237541,ENSG00000095970,ENSG00000152661,ENSG00000136235,ENSG00000086730,ENSG00000155659,ENSG00000120885,ENSG00000165025,ENSG00000026508,ENSG00000109906…
GO:BP	cell surface receptor signaling pathway	GO:0007166	FALSE	3.9617e-10	9.40212	2819	204	68	21026	ENSG00000169403,ENSG00000162511,ENSG00000116729,ENSG00000282608,ENSG00000150337,ENSG00000158869,ENSG00000143226,ENSG00000203747,ENSG00000072694,ENSG00000187554,ENSG00000135744,ENSG00000119737,ENSG00000115602,ENSG00000121966,ENSG00000233276,ENSG00000056736,ENSG00000180353,ENSG00000114013,ENSG00000163884,ENSG00000113916,ENSG00000138798,ENSG00000137462,ENSG00000109472,ENSG00000168685,ENSG00000134061…
GO:BP	immune response-regulating cell surface receptor signaling pathway	GO:0002768	FALSE	5.91331e-10	9.22817	341	204	23	21026	ENSG00000162511,ENSG00000150337,ENSG00000158869,ENSG00000143226,ENSG00000203747,ENSG00000072694,ENSG00000187554,ENSG00000137462,ENSG00000170458,ENSG00000095970,ENSG00000086730,ENSG00000165025,ENSG00000155629,ENSG00000171860,ENSG00000166523,ENSG00000211892,ENSG00000167851,ENSG00000101336,ENSG00000125730,ENSG00000011600,ENSG00000197405,ENSG00000171051,ENSG00000186818
GO:BP	myeloid leukocyte activation	GO:0002274	FALSE	6.13508e-10	9.21218	244	204	20	21026	ENSG00000173372,ENSG00000169403,ENSG00000066294,ENSG00000158869,ENSG00000203747,ENSG00000072694,ENSG00000115602,ENSG00000018280,ENSG00000137462,ENSG00000095970,ENSG00000086730,ENSG00000155659,ENSG00000120885,ENSG00000165025,ENSG00000125144,ENSG00000167851,ENSG00000011600,ENSG00000197405,ENSG00000186818,ENSG00000160255
GO:BP	cellular response to zinc ion	GO:0071294	FALSE	8.58691e-10	9.06616	23	204	9	21026	ENSG00000122986,ENSG00000087250,ENSG00000125148,ENSG00000169715,ENSG00000205364,ENSG00000205362,ENSG00000198417,ENSG00000125144,ENSG00000187193
GO:BP	cellular response to copper ion	GO:0071280	FALSE	1.36244e-09	8.86568	24	204	9	21026	ENSG00000240583,ENSG00000087250,ENSG00000125148,ENSG00000169715,ENSG00000205364,ENSG00000205362,ENSG00000198417,ENSG00000125144,ENSG00000187193
GO:BP	cell activation	GO:0001775	FALSE	1.60304e-09	8.79506	1132	204	40	21026	ENSG00000162493,ENSG00000173372,ENSG00000169403,ENSG00000162511,ENSG00000066294,ENSG00000158869,ENSG00000203747,ENSG00000072694,ENSG00000115602,ENSG00000018280,ENSG00000114013,ENSG00000113916,ENSG00000137462,ENSG00000168685,ENSG00000175857,ENSG00000134061,ENSG00000237541,ENSG00000095970,ENSG00000152661,ENSG00000136235,ENSG00000086730,ENSG00000106211,ENSG00000155659,ENSG00000120885,ENSG00000165025…
GO:BP	tumor necrosis factor superfamily cytokine production	GO:0071706	FALSE	1.72587e-09	8.76299	171	204	17	21026	ENSG00000169403,ENSG00000066294,ENSG00000143226,ENSG00000203747,ENSG00000072694,ENSG00000114013,ENSG00000137462,ENSG00000170458,ENSG00000095970,ENSG00000136235,ENSG00000106211,ENSG00000120885,ENSG00000165025,ENSG00000107738,ENSG00000141480,ENSG00000011600,ENSG00000186818
GO:BP	regulation of tumor necrosis factor superfamily cytokine production	GO:1903555	FALSE	1.72587e-09	8.76299	171	204	17	21026	ENSG00000169403,ENSG00000066294,ENSG00000143226,ENSG00000203747,ENSG00000072694,ENSG00000114013,ENSG00000137462,ENSG00000170458,ENSG00000095970,ENSG00000136235,ENSG00000106211,ENSG00000120885,ENSG00000165025,ENSG00000107738,ENSG00000141480,ENSG00000011600,ENSG00000186818
GO:BP	innate immune response	GO:0045087	FALSE	2.12923e-09	8.67178	984	204	37	21026	ENSG00000173372,ENSG00000159189,ENSG00000150337,ENSG00000066294,ENSG00000158869,ENSG00000203747,ENSG00000072694,ENSG00000187554,ENSG00000018280,ENSG00000127241,ENSG00000137462,ENSG00000134061,ENSG00000170458,ENSG00000182578,ENSG00000112799,ENSG00000095970,ENSG00000124731,ENSG00000026297,ENSG00000258227,ENSG00000196664,ENSG00000101916,ENSG00000155659,ENSG00000120885,ENSG00000196730,ENSG00000165025…
GO:BP	activation of immune response	GO:0002253	FALSE	2.16874e-09	8.66379	560	204	28	21026	ENSG00000173372,ENSG00000159189,ENSG00000162511,ENSG00000158869,ENSG00000072694,ENSG00000187554,ENSG00000127241,ENSG00000137462,ENSG00000170458,ENSG00000095970,ENSG00000086730,ENSG00000196664,ENSG00000101916,ENSG00000155659,ENSG00000120885,ENSG00000165025,ENSG00000155629,ENSG00000171860,ENSG00000166523,ENSG00000211892,ENSG00000141480,ENSG00000167851,ENSG00000101336,ENSG00000125730,ENSG00000011600…
GO:BP	leukocyte mediated immunity	GO:0002443	FALSE	2.56919e-09	8.5902	481	204	26	21026	ENSG00000173372,ENSG00000159189,ENSG00000169403,ENSG00000150337,ENSG00000066294,ENSG00000158869,ENSG00000143226,ENSG00000203747,ENSG00000072694,ENSG00000113916,ENSG00000168685,ENSG00000095970,ENSG00000124731,ENSG00000086730,ENSG00000101916,ENSG00000120885,ENSG00000165025,ENSG00000110887,ENSG00000211892,ENSG00000211964,ENSG00000141480,ENSG00000167851,ENSG00000125730,ENSG00000011600,ENSG00000186818…
GO:BP	cellular response to cadmium ion	GO:0071276	FALSE	3.04198e-09	8.51684	37	204	10	21026	ENSG00000018280,ENSG00000087250,ENSG00000125148,ENSG00000169715,ENSG00000205364,ENSG00000205362,ENSG00000198417,ENSG00000125144,ENSG00000187193,ENSG00000100292
GO:BP	macrophage activation	GO:0042116	FALSE	5.53116e-09	8.25718	109	204	14	21026	ENSG00000173372,ENSG00000066294,ENSG00000203747,ENSG00000072694,ENSG00000115602,ENSG00000018280,ENSG00000137462,ENSG00000095970,ENSG00000155659,ENSG00000120885,ENSG00000165025,ENSG00000011600,ENSG00000197405,ENSG00000160255
GO:BP	immune response-regulating signaling pathway	GO:0002764	FALSE	5.6853e-09	8.24525	540	204	27	21026	ENSG00000162511,ENSG00000150337,ENSG00000158869,ENSG00000143226,ENSG00000203747,ENSG00000072694,ENSG00000187554,ENSG00000137462,ENSG00000170458,ENSG00000095970,ENSG00000086730,ENSG00000196664,ENSG00000101916,ENSG00000165025,ENSG00000155629,ENSG00000171860,ENSG00000166523,ENSG00000211892,ENSG00000141480,ENSG00000167851,ENSG00000101336,ENSG00000125730,ENSG00000011600,ENSG00000197405,ENSG00000171051…
GO:BP	multicellular organismal process	GO:0032501	FALSE	9.38876e-09	8.02739	7322	204	119	21026	ENSG00000142583,ENSG00000162493,ENSG00000173372,ENSG00000159189,ENSG00000169403,ENSG00000162511,ENSG00000116729,ENSG00000121933,ENSG00000282608,ENSG00000177807,ENSG00000066294,ENSG00000158869,ENSG00000143226,ENSG00000203747,ENSG00000072694,ENSG00000198734,ENSG00000116147,ENSG00000188783,ENSG00000187554,ENSG00000135744,ENSG00000159399,ENSG00000042493,ENSG00000115602,ENSG00000121966,ENSG00000018280…
GO:BP	regulation of tumor necrosis factor production	GO:0032680	FALSE	1.32815e-08	7.87675	166	204	16	21026	ENSG00000169403,ENSG00000066294,ENSG00000143226,ENSG00000203747,ENSG00000072694,ENSG00000137462,ENSG00000170458,ENSG00000095970,ENSG00000136235,ENSG00000106211,ENSG00000120885,ENSG00000165025,ENSG00000107738,ENSG00000141480,ENSG00000011600,ENSG00000186818
GO:BP	tumor necrosis factor production	GO:0032640	FALSE	1.32815e-08	7.87675	166	204	16	21026	ENSG00000169403,ENSG00000066294,ENSG00000143226,ENSG00000203747,ENSG00000072694,ENSG00000137462,ENSG00000170458,ENSG00000095970,ENSG00000136235,ENSG00000106211,ENSG00000120885,ENSG00000165025,ENSG00000107738,ENSG00000141480,ENSG00000011600,ENSG00000186818
GO:BP	positive regulation of gene expression	GO:0010628	FALSE	1.35738e-08	7.8673	1212	204	40	21026	ENSG00000169403,ENSG00000162511,ENSG00000066294,ENSG00000158869,ENSG00000143226,ENSG00000203747,ENSG00000072694,ENSG00000187554,ENSG00000135744,ENSG00000115602,ENSG00000018280,ENSG00000114013,ENSG00000138798,ENSG00000137462,ENSG00000168685,ENSG00000170458,ENSG00000182578,ENSG00000095970,ENSG00000152661,ENSG00000106211,ENSG00000106366,ENSG00000258227,ENSG00000196664,ENSG00000101916,ENSG00000120885…
GO:BP	myeloid leukocyte mediated immunity	GO:0002444	FALSE	1.48235e-08	7.82905	117	204	14	21026	ENSG00000169403,ENSG00000150337,ENSG00000066294,ENSG00000143226,ENSG00000203747,ENSG00000072694,ENSG00000124731,ENSG00000086730,ENSG00000165025,ENSG00000110887,ENSG00000167851,ENSG00000125730,ENSG00000011600,ENSG00000160255
GO:BP	detoxification	GO:0098754	FALSE	3.27708e-08	7.48451	149	204	15	21026	ENSG00000018280,ENSG00000233276,ENSG00000047457,ENSG00000211445,ENSG00000095303,ENSG00000008394,ENSG00000132965,ENSG00000087250,ENSG00000125148,ENSG00000169715,ENSG00000205364,ENSG00000205362,ENSG00000198417,ENSG00000125144,ENSG00000187193
GO:BP	positive regulation of response to stimulus	GO:0048584	FALSE	4.31695e-08	7.36482	2331	204	57	21026	ENSG00000173372,ENSG00000159189,ENSG00000169403,ENSG00000162511,ENSG00000116729,ENSG00000150337,ENSG00000158869,ENSG00000072694,ENSG00000187554,ENSG00000135744,ENSG00000115602,ENSG00000121966,ENSG00000018280,ENSG00000233276,ENSG00000180353,ENSG00000114013,ENSG00000127241,ENSG00000138798,ENSG00000137462,ENSG00000168685,ENSG00000134061,ENSG00000170458,ENSG00000182578,ENSG00000120149,ENSG00000112799…
GO:BP	positive regulation of biological process	GO:0048518	FALSE	4.62658e-08	7.33474	6264	204	106	21026	ENSG00000162493,ENSG00000173372,ENSG00000159189,ENSG00000169403,ENSG00000162511,ENSG00000116729,ENSG00000143119,ENSG00000178104,ENSG00000150337,ENSG00000066294,ENSG00000158869,ENSG00000143226,ENSG00000203747,ENSG00000072694,ENSG00000116147,ENSG00000187554,ENSG00000135744,ENSG00000159399,ENSG00000115602,ENSG00000121966,ENSG00000018280,ENSG00000132329,ENSG00000233276,ENSG00000144857,ENSG00000180353…
GO:BP	cell communication	GO:0007154	FALSE	4.70658e-08	7.32729	6540	204	109	21026	ENSG00000162493,ENSG00000173372,ENSG00000169403,ENSG00000162511,ENSG00000116729,ENSG00000143119,ENSG00000121933,ENSG00000282608,ENSG00000150337,ENSG00000177807,ENSG00000158869,ENSG00000143226,ENSG00000203747,ENSG00000072694,ENSG00000116147,ENSG00000187554,ENSG00000135744,ENSG00000119737,ENSG00000115602,ENSG00000121966,ENSG00000132329,ENSG00000233276,ENSG00000056736,ENSG00000180353,ENSG00000114013…
GO:BP	response to copper ion	GO:0046688	FALSE	6.70965e-08	7.1733	35	204	9	21026	ENSG00000240583,ENSG00000087250,ENSG00000125148,ENSG00000169715,ENSG00000205364,ENSG00000205362,ENSG00000198417,ENSG00000125144,ENSG00000187193
GO:BP	response to toxic substance	GO:0009636	FALSE	9.76992e-08	7.01011	252	204	18	21026	ENSG00000018280,ENSG00000233276,ENSG00000047457,ENSG00000163288,ENSG00000137462,ENSG00000211445,ENSG00000095303,ENSG00000008394,ENSG00000132965,ENSG00000176046,ENSG00000087250,ENSG00000125148,ENSG00000169715,ENSG00000205364,ENSG00000205362,ENSG00000198417,ENSG00000125144,ENSG00000187193
GO:BP	response to oxygen-containing compound	GO:1901700	FALSE	1.30114e-07	6.88568	1669	204	46	21026	ENSG00000142583,ENSG00000169403,ENSG00000072694,ENSG00000198734,ENSG00000187554,ENSG00000135744,ENSG00000121966,ENSG00000018280,ENSG00000233276,ENSG00000178075,ENSG00000114013,ENSG00000163884,ENSG00000163288,ENSG00000137462,ENSG00000078295,ENSG00000134061,ENSG00000170458,ENSG00000211445,ENSG00000120149,ENSG00000112799,ENSG00000096060,ENSG00000095970,ENSG00000152661,ENSG00000240583,ENSG00000004799…
GO:BP	response to bacterium	GO:0009617	FALSE	2.04499e-07	6.68931	728	204	29	21026	ENSG00000169403,ENSG00000150337,ENSG00000158869,ENSG00000072694,ENSG00000187554,ENSG00000018280,ENSG00000233276,ENSG00000114013,ENSG00000145287,ENSG00000137462,ENSG00000168685,ENSG00000134061,ENSG00000170458,ENSG00000112799,ENSG00000096060,ENSG00000095970,ENSG00000124731,ENSG00000186439,ENSG00000240583,ENSG00000106366,ENSG00000165025,ENSG00000260314,ENSG00000166523,ENSG00000090382,ENSG00000110887…
GO:BP	signaling	GO:0023052	FALSE	2.37978e-07	6.62346	6515	204	107	21026	ENSG00000162493,ENSG00000173372,ENSG00000169403,ENSG00000162511,ENSG00000116729,ENSG00000143119,ENSG00000121933,ENSG00000282608,ENSG00000150337,ENSG00000177807,ENSG00000158869,ENSG00000143226,ENSG00000203747,ENSG00000072694,ENSG00000116147,ENSG00000187554,ENSG00000135744,ENSG00000119737,ENSG00000115602,ENSG00000121966,ENSG00000132329,ENSG00000233276,ENSG00000056736,ENSG00000180353,ENSG00000114013…
GO:BP	positive regulation of response to external stimulus	GO:0032103	FALSE	2.89306e-07	6.53864	642	204	27	21026	ENSG00000150337,ENSG00000187554,ENSG00000135744,ENSG00000115602,ENSG00000121966,ENSG00000137462,ENSG00000134061,ENSG00000170458,ENSG00000182578,ENSG00000112799,ENSG00000095970,ENSG00000106211,ENSG00000106366,ENSG00000196664,ENSG00000101916,ENSG00000165025,ENSG00000155629,ENSG00000171860,ENSG00000166523,ENSG00000132965,ENSG00000176046,ENSG00000141480,ENSG00000167851,ENSG00000101336,ENSG00000125730…
GO:BP	positive regulation of developmental process	GO:0051094	FALSE	3.05606e-07	6.51484	1343	204	40	21026	ENSG00000162493,ENSG00000143119,ENSG00000135744,ENSG00000159399,ENSG00000121966,ENSG00000144857,ENSG00000180353,ENSG00000114013,ENSG00000113916,ENSG00000171476,ENSG00000138798,ENSG00000137462,ENSG00000168685,ENSG00000164188,ENSG00000120149,ENSG00000095970,ENSG00000152661,ENSG00000006747,ENSG00000240583,ENSG00000146674,ENSG00000106211,ENSG00000106366,ENSG00000106278,ENSG00000165025,ENSG00000007372…
GO:BP	immune response-activating cell surface receptor signaling pathway	GO:0002429	FALSE	3.86573e-07	6.41277	310	204	19	21026	ENSG00000162511,ENSG00000158869,ENSG00000072694,ENSG00000187554,ENSG00000137462,ENSG00000170458,ENSG00000095970,ENSG00000086730,ENSG00000165025,ENSG00000155629,ENSG00000171860,ENSG00000211892,ENSG00000167851,ENSG00000101336,ENSG00000125730,ENSG00000011600,ENSG00000197405,ENSG00000171051,ENSG00000186818
GO:BP	response to peptide	GO:1901652	FALSE	4.57993e-07	6.33914	962	204	33	21026	ENSG00000162511,ENSG00000158869,ENSG00000188404,ENSG00000119737,ENSG00000159399,ENSG00000115602,ENSG00000121966,ENSG00000018280,ENSG00000056736,ENSG00000180353,ENSG00000163884,ENSG00000137462,ENSG00000168685,ENSG00000170458,ENSG00000182578,ENSG00000131459,ENSG00000095970,ENSG00000102007,ENSG00000135063,ENSG00000196730,ENSG00000165025,ENSG00000142089,ENSG00000007372,ENSG00000026508,ENSG00000260314…
GO:BP	response to cadmium ion	GO:0046686	FALSE	5.42522e-07	6.26558	60	204	10	21026	ENSG00000018280,ENSG00000087250,ENSG00000125148,ENSG00000169715,ENSG00000205364,ENSG00000205362,ENSG00000198417,ENSG00000125144,ENSG00000187193,ENSG00000100292
GO:BP	leukocyte proliferation	GO:0070661	FALSE	5.60769e-07	6.25122	355	204	20	21026	ENSG00000203747,ENSG00000072694,ENSG00000018280,ENSG00000114013,ENSG00000113916,ENSG00000168685,ENSG00000175857,ENSG00000134061,ENSG00000182578,ENSG00000095970,ENSG00000152661,ENSG00000136235,ENSG00000155659,ENSG00000120885,ENSG00000165025,ENSG00000107738,ENSG00000198805,ENSG00000167851,ENSG00000011600,ENSG00000186818
GO:BP	regulation of response to external stimulus	GO:0032101	FALSE	5.88437e-07	6.2303	1082	204	35	21026	ENSG00000150337,ENSG00000072694,ENSG00000116147,ENSG00000187554,ENSG00000135744,ENSG00000115602,ENSG00000121966,ENSG00000233276,ENSG00000113916,ENSG00000171476,ENSG00000137462,ENSG00000134061,ENSG00000170458,ENSG00000182578,ENSG00000112799,ENSG00000095970,ENSG00000106211,ENSG00000106366,ENSG00000196664,ENSG00000101916,ENSG00000155659,ENSG00000165025,ENSG00000155629,ENSG00000171860,ENSG00000166523…
GO:BP	immune response-activating signaling pathway	GO:0002757	FALSE	1.04826e-06	5.97953	494	204	23	21026	ENSG00000162511,ENSG00000158869,ENSG00000072694,ENSG00000187554,ENSG00000137462,ENSG00000170458,ENSG00000095970,ENSG00000086730,ENSG00000196664,ENSG00000101916,ENSG00000165025,ENSG00000155629,ENSG00000171860,ENSG00000166523,ENSG00000211892,ENSG00000141480,ENSG00000167851,ENSG00000101336,ENSG00000125730,ENSG00000011600,ENSG00000197405,ENSG00000171051,ENSG00000186818
GO:BP	positive regulation of tumor necrosis factor superfamily cytokine production	GO:1903557	FALSE	1.14985e-06	5.93936	108	204	12	21026	ENSG00000169403,ENSG00000066294,ENSG00000143226,ENSG00000203747,ENSG00000072694,ENSG00000114013,ENSG00000137462,ENSG00000170458,ENSG00000106211,ENSG00000120885,ENSG00000165025,ENSG00000011600
GO:BP	response to cytokine	GO:0034097	FALSE	1.29022e-06	5.88934	947	204	32	21026	ENSG00000162511,ENSG00000158869,ENSG00000188404,ENSG00000119737,ENSG00000159399,ENSG00000115602,ENSG00000121966,ENSG00000018280,ENSG00000056736,ENSG00000180353,ENSG00000137462,ENSG00000168685,ENSG00000170458,ENSG00000182578,ENSG00000131459,ENSG00000095970,ENSG00000102007,ENSG00000135063,ENSG00000196730,ENSG00000165025,ENSG00000142089,ENSG00000007372,ENSG00000026508,ENSG00000260314,ENSG00000110876…
GO:BP	receptor-mediated endocytosis	GO:0006898	FALSE	1.6975e-06	5.77019	264	204	17	21026	ENSG00000150337,ENSG00000158869,ENSG00000072694,ENSG00000132329,ENSG00000138798,ENSG00000170458,ENSG00000106366,ENSG00000120885,ENSG00000135063,ENSG00000165025,ENSG00000133800,ENSG00000260314,ENSG00000141480,ENSG00000125730,ENSG00000130208,ENSG00000186818,ENSG00000160255
GO:BP	Fc-gamma receptor signaling pathway	GO:0038094	FALSE	1.85323e-06	5.73207	34	204	8	21026	ENSG00000150337,ENSG00000158869,ENSG00000143226,ENSG00000203747,ENSG00000072694,ENSG00000165025,ENSG00000166523,ENSG00000101336
GO:BP	intracellular zinc ion homeostasis	GO:0006882	TRUE	1.85323e-06	5.73207	34	204	8	21026	ENSG00000087250,ENSG00000125148,ENSG00000169715,ENSG00000205364,ENSG00000205362,ENSG00000198417,ENSG00000125144,ENSG00000187193
GO:BP	response to zinc ion	GO:0010043	FALSE	2.09984e-06	5.67781	50	204	9	21026	ENSG00000122986,ENSG00000087250,ENSG00000125148,ENSG00000169715,ENSG00000205364,ENSG00000205362,ENSG00000198417,ENSG00000125144,ENSG00000187193
GO:BP	lymphocyte activation	GO:0046649	FALSE	2.71095e-06	5.56688	814	204	29	21026	ENSG00000162511,ENSG00000066294,ENSG00000158869,ENSG00000203747,ENSG00000072694,ENSG00000018280,ENSG00000114013,ENSG00000113916,ENSG00000168685,ENSG00000175857,ENSG00000134061,ENSG00000237541,ENSG00000095970,ENSG00000152661,ENSG00000136235,ENSG00000086730,ENSG00000155659,ENSG00000165025,ENSG00000026508,ENSG00000109906,ENSG00000077420,ENSG00000107738,ENSG00000166523,ENSG00000198805,ENSG00000165409…
GO:BP	response to wounding	GO:0009611	FALSE	2.99263e-06	5.52395	568	204	24	21026	ENSG00000162493,ENSG00000121933,ENSG00000282608,ENSG00000158869,ENSG00000198734,ENSG00000116147,ENSG00000121966,ENSG00000018280,ENSG00000233276,ENSG00000173376,ENSG00000120149,ENSG00000095970,ENSG00000240583,ENSG00000106211,ENSG00000106366,ENSG00000102362,ENSG00000165025,ENSG00000133800,ENSG00000007372,ENSG00000026508,ENSG00000197249,ENSG00000011600,ENSG00000142512,ENSG00000100292
GO:BP	regulation of response to stimulus	GO:0048583	FALSE	3.29811e-06	5.48173	3993	204	75	21026	ENSG00000173372,ENSG00000159189,ENSG00000169403,ENSG00000162511,ENSG00000116729,ENSG00000150337,ENSG00000158869,ENSG00000143226,ENSG00000203747,ENSG00000072694,ENSG00000116147,ENSG00000187554,ENSG00000135744,ENSG00000115602,ENSG00000121966,ENSG00000018280,ENSG00000132329,ENSG00000233276,ENSG00000180353,ENSG00000114013,ENSG00000163884,ENSG00000127241,ENSG00000113916,ENSG00000171476,ENSG00000145358…
GO:BP	leukocyte activation involved in immune response	GO:0002366	FALSE	3.79749e-06	5.4205	316	204	18	21026	ENSG00000169403,ENSG00000066294,ENSG00000158869,ENSG00000203747,ENSG00000072694,ENSG00000018280,ENSG00000114013,ENSG00000113916,ENSG00000175857,ENSG00000134061,ENSG00000095970,ENSG00000086730,ENSG00000165025,ENSG00000077420,ENSG00000166523,ENSG00000167851,ENSG00000011600,ENSG00000160255
GO:BP	cell activation involved in immune response	GO:0002263	FALSE	4.63281e-06	5.33416	320	204	18	21026	ENSG00000169403,ENSG00000066294,ENSG00000158869,ENSG00000203747,ENSG00000072694,ENSG00000018280,ENSG00000114013,ENSG00000113916,ENSG00000175857,ENSG00000134061,ENSG00000095970,ENSG00000086730,ENSG00000165025,ENSG00000077420,ENSG00000166523,ENSG00000167851,ENSG00000011600,ENSG00000160255
GO:BP	signal transduction	GO:0007165	FALSE	4.8252e-06	5.31648	6002	204	98	21026	ENSG00000162493,ENSG00000169403,ENSG00000162511,ENSG00000116729,ENSG00000143119,ENSG00000121933,ENSG00000282608,ENSG00000150337,ENSG00000158869,ENSG00000143226,ENSG00000203747,ENSG00000072694,ENSG00000187554,ENSG00000135744,ENSG00000119737,ENSG00000115602,ENSG00000121966,ENSG00000132329,ENSG00000233276,ENSG00000056736,ENSG00000180353,ENSG00000114013,ENSG00000163884,ENSG00000113916,ENSG00000163288…
GO:BP	regulation of phagocytosis	GO:0050764	FALSE	6.06585e-06	5.21711	99	204	11	21026	ENSG00000150337,ENSG00000158869,ENSG00000143226,ENSG00000072694,ENSG00000018280,ENSG00000137462,ENSG00000095970,ENSG00000165025,ENSG00000167851,ENSG00000101336,ENSG00000125730
GO:BP	positive regulation of endocytosis	GO:0045807	FALSE	7.2731e-06	5.13828	155	204	13	21026	ENSG00000150337,ENSG00000158869,ENSG00000143226,ENSG00000072694,ENSG00000018280,ENSG00000138798,ENSG00000170458,ENSG00000095970,ENSG00000106366,ENSG00000120885,ENSG00000165025,ENSG00000141480,ENSG00000125730
GO:BP	cellular response to cytokine stimulus	GO:0071345	FALSE	8.00106e-06	5.09685	854	204	29	21026	ENSG00000162511,ENSG00000158869,ENSG00000119737,ENSG00000159399,ENSG00000115602,ENSG00000121966,ENSG00000056736,ENSG00000180353,ENSG00000137462,ENSG00000168685,ENSG00000182578,ENSG00000131459,ENSG00000095970,ENSG00000102007,ENSG00000135063,ENSG00000196730,ENSG00000165025,ENSG00000142089,ENSG00000007372,ENSG00000026508,ENSG00000260314,ENSG00000110876,ENSG00000087250,ENSG00000125148,ENSG00000187193…
GO:BP	transport	GO:0006810	FALSE	8.51131e-06	5.07	4407	204	79	21026	ENSG00000142583,ENSG00000169403,ENSG00000162511,ENSG00000116729,ENSG00000282608,ENSG00000150337,ENSG00000177807,ENSG00000066294,ENSG00000158869,ENSG00000143226,ENSG00000203747,ENSG00000072694,ENSG00000135744,ENSG00000197769,ENSG00000159399,ENSG00000115107,ENSG00000121966,ENSG00000018280,ENSG00000132329,ENSG00000178075,ENSG00000180353,ENSG00000163884,ENSG00000047457,ENSG00000163285,ENSG00000163288…
GO:BP	anatomical structure formation involved in morphogenesis	GO:0048646	FALSE	8.65672e-06	5.06265	1199	204	35	21026	ENSG00000162493,ENSG00000116729,ENSG00000143119,ENSG00000159399,ENSG00000121966,ENSG00000132329,ENSG00000233276,ENSG00000113916,ENSG00000171476,ENSG00000138798,ENSG00000173376,ENSG00000137462,ENSG00000120149,ENSG00000095970,ENSG00000152661,ENSG00000136235,ENSG00000240583,ENSG00000106211,ENSG00000106366,ENSG00000183943,ENSG00000165025,ENSG00000007372,ENSG00000171860,ENSG00000018236,ENSG00000196091…
GO:BP	inflammatory response to antigenic stimulus	GO:0002437	FALSE	8.83552e-06	5.05377	79	204	10	21026	ENSG00000150337,ENSG00000143226,ENSG00000203747,ENSG00000072694,ENSG00000233276,ENSG00000095970,ENSG00000165025,ENSG00000129667,ENSG00000101336,ENSG00000125730
GO:BP	regulation of myeloid leukocyte mediated immunity	GO:0002886	FALSE	9.76739e-06	5.01022	59	204	9	21026	ENSG00000169403,ENSG00000150337,ENSG00000066294,ENSG00000072694,ENSG00000165025,ENSG00000167851,ENSG00000125730,ENSG00000011600,ENSG00000160255
GO:BP	regulation of endocytosis	GO:0030100	FALSE	1.00881e-05	4.99619	297	204	17	21026	ENSG00000150337,ENSG00000158869,ENSG00000143226,ENSG00000072694,ENSG00000018280,ENSG00000138798,ENSG00000137462,ENSG00000170458,ENSG00000095970,ENSG00000106366,ENSG00000120885,ENSG00000165025,ENSG00000141480,ENSG00000167851,ENSG00000101336,ENSG00000125730,ENSG00000130208
GO:BP	positive regulation of tumor necrosis factor production	GO:0032760	FALSE	1.02899e-05	4.98759	104	204	11	21026	ENSG00000169403,ENSG00000066294,ENSG00000143226,ENSG00000203747,ENSG00000072694,ENSG00000137462,ENSG00000170458,ENSG00000106211,ENSG00000120885,ENSG00000165025,ENSG00000011600
GO:BP	cellular response to metal ion	GO:0071248	FALSE	1.11458e-05	4.95289	192	204	14	21026	ENSG00000177807,ENSG00000018280,ENSG00000240583,ENSG00000122986,ENSG00000132965,ENSG00000087250,ENSG00000125148,ENSG00000169715,ENSG00000205364,ENSG00000205362,ENSG00000198417,ENSG00000125144,ENSG00000187193,ENSG00000100292
GO:BP	adaptive immune response	GO:0002250	FALSE	1.18605e-05	4.9259	762	204	27	21026	ENSG00000173372,ENSG00000159189,ENSG00000150337,ENSG00000066294,ENSG00000158869,ENSG00000143226,ENSG00000203747,ENSG00000072694,ENSG00000243466,ENSG00000115602,ENSG00000018280,ENSG00000114013,ENSG00000113916,ENSG00000168685,ENSG00000237541,ENSG00000095970,ENSG00000124731,ENSG00000086730,ENSG00000101916,ENSG00000120885,ENSG00000165025,ENSG00000211892,ENSG00000211964,ENSG00000125730,ENSG00000142512…
GO:BP	biological regulation	GO:0065007	FALSE	1.19588e-05	4.92231	12743	204	162	21026	ENSG00000142583,ENSG00000162493,ENSG00000173372,ENSG00000159189,ENSG00000169403,ENSG00000162511,ENSG00000116729,ENSG00000143119,ENSG00000121933,ENSG00000282608,ENSG00000178104,ENSG00000150337,ENSG00000177807,ENSG00000066294,ENSG00000158869,ENSG00000143226,ENSG00000203747,ENSG00000072694,ENSG00000198734,ENSG00000116147,ENSG00000187554,ENSG00000135744,ENSG00000119737,ENSG00000159399,ENSG00000042493…
GO:BP	negative regulation of immune response	GO:0050777	FALSE	1.65445e-05	4.78135	198	204	14	21026	ENSG00000072694,ENSG00000115602,ENSG00000233276,ENSG00000127241,ENSG00000113916,ENSG00000168685,ENSG00000095970,ENSG00000155659,ENSG00000165025,ENSG00000141480,ENSG00000167851,ENSG00000129667,ENSG00000101336,ENSG00000186818
GO:BP	regulation of transport	GO:0051049	FALSE	1.66184e-05	4.77941	1607	204	41	21026	ENSG00000169403,ENSG00000116729,ENSG00000282608,ENSG00000150337,ENSG00000177807,ENSG00000066294,ENSG00000158869,ENSG00000143226,ENSG00000072694,ENSG00000135744,ENSG00000159399,ENSG00000121966,ENSG00000018280,ENSG00000180353,ENSG00000163884,ENSG00000138798,ENSG00000137462,ENSG00000170458,ENSG00000095970,ENSG00000152661,ENSG00000186439,ENSG00000006747,ENSG00000240583,ENSG00000106366,ENSG00000102362…
GO:BP	regulation of inflammatory response to antigenic stimulus	GO:0002861	FALSE	1.66483e-05	4.77863	44	204	8	21026	ENSG00000150337,ENSG00000072694,ENSG00000233276,ENSG00000095970,ENSG00000165025,ENSG00000129667,ENSG00000101336,ENSG00000125730
GO:BP	regulation of multicellular organismal development	GO:2000026	FALSE	1.75359e-05	4.75607	1418	204	38	21026	ENSG00000159189,ENSG00000072694,ENSG00000116147,ENSG00000159399,ENSG00000121966,ENSG00000180353,ENSG00000114013,ENSG00000113916,ENSG00000171476,ENSG00000138798,ENSG00000137462,ENSG00000168685,ENSG00000120149,ENSG00000095970,ENSG00000152661,ENSG00000006747,ENSG00000136235,ENSG00000240583,ENSG00000106211,ENSG00000106366,ENSG00000106278,ENSG00000183943,ENSG00000165025,ENSG00000007372,ENSG00000109906…
GO:BP	type II hypersensitivity	GO:0002445	FALSE	1.85075e-05	4.73265	9	204	5	21026	ENSG00000150337,ENSG00000143226,ENSG00000203747,ENSG00000072694,ENSG00000125730
GO:BP	type IIa hypersensitivity	GO:0001794	FALSE	1.85075e-05	4.73265	9	204	5	21026	ENSG00000150337,ENSG00000143226,ENSG00000203747,ENSG00000072694,ENSG00000125730
GO:BP	lymphocyte proliferation	GO:0046651	FALSE	2.0027e-05	4.69838	311	204	17	21026	ENSG00000203747,ENSG00000072694,ENSG00000018280,ENSG00000114013,ENSG00000113916,ENSG00000168685,ENSG00000175857,ENSG00000134061,ENSG00000152661,ENSG00000136235,ENSG00000155659,ENSG00000165025,ENSG00000107738,ENSG00000198805,ENSG00000167851,ENSG00000011600,ENSG00000186818
GO:BP	regulation of cell population proliferation	GO:0042127	FALSE	2.06674e-05	4.68471	1685	204	42	21026	ENSG00000162493,ENSG00000169403,ENSG00000121933,ENSG00000282608,ENSG00000203747,ENSG00000072694,ENSG00000135744,ENSG00000233276,ENSG00000180353,ENSG00000114013,ENSG00000113916,ENSG00000145287,ENSG00000138798,ENSG00000137462,ENSG00000168685,ENSG00000182578,ENSG00000120149,ENSG00000095970,ENSG00000152661,ENSG00000006747,ENSG00000136235,ENSG00000240583,ENSG00000146674,ENSG00000106278,ENSG00000155659…
GO:BP	T cell activation	GO:0042110	FALSE	2.34962e-05	4.629	582	204	23	21026	ENSG00000162511,ENSG00000066294,ENSG00000158869,ENSG00000072694,ENSG00000018280,ENSG00000114013,ENSG00000113916,ENSG00000168685,ENSG00000237541,ENSG00000095970,ENSG00000152661,ENSG00000136235,ENSG00000155659,ENSG00000165025,ENSG00000026508,ENSG00000109906,ENSG00000077420,ENSG00000107738,ENSG00000166523,ENSG00000198805,ENSG00000167851,ENSG00000011600,ENSG00000186818
GO:BP	regulation of immune effector process	GO:0002697	FALSE	2.7108e-05	4.5669	401	204	19	21026	ENSG00000169403,ENSG00000162511,ENSG00000150337,ENSG00000066294,ENSG00000072694,ENSG00000114013,ENSG00000127241,ENSG00000113916,ENSG00000168685,ENSG00000095970,ENSG00000196664,ENSG00000155659,ENSG00000165025,ENSG00000141480,ENSG00000167851,ENSG00000125730,ENSG00000011600,ENSG00000186818,ENSG00000160255
GO:BP	locomotion	GO:0040011	FALSE	2.75974e-05	4.55913	1255	204	35	21026	ENSG00000162493,ENSG00000169403,ENSG00000121933,ENSG00000282608,ENSG00000158869,ENSG00000116147,ENSG00000135744,ENSG00000121966,ENSG00000113916,ENSG00000138798,ENSG00000182578,ENSG00000095970,ENSG00000124731,ENSG00000152661,ENSG00000136235,ENSG00000240583,ENSG00000146674,ENSG00000106211,ENSG00000106366,ENSG00000183943,ENSG00000102007,ENSG00000165025,ENSG00000133800,ENSG00000007372,ENSG00000107738…
GO:BP	mononuclear cell proliferation	GO:0032943	FALSE	2.91479e-05	4.53539	319	204	17	21026	ENSG00000203747,ENSG00000072694,ENSG00000018280,ENSG00000114013,ENSG00000113916,ENSG00000168685,ENSG00000175857,ENSG00000134061,ENSG00000152661,ENSG00000136235,ENSG00000155659,ENSG00000165025,ENSG00000107738,ENSG00000198805,ENSG00000167851,ENSG00000011600,ENSG00000186818
GO:BP	immunoglobulin mediated immune response	GO:0016064	FALSE	3.29516e-05	4.48212	209	204	14	21026	ENSG00000173372,ENSG00000159189,ENSG00000150337,ENSG00000158869,ENSG00000143226,ENSG00000203747,ENSG00000072694,ENSG00000113916,ENSG00000095970,ENSG00000101916,ENSG00000120885,ENSG00000211892,ENSG00000211964,ENSG00000125730
GO:BP	B cell mediated immunity	GO:0019724	FALSE	3.94711e-05	4.40372	212	204	14	21026	ENSG00000173372,ENSG00000159189,ENSG00000150337,ENSG00000158869,ENSG00000143226,ENSG00000203747,ENSG00000072694,ENSG00000113916,ENSG00000095970,ENSG00000101916,ENSG00000120885,ENSG00000211892,ENSG00000211964,ENSG00000125730
GO:BP	import into cell	GO:0098657	FALSE	4.34024e-05	4.36249	922	204	29	21026	ENSG00000142583,ENSG00000150337,ENSG00000177807,ENSG00000158869,ENSG00000143226,ENSG00000072694,ENSG00000018280,ENSG00000132329,ENSG00000138798,ENSG00000137462,ENSG00000173926,ENSG00000170458,ENSG00000095970,ENSG00000106366,ENSG00000003989,ENSG00000120885,ENSG00000135063,ENSG00000165025,ENSG00000133800,ENSG00000260314,ENSG00000140090,ENSG00000141480,ENSG00000167851,ENSG00000101336,ENSG00000125730…
GO:BP	cell migration	GO:0016477	FALSE	4.53653e-05	4.34328	1534	204	39	21026	ENSG00000162493,ENSG00000169403,ENSG00000121933,ENSG00000282608,ENSG00000158869,ENSG00000188404,ENSG00000116147,ENSG00000135744,ENSG00000121966,ENSG00000233276,ENSG00000138798,ENSG00000173376,ENSG00000182578,ENSG00000120149,ENSG00000095970,ENSG00000124731,ENSG00000152661,ENSG00000136235,ENSG00000240583,ENSG00000146674,ENSG00000106211,ENSG00000106366,ENSG00000183943,ENSG00000165025,ENSG00000133800…
GO:BP	homeostatic process	GO:0042592	FALSE	4.85333e-05	4.31396	1736	204	42	21026	ENSG00000177807,ENSG00000135744,ENSG00000159399,ENSG00000121966,ENSG00000018280,ENSG00000233276,ENSG00000180353,ENSG00000163884,ENSG00000047457,ENSG00000113916,ENSG00000145287,ENSG00000168685,ENSG00000175857,ENSG00000182578,ENSG00000095970,ENSG00000152661,ENSG00000186439,ENSG00000240583,ENSG00000004799,ENSG00000059377,ENSG00000147642,ENSG00000165025,ENSG00000007372,ENSG00000187134,ENSG00000188613…
GO:BP	regulation of biological process	GO:0050789	FALSE	4.85606e-05	4.31372	12336	204	157	21026	ENSG00000162493,ENSG00000173372,ENSG00000159189,ENSG00000169403,ENSG00000162511,ENSG00000116729,ENSG00000143119,ENSG00000121933,ENSG00000282608,ENSG00000178104,ENSG00000150337,ENSG00000177807,ENSG00000066294,ENSG00000158869,ENSG00000143226,ENSG00000203747,ENSG00000072694,ENSG00000116147,ENSG00000187554,ENSG00000135744,ENSG00000119737,ENSG00000159399,ENSG00000042493,ENSG00000115602,ENSG00000121966…
GO:BP	endocytosis	GO:0006897	FALSE	4.9899e-05	4.30191	709	204	25	21026	ENSG00000150337,ENSG00000158869,ENSG00000143226,ENSG00000072694,ENSG00000018280,ENSG00000132329,ENSG00000138798,ENSG00000137462,ENSG00000173926,ENSG00000170458,ENSG00000095970,ENSG00000106366,ENSG00000120885,ENSG00000135063,ENSG00000165025,ENSG00000133800,ENSG00000260314,ENSG00000141480,ENSG00000167851,ENSG00000101336,ENSG00000125730,ENSG00000011600,ENSG00000130208,ENSG00000186818,ENSG00000160255
GO:BP	cell population proliferation	GO:0008283	FALSE	5.28976e-05	4.27656	2015	204	46	21026	ENSG00000162493,ENSG00000169403,ENSG00000121933,ENSG00000282608,ENSG00000203747,ENSG00000072694,ENSG00000135744,ENSG00000018280,ENSG00000233276,ENSG00000180353,ENSG00000114013,ENSG00000113916,ENSG00000145287,ENSG00000138798,ENSG00000137462,ENSG00000168685,ENSG00000175857,ENSG00000134061,ENSG00000182578,ENSG00000120149,ENSG00000095970,ENSG00000152661,ENSG00000006747,ENSG00000136235,ENSG00000240583…
GO:BP	positive regulation of cell differentiation	GO:0045597	FALSE	5.96045e-05	4.22472	879	204	28	21026	ENSG00000162493,ENSG00000135744,ENSG00000121966,ENSG00000144857,ENSG00000180353,ENSG00000114013,ENSG00000113916,ENSG00000171476,ENSG00000137462,ENSG00000168685,ENSG00000164188,ENSG00000120149,ENSG00000095970,ENSG00000152661,ENSG00000006747,ENSG00000146674,ENSG00000106366,ENSG00000106278,ENSG00000165025,ENSG00000007372,ENSG00000109906,ENSG00000107738,ENSG00000156076,ENSG00000198805,ENSG00000141480…
GO:BP	regulation of chemokine production	GO:0032642	FALSE	5.99653e-05	4.2221	96	204	10	21026	ENSG00000066294,ENSG00000115602,ENSG00000137462,ENSG00000182578,ENSG00000095970,ENSG00000196664,ENSG00000165025,ENSG00000179593,ENSG00000186818,ENSG00000100292
GO:BP	chemokine production	GO:0032602	FALSE	5.99653e-05	4.2221	96	204	10	21026	ENSG00000066294,ENSG00000115602,ENSG00000137462,ENSG00000182578,ENSG00000095970,ENSG00000196664,ENSG00000165025,ENSG00000179593,ENSG00000186818,ENSG00000100292
GO:BP	negative regulation of immune system process	GO:0002683	FALSE	6.1729e-05	4.20951	515	204	21	21026	ENSG00000159189,ENSG00000162511,ENSG00000066294,ENSG00000072694,ENSG00000115602,ENSG00000233276,ENSG00000127241,ENSG00000113916,ENSG00000168685,ENSG00000095970,ENSG00000136235,ENSG00000155659,ENSG00000165025,ENSG00000107738,ENSG00000141480,ENSG00000167851,ENSG00000129667,ENSG00000101336,ENSG00000011600,ENSG00000186818,ENSG00000100292
GO:BP	positive regulation of cellular process	GO:0048522	FALSE	6.3582e-05	4.19667	5920	204	94	21026	ENSG00000162493,ENSG00000169403,ENSG00000162511,ENSG00000116729,ENSG00000143119,ENSG00000178104,ENSG00000150337,ENSG00000066294,ENSG00000158869,ENSG00000143226,ENSG00000203747,ENSG00000072694,ENSG00000116147,ENSG00000187554,ENSG00000135744,ENSG00000115602,ENSG00000121966,ENSG00000018280,ENSG00000132329,ENSG00000233276,ENSG00000144857,ENSG00000180353,ENSG00000114013,ENSG00000163884,ENSG00000163536…
GO:BP	regulation of developmental process	GO:0050793	FALSE	6.37291e-05	4.19566	2457	204	52	21026	ENSG00000162493,ENSG00000159189,ENSG00000143119,ENSG00000072694,ENSG00000116147,ENSG00000135744,ENSG00000159399,ENSG00000121966,ENSG00000144857,ENSG00000180353,ENSG00000114013,ENSG00000113916,ENSG00000171476,ENSG00000145287,ENSG00000138798,ENSG00000137462,ENSG00000168685,ENSG00000164188,ENSG00000182578,ENSG00000120149,ENSG00000095970,ENSG00000152661,ENSG00000006747,ENSG00000136235,ENSG00000240583…
GO:BP	cellular response to oxygen-containing compound	GO:1901701	FALSE	7.398e-05	4.13089	1182	204	33	21026	ENSG00000142583,ENSG00000169403,ENSG00000072694,ENSG00000187554,ENSG00000135744,ENSG00000233276,ENSG00000178075,ENSG00000114013,ENSG00000137462,ENSG00000078295,ENSG00000134061,ENSG00000170458,ENSG00000120149,ENSG00000112799,ENSG00000095970,ENSG00000152661,ENSG00000240583,ENSG00000004799,ENSG00000106366,ENSG00000147642,ENSG00000196730,ENSG00000165025,ENSG00000007372,ENSG00000187134,ENSG00000260314…
GO:BP	regulation of inflammatory response	GO:0050727	FALSE	9.84594e-05	4.00674	390	204	18	21026	ENSG00000150337,ENSG00000072694,ENSG00000135744,ENSG00000115602,ENSG00000233276,ENSG00000113916,ENSG00000137462,ENSG00000095970,ENSG00000106366,ENSG00000196664,ENSG00000165025,ENSG00000155629,ENSG00000132965,ENSG00000176046,ENSG00000129667,ENSG00000101336,ENSG00000125730,ENSG00000142512
GO:BP	regulation of vesicle-mediated transport	GO:0060627	FALSE	0.000103816	3.98374	531	204	21	21026	ENSG00000169403,ENSG00000150337,ENSG00000066294,ENSG00000158869,ENSG00000143226,ENSG00000072694,ENSG00000018280,ENSG00000138798,ENSG00000137462,ENSG00000170458,ENSG00000095970,ENSG00000106366,ENSG00000102362,ENSG00000120885,ENSG00000165025,ENSG00000141480,ENSG00000167851,ENSG00000101336,ENSG00000125730,ENSG00000130208,ENSG00000160255
GO:BP	positive regulation of transport	GO:0051050	FALSE	0.00010609	3.97433	847	204	27	21026	ENSG00000169403,ENSG00000116729,ENSG00000150337,ENSG00000158869,ENSG00000143226,ENSG00000072694,ENSG00000018280,ENSG00000180353,ENSG00000163884,ENSG00000138798,ENSG00000137462,ENSG00000170458,ENSG00000095970,ENSG00000186439,ENSG00000006747,ENSG00000240583,ENSG00000106366,ENSG00000102362,ENSG00000120885,ENSG00000147642,ENSG00000165025,ENSG00000151929,ENSG00000018236,ENSG00000141480,ENSG00000270885…
GO:BP	adaptive immune response based on somatic recombination of immune receptors built from immunoglobulin superfamily domains	GO:0002460	FALSE	0.000114837	3.93992	394	204	18	21026	ENSG00000173372,ENSG00000159189,ENSG00000150337,ENSG00000158869,ENSG00000143226,ENSG00000203747,ENSG00000072694,ENSG00000115602,ENSG00000018280,ENSG00000113916,ENSG00000168685,ENSG00000095970,ENSG00000101916,ENSG00000120885,ENSG00000211892,ENSG00000211964,ENSG00000125730,ENSG00000186818
GO:BP	amyloid-beta clearance	GO:0097242	FALSE	0.000132227	3.87868	38	204	7	21026	ENSG00000095970,ENSG00000120885,ENSG00000165025,ENSG00000125730,ENSG00000011600,ENSG00000197405,ENSG00000160255
GO:BP	Fc receptor signaling pathway	GO:0038093	FALSE	0.0001603	3.79507	58	204	8	21026	ENSG00000150337,ENSG00000158869,ENSG00000143226,ENSG00000203747,ENSG00000072694,ENSG00000165025,ENSG00000166523,ENSG00000101336
GO:BP	regulation of defense response	GO:0031347	FALSE	0.000163001	3.78781	809	204	26	21026	ENSG00000150337,ENSG00000072694,ENSG00000187554,ENSG00000135744,ENSG00000115602,ENSG00000233276,ENSG00000113916,ENSG00000137462,ENSG00000170458,ENSG00000095970,ENSG00000106366,ENSG00000196664,ENSG00000101916,ENSG00000155659,ENSG00000165025,ENSG00000155629,ENSG00000166523,ENSG00000132965,ENSG00000176046,ENSG00000141480,ENSG00000167851,ENSG00000129667,ENSG00000101336,ENSG00000125730,ENSG00000011600…
GO:BP	chemical homeostasis	GO:0048878	FALSE	0.000174709	3.75768	1043	204	30	21026	ENSG00000177807,ENSG00000135744,ENSG00000159399,ENSG00000018280,ENSG00000233276,ENSG00000163884,ENSG00000047457,ENSG00000095970,ENSG00000186439,ENSG00000240583,ENSG00000004799,ENSG00000059377,ENSG00000147642,ENSG00000007372,ENSG00000187134,ENSG00000130037,ENSG00000122986,ENSG00000140090,ENSG00000087250,ENSG00000125148,ENSG00000169715,ENSG00000205364,ENSG00000205362,ENSG00000198417,ENSG00000125144…
GO:BP	phagocytosis	GO:0006909	FALSE	0.000196065	3.7076	241	204	14	21026	ENSG00000150337,ENSG00000158869,ENSG00000143226,ENSG00000072694,ENSG00000018280,ENSG00000137462,ENSG00000170458,ENSG00000095970,ENSG00000165025,ENSG00000167851,ENSG00000101336,ENSG00000125730,ENSG00000011600,ENSG00000160255
GO:BP	positive regulation of defense response	GO:0031349	FALSE	0.000220966	3.65567	506	204	20	21026	ENSG00000150337,ENSG00000187554,ENSG00000135744,ENSG00000115602,ENSG00000137462,ENSG00000170458,ENSG00000095970,ENSG00000106366,ENSG00000196664,ENSG00000101916,ENSG00000165025,ENSG00000155629,ENSG00000166523,ENSG00000132965,ENSG00000176046,ENSG00000141480,ENSG00000167851,ENSG00000101336,ENSG00000125730,ENSG00000011600
GO:BP	leukocyte cell-cell adhesion	GO:0007159	TRUE	0.000249732	3.60253	415	204	18	21026	ENSG00000169403,ENSG00000162511,ENSG00000188404,ENSG00000114013,ENSG00000113916,ENSG00000168685,ENSG00000237541,ENSG00000136235,ENSG00000155659,ENSG00000165025,ENSG00000026508,ENSG00000109906,ENSG00000107738,ENSG00000110876,ENSG00000198805,ENSG00000167851,ENSG00000186818,ENSG00000160255
GO:BP	leukocyte degranulation	GO:0043299	FALSE	0.00025751	3.58921	85	204	9	21026	ENSG00000169403,ENSG00000066294,ENSG00000203747,ENSG00000072694,ENSG00000086730,ENSG00000165025,ENSG00000167851,ENSG00000101336,ENSG00000160255
GO:BP	cellular homeostasis	GO:0019725	TRUE	0.000302031	3.51995	835	204	26	21026	ENSG00000159399,ENSG00000018280,ENSG00000233276,ENSG00000163884,ENSG00000047457,ENSG00000168685,ENSG00000095970,ENSG00000186439,ENSG00000240583,ENSG00000059377,ENSG00000147642,ENSG00000007372,ENSG00000151929,ENSG00000122986,ENSG00000140090,ENSG00000087250,ENSG00000125148,ENSG00000169715,ENSG00000205364,ENSG00000205362,ENSG00000198417,ENSG00000125144,ENSG00000187193,ENSG00000184544,ENSG00000171885…
GO:BP	defense response to bacterium	GO:0042742	FALSE	0.000311232	3.50692	332	204	16	21026	ENSG00000150337,ENSG00000158869,ENSG00000018280,ENSG00000145287,ENSG00000137462,ENSG00000168685,ENSG00000095970,ENSG00000124731,ENSG00000240583,ENSG00000106366,ENSG00000165025,ENSG00000166523,ENSG00000090382,ENSG00000110887,ENSG00000211892,ENSG00000197405
GO:BP	neutrophil activation	GO:0042119	FALSE	0.000324046	3.48939	43	204	7	21026	ENSG00000169403,ENSG00000158869,ENSG00000072694,ENSG00000165025,ENSG00000167851,ENSG00000011600,ENSG00000160255
GO:BP	cell motility	GO:0048870	FALSE	0.000343237	3.46441	1793	204	41	21026	ENSG00000162493,ENSG00000169403,ENSG00000121933,ENSG00000282608,ENSG00000158869,ENSG00000188404,ENSG00000116147,ENSG00000135744,ENSG00000121966,ENSG00000233276,ENSG00000113916,ENSG00000138798,ENSG00000173376,ENSG00000215217,ENSG00000182578,ENSG00000120149,ENSG00000095970,ENSG00000124731,ENSG00000152661,ENSG00000136235,ENSG00000240583,ENSG00000146674,ENSG00000106211,ENSG00000106366,ENSG00000183943…
GO:BP	complement activation	GO:0006956	FALSE	0.000352185	3.45323	64	204	8	21026	ENSG00000173372,ENSG00000159189,ENSG00000127241,ENSG00000095970,ENSG00000155659,ENSG00000120885,ENSG00000211892,ENSG00000125730
GO:BP	intracellular chemical homeostasis	GO:0055082	FALSE	0.000352766	3.45251	730	204	24	21026	ENSG00000159399,ENSG00000018280,ENSG00000233276,ENSG00000163884,ENSG00000047457,ENSG00000095970,ENSG00000186439,ENSG00000240583,ENSG00000059377,ENSG00000147642,ENSG00000007372,ENSG00000122986,ENSG00000140090,ENSG00000087250,ENSG00000125148,ENSG00000169715,ENSG00000205364,ENSG00000205362,ENSG00000198417,ENSG00000125144,ENSG00000187193,ENSG00000184544,ENSG00000171885,ENSG00000100292
GO:BP	lymphocyte mediated immunity	GO:0002449	FALSE	0.000378984	3.42138	381	204	17	21026	ENSG00000173372,ENSG00000159189,ENSG00000150337,ENSG00000158869,ENSG00000143226,ENSG00000203747,ENSG00000072694,ENSG00000113916,ENSG00000168685,ENSG00000095970,ENSG00000101916,ENSG00000120885,ENSG00000211892,ENSG00000211964,ENSG00000141480,ENSG00000125730,ENSG00000186818
GO:BP	regulation of leukocyte mediated immunity	GO:0002703	FALSE	0.000392213	3.40648	255	204	14	21026	ENSG00000169403,ENSG00000150337,ENSG00000066294,ENSG00000072694,ENSG00000113916,ENSG00000168685,ENSG00000095970,ENSG00000165025,ENSG00000141480,ENSG00000167851,ENSG00000125730,ENSG00000011600,ENSG00000186818,ENSG00000160255
GO:BP	negative regulation of programmed cell death	GO:0043069	TRUE	0.000400694	3.39719	905	204	27	21026	ENSG00000162493,ENSG00000162511,ENSG00000233276,ENSG00000180353,ENSG00000113916,ENSG00000145287,ENSG00000173376,ENSG00000168685,ENSG00000182578,ENSG00000120149,ENSG00000095970,ENSG00000240583,ENSG00000106211,ENSG00000004799,ENSG00000106366,ENSG00000106278,ENSG00000258227,ENSG00000120885,ENSG00000196730,ENSG00000026508,ENSG00000151929,ENSG00000171956,ENSG00000176046,ENSG00000087250,ENSG00000101336…
GO:BP	synapse pruning	GO:0098883	TRUE	0.00042065	3.37608	15	204	5	21026	ENSG00000173372,ENSG00000159189,ENSG00000173369,ENSG00000095970,ENSG00000125730
GO:BP	negative regulation of inflammatory response to antigenic stimulus	GO:0002862	FALSE	0.000565959	3.24722	29	204	6	21026	ENSG00000072694,ENSG00000233276,ENSG00000095970,ENSG00000165025,ENSG00000129667,ENSG00000101336
GO:BP	negative regulation of growth	GO:0045926	FALSE	0.000700394	3.15466	228	204	13	21026	ENSG00000116147,ENSG00000113916,ENSG00000145287,ENSG00000152661,ENSG00000087250,ENSG00000125148,ENSG00000169715,ENSG00000205364,ENSG00000205362,ENSG00000198417,ENSG00000125144,ENSG00000187193,ENSG00000179593
GO:BP	microglial cell activation	GO:0001774	FALSE	0.000710652	3.14834	48	204	7	21026	ENSG00000173372,ENSG00000137462,ENSG00000095970,ENSG00000120885,ENSG00000011600,ENSG00000197405,ENSG00000160255
GO:BP	secretion	GO:0046903	FALSE	0.000718816	3.14338	992	204	28	21026	ENSG00000169403,ENSG00000116729,ENSG00000282608,ENSG00000066294,ENSG00000203747,ENSG00000072694,ENSG00000135744,ENSG00000159399,ENSG00000115107,ENSG00000138798,ENSG00000137462,ENSG00000109472,ENSG00000095970,ENSG00000152661,ENSG00000006747,ENSG00000240583,ENSG00000086730,ENSG00000102362,ENSG00000147642,ENSG00000165025,ENSG00000130037,ENSG00000184984,ENSG00000171956,ENSG00000270885,ENSG00000167851…
GO:BP	negative regulation of apoptotic process	GO:0043066	FALSE	0.000725713	3.13924	874	204	26	21026	ENSG00000162493,ENSG00000233276,ENSG00000180353,ENSG00000113916,ENSG00000145287,ENSG00000173376,ENSG00000168685,ENSG00000182578,ENSG00000120149,ENSG00000095970,ENSG00000240583,ENSG00000106211,ENSG00000004799,ENSG00000106366,ENSG00000106278,ENSG00000258227,ENSG00000120885,ENSG00000196730,ENSG00000026508,ENSG00000151929,ENSG00000171956,ENSG00000176046,ENSG00000087250,ENSG00000101336,ENSG00000167772…
GO:BP	leukocyte migration	GO:0050900	FALSE	0.000804803	3.09431	402	204	17	21026	ENSG00000169403,ENSG00000158869,ENSG00000188404,ENSG00000121966,ENSG00000182578,ENSG00000095970,ENSG00000124731,ENSG00000106366,ENSG00000165025,ENSG00000133800,ENSG00000171860,ENSG00000110876,ENSG00000167851,ENSG00000101336,ENSG00000197405,ENSG00000100292,ENSG00000160255
GO:BP	positive regulation of chemokine production	GO:0032722	FALSE	0.000891245	3.05	72	204	8	21026	ENSG00000066294,ENSG00000115602,ENSG00000137462,ENSG00000182578,ENSG00000196664,ENSG00000165025,ENSG00000179593,ENSG00000100292
GO:BP	antibody-dependent cellular cytotoxicity	GO:0001788	FALSE	0.00108195	2.96579	8	204	4	21026	ENSG00000150337,ENSG00000143226,ENSG00000203747,ENSG00000072694
GO:BP	leukocyte activation involved in inflammatory response	GO:0002269	FALSE	0.00109028	2.96246	51	204	7	21026	ENSG00000173372,ENSG00000137462,ENSG00000095970,ENSG00000120885,ENSG00000011600,ENSG00000197405,ENSG00000160255
GO:BP	granulocyte activation	GO:0036230	FALSE	0.00109028	2.96246	51	204	7	21026	ENSG00000169403,ENSG00000158869,ENSG00000072694,ENSG00000165025,ENSG00000167851,ENSG00000011600,ENSG00000160255
GO:BP	myeloid cell activation involved in immune response	GO:0002275	FALSE	0.00114272	2.94206	101	204	9	21026	ENSG00000169403,ENSG00000066294,ENSG00000158869,ENSG00000095970,ENSG00000086730,ENSG00000165025,ENSG00000167851,ENSG00000011600,ENSG00000160255
GO:BP	hypersensitivity	GO:0002524	FALSE	0.00117205	2.93105	18	204	5	21026	ENSG00000150337,ENSG00000143226,ENSG00000203747,ENSG00000072694,ENSG00000125730
GO:BP	establishment of localization	GO:0051234	FALSE	0.00128228	2.89202	4928	204	79	21026	ENSG00000142583,ENSG00000169403,ENSG00000162511,ENSG00000116729,ENSG00000282608,ENSG00000150337,ENSG00000177807,ENSG00000066294,ENSG00000158869,ENSG00000143226,ENSG00000203747,ENSG00000072694,ENSG00000135744,ENSG00000197769,ENSG00000159399,ENSG00000115107,ENSG00000121966,ENSG00000018280,ENSG00000132329,ENSG00000178075,ENSG00000180353,ENSG00000163884,ENSG00000047457,ENSG00000163285,ENSG00000163288…
GO:BP	positive regulation of angiogenesis	GO:0045766	FALSE	0.00128815	2.89003	166	204	11	21026	ENSG00000159399,ENSG00000121966,ENSG00000240583,ENSG00000106211,ENSG00000106366,ENSG00000171860,ENSG00000125730,ENSG00000167772,ENSG00000197405,ENSG00000100292,ENSG00000160255
GO:BP	regulation of localization	GO:0032879	FALSE	0.00130036	2.88594	2029	204	43	21026	ENSG00000169403,ENSG00000116729,ENSG00000282608,ENSG00000150337,ENSG00000177807,ENSG00000066294,ENSG00000158869,ENSG00000143226,ENSG00000072694,ENSG00000135744,ENSG00000159399,ENSG00000121966,ENSG00000018280,ENSG00000180353,ENSG00000163884,ENSG00000138798,ENSG00000137462,ENSG00000170458,ENSG00000095970,ENSG00000152661,ENSG00000186439,ENSG00000006747,ENSG00000240583,ENSG00000106366,ENSG00000102362…
GO:BP	positive regulation of vasculature development	GO:1904018	FALSE	0.00153894	2.81278	169	204	11	21026	ENSG00000159399,ENSG00000121966,ENSG00000240583,ENSG00000106211,ENSG00000106366,ENSG00000171860,ENSG00000125730,ENSG00000167772,ENSG00000197405,ENSG00000100292,ENSG00000160255
GO:BP	regulation of leukocyte cell-cell adhesion	GO:1903037	FALSE	0.00169748	2.77019	377	204	16	21026	ENSG00000169403,ENSG00000162511,ENSG00000114013,ENSG00000113916,ENSG00000168685,ENSG00000237541,ENSG00000136235,ENSG00000155659,ENSG00000165025,ENSG00000026508,ENSG00000109906,ENSG00000107738,ENSG00000198805,ENSG00000167851,ENSG00000186818,ENSG00000160255
GO:BP	regulation of cell activation	GO:0050865	FALSE	0.00182499	2.73874	632	204	21	21026	ENSG00000162493,ENSG00000162511,ENSG00000066294,ENSG00000158869,ENSG00000203747,ENSG00000072694,ENSG00000115602,ENSG00000114013,ENSG00000113916,ENSG00000168685,ENSG00000237541,ENSG00000095970,ENSG00000136235,ENSG00000155659,ENSG00000165025,ENSG00000109906,ENSG00000107738,ENSG00000198805,ENSG00000167851,ENSG00000011600,ENSG00000186818
GO:BP	neuroinflammatory response	GO:0150076	FALSE	0.00183317	2.7368	79	204	8	21026	ENSG00000173372,ENSG00000137462,ENSG00000095970,ENSG00000120885,ENSG00000176046,ENSG00000011600,ENSG00000197405,ENSG00000160255
GO:BP	negative regulation of cytokine production	GO:0001818	FALSE	0.0020018	2.69858	292	204	14	21026	ENSG00000162511,ENSG00000066294,ENSG00000072694,ENSG00000115602,ENSG00000018280,ENSG00000113916,ENSG00000095970,ENSG00000136235,ENSG00000101916,ENSG00000155659,ENSG00000107738,ENSG00000141480,ENSG00000011600,ENSG00000186818
GO:BP	positive regulation of myeloid leukocyte mediated immunity	GO:0002888	FALSE	0.00208761	2.68035	20	204	5	21026	ENSG00000169403,ENSG00000150337,ENSG00000125730,ENSG00000011600,ENSG00000160255
GO:BP	neutrophil activation involved in immune response	GO:0002283	FALSE	0.00208761	2.68035	20	204	5	21026	ENSG00000169403,ENSG00000158869,ENSG00000165025,ENSG00000011600,ENSG00000160255
GO:BP	humoral immune response mediated by circulating immunoglobulin	GO:0002455	FALSE	0.00209629	2.67855	56	204	7	21026	ENSG00000173372,ENSG00000159189,ENSG00000072694,ENSG00000095970,ENSG00000120885,ENSG00000211892,ENSG00000125730
GO:BP	cellular response to biotic stimulus	GO:0071216	FALSE	0.00217182	2.66318	252	204	13	21026	ENSG00000169403,ENSG00000072694,ENSG00000187554,ENSG00000114013,ENSG00000137462,ENSG00000134061,ENSG00000170458,ENSG00000112799,ENSG00000095970,ENSG00000106366,ENSG00000165025,ENSG00000260314,ENSG00000101336
GO:BP	positive regulation of macromolecule biosynthetic process	GO:0010557	FALSE	0.00219863	2.65785	2593	204	50	21026	ENSG00000169403,ENSG00000162511,ENSG00000066294,ENSG00000158869,ENSG00000143226,ENSG00000203747,ENSG00000072694,ENSG00000187554,ENSG00000135744,ENSG00000115602,ENSG00000018280,ENSG00000132329,ENSG00000180353,ENSG00000114013,ENSG00000163884,ENSG00000145287,ENSG00000138798,ENSG00000137462,ENSG00000168685,ENSG00000170458,ENSG00000182578,ENSG00000095970,ENSG00000152661,ENSG00000106211,ENSG00000106366…
GO:BP	mononuclear cell differentiation	GO:1903131	FALSE	0.00226214	2.64548	534	204	19	21026	ENSG00000159189,ENSG00000158869,ENSG00000072694,ENSG00000115602,ENSG00000180353,ENSG00000114013,ENSG00000113916,ENSG00000137462,ENSG00000168685,ENSG00000182578,ENSG00000095970,ENSG00000165025,ENSG00000109906,ENSG00000107738,ENSG00000166523,ENSG00000198805,ENSG00000165409,ENSG00000125144,ENSG00000186818
GO:BP	acute inflammatory response	GO:0002526	FALSE	0.00235693	2.62765	110	204	9	21026	ENSG00000150337,ENSG00000143226,ENSG00000203747,ENSG00000072694,ENSG00000177575,ENSG00000132965,ENSG00000197249,ENSG00000176046,ENSG00000125730
GO:BP	glial cell activation	GO:0061900	FALSE	0.00237026	2.6252	57	204	7	21026	ENSG00000173372,ENSG00000137462,ENSG00000095970,ENSG00000120885,ENSG00000011600,ENSG00000197405,ENSG00000160255
GO:BP	central nervous system development	GO:0007417	FALSE	0.00271437	2.56633	1061	204	28	21026	ENSG00000173372,ENSG00000116729,ENSG00000177807,ENSG00000072694,ENSG00000116147,ENSG00000042493,ENSG00000121966,ENSG00000163536,ENSG00000113916,ENSG00000163288,ENSG00000138798,ENSG00000173376,ENSG00000137462,ENSG00000182578,ENSG00000095970,ENSG00000006747,ENSG00000240583,ENSG00000106278,ENSG00000120885,ENSG00000007372,ENSG00000109906,ENSG00000188613,ENSG00000018236,ENSG00000111783,ENSG00000171956…
GO:BP	vasculature development	GO:0001944	FALSE	0.00280895	2.55146	762	204	23	21026	ENSG00000162493,ENSG00000159399,ENSG00000121966,ENSG00000132329,ENSG00000233276,ENSG00000138798,ENSG00000173376,ENSG00000152661,ENSG00000136235,ENSG00000240583,ENSG00000106211,ENSG00000106366,ENSG00000183943,ENSG00000165025,ENSG00000007372,ENSG00000171860,ENSG00000156076,ENSG00000125730,ENSG00000167772,ENSG00000124440,ENSG00000197405,ENSG00000100292,ENSG00000160255
GO:BP	negative regulation of cell population proliferation	GO:0008285	FALSE	0.00286988	2.54214	706	204	22	21026	ENSG00000162493,ENSG00000121933,ENSG00000282608,ENSG00000072694,ENSG00000113916,ENSG00000137462,ENSG00000182578,ENSG00000120149,ENSG00000095970,ENSG00000006747,ENSG00000136235,ENSG00000146674,ENSG00000155659,ENSG00000007372,ENSG00000109906,ENSG00000107738,ENSG00000176046,ENSG00000179593,ENSG00000167851,ENSG00000011600,ENSG00000186818,ENSG00000100292
GO:BP	negative regulation of biological process	GO:0048519	FALSE	0.00290645	2.53664	5834	204	88	21026	ENSG00000162493,ENSG00000159189,ENSG00000162511,ENSG00000121933,ENSG00000282608,ENSG00000066294,ENSG00000072694,ENSG00000116147,ENSG00000135744,ENSG00000159399,ENSG00000042493,ENSG00000115602,ENSG00000018280,ENSG00000233276,ENSG00000180353,ENSG00000163884,ENSG00000047457,ENSG00000127241,ENSG00000113916,ENSG00000171476,ENSG00000145287,ENSG00000145358,ENSG00000138798,ENSG00000173376,ENSG00000137462…
GO:BP	positive regulation of biosynthetic process	GO:0009891	FALSE	0.00294057	2.53157	2696	204	51	21026	ENSG00000169403,ENSG00000162511,ENSG00000066294,ENSG00000158869,ENSG00000143226,ENSG00000203747,ENSG00000072694,ENSG00000187554,ENSG00000135744,ENSG00000115602,ENSG00000018280,ENSG00000132329,ENSG00000180353,ENSG00000114013,ENSG00000163884,ENSG00000145287,ENSG00000138798,ENSG00000137462,ENSG00000168685,ENSG00000170458,ENSG00000182578,ENSG00000095970,ENSG00000152661,ENSG00000106211,ENSG00000106366…
GO:BP	regulation of cell-cell adhesion	GO:0022407	FALSE	0.00312553	2.50508	494	204	18	21026	ENSG00000162493,ENSG00000169403,ENSG00000162511,ENSG00000116147,ENSG00000114013,ENSG00000113916,ENSG00000168685,ENSG00000237541,ENSG00000136235,ENSG00000155659,ENSG00000165025,ENSG00000026508,ENSG00000109906,ENSG00000107738,ENSG00000198805,ENSG00000167851,ENSG00000186818,ENSG00000160255
GO:BP	angiogenesis	GO:0001525	FALSE	0.00322467	2.49152	547	204	19	21026	ENSG00000159399,ENSG00000121966,ENSG00000132329,ENSG00000233276,ENSG00000138798,ENSG00000173376,ENSG00000136235,ENSG00000240583,ENSG00000106211,ENSG00000106366,ENSG00000183943,ENSG00000165025,ENSG00000171860,ENSG00000125730,ENSG00000167772,ENSG00000124440,ENSG00000197405,ENSG00000100292,ENSG00000160255
GO:BP	interleukin-10 production	GO:0032613	FALSE	0.00337832	2.4713	60	204	7	21026	ENSG00000072694,ENSG00000137462,ENSG00000095970,ENSG00000165025,ENSG00000107738,ENSG00000011600,ENSG00000186818
GO:BP	regulation of interleukin-10 production	GO:0032653	FALSE	0.00337832	2.4713	60	204	7	21026	ENSG00000072694,ENSG00000137462,ENSG00000095970,ENSG00000165025,ENSG00000107738,ENSG00000011600,ENSG00000186818
GO:BP	response to metal ion	GO:0010038	FALSE	0.00345091	2.46207	351	204	15	21026	ENSG00000177807,ENSG00000018280,ENSG00000170458,ENSG00000240583,ENSG00000122986,ENSG00000132965,ENSG00000087250,ENSG00000125148,ENSG00000169715,ENSG00000205364,ENSG00000205362,ENSG00000198417,ENSG00000125144,ENSG00000187193,ENSG00000100292
GO:BP	regulation of biological quality	GO:0065008	FALSE	0.00349769	2.45622	2947	204	54	21026	ENSG00000142583,ENSG00000162493,ENSG00000169403,ENSG00000162511,ENSG00000177807,ENSG00000158869,ENSG00000072694,ENSG00000198734,ENSG00000116147,ENSG00000135744,ENSG00000159399,ENSG00000042493,ENSG00000121966,ENSG00000018280,ENSG00000233276,ENSG00000180353,ENSG00000163285,ENSG00000163288,ENSG00000137462,ENSG00000109472,ENSG00000168685,ENSG00000182578,ENSG00000095970,ENSG00000152661,ENSG00000186439…
GO:BP	regulation of growth	GO:0040008	FALSE	0.00353608	2.45148	604	204	20	21026	ENSG00000116147,ENSG00000135744,ENSG00000121966,ENSG00000056736,ENSG00000113916,ENSG00000171476,ENSG00000145287,ENSG00000152661,ENSG00000146674,ENSG00000188613,ENSG00000165409,ENSG00000087250,ENSG00000125148,ENSG00000169715,ENSG00000205364,ENSG00000205362,ENSG00000198417,ENSG00000125144,ENSG00000187193,ENSG00000179593
GO:BP	anatomical structure morphogenesis	GO:0009653	FALSE	0.00354251	2.45069	2713	204	51	21026	ENSG00000162493,ENSG00000116729,ENSG00000143119,ENSG00000116147,ENSG00000135744,ENSG00000159399,ENSG00000121966,ENSG00000132329,ENSG00000233276,ENSG00000144857,ENSG00000113916,ENSG00000171476,ENSG00000138798,ENSG00000173376,ENSG00000137462,ENSG00000109472,ENSG00000168685,ENSG00000182578,ENSG00000120149,ENSG00000112312,ENSG00000095970,ENSG00000152661,ENSG00000136235,ENSG00000240583,ENSG00000106211…
GO:BP	regulation of phosphate metabolic process	GO:0019220	TRUE	0.00386861	2.41244	956	204	26	21026	ENSG00000169403,ENSG00000135744,ENSG00000018280,ENSG00000180353,ENSG00000138798,ENSG00000182578,ENSG00000095970,ENSG00000136235,ENSG00000146674,ENSG00000106211,ENSG00000004799,ENSG00000196664,ENSG00000101916,ENSG00000165025,ENSG00000007372,ENSG00000026508,ENSG00000184984,ENSG00000176046,ENSG00000087250,ENSG00000141480,ENSG00000167851,ENSG00000125730,ENSG00000130208,ENSG00000197405,ENSG00000186818…
GO:BP	regulation of phosphorus metabolic process	GO:0051174	FALSE	0.00394326	2.40414	957	204	26	21026	ENSG00000169403,ENSG00000135744,ENSG00000018280,ENSG00000180353,ENSG00000138798,ENSG00000182578,ENSG00000095970,ENSG00000136235,ENSG00000146674,ENSG00000106211,ENSG00000004799,ENSG00000196664,ENSG00000101916,ENSG00000165025,ENSG00000007372,ENSG00000026508,ENSG00000184984,ENSG00000176046,ENSG00000087250,ENSG00000141480,ENSG00000167851,ENSG00000125730,ENSG00000130208,ENSG00000197405,ENSG00000186818…
GO:BP	cellular response to molecule of bacterial origin	GO:0071219	FALSE	0.00399856	2.3981	225	204	12	21026	ENSG00000169403,ENSG00000072694,ENSG00000187554,ENSG00000114013,ENSG00000137462,ENSG00000134061,ENSG00000170458,ENSG00000112799,ENSG00000095970,ENSG00000106366,ENSG00000260314,ENSG00000101336
GO:BP	regulation of leukocyte proliferation	GO:0070663	FALSE	0.00412985	2.38407	267	204	13	21026	ENSG00000203747,ENSG00000072694,ENSG00000114013,ENSG00000113916,ENSG00000182578,ENSG00000136235,ENSG00000155659,ENSG00000165025,ENSG00000107738,ENSG00000198805,ENSG00000167851,ENSG00000011600,ENSG00000186818
GO:BP	lymphocyte activation involved in immune response	GO:0002285	FALSE	0.00438379	2.35815	227	204	12	21026	ENSG00000158869,ENSG00000203747,ENSG00000072694,ENSG00000018280,ENSG00000114013,ENSG00000113916,ENSG00000175857,ENSG00000134061,ENSG00000095970,ENSG00000077420,ENSG00000166523,ENSG00000011600
GO:BP	cellular response to lipid	GO:0071396	FALSE	0.00442484	2.3541	613	204	20	21026	ENSG00000169403,ENSG00000187554,ENSG00000178075,ENSG00000114013,ENSG00000137462,ENSG00000078295,ENSG00000134061,ENSG00000170458,ENSG00000120149,ENSG00000112799,ENSG00000095970,ENSG00000240583,ENSG00000004799,ENSG00000106366,ENSG00000165025,ENSG00000007372,ENSG00000187134,ENSG00000260314,ENSG00000008394,ENSG00000101336
GO:BP	interleukin-6 production	GO:0032635	FALSE	0.00445388	2.35126	152	204	10	21026	ENSG00000169403,ENSG00000066294,ENSG00000137462,ENSG00000095970,ENSG00000196664,ENSG00000101916,ENSG00000165025,ENSG00000141480,ENSG00000011600,ENSG00000186818
GO:BP	regulation of interleukin-6 production	GO:0032675	FALSE	0.00445388	2.35126	152	204	10	21026	ENSG00000169403,ENSG00000066294,ENSG00000137462,ENSG00000095970,ENSG00000196664,ENSG00000101916,ENSG00000165025,ENSG00000141480,ENSG00000011600,ENSG00000186818
GO:BP	positive regulation of inflammatory response	GO:0050729	FALSE	0.00472554	2.32555	153	204	10	21026	ENSG00000150337,ENSG00000135744,ENSG00000115602,ENSG00000137462,ENSG00000095970,ENSG00000106366,ENSG00000196664,ENSG00000132965,ENSG00000176046,ENSG00000125730
GO:BP	monoatomic ion homeostasis	GO:0050801	FALSE	0.00476346	2.32208	616	204	20	21026	ENSG00000177807,ENSG00000135744,ENSG00000018280,ENSG00000047457,ENSG00000186439,ENSG00000004799,ENSG00000059377,ENSG00000130037,ENSG00000122986,ENSG00000140090,ENSG00000087250,ENSG00000125148,ENSG00000169715,ENSG00000205364,ENSG00000205362,ENSG00000198417,ENSG00000125144,ENSG00000187193,ENSG00000184544,ENSG00000100292
GO:BP	cell killing	GO:0001906	FALSE	0.00480145	2.31863	229	204	12	21026	ENSG00000150337,ENSG00000143226,ENSG00000203747,ENSG00000072694,ENSG00000168685,ENSG00000124731,ENSG00000165025,ENSG00000090382,ENSG00000110887,ENSG00000141480,ENSG00000125730,ENSG00000011600
GO:BP	regulation of secretion	GO:0051046	FALSE	0.00488147	2.31145	617	204	20	21026	ENSG00000169403,ENSG00000116729,ENSG00000282608,ENSG00000066294,ENSG00000072694,ENSG00000135744,ENSG00000138798,ENSG00000137462,ENSG00000095970,ENSG00000152661,ENSG00000006747,ENSG00000240583,ENSG00000102362,ENSG00000147642,ENSG00000165025,ENSG00000130037,ENSG00000270885,ENSG00000167851,ENSG00000129667,ENSG00000160255
GO:BP	programmed cell death	GO:0012501	FALSE	0.00492879	2.30726	1987	204	41	21026	ENSG00000162493,ENSG00000162511,ENSG00000072694,ENSG00000135744,ENSG00000159399,ENSG00000115107,ENSG00000121966,ENSG00000233276,ENSG00000180353,ENSG00000113916,ENSG00000145287,ENSG00000173376,ENSG00000137462,ENSG00000168685,ENSG00000170458,ENSG00000182578,ENSG00000120149,ENSG00000095970,ENSG00000006747,ENSG00000240583,ENSG00000146674,ENSG00000106211,ENSG00000004799,ENSG00000106366,ENSG00000106278…
GO:BP	negative regulation of mononuclear cell proliferation	GO:0032945	FALSE	0.00497255	2.30342	90	204	8	21026	ENSG00000072694,ENSG00000113916,ENSG00000136235,ENSG00000155659,ENSG00000107738,ENSG00000167851,ENSG00000011600,ENSG00000186818
GO:BP	blood vessel development	GO:0001568	FALSE	0.00516354	2.28705	732	204	22	21026	ENSG00000159399,ENSG00000121966,ENSG00000132329,ENSG00000233276,ENSG00000138798,ENSG00000173376,ENSG00000152661,ENSG00000136235,ENSG00000240583,ENSG00000106211,ENSG00000106366,ENSG00000183943,ENSG00000165025,ENSG00000007372,ENSG00000171860,ENSG00000156076,ENSG00000125730,ENSG00000167772,ENSG00000124440,ENSG00000197405,ENSG00000100292,ENSG00000160255
GO:BP	cell death	GO:0008219	FALSE	0.00518318	2.2854	1991	204	41	21026	ENSG00000162493,ENSG00000162511,ENSG00000072694,ENSG00000135744,ENSG00000159399,ENSG00000115107,ENSG00000121966,ENSG00000233276,ENSG00000180353,ENSG00000113916,ENSG00000145287,ENSG00000173376,ENSG00000137462,ENSG00000168685,ENSG00000170458,ENSG00000182578,ENSG00000120149,ENSG00000095970,ENSG00000006747,ENSG00000240583,ENSG00000146674,ENSG00000106211,ENSG00000004799,ENSG00000106366,ENSG00000106278…
GO:BP	positive regulation of interleukin-8 production	GO:0032757	FALSE	0.00525887	2.27911	64	204	7	21026	ENSG00000187554,ENSG00000137462,ENSG00000170458,ENSG00000106366,ENSG00000196664,ENSG00000101916,ENSG00000165025
GO:BP	regulation of cell adhesion	GO:0030155	FALSE	0.00559517	2.25219	794	204	23	21026	ENSG00000162493,ENSG00000169403,ENSG00000162511,ENSG00000116147,ENSG00000121966,ENSG00000114013,ENSG00000113916,ENSG00000173376,ENSG00000168685,ENSG00000237541,ENSG00000136235,ENSG00000106366,ENSG00000183943,ENSG00000155659,ENSG00000165025,ENSG00000026508,ENSG00000109906,ENSG00000077420,ENSG00000107738,ENSG00000198805,ENSG00000167851,ENSG00000186818,ENSG00000160255
GO:BP	complement activation, classical pathway	GO:0006958	FALSE	0.00562718	2.24971	42	204	6	21026	ENSG00000173372,ENSG00000159189,ENSG00000095970,ENSG00000120885,ENSG00000211892,ENSG00000125730
GO:BP	positive regulation of hemopoiesis	GO:1903708	FALSE	0.00565077	2.24789	193	204	11	21026	ENSG00000180353,ENSG00000114013,ENSG00000113916,ENSG00000168685,ENSG00000095970,ENSG00000165025,ENSG00000109906,ENSG00000107738,ENSG00000198805,ENSG00000011600,ENSG00000186818
GO:BP	positive regulation of leukocyte differentiation	GO:1902107	FALSE	0.00565077	2.24789	193	204	11	21026	ENSG00000180353,ENSG00000114013,ENSG00000113916,ENSG00000168685,ENSG00000095970,ENSG00000165025,ENSG00000109906,ENSG00000107738,ENSG00000198805,ENSG00000011600,ENSG00000186818
GO:BP	secretion by cell	GO:0032940	FALSE	0.00565474	2.24759	854	204	24	21026	ENSG00000169403,ENSG00000116729,ENSG00000282608,ENSG00000066294,ENSG00000203747,ENSG00000072694,ENSG00000135744,ENSG00000115107,ENSG00000137462,ENSG00000109472,ENSG00000095970,ENSG00000152661,ENSG00000006747,ENSG00000240583,ENSG00000086730,ENSG00000102362,ENSG00000147642,ENSG00000165025,ENSG00000130037,ENSG00000270885,ENSG00000167851,ENSG00000129667,ENSG00000101336,ENSG00000160255
GO:BP	regulation of protein metabolic process	GO:0051246	TRUE	0.00582283	2.23487	1855	204	39	21026	ENSG00000169403,ENSG00000162511,ENSG00000066294,ENSG00000135744,ENSG00000018280,ENSG00000132329,ENSG00000233276,ENSG00000180353,ENSG00000114013,ENSG00000163884,ENSG00000047457,ENSG00000138798,ENSG00000182578,ENSG00000095970,ENSG00000136235,ENSG00000146674,ENSG00000106211,ENSG00000106366,ENSG00000196664,ENSG00000101916,ENSG00000120885,ENSG00000187840,ENSG00000034677,ENSG00000196730,ENSG00000165025…
GO:BP	cytokine-mediated signaling pathway	GO:0019221	FALSE	0.00607702	2.21631	518	204	18	21026	ENSG00000162511,ENSG00000158869,ENSG00000119737,ENSG00000115602,ENSG00000121966,ENSG00000056736,ENSG00000180353,ENSG00000168685,ENSG00000182578,ENSG00000095970,ENSG00000102007,ENSG00000135063,ENSG00000165025,ENSG00000142089,ENSG00000026508,ENSG00000087250,ENSG00000101336,ENSG00000186818
GO:BP	regulation of programmed cell death	GO:0043067	FALSE	0.00610466	2.21434	1506	204	34	21026	ENSG00000162493,ENSG00000162511,ENSG00000072694,ENSG00000135744,ENSG00000121966,ENSG00000233276,ENSG00000180353,ENSG00000113916,ENSG00000145287,ENSG00000173376,ENSG00000168685,ENSG00000182578,ENSG00000120149,ENSG00000095970,ENSG00000006747,ENSG00000240583,ENSG00000146674,ENSG00000106211,ENSG00000004799,ENSG00000106366,ENSG00000106278,ENSG00000258227,ENSG00000120885,ENSG00000196730,ENSG00000165025…
GO:BP	chemotaxis	GO:0006935	FALSE	0.0062178	2.20636	467	204	17	21026	ENSG00000169403,ENSG00000158869,ENSG00000121966,ENSG00000182578,ENSG00000095970,ENSG00000124731,ENSG00000136235,ENSG00000106211,ENSG00000106366,ENSG00000102007,ENSG00000165025,ENSG00000171860,ENSG00000089505,ENSG00000141480,ENSG00000197405,ENSG00000171051,ENSG00000160255
GO:BP	taxis	GO:0042330	FALSE	0.00658214	2.18163	469	204	17	21026	ENSG00000169403,ENSG00000158869,ENSG00000121966,ENSG00000182578,ENSG00000095970,ENSG00000124731,ENSG00000136235,ENSG00000106211,ENSG00000106366,ENSG00000102007,ENSG00000165025,ENSG00000171860,ENSG00000089505,ENSG00000141480,ENSG00000197405,ENSG00000171051,ENSG00000160255
GO:BP	regulation of type IIa hypersensitivity	GO:0001796	FALSE	0.00661927	2.17919	4	204	3	21026	ENSG00000150337,ENSG00000072694,ENSG00000125730
GO:BP	regulation of autophagic cell death	GO:1904092	FALSE	0.00661927	2.17919	4	204	3	21026	ENSG00000162511,ENSG00000095970,ENSG00000196730
GO:BP	complement-mediated synapse pruning	GO:0150062	FALSE	0.00661927	2.17919	4	204	3	21026	ENSG00000173372,ENSG00000095970,ENSG00000125730
GO:BP	regulation of type II hypersensitivity	GO:0002892	FALSE	0.00661927	2.17919	4	204	3	21026	ENSG00000150337,ENSG00000072694,ENSG00000125730
GO:BP	regulation of leukocyte activation	GO:0002694	FALSE	0.00683722	2.16512	576	204	19	21026	ENSG00000162511,ENSG00000066294,ENSG00000203747,ENSG00000072694,ENSG00000115602,ENSG00000114013,ENSG00000113916,ENSG00000168685,ENSG00000237541,ENSG00000095970,ENSG00000136235,ENSG00000155659,ENSG00000165025,ENSG00000109906,ENSG00000107738,ENSG00000198805,ENSG00000167851,ENSG00000011600,ENSG00000186818
GO:BP	regulation of lymphocyte proliferation	GO:0050670	FALSE	0.0068448	2.16464	237	204	12	21026	ENSG00000203747,ENSG00000072694,ENSG00000114013,ENSG00000113916,ENSG00000136235,ENSG00000155659,ENSG00000165025,ENSG00000107738,ENSG00000198805,ENSG00000167851,ENSG00000011600,ENSG00000186818
GO:BP	export from cell	GO:0140352	FALSE	0.007304	2.13644	928	204	25	21026	ENSG00000169403,ENSG00000116729,ENSG00000282608,ENSG00000066294,ENSG00000203747,ENSG00000072694,ENSG00000135744,ENSG00000115107,ENSG00000137462,ENSG00000109472,ENSG00000095970,ENSG00000152661,ENSG00000006747,ENSG00000240583,ENSG00000086730,ENSG00000102362,ENSG00000147642,ENSG00000165025,ENSG00000130037,ENSG00000140090,ENSG00000270885,ENSG00000167851,ENSG00000129667,ENSG00000101336,ENSG00000160255
GO:BP	negative regulation of immune effector process	GO:0002698	FALSE	0.00731408	2.13584	126	204	9	21026	ENSG00000066294,ENSG00000072694,ENSG00000127241,ENSG00000113916,ENSG00000168685,ENSG00000155659,ENSG00000141480,ENSG00000167851,ENSG00000186818
GO:BP	blood vessel morphogenesis	GO:0048514	FALSE	0.0075143	2.12411	635	204	20	21026	ENSG00000159399,ENSG00000121966,ENSG00000132329,ENSG00000233276,ENSG00000138798,ENSG00000173376,ENSG00000152661,ENSG00000136235,ENSG00000240583,ENSG00000106211,ENSG00000106366,ENSG00000183943,ENSG00000165025,ENSG00000171860,ENSG00000125730,ENSG00000167772,ENSG00000124440,ENSG00000197405,ENSG00000100292,ENSG00000160255
GO:BP	response to lipid	GO:0033993	FALSE	0.00758412	2.12009	930	204	25	21026	ENSG00000169403,ENSG00000187554,ENSG00000018280,ENSG00000233276,ENSG00000178075,ENSG00000114013,ENSG00000163288,ENSG00000137462,ENSG00000078295,ENSG00000134061,ENSG00000170458,ENSG00000211445,ENSG00000120149,ENSG00000112799,ENSG00000095970,ENSG00000240583,ENSG00000004799,ENSG00000106366,ENSG00000059377,ENSG00000165025,ENSG00000007372,ENSG00000187134,ENSG00000260314,ENSG00000008394,ENSG00000101336
GO:BP	leukocyte differentiation	GO:0002521	FALSE	0.00769274	2.11392	636	204	20	21026	ENSG00000159189,ENSG00000158869,ENSG00000072694,ENSG00000115602,ENSG00000180353,ENSG00000114013,ENSG00000113916,ENSG00000137462,ENSG00000168685,ENSG00000182578,ENSG00000095970,ENSG00000165025,ENSG00000109906,ENSG00000107738,ENSG00000166523,ENSG00000198805,ENSG00000165409,ENSG00000125144,ENSG00000011600,ENSG00000186818
GO:BP	positive regulation of metabolic process	GO:0009893	FALSE	0.00783106	2.10618	3597	204	61	21026	ENSG00000169403,ENSG00000162511,ENSG00000066294,ENSG00000158869,ENSG00000143226,ENSG00000203747,ENSG00000072694,ENSG00000187554,ENSG00000135744,ENSG00000115602,ENSG00000121966,ENSG00000018280,ENSG00000132329,ENSG00000180353,ENSG00000114013,ENSG00000163884,ENSG00000145287,ENSG00000138798,ENSG00000137462,ENSG00000168685,ENSG00000170458,ENSG00000182578,ENSG00000095970,ENSG00000152661,ENSG00000136235…
GO:BP	innate immune response-activating signaling pathway	GO:0002758	FALSE	0.00812437	2.09021	284	204	13	21026	ENSG00000187554,ENSG00000137462,ENSG00000170458,ENSG00000095970,ENSG00000196664,ENSG00000101916,ENSG00000165025,ENSG00000155629,ENSG00000166523,ENSG00000141480,ENSG00000167851,ENSG00000101336,ENSG00000011600
GO:BP	regulation of mononuclear cell proliferation	GO:0032944	FALSE	0.00848038	2.07158	242	204	12	21026	ENSG00000203747,ENSG00000072694,ENSG00000114013,ENSG00000113916,ENSG00000136235,ENSG00000155659,ENSG00000165025,ENSG00000107738,ENSG00000198805,ENSG00000167851,ENSG00000011600,ENSG00000186818
GO:BP	cell adhesion	GO:0007155	FALSE	0.00860426	2.06529	1530	204	34	21026	ENSG00000162493,ENSG00000169403,ENSG00000162511,ENSG00000066294,ENSG00000188404,ENSG00000116147,ENSG00000121966,ENSG00000144857,ENSG00000114013,ENSG00000113916,ENSG00000173376,ENSG00000168685,ENSG00000237541,ENSG00000136235,ENSG00000106211,ENSG00000106366,ENSG00000183943,ENSG00000155659,ENSG00000165025,ENSG00000133800,ENSG00000026508,ENSG00000109906,ENSG00000077420,ENSG00000107738,ENSG00000018236…
GO:BP	negative regulation of leukocyte proliferation	GO:0070664	FALSE	0.00874908	2.05804	97	204	8	21026	ENSG00000072694,ENSG00000113916,ENSG00000136235,ENSG00000155659,ENSG00000107738,ENSG00000167851,ENSG00000011600,ENSG00000186818
GO:BP	negative regulation of leukocyte mediated immunity	GO:0002704	FALSE	0.00876696	2.05715	69	204	7	21026	ENSG00000066294,ENSG00000072694,ENSG00000113916,ENSG00000168685,ENSG00000141480,ENSG00000167851,ENSG00000186818
GO:BP	B cell activation	GO:0042113	FALSE	0.00876841	2.05708	286	204	13	21026	ENSG00000162511,ENSG00000072694,ENSG00000114013,ENSG00000113916,ENSG00000168685,ENSG00000175857,ENSG00000134061,ENSG00000086730,ENSG00000165025,ENSG00000165409,ENSG00000167851,ENSG00000125730,ENSG00000011600
GO:BP	inorganic ion homeostasis	GO:0098771	FALSE	0.00925645	2.03356	534	204	18	21026	ENSG00000177807,ENSG00000135744,ENSG00000018280,ENSG00000047457,ENSG00000186439,ENSG00000059377,ENSG00000130037,ENSG00000140090,ENSG00000087250,ENSG00000125148,ENSG00000169715,ENSG00000205364,ENSG00000205362,ENSG00000198417,ENSG00000125144,ENSG00000187193,ENSG00000184544,ENSG00000100292
GO:BP	regulation of locomotion	GO:0040012	FALSE	0.00928721	2.03211	1067	204	27	21026	ENSG00000162493,ENSG00000169403,ENSG00000121933,ENSG00000282608,ENSG00000116147,ENSG00000135744,ENSG00000121966,ENSG00000113916,ENSG00000138798,ENSG00000182578,ENSG00000095970,ENSG00000152661,ENSG00000136235,ENSG00000240583,ENSG00000146674,ENSG00000106211,ENSG00000106366,ENSG00000183943,ENSG00000133800,ENSG00000007372,ENSG00000107738,ENSG00000171860,ENSG00000165409,ENSG00000179593,ENSG00000167851…
GO:BP	wound healing	GO:0042060	FALSE	0.010095	1.99589	433	204	16	21026	ENSG00000162493,ENSG00000158869,ENSG00000198734,ENSG00000121966,ENSG00000018280,ENSG00000233276,ENSG00000173376,ENSG00000120149,ENSG00000240583,ENSG00000106211,ENSG00000106366,ENSG00000102362,ENSG00000165025,ENSG00000026508,ENSG00000197249,ENSG00000100292
GO:BP	positive regulation of phagocytosis	GO:0050766	FALSE	0.010631	1.97342	71	204	7	21026	ENSG00000150337,ENSG00000158869,ENSG00000143226,ENSG00000072694,ENSG00000018280,ENSG00000095970,ENSG00000125730
GO:BP	regulation of response to biotic stimulus	GO:0002831	FALSE	0.0107915	1.96692	540	204	18	21026	ENSG00000072694,ENSG00000187554,ENSG00000137462,ENSG00000134061,ENSG00000170458,ENSG00000112799,ENSG00000095970,ENSG00000196664,ENSG00000101916,ENSG00000155659,ENSG00000196730,ENSG00000165025,ENSG00000155629,ENSG00000166523,ENSG00000141480,ENSG00000167851,ENSG00000101336,ENSG00000011600
GO:BP	response to abiotic stimulus	GO:0009628	FALSE	0.011421	1.9423	1144	204	28	21026	ENSG00000169403,ENSG00000187554,ENSG00000159399,ENSG00000121966,ENSG00000233276,ENSG00000145287,ENSG00000173376,ENSG00000137462,ENSG00000170458,ENSG00000137198,ENSG00000095970,ENSG00000152661,ENSG00000240583,ENSG00000106211,ENSG00000105967,ENSG00000196664,ENSG00000101916,ENSG00000151929,ENSG00000130037,ENSG00000122986,ENSG00000140090,ENSG00000171956,ENSG00000166819,ENSG00000087250,ENSG00000131771…
GO:BP	regulation of anatomical structure morphogenesis	GO:0022603	FALSE	0.011831	1.92698	831	204	23	21026	ENSG00000162493,ENSG00000116147,ENSG00000135744,ENSG00000159399,ENSG00000121966,ENSG00000113916,ENSG00000138798,ENSG00000182578,ENSG00000152661,ENSG00000136235,ENSG00000240583,ENSG00000106211,ENSG00000106366,ENSG00000026508,ENSG00000171860,ENSG00000087250,ENSG00000101439,ENSG00000101336,ENSG00000125730,ENSG00000167772,ENSG00000197405,ENSG00000100292,ENSG00000160255
GO:BP	intracellular signaling cassette	GO:0141124	TRUE	0.0119666	1.92203	1912	204	39	21026	ENSG00000162493,ENSG00000162511,ENSG00000116729,ENSG00000203747,ENSG00000072694,ENSG00000135744,ENSG00000121966,ENSG00000233276,ENSG00000180353,ENSG00000114013,ENSG00000113916,ENSG00000138798,ENSG00000173376,ENSG00000137462,ENSG00000078295,ENSG00000182578,ENSG00000095970,ENSG00000152661,ENSG00000136235,ENSG00000240583,ENSG00000146674,ENSG00000086730,ENSG00000106211,ENSG00000196664,ENSG00000101916…
GO:BP	cell junction disassembly	GO:0150146	FALSE	0.0124237	1.90575	28	204	5	21026	ENSG00000173372,ENSG00000159189,ENSG00000173369,ENSG00000095970,ENSG00000125730
GO:BP	acute inflammatory response to antigenic stimulus	GO:0002438	FALSE	0.0124237	1.90575	28	204	5	21026	ENSG00000150337,ENSG00000143226,ENSG00000203747,ENSG00000072694,ENSG00000125730
GO:BP	circulatory system process	GO:0003013	TRUE	0.012854	1.89096	602	204	19	21026	ENSG00000142583,ENSG00000169403,ENSG00000121933,ENSG00000282608,ENSG00000198734,ENSG00000135744,ENSG00000121966,ENSG00000233276,ENSG00000171476,ENSG00000152661,ENSG00000186439,ENSG00000059377,ENSG00000003989,ENSG00000095303,ENSG00000152779,ENSG00000130037,ENSG00000171860,ENSG00000270885,ENSG00000108846
GO:BP	regulation of cell motility	GO:2000145	FALSE	0.0128598	1.89077	1022	204	26	21026	ENSG00000162493,ENSG00000169403,ENSG00000121933,ENSG00000282608,ENSG00000116147,ENSG00000135744,ENSG00000121966,ENSG00000113916,ENSG00000138798,ENSG00000182578,ENSG00000095970,ENSG00000152661,ENSG00000136235,ENSG00000240583,ENSG00000146674,ENSG00000106211,ENSG00000106366,ENSG00000183943,ENSG00000133800,ENSG00000007372,ENSG00000107738,ENSG00000171860,ENSG00000179593,ENSG00000167851,ENSG00000197405…
GO:BP	T cell activation involved in immune response	GO:0002286	FALSE	0.0128796	1.8901	135	204	9	21026	ENSG00000158869,ENSG00000072694,ENSG00000018280,ENSG00000114013,ENSG00000113916,ENSG00000095970,ENSG00000077420,ENSG00000166523,ENSG00000011600
GO:BP	regulation of cell migration	GO:0030334	FALSE	0.0131514	1.88103	960	204	25	21026	ENSG00000162493,ENSG00000169403,ENSG00000121933,ENSG00000282608,ENSG00000116147,ENSG00000135744,ENSG00000121966,ENSG00000138798,ENSG00000182578,ENSG00000095970,ENSG00000152661,ENSG00000136235,ENSG00000240583,ENSG00000146674,ENSG00000106211,ENSG00000106366,ENSG00000183943,ENSG00000133800,ENSG00000007372,ENSG00000107738,ENSG00000171860,ENSG00000179593,ENSG00000167851,ENSG00000197405,ENSG00000100292
GO:BP	apoptotic process	GO:0006915	FALSE	0.013693	1.8635	1923	204	39	21026	ENSG00000162493,ENSG00000072694,ENSG00000135744,ENSG00000159399,ENSG00000115107,ENSG00000121966,ENSG00000233276,ENSG00000180353,ENSG00000113916,ENSG00000145287,ENSG00000173376,ENSG00000137462,ENSG00000168685,ENSG00000170458,ENSG00000182578,ENSG00000120149,ENSG00000095970,ENSG00000006747,ENSG00000240583,ENSG00000146674,ENSG00000106211,ENSG00000004799,ENSG00000106366,ENSG00000106278,ENSG00000258227…
GO:BP	negative regulation of cell activation	GO:0050866	FALSE	0.0138905	1.85728	212	204	11	21026	ENSG00000162511,ENSG00000066294,ENSG00000072694,ENSG00000113916,ENSG00000095970,ENSG00000136235,ENSG00000155659,ENSG00000107738,ENSG00000167851,ENSG00000011600,ENSG00000186818
GO:BP	monoatomic cation homeostasis	GO:0055080	FALSE	0.0141179	1.85023	606	204	19	21026	ENSG00000177807,ENSG00000135744,ENSG00000018280,ENSG00000047457,ENSG00000186439,ENSG00000004799,ENSG00000130037,ENSG00000122986,ENSG00000140090,ENSG00000087250,ENSG00000125148,ENSG00000169715,ENSG00000205364,ENSG00000205362,ENSG00000198417,ENSG00000125144,ENSG00000187193,ENSG00000184544,ENSG00000100292
GO:BP	regulation of leukocyte degranulation	GO:0043300	FALSE	0.0141772	1.84841	49	204	6	21026	ENSG00000169403,ENSG00000066294,ENSG00000072694,ENSG00000165025,ENSG00000167851,ENSG00000160255
GO:BP	complement receptor mediated signaling pathway	GO:0002430	FALSE	0.0147799	1.83033	14	204	4	21026	ENSG00000171860,ENSG00000125730,ENSG00000197405,ENSG00000171051
GO:BP	CXCL12-activated CXCR4 signaling pathway	GO:0038160	TRUE	0.0164296	1.78437	5	204	3	21026	ENSG00000121966,ENSG00000095970,ENSG00000135063
GO:BP	tube development	GO:0035295	FALSE	0.0164307	1.78434	1101	204	27	21026	ENSG00000162493,ENSG00000135744,ENSG00000159399,ENSG00000121966,ENSG00000132329,ENSG00000233276,ENSG00000171476,ENSG00000138798,ENSG00000173376,ENSG00000182578,ENSG00000120149,ENSG00000152661,ENSG00000136235,ENSG00000240583,ENSG00000106211,ENSG00000106366,ENSG00000183943,ENSG00000165025,ENSG00000007372,ENSG00000171860,ENSG00000171956,ENSG00000125730,ENSG00000167772,ENSG00000124440,ENSG00000197405…
GO:BP	positive regulation of response to biotic stimulus	GO:0002833	FALSE	0.016791	1.77492	400	204	15	21026	ENSG00000187554,ENSG00000137462,ENSG00000134061,ENSG00000170458,ENSG00000112799,ENSG00000095970,ENSG00000196664,ENSG00000101916,ENSG00000165025,ENSG00000155629,ENSG00000166523,ENSG00000141480,ENSG00000167851,ENSG00000101336,ENSG00000011600
GO:BP	positive regulation of cell communication	GO:0010647	FALSE	0.0171137	1.76666	1795	204	37	21026	ENSG00000162511,ENSG00000116729,ENSG00000072694,ENSG00000116147,ENSG00000135744,ENSG00000121966,ENSG00000233276,ENSG00000180353,ENSG00000114013,ENSG00000138798,ENSG00000137462,ENSG00000168685,ENSG00000134061,ENSG00000170458,ENSG00000182578,ENSG00000120149,ENSG00000112799,ENSG00000095970,ENSG00000152661,ENSG00000186439,ENSG00000136235,ENSG00000146674,ENSG00000196664,ENSG00000101916,ENSG00000147642…
GO:BP	activation of innate immune response	GO:0002218	FALSE	0.0175331	1.75614	305	204	13	21026	ENSG00000187554,ENSG00000137462,ENSG00000170458,ENSG00000095970,ENSG00000196664,ENSG00000101916,ENSG00000165025,ENSG00000155629,ENSG00000166523,ENSG00000141480,ENSG00000167851,ENSG00000101336,ENSG00000011600
GO:BP	response to molecule of bacterial origin	GO:0002237	FALSE	0.0203978	1.69042	357	204	14	21026	ENSG00000169403,ENSG00000072694,ENSG00000187554,ENSG00000018280,ENSG00000114013,ENSG00000137462,ENSG00000134061,ENSG00000170458,ENSG00000112799,ENSG00000095970,ENSG00000106366,ENSG00000260314,ENSG00000101336,ENSG00000197405
GO:BP	leukocyte mediated cytotoxicity	GO:0001909	FALSE	0.0205463	1.68727	143	204	9	21026	ENSG00000150337,ENSG00000143226,ENSG00000203747,ENSG00000072694,ENSG00000168685,ENSG00000124731,ENSG00000110887,ENSG00000141480,ENSG00000011600
GO:BP	localization	GO:0051179	FALSE	0.0216244	1.66506	5555	204	82	21026	ENSG00000142583,ENSG00000169403,ENSG00000162511,ENSG00000116729,ENSG00000143119,ENSG00000282608,ENSG00000150337,ENSG00000177807,ENSG00000066294,ENSG00000158869,ENSG00000143226,ENSG00000203747,ENSG00000072694,ENSG00000135744,ENSG00000197769,ENSG00000159399,ENSG00000115107,ENSG00000121966,ENSG00000018280,ENSG00000132329,ENSG00000178075,ENSG00000180353,ENSG00000163884,ENSG00000047457,ENSG00000113916…
GO:BP	system development	GO:0048731	FALSE	0.0219193	1.65917	4053	204	65	21026	ENSG00000162493,ENSG00000173372,ENSG00000116729,ENSG00000177807,ENSG00000072694,ENSG00000116147,ENSG00000188783,ENSG00000187554,ENSG00000135744,ENSG00000159399,ENSG00000042493,ENSG00000121966,ENSG00000132329,ENSG00000233276,ENSG00000144857,ENSG00000163884,ENSG00000163536,ENSG00000113916,ENSG00000163285,ENSG00000163288,ENSG00000171476,ENSG00000138798,ENSG00000173376,ENSG00000137462,ENSG00000109472…
GO:BP	organic hydroxy compound transport	GO:0015850	FALSE	0.0229391	1.63942	267	204	12	21026	ENSG00000282608,ENSG00000135744,ENSG00000178075,ENSG00000138798,ENSG00000095970,ENSG00000240583,ENSG00000120885,ENSG00000165025,ENSG00000187134,ENSG00000184984,ENSG00000108846,ENSG00000130208
GO:BP	negative regulation of B cell activation	GO:0050869	FALSE	0.024666	1.6079	32	204	5	21026	ENSG00000162511,ENSG00000072694,ENSG00000113916,ENSG00000167851,ENSG00000011600
GO:BP	positive regulation of receptor-mediated endocytosis	GO:0048260	FALSE	0.0251504	1.59946	54	204	6	21026	ENSG00000138798,ENSG00000106366,ENSG00000120885,ENSG00000165025,ENSG00000141480,ENSG00000125730
GO:BP	phagocytosis, engulfment	GO:0006911	FALSE	0.0251504	1.59946	54	204	6	21026	ENSG00000150337,ENSG00000072694,ENSG00000095970,ENSG00000167851,ENSG00000125730,ENSG00000160255
GO:BP	regulation of cellular component organization	GO:0051128	FALSE	0.0257849	1.58863	2433	204	45	21026	ENSG00000162493,ENSG00000143119,ENSG00000178104,ENSG00000150337,ENSG00000158869,ENSG00000143226,ENSG00000072694,ENSG00000116147,ENSG00000135744,ENSG00000042493,ENSG00000121966,ENSG00000018280,ENSG00000233276,ENSG00000056736,ENSG00000180353,ENSG00000163536,ENSG00000113916,ENSG00000171476,ENSG00000138798,ENSG00000173376,ENSG00000137462,ENSG00000170458,ENSG00000182578,ENSG00000120149,ENSG00000095970…
GO:BP	regulation of cell communication	GO:0010646	FALSE	0.0269887	1.56882	3486	204	58	21026	ENSG00000162511,ENSG00000116729,ENSG00000282608,ENSG00000177807,ENSG00000072694,ENSG00000116147,ENSG00000135744,ENSG00000121966,ENSG00000132329,ENSG00000233276,ENSG00000180353,ENSG00000114013,ENSG00000163884,ENSG00000113916,ENSG00000145358,ENSG00000138798,ENSG00000137462,ENSG00000168685,ENSG00000134061,ENSG00000170458,ENSG00000182578,ENSG00000120149,ENSG00000112799,ENSG00000095970,ENSG00000152661…
GO:BP	tube morphogenesis	GO:0035239	FALSE	0.0291538	1.5353	879	204	23	21026	ENSG00000135744,ENSG00000159399,ENSG00000121966,ENSG00000132329,ENSG00000233276,ENSG00000138798,ENSG00000173376,ENSG00000182578,ENSG00000120149,ENSG00000152661,ENSG00000136235,ENSG00000240583,ENSG00000106211,ENSG00000106366,ENSG00000183943,ENSG00000165025,ENSG00000171860,ENSG00000125730,ENSG00000167772,ENSG00000124440,ENSG00000197405,ENSG00000100292,ENSG00000160255
GO:BP	reactive oxygen species metabolic process	GO:0072593	TRUE	0.0311117	1.50708	231	204	11	21026	ENSG00000135744,ENSG00000159399,ENSG00000233276,ENSG00000211445,ENSG00000004799,ENSG00000165025,ENSG00000187134,ENSG00000122986,ENSG00000087250,ENSG00000011600,ENSG00000160255
GO:BP	lipopolysaccharide-mediated signaling pathway	GO:0031663	FALSE	0.0311124	1.50707	56	204	6	21026	ENSG00000169403,ENSG00000137462,ENSG00000134061,ENSG00000170458,ENSG00000112799,ENSG00000101336
GO:BP	negative regulation of leukocyte activation	GO:0002695	FALSE	0.032083	1.49372	190	204	10	21026	ENSG00000162511,ENSG00000066294,ENSG00000072694,ENSG00000113916,ENSG00000136235,ENSG00000155659,ENSG00000107738,ENSG00000167851,ENSG00000011600,ENSG00000186818
GO:BP	regulation of interleukin-8 production	GO:0032677	FALSE	0.0325552	1.48738	84	204	7	21026	ENSG00000187554,ENSG00000137462,ENSG00000170458,ENSG00000106366,ENSG00000196664,ENSG00000101916,ENSG00000165025
GO:BP	interleukin-8 production	GO:0032637	FALSE	0.0325552	1.48738	84	204	7	21026	ENSG00000187554,ENSG00000137462,ENSG00000170458,ENSG00000106366,ENSG00000196664,ENSG00000101916,ENSG00000165025
GO:BP	C-X-C chemokine receptor CXCR4 signaling pathway	GO:0038159	FALSE	0.0326237	1.48647	6	204	3	21026	ENSG00000121966,ENSG00000095970,ENSG00000135063
GO:BP	circulatory system development	GO:0072359	FALSE	0.0330552	1.48076	1145	204	27	21026	ENSG00000162493,ENSG00000159399,ENSG00000121966,ENSG00000132329,ENSG00000233276,ENSG00000171476,ENSG00000138798,ENSG00000173376,ENSG00000109472,ENSG00000120149,ENSG00000152661,ENSG00000136235,ENSG00000240583,ENSG00000106211,ENSG00000106366,ENSG00000183943,ENSG00000165025,ENSG00000007372,ENSG00000171860,ENSG00000156076,ENSG00000141480,ENSG00000125730,ENSG00000167772,ENSG00000124440,ENSG00000197405…
GO:BP	positive regulation of leukocyte cell-cell adhesion	GO:1903039	FALSE	0.033079	1.48045	277	204	12	21026	ENSG00000169403,ENSG00000114013,ENSG00000113916,ENSG00000168685,ENSG00000237541,ENSG00000165025,ENSG00000026508,ENSG00000109906,ENSG00000107738,ENSG00000198805,ENSG00000186818,ENSG00000160255
GO:BP	positive regulation of cell motility	GO:2000147	FALSE	0.033284	1.47776	587	204	18	21026	ENSG00000162493,ENSG00000169403,ENSG00000135744,ENSG00000121966,ENSG00000113916,ENSG00000138798,ENSG00000182578,ENSG00000095970,ENSG00000136235,ENSG00000240583,ENSG00000106211,ENSG00000106366,ENSG00000133800,ENSG00000007372,ENSG00000107738,ENSG00000171860,ENSG00000197405,ENSG00000100292
GO:BP	anatomical structure development	GO:0048856	FALSE	0.0363621	1.43935	5997	204	86	21026	ENSG00000162493,ENSG00000173372,ENSG00000159189,ENSG00000173369,ENSG00000116729,ENSG00000143119,ENSG00000177807,ENSG00000158869,ENSG00000072694,ENSG00000116147,ENSG00000188783,ENSG00000187554,ENSG00000135744,ENSG00000159399,ENSG00000042493,ENSG00000115602,ENSG00000121966,ENSG00000132329,ENSG00000233276,ENSG00000144857,ENSG00000180353,ENSG00000114013,ENSG00000163884,ENSG00000163536,ENSG00000113916…
GO:BP	negative regulation of multicellular organismal process	GO:0051241	FALSE	0.037613	1.42466	1087	204	26	21026	ENSG00000159189,ENSG00000162511,ENSG00000066294,ENSG00000072694,ENSG00000116147,ENSG00000115602,ENSG00000018280,ENSG00000113916,ENSG00000145287,ENSG00000137462,ENSG00000120149,ENSG00000095970,ENSG00000152661,ENSG00000136235,ENSG00000106366,ENSG00000101916,ENSG00000155659,ENSG00000007372,ENSG00000107738,ENSG00000087250,ENSG00000141480,ENSG00000167851,ENSG00000101439,ENSG00000011600,ENSG00000130208…
GO:BP	positive regulation of cell-cell adhesion	GO:0022409	FALSE	0.0378322	1.42214	328	204	13	21026	ENSG00000162493,ENSG00000169403,ENSG00000114013,ENSG00000113916,ENSG00000168685,ENSG00000237541,ENSG00000165025,ENSG00000026508,ENSG00000109906,ENSG00000107738,ENSG00000198805,ENSG00000186818,ENSG00000160255
GO:BP	humoral immune response	GO:0006959	FALSE	0.0381185	1.41886	281	204	12	21026	ENSG00000173372,ENSG00000159189,ENSG00000072694,ENSG00000018280,ENSG00000127241,ENSG00000095970,ENSG00000124731,ENSG00000155659,ENSG00000120885,ENSG00000090382,ENSG00000211892,ENSG00000125730
GO:BP	regulation of leukocyte differentiation	GO:1902105	FALSE	0.0403165	1.39452	330	204	13	21026	ENSG00000159189,ENSG00000072694,ENSG00000180353,ENSG00000114013,ENSG00000113916,ENSG00000168685,ENSG00000095970,ENSG00000165025,ENSG00000109906,ENSG00000107738,ENSG00000198805,ENSG00000011600,ENSG00000186818
GO:BP	regulation of cell differentiation	GO:0045595	FALSE	0.0411622	1.3855	1576	204	33	21026	ENSG00000162493,ENSG00000159189,ENSG00000072694,ENSG00000116147,ENSG00000135744,ENSG00000121966,ENSG00000144857,ENSG00000180353,ENSG00000114013,ENSG00000113916,ENSG00000171476,ENSG00000137462,ENSG00000168685,ENSG00000164188,ENSG00000120149,ENSG00000095970,ENSG00000152661,ENSG00000006747,ENSG00000146674,ENSG00000106366,ENSG00000106278,ENSG00000183943,ENSG00000165025,ENSG00000007372,ENSG00000109906…
GO:BP	regulation of type II interferon production	GO:0032649	FALSE	0.042062	1.37611	120	204	8	21026	ENSG00000162511,ENSG00000115602,ENSG00000018280,ENSG00000170458,ENSG00000196664,ENSG00000101916,ENSG00000107738,ENSG00000186818
GO:BP	positive regulation of signaling	GO:0023056	FALSE	0.0422378	1.3743	1796	204	36	21026	ENSG00000162511,ENSG00000116729,ENSG00000072694,ENSG00000116147,ENSG00000135744,ENSG00000121966,ENSG00000233276,ENSG00000180353,ENSG00000114013,ENSG00000138798,ENSG00000137462,ENSG00000168685,ENSG00000134061,ENSG00000170458,ENSG00000182578,ENSG00000120149,ENSG00000112799,ENSG00000095970,ENSG00000152661,ENSG00000136235,ENSG00000146674,ENSG00000196664,ENSG00000101916,ENSG00000147642,ENSG00000165025…
GO:BP	negative regulation of lymphocyte proliferation	GO:0050672	FALSE	0.0441619	1.35495	88	204	7	21026	ENSG00000072694,ENSG00000136235,ENSG00000155659,ENSG00000107738,ENSG00000167851,ENSG00000011600,ENSG00000186818
GO:BP	type II interferon production	GO:0032609	FALSE	0.0446695	1.34999	121	204	8	21026	ENSG00000162511,ENSG00000115602,ENSG00000018280,ENSG00000170458,ENSG00000196664,ENSG00000101916,ENSG00000107738,ENSG00000186818
GO:BP	positive regulation of T cell differentiation	GO:0045582	TRUE	0.0446695	1.34999	121	204	8	21026	ENSG00000114013,ENSG00000113916,ENSG00000168685,ENSG00000165025,ENSG00000109906,ENSG00000107738,ENSG00000198805,ENSG00000186818
GO:BP	regulation of protein phosphorylation	GO:0001932	TRUE	0.0451796	1.34506	779	204	21	21026	ENSG00000135744,ENSG00000018280,ENSG00000180353,ENSG00000138798,ENSG00000182578,ENSG00000095970,ENSG00000136235,ENSG00000146674,ENSG00000106211,ENSG00000196664,ENSG00000101916,ENSG00000165025,ENSG00000007372,ENSG00000026508,ENSG00000087250,ENSG00000141480,ENSG00000167851,ENSG00000125730,ENSG00000197405,ENSG00000186818,ENSG00000160255
GO:BP	regulation of alpha-beta T cell activation	GO:0046634	TRUE	0.0474111	1.32412	122	204	8	21026	ENSG00000114013,ENSG00000113916,ENSG00000165025,ENSG00000109906,ENSG00000107738,ENSG00000198805,ENSG00000167851,ENSG00000186818
GO:BP	cellular detoxification	GO:1990748	FALSE	0.0474111	1.32412	122	204	8	21026	ENSG00000018280,ENSG00000233276,ENSG00000047457,ENSG00000211445,ENSG00000095303,ENSG00000008394,ENSG00000132965,ENSG00000087250
GO:BP	icosanoid metabolic process	GO:0006690	TRUE	0.0474111	1.32412	122	204	8	21026	ENSG00000233276,ENSG00000137462,ENSG00000059377,ENSG00000165025,ENSG00000095303,ENSG00000187134,ENSG00000132965,ENSG00000179593
GO:BP	positive regulation of locomotion	GO:0040017	FALSE	0.0474809	1.32348	603	204	18	21026	ENSG00000162493,ENSG00000169403,ENSG00000135744,ENSG00000121966,ENSG00000113916,ENSG00000138798,ENSG00000182578,ENSG00000095970,ENSG00000136235,ENSG00000240583,ENSG00000106211,ENSG00000106366,ENSG00000133800,ENSG00000007372,ENSG00000107738,ENSG00000171860,ENSG00000197405,ENSG00000100292
GO:BP	positive regulation of cellular component organization	GO:0051130	FALSE	0.0497535	1.30318	1105	204	26	21026	ENSG00000162493,ENSG00000143119,ENSG00000178104,ENSG00000150337,ENSG00000158869,ENSG00000143226,ENSG00000072694,ENSG00000135744,ENSG00000018280,ENSG00000233276,ENSG00000163536,ENSG00000171476,ENSG00000138798,ENSG00000173376,ENSG00000170458,ENSG00000120149,ENSG00000095970,ENSG00000006747,ENSG00000106366,ENSG00000120885,ENSG00000165025,ENSG00000018236,ENSG00000141480,ENSG00000101336,ENSG00000125730…
GO:CC	cell periphery	GO:0071944	TRUE	8.32419e-23	22.0797	6347	211	133	22149	ENSG00000142583,ENSG00000162493,ENSG00000173372,ENSG00000159189,ENSG00000173369,ENSG00000169403,ENSG00000162511,ENSG00000116729,ENSG00000143119,ENSG00000121933,ENSG00000282608,ENSG00000178104,ENSG00000150337,ENSG00000177807,ENSG00000066294,ENSG00000158869,ENSG00000143226,ENSG00000203747,ENSG00000072694,ENSG00000198734,ENSG00000188404,ENSG00000116147,ENSG00000188783,ENSG00000187554,ENSG00000135744…
GO:CC	plasma membrane	GO:0005886	FALSE	1.34153e-20	19.8724	5866	211	124	22149	ENSG00000142583,ENSG00000162493,ENSG00000173372,ENSG00000159189,ENSG00000173369,ENSG00000169403,ENSG00000162511,ENSG00000116729,ENSG00000143119,ENSG00000121933,ENSG00000282608,ENSG00000150337,ENSG00000177807,ENSG00000066294,ENSG00000158869,ENSG00000143226,ENSG00000203747,ENSG00000072694,ENSG00000198734,ENSG00000188404,ENSG00000187554,ENSG00000119737,ENSG00000243466,ENSG00000115602,ENSG00000115107…
GO:CC	vesicle	GO:0031982	FALSE	1.7297e-12	11.762	4033	211	87	22149	ENSG00000142583,ENSG00000162493,ENSG00000169403,ENSG00000162511,ENSG00000116729,ENSG00000143119,ENSG00000150337,ENSG00000158869,ENSG00000143226,ENSG00000203747,ENSG00000198734,ENSG00000188404,ENSG00000188783,ENSG00000135744,ENSG00000197769,ENSG00000042493,ENSG00000243466,ENSG00000115107,ENSG00000121966,ENSG00000018280,ENSG00000180353,ENSG00000114013,ENSG00000144908,ENSG00000047457,ENSG00000114204…
GO:CC	membrane	GO:0016020	FALSE	1.16256e-11	10.9346	9953	211	149	22149	ENSG00000142583,ENSG00000162493,ENSG00000173372,ENSG00000159189,ENSG00000173369,ENSG00000169403,ENSG00000162511,ENSG00000142973,ENSG00000116729,ENSG00000143119,ENSG00000143110,ENSG00000121933,ENSG00000282608,ENSG00000150337,ENSG00000177807,ENSG00000066294,ENSG00000158869,ENSG00000143226,ENSG00000203747,ENSG00000072694,ENSG00000198734,ENSG00000188404,ENSG00000116147,ENSG00000187554,ENSG00000197769…
GO:CC	secretory granule membrane	GO:0030667	FALSE	2.05051e-11	10.6881	319	211	23	22149	ENSG00000142583,ENSG00000169403,ENSG00000143119,ENSG00000158869,ENSG00000143226,ENSG00000188404,ENSG00000018280,ENSG00000137462,ENSG00000109472,ENSG00000170458,ENSG00000258227,ENSG00000102362,ENSG00000026508,ENSG00000171860,ENSG00000008394,ENSG00000122986,ENSG00000188488,ENSG00000167851,ENSG00000011600,ENSG00000197405,ENSG00000171051,ENSG00000167613,ENSG00000160255
GO:CC	cytoplasmic vesicle	GO:0031410	FALSE	1.8094e-10	9.74246	2556	211	63	22149	ENSG00000142583,ENSG00000162493,ENSG00000169403,ENSG00000162511,ENSG00000116729,ENSG00000143119,ENSG00000150337,ENSG00000158869,ENSG00000143226,ENSG00000198734,ENSG00000188404,ENSG00000197769,ENSG00000042493,ENSG00000115107,ENSG00000121966,ENSG00000018280,ENSG00000180353,ENSG00000163536,ENSG00000145287,ENSG00000138798,ENSG00000137462,ENSG00000109472,ENSG00000168685,ENSG00000173926,ENSG00000170458…
GO:CC	intracellular vesicle	GO:0097708	FALSE	2.01002e-10	9.6968	2562	211	63	22149	ENSG00000142583,ENSG00000162493,ENSG00000169403,ENSG00000162511,ENSG00000116729,ENSG00000143119,ENSG00000150337,ENSG00000158869,ENSG00000143226,ENSG00000198734,ENSG00000188404,ENSG00000197769,ENSG00000042493,ENSG00000115107,ENSG00000121966,ENSG00000018280,ENSG00000180353,ENSG00000163536,ENSG00000145287,ENSG00000138798,ENSG00000137462,ENSG00000109472,ENSG00000168685,ENSG00000173926,ENSG00000170458…
GO:CC	secretory granule	GO:0030141	FALSE	5.82513e-10	9.23469	907	211	35	22149	ENSG00000142583,ENSG00000169403,ENSG00000143119,ENSG00000158869,ENSG00000143226,ENSG00000198734,ENSG00000188404,ENSG00000018280,ENSG00000163536,ENSG00000145287,ENSG00000138798,ENSG00000137462,ENSG00000109472,ENSG00000170458,ENSG00000026297,ENSG00000106366,ENSG00000258227,ENSG00000102362,ENSG00000120885,ENSG00000026508,ENSG00000171860,ENSG00000008394,ENSG00000090382,ENSG00000122986,ENSG00000198805…
GO:CC	cytoplasmic vesicle membrane	GO:0030659	FALSE	1.09717e-09	8.95973	1252	211	41	22149	ENSG00000142583,ENSG00000169403,ENSG00000116729,ENSG00000143119,ENSG00000150337,ENSG00000158869,ENSG00000143226,ENSG00000188404,ENSG00000115107,ENSG00000018280,ENSG00000138798,ENSG00000137462,ENSG00000109472,ENSG00000168685,ENSG00000173926,ENSG00000170458,ENSG00000237541,ENSG00000152661,ENSG00000136235,ENSG00000258227,ENSG00000196664,ENSG00000101916,ENSG00000102362,ENSG00000135063,ENSG00000142089…
GO:CC	vesicle membrane	GO:0012506	FALSE	1.76835e-09	8.75243	1271	211	41	22149	ENSG00000142583,ENSG00000169403,ENSG00000116729,ENSG00000143119,ENSG00000150337,ENSG00000158869,ENSG00000143226,ENSG00000188404,ENSG00000115107,ENSG00000018280,ENSG00000138798,ENSG00000137462,ENSG00000109472,ENSG00000168685,ENSG00000173926,ENSG00000170458,ENSG00000237541,ENSG00000152661,ENSG00000136235,ENSG00000258227,ENSG00000196664,ENSG00000101916,ENSG00000102362,ENSG00000135063,ENSG00000142089…
GO:CC	cell surface	GO:0009986	FALSE	3.45895e-09	8.46106	914	211	34	22149	ENSG00000143119,ENSG00000150337,ENSG00000066294,ENSG00000158869,ENSG00000143226,ENSG00000203747,ENSG00000072694,ENSG00000188404,ENSG00000116147,ENSG00000115602,ENSG00000121966,ENSG00000132329,ENSG00000114013,ENSG00000137462,ENSG00000168685,ENSG00000170458,ENSG00000182578,ENSG00000124731,ENSG00000258227,ENSG00000101916,ENSG00000120885,ENSG00000026508,ENSG00000260314,ENSG00000130037,ENSG00000177575…
GO:CC	secretory vesicle	GO:0099503	FALSE	2.85462e-08	7.54445	1099	211	36	22149	ENSG00000142583,ENSG00000169403,ENSG00000143119,ENSG00000158869,ENSG00000143226,ENSG00000198734,ENSG00000188404,ENSG00000018280,ENSG00000163536,ENSG00000145287,ENSG00000138798,ENSG00000137462,ENSG00000109472,ENSG00000170458,ENSG00000026297,ENSG00000106366,ENSG00000258227,ENSG00000102362,ENSG00000120885,ENSG00000026508,ENSG00000171860,ENSG00000008394,ENSG00000090382,ENSG00000122986,ENSG00000198805…
GO:CC	bounding membrane of organelle	GO:0098588	FALSE	1.25522e-07	6.90128	2251	211	53	22149	ENSG00000142583,ENSG00000169403,ENSG00000162511,ENSG00000116729,ENSG00000143119,ENSG00000150337,ENSG00000158869,ENSG00000143226,ENSG00000198734,ENSG00000188404,ENSG00000197769,ENSG00000159399,ENSG00000115107,ENSG00000018280,ENSG00000047457,ENSG00000138798,ENSG00000137462,ENSG00000109472,ENSG00000168685,ENSG00000173926,ENSG00000170458,ENSG00000237541,ENSG00000152661,ENSG00000186439,ENSG00000136235…
GO:CC	extracellular region	GO:0005576	FALSE	1.05931e-06	5.97498	4258	211	77	22149	ENSG00000142583,ENSG00000173372,ENSG00000159189,ENSG00000173369,ENSG00000116729,ENSG00000143119,ENSG00000203747,ENSG00000198734,ENSG00000188404,ENSG00000116147,ENSG00000188783,ENSG00000135744,ENSG00000042493,ENSG00000211592,ENSG00000243466,ENSG00000115602,ENSG00000121966,ENSG00000056736,ENSG00000114013,ENSG00000144908,ENSG00000047457,ENSG00000114204,ENSG00000163536,ENSG00000127241,ENSG00000145287…
GO:CC	endomembrane system	GO:0012505	FALSE	1.32765e-06	5.87691	4872	211	84	22149	ENSG00000142583,ENSG00000169403,ENSG00000162511,ENSG00000142973,ENSG00000116729,ENSG00000143119,ENSG00000178104,ENSG00000150337,ENSG00000158869,ENSG00000143226,ENSG00000198734,ENSG00000188404,ENSG00000188783,ENSG00000197769,ENSG00000159399,ENSG00000115107,ENSG00000121966,ENSG00000018280,ENSG00000178075,ENSG00000047457,ENSG00000163536,ENSG00000113916,ENSG00000163288,ENSG00000156269,ENSG00000145287…
GO:CC	external side of plasma membrane	GO:0009897	FALSE	2.98986e-05	4.52435	408	211	18	22149	ENSG00000150337,ENSG00000066294,ENSG00000158869,ENSG00000143226,ENSG00000203747,ENSG00000072694,ENSG00000188404,ENSG00000115602,ENSG00000121966,ENSG00000114013,ENSG00000168685,ENSG00000170458,ENSG00000101916,ENSG00000177575,ENSG00000166523,ENSG00000188488,ENSG00000171885,ENSG00000160255
GO:CC	extracellular vesicle	GO:1903561	FALSE	0.000107054	3.9704	2141	211	45	22149	ENSG00000142583,ENSG00000116729,ENSG00000143119,ENSG00000203747,ENSG00000198734,ENSG00000188783,ENSG00000135744,ENSG00000042493,ENSG00000243466,ENSG00000121966,ENSG00000114013,ENSG00000144908,ENSG00000047457,ENSG00000114204,ENSG00000163536,ENSG00000138798,ENSG00000109472,ENSG00000170458,ENSG00000211445,ENSG00000274750,ENSG00000096060,ENSG00000026297,ENSG00000006747,ENSG00000240583,ENSG00000086730…
GO:CC	extracellular membrane-bounded organelle	GO:0065010	FALSE	0.000108478	3.96466	2142	211	45	22149	ENSG00000142583,ENSG00000116729,ENSG00000143119,ENSG00000203747,ENSG00000198734,ENSG00000188783,ENSG00000135744,ENSG00000042493,ENSG00000243466,ENSG00000121966,ENSG00000114013,ENSG00000144908,ENSG00000047457,ENSG00000114204,ENSG00000163536,ENSG00000138798,ENSG00000109472,ENSG00000170458,ENSG00000211445,ENSG00000274750,ENSG00000096060,ENSG00000026297,ENSG00000006747,ENSG00000240583,ENSG00000086730…
GO:CC	extracellular organelle	GO:0043230	FALSE	0.000108478	3.96466	2142	211	45	22149	ENSG00000142583,ENSG00000116729,ENSG00000143119,ENSG00000203747,ENSG00000198734,ENSG00000188783,ENSG00000135744,ENSG00000042493,ENSG00000243466,ENSG00000121966,ENSG00000114013,ENSG00000144908,ENSG00000047457,ENSG00000114204,ENSG00000163536,ENSG00000138798,ENSG00000109472,ENSG00000170458,ENSG00000211445,ENSG00000274750,ENSG00000096060,ENSG00000026297,ENSG00000006747,ENSG00000240583,ENSG00000086730…
GO:CC	tertiary granule membrane	GO:0070821	FALSE	0.000154938	3.80984	72	211	8	22149	ENSG00000169403,ENSG00000143119,ENSG00000158869,ENSG00000018280,ENSG00000258227,ENSG00000167851,ENSG00000167613,ENSG00000160255
GO:CC	tertiary granule	GO:0070820	FALSE	0.000179726	3.74539	163	211	11	22149	ENSG00000169403,ENSG00000143119,ENSG00000158869,ENSG00000018280,ENSG00000258227,ENSG00000090382,ENSG00000167851,ENSG00000101439,ENSG00000171051,ENSG00000167613,ENSG00000160255
GO:CC	extracellular exosome	GO:0070062	FALSE	0.000188783	3.72404	2111	211	44	22149	ENSG00000142583,ENSG00000116729,ENSG00000143119,ENSG00000203747,ENSG00000188783,ENSG00000135744,ENSG00000042493,ENSG00000243466,ENSG00000121966,ENSG00000114013,ENSG00000144908,ENSG00000047457,ENSG00000114204,ENSG00000163536,ENSG00000138798,ENSG00000109472,ENSG00000170458,ENSG00000211445,ENSG00000274750,ENSG00000096060,ENSG00000026297,ENSG00000006747,ENSG00000240583,ENSG00000086730,ENSG00000106211…
GO:CC	extracellular space	GO:0005615	FALSE	0.000299786	3.52319	3315	211	59	22149	ENSG00000142583,ENSG00000159189,ENSG00000116729,ENSG00000143119,ENSG00000203747,ENSG00000198734,ENSG00000188404,ENSG00000116147,ENSG00000188783,ENSG00000135744,ENSG00000042493,ENSG00000243466,ENSG00000121966,ENSG00000114013,ENSG00000144908,ENSG00000047457,ENSG00000114204,ENSG00000163536,ENSG00000127241,ENSG00000138798,ENSG00000173376,ENSG00000109472,ENSG00000134061,ENSG00000170458,ENSG00000211445…
GO:CC	membrane raft	GO:0045121	FALSE	0.000366232	3.43624	295	211	14	22149	ENSG00000162493,ENSG00000116147,ENSG00000137462,ENSG00000078295,ENSG00000170458,ENSG00000095970,ENSG00000152661,ENSG00000240583,ENSG00000086730,ENSG00000110079,ENSG00000130037,ENSG00000110876,ENSG00000101336,ENSG00000160255
GO:CC	membrane microdomain	GO:0098857	FALSE	0.000396759	3.40147	297	211	14	22149	ENSG00000162493,ENSG00000116147,ENSG00000137462,ENSG00000078295,ENSG00000170458,ENSG00000095970,ENSG00000152661,ENSG00000240583,ENSG00000086730,ENSG00000110079,ENSG00000130037,ENSG00000110876,ENSG00000101336,ENSG00000160255
GO:CC	side of membrane	GO:0098552	FALSE	0.00105944	2.97492	746	211	22	22149	ENSG00000150337,ENSG00000066294,ENSG00000158869,ENSG00000143226,ENSG00000203747,ENSG00000072694,ENSG00000188404,ENSG00000115602,ENSG00000121966,ENSG00000114013,ENSG00000168685,ENSG00000170458,ENSG00000237541,ENSG00000101916,ENSG00000177575,ENSG00000166523,ENSG00000018236,ENSG00000188488,ENSG00000171885,ENSG00000101336,ENSG00000186818,ENSG00000160255
GO:CC	endocytic vesicle membrane	GO:0030666	FALSE	0.00169828	2.76999	205	211	11	22149	ENSG00000116729,ENSG00000150337,ENSG00000018280,ENSG00000138798,ENSG00000137462,ENSG00000168685,ENSG00000237541,ENSG00000177575,ENSG00000166523,ENSG00000122986,ENSG00000141480
GO:CC	endocytic vesicle	GO:0030139	FALSE	0.00275305	2.56019	351	211	14	22149	ENSG00000116729,ENSG00000150337,ENSG00000018280,ENSG00000180353,ENSG00000138798,ENSG00000137462,ENSG00000168685,ENSG00000237541,ENSG00000196664,ENSG00000165025,ENSG00000177575,ENSG00000166523,ENSG00000122986,ENSG00000141480
GO:CC	basolateral plasma membrane	GO:0016323	FALSE	0.00293041	2.53307	260	211	12	22149	ENSG00000162493,ENSG00000177807,ENSG00000240583,ENSG00000026508,ENSG00000170324,ENSG00000152779,ENSG00000155465,ENSG00000165409,ENSG00000108846,ENSG00000171885,ENSG00000141469,ENSG00000197405
GO:CC	plasma membrane region	GO:0098590	FALSE	0.00376416	2.42433	1332	211	30	22149	ENSG00000142583,ENSG00000162493,ENSG00000173372,ENSG00000159189,ENSG00000173369,ENSG00000282608,ENSG00000177807,ENSG00000163285,ENSG00000163288,ENSG00000095970,ENSG00000152661,ENSG00000240583,ENSG00000026508,ENSG00000110079,ENSG00000170324,ENSG00000152779,ENSG00000130037,ENSG00000018236,ENSG00000110876,ENSG00000122986,ENSG00000155465,ENSG00000165409,ENSG00000140090,ENSG00000184984,ENSG00000108846…
GO:CC	organelle membrane	GO:0031090	FALSE	0.00382967	2.41684	3842	211	62	22149	ENSG00000142583,ENSG00000169403,ENSG00000162511,ENSG00000142973,ENSG00000116729,ENSG00000143119,ENSG00000150337,ENSG00000158869,ENSG00000143226,ENSG00000198734,ENSG00000188404,ENSG00000197769,ENSG00000159399,ENSG00000115107,ENSG00000018280,ENSG00000178075,ENSG00000047457,ENSG00000138798,ENSG00000137462,ENSG00000109472,ENSG00000168685,ENSG00000173926,ENSG00000170458,ENSG00000237541,ENSG00000152661…
GO:CC	specific granule membrane	GO:0035579	FALSE	0.00906638	2.04257	90	211	7	22149	ENSG00000142583,ENSG00000143119,ENSG00000258227,ENSG00000171860,ENSG00000122986,ENSG00000167613,ENSG00000160255
GO:CC	basal plasma membrane	GO:0009925	FALSE	0.00931076	2.03101	292	211	12	22149	ENSG00000162493,ENSG00000177807,ENSG00000240583,ENSG00000026508,ENSG00000170324,ENSG00000152779,ENSG00000155465,ENSG00000165409,ENSG00000108846,ENSG00000171885,ENSG00000141469,ENSG00000197405
GO:CC	platelet alpha granule	GO:0031091	FALSE	0.0104615	1.98041	92	211	7	22149	ENSG00000198734,ENSG00000138798,ENSG00000106366,ENSG00000102362,ENSG00000120885,ENSG00000197249,ENSG00000188488
GO:CC	basal part of cell	GO:0045178	FALSE	0.0171897	1.76473	311	211	12	22149	ENSG00000162493,ENSG00000177807,ENSG00000240583,ENSG00000026508,ENSG00000170324,ENSG00000152779,ENSG00000155465,ENSG00000165409,ENSG00000108846,ENSG00000171885,ENSG00000141469,ENSG00000197405
GO:CC	blood microparticle	GO:0072562	FALSE	0.0211404	1.67489	139	211	8	22149	ENSG00000159189,ENSG00000135744,ENSG00000243466,ENSG00000047457,ENSG00000120885,ENSG00000211892,ENSG00000125730,ENSG00000167772
GO:CC	extrinsic component of presynaptic membrane	GO:0098888	TRUE	0.0252322	1.59805	9	211	3	22149	ENSG00000173372,ENSG00000159189,ENSG00000173369
GO:CC	complement component C1 complex	GO:0005602	FALSE	0.0332081	1.47876	2	211	2	22149	ENSG00000173372,ENSG00000159189
GO:CC	complement component C1q complex	GO:0062167	FALSE	0.0332081	1.47876	2	211	2	22149	ENSG00000173372,ENSG00000159189
GO:CC	plasma membrane raft	GO:0044853	FALSE	0.0484689	1.31454	117	211	7	22149	ENSG00000095970,ENSG00000240583,ENSG00000110079,ENSG00000130037,ENSG00000110876,ENSG00000101336,ENSG00000160255
KEGG	Staphylococcus aureus infection	KEGG:05150	FALSE	6.96014e-12	11.1574	86	125	16	8484	ENSG00000173372,ENSG00000159189,ENSG00000173369,ENSG00000169403,ENSG00000150337,ENSG00000143226,ENSG00000203747,ENSG00000072694,ENSG00000127241,ENSG00000237541,ENSG00000171860,ENSG00000110876,ENSG00000125730,ENSG00000197405,ENSG00000171051,ENSG00000160255
KEGG	Complement and coagulation cascades	KEGG:04610	FALSE	1.85822e-09	8.7309	86	125	14	8484	ENSG00000173372,ENSG00000159189,ENSG00000173369,ENSG00000198734,ENSG00000127241,ENSG00000106366,ENSG00000155659,ENSG00000120885,ENSG00000171860,ENSG00000197249,ENSG00000188488,ENSG00000125730,ENSG00000197405,ENSG00000160255
KEGG	Tuberculosis	KEGG:05152	FALSE	0.000148391	3.82859	175	125	13	8484	ENSG00000150337,ENSG00000158869,ENSG00000143226,ENSG00000203747,ENSG00000072694,ENSG00000137462,ENSG00000170458,ENSG00000237541,ENSG00000165025,ENSG00000260314,ENSG00000166523,ENSG00000125730,ENSG00000160255
KEGG	Mineral absorption	KEGG:04978	FALSE	0.000220387	3.65681	60	125	8	8484	ENSG00000125148,ENSG00000169715,ENSG00000205364,ENSG00000205362,ENSG00000198417,ENSG00000125144,ENSG00000187193,ENSG00000100292
KEGG	Neutrophil extracellular trap formation	KEGG:04613	FALSE	0.000331002	3.48017	188	125	13	8484	ENSG00000150337,ENSG00000143226,ENSG00000203747,ENSG00000137462,ENSG00000274750,ENSG00000196664,ENSG00000101916,ENSG00000165025,ENSG00000110876,ENSG00000125730,ENSG00000197405,ENSG00000171051,ENSG00000160255
KEGG	Systemic lupus erythematosus	KEGG:05322	FALSE	0.00212141	2.67338	132	125	10	8484	ENSG00000173372,ENSG00000159189,ENSG00000173369,ENSG00000150337,ENSG00000143226,ENSG00000203747,ENSG00000114013,ENSG00000274750,ENSG00000237541,ENSG00000125730
KEGG	Phagosome	KEGG:04145	FALSE	0.00535978	2.27085	147	125	10	8484	ENSG00000150337,ENSG00000143226,ENSG00000203747,ENSG00000072694,ENSG00000137462,ENSG00000170458,ENSG00000237541,ENSG00000260314,ENSG00000125730,ENSG00000160255
KEGG	Leishmaniasis	KEGG:05140	FALSE	0.00782313	2.10662	72	125	7	8484	ENSG00000150337,ENSG00000143226,ENSG00000203747,ENSG00000137462,ENSG00000237541,ENSG00000125730,ENSG00000160255
KEGG	Osteoclast differentiation	KEGG:04380	FALSE	0.0125045	1.90293	132	125	9	8484	ENSG00000150337,ENSG00000143226,ENSG00000203747,ENSG00000072694,ENSG00000182578,ENSG00000095970,ENSG00000165025,ENSG00000011600,ENSG00000186818
KEGG	Coronavirus disease - COVID-19	KEGG:05171	FALSE	0.0133913	1.87318	231	125	12	8484	ENSG00000173372,ENSG00000159189,ENSG00000173369,ENSG00000143226,ENSG00000127241,ENSG00000137462,ENSG00000196664,ENSG00000101916,ENSG00000165025,ENSG00000171860,ENSG00000125730,ENSG00000197405
KEGG	Hematopoietic cell lineage	KEGG:04640	FALSE	0.0364853	1.43788	92	125	7	8484	ENSG00000150337,ENSG00000168685,ENSG00000170458,ENSG00000182578,ENSG00000237541,ENSG00000026508,ENSG00000104894
KEGG	Fc gamma R-mediated phagocytosis	KEGG:04666	FALSE	0.0472886	1.32524	96	125	7	8484	ENSG00000150337,ENSG00000143226,ENSG00000203747,ENSG00000072694,ENSG00000006747,ENSG00000165025,ENSG00000101336
REAC	Metallothioneins bind metals	REAC:R-HSA-5661231	FALSE	8.00233e-11	10.0968	11	154	8	11004	ENSG00000087250,ENSG00000125148,ENSG00000169715,ENSG00000205364,ENSG00000205362,ENSG00000198417,ENSG00000125144,ENSG00000187193
REAC	Innate Immune System	REAC:R-HSA-168249	FALSE	9.4902e-11	10.0227	1100	154	48	11004	ENSG00000142583,ENSG00000173372,ENSG00000159189,ENSG00000169403,ENSG00000143119,ENSG00000150337,ENSG00000158869,ENSG00000143226,ENSG00000203747,ENSG00000188404,ENSG00000187554,ENSG00000243466,ENSG00000018280,ENSG00000127241,ENSG00000145287,ENSG00000137462,ENSG00000134061,ENSG00000170458,ENSG00000112799,ENSG00000095970,ENSG00000124731,ENSG00000026297,ENSG00000086730,ENSG00000258227,ENSG00000196664…
REAC	Immune System	REAC:R-HSA-168256	FALSE	2.01363e-10	9.69602	2085	154	68	11004	ENSG00000142583,ENSG00000173372,ENSG00000159189,ENSG00000169403,ENSG00000143119,ENSG00000150337,ENSG00000158869,ENSG00000143226,ENSG00000203747,ENSG00000072694,ENSG00000188404,ENSG00000187554,ENSG00000243466,ENSG00000115602,ENSG00000018280,ENSG00000056736,ENSG00000114013,ENSG00000127241,ENSG00000113916,ENSG00000145287,ENSG00000137462,ENSG00000168685,ENSG00000134061,ENSG00000170458,ENSG00000182578…
REAC	Response to metal ions	REAC:R-HSA-5660526	FALSE	1.40548e-09	8.85218	14	154	8	11004	ENSG00000087250,ENSG00000125148,ENSG00000169715,ENSG00000205364,ENSG00000205362,ENSG00000198417,ENSG00000125144,ENSG00000187193
REAC	Neutrophil degranulation	REAC:R-HSA-6798695	FALSE	1.67516e-07	6.77594	476	154	27	11004	ENSG00000142583,ENSG00000169403,ENSG00000143119,ENSG00000158869,ENSG00000143226,ENSG00000188404,ENSG00000018280,ENSG00000145287,ENSG00000137462,ENSG00000170458,ENSG00000026297,ENSG00000258227,ENSG00000026508,ENSG00000171860,ENSG00000008394,ENSG00000090382,ENSG00000122986,ENSG00000198805,ENSG00000197249,ENSG00000167851,ENSG00000101439,ENSG00000125730,ENSG00000011600,ENSG00000197405,ENSG00000171051…
REAC	Immunoregulatory interactions between a Lymphoid and a non-Lymphoid cell	REAC:R-HSA-198933	FALSE	1.94096e-06	5.71198	182	154	16	11004	ENSG00000150337,ENSG00000203747,ENSG00000072694,ENSG00000188404,ENSG00000243466,ENSG00000095970,ENSG00000124731,ENSG00000211964,ENSG00000167851,ENSG00000125730,ENSG00000011600,ENSG00000142512,ENSG00000105366,ENSG00000167613,ENSG00000186818,ENSG00000160255
REAC	Anti-inflammatory response favouring Leishmania parasite infection	REAC:R-HSA-9662851	FALSE	0.000114045	3.94292	131	154	12	11004	ENSG00000150337,ENSG00000143226,ENSG00000203747,ENSG00000243466,ENSG00000078295,ENSG00000183943,ENSG00000165025,ENSG00000177575,ENSG00000211892,ENSG00000211964,ENSG00000129667,ENSG00000101336
REAC	Leishmania parasite growth and survival	REAC:R-HSA-9664433	FALSE	0.000114045	3.94292	131	154	12	11004	ENSG00000150337,ENSG00000143226,ENSG00000203747,ENSG00000243466,ENSG00000078295,ENSG00000183943,ENSG00000165025,ENSG00000177575,ENSG00000211892,ENSG00000211964,ENSG00000129667,ENSG00000101336
REAC	Parasitic Infection Pathways	REAC:R-HSA-9824443	FALSE	0.000122361	3.91236	214	154	15	11004	ENSG00000150337,ENSG00000143226,ENSG00000203747,ENSG00000243466,ENSG00000078295,ENSG00000183943,ENSG00000165025,ENSG00000177575,ENSG00000171860,ENSG00000211892,ENSG00000211964,ENSG00000129667,ENSG00000101336,ENSG00000125730,ENSG00000100292
REAC	Leishmania infection	REAC:R-HSA-9658195	FALSE	0.000122361	3.91236	214	154	15	11004	ENSG00000150337,ENSG00000143226,ENSG00000203747,ENSG00000243466,ENSG00000078295,ENSG00000183943,ENSG00000165025,ENSG00000177575,ENSG00000171860,ENSG00000211892,ENSG00000211964,ENSG00000129667,ENSG00000101336,ENSG00000125730,ENSG00000100292
REAC	FCGR3A-mediated IL10 synthesis	REAC:R-HSA-9664323	FALSE	0.000237833	3.62373	92	154	10	11004	ENSG00000150337,ENSG00000143226,ENSG00000203747,ENSG00000243466,ENSG00000078295,ENSG00000183943,ENSG00000165025,ENSG00000211892,ENSG00000211964,ENSG00000101336
REAC	Complement cascade	REAC:R-HSA-166658	FALSE	0.00135472	2.86815	111	154	10	11004	ENSG00000173372,ENSG00000159189,ENSG00000243466,ENSG00000127241,ENSG00000120885,ENSG00000171860,ENSG00000211892,ENSG00000211964,ENSG00000125730,ENSG00000197405
REAC	FCGR activation	REAC:R-HSA-2029481	FALSE	0.00162949	2.78795	67	154	8	11004	ENSG00000150337,ENSG00000143226,ENSG00000203747,ENSG00000243466,ENSG00000165025,ENSG00000211892,ENSG00000211964,ENSG00000101336
REAC	Regulation of Complement cascade	REAC:R-HSA-977606	FALSE	0.00465666	2.33193	101	154	9	11004	ENSG00000173372,ENSG00000159189,ENSG00000243466,ENSG00000120885,ENSG00000171860,ENSG00000211892,ENSG00000211964,ENSG00000125730,ENSG00000197405
REAC	Initial triggering of complement	REAC:R-HSA-166663	FALSE	0.0366185	1.4363	76	154	7	11004	ENSG00000173372,ENSG00000159189,ENSG00000243466,ENSG00000127241,ENSG00000211892,ENSG00000211964,ENSG00000125730
REAC	DAP12 interactions	REAC:R-HSA-2172127	FALSE	0.0476873	1.3216	35	154	5	11004	ENSG00000095970,ENSG00000124731,ENSG00000258227,ENSG00000165025,ENSG00000011600
WP	Microglia pathogen phagocytosis pathway	WP:WP3937	FALSE	5.74568e-09	8.24066	40	145	11	8752	ENSG00000173372,ENSG00000159189,ENSG00000173369,ENSG00000150337,ENSG00000158869,ENSG00000095970,ENSG00000124731,ENSG00000165025,ENSG00000101336,ENSG00000011600,ENSG00000160255
WP	Complement and coagulation cascades	WP:WP558	FALSE	2.67128e-08	7.57328	58	145	12	8752	ENSG00000173372,ENSG00000159189,ENSG00000173369,ENSG00000198734,ENSG00000127241,ENSG00000106366,ENSG00000120885,ENSG00000171860,ENSG00000197249,ENSG00000188488,ENSG00000125730,ENSG00000197405
WP	Dengue 2 interactions with complement and coagulation cascades	WP:WP3896	FALSE	3.30617e-08	7.48067	59	145	12	8752	ENSG00000173372,ENSG00000159189,ENSG00000173369,ENSG00000198734,ENSG00000127241,ENSG00000106366,ENSG00000120885,ENSG00000171860,ENSG00000197249,ENSG00000188488,ENSG00000125730,ENSG00000197405
WP	TYROBP causal network in microglia	WP:WP3945	FALSE	4.07461e-08	7.38991	60	145	12	8752	ENSG00000159189,ENSG00000066294,ENSG00000042493,ENSG00000233276,ENSG00000180353,ENSG00000175857,ENSG00000077420,ENSG00000155465,ENSG00000125730,ENSG00000011600,ENSG00000104894,ENSG00000160255
WP	Zinc homeostasis	WP:WP3529	FALSE	2.03488e-05	4.69146	36	145	8	8752	ENSG00000087250,ENSG00000125148,ENSG00000169715,ENSG00000205364,ENSG00000205362,ENSG00000198417,ENSG00000125144,ENSG00000187193
WP	Complement system	WP:WP2806	FALSE	7.99154e-05	4.09737	94	145	11	8752	ENSG00000203747,ENSG00000188404,ENSG00000127241,ENSG00000137462,ENSG00000155659,ENSG00000171860,ENSG00000110876,ENSG00000141480,ENSG00000125730,ENSG00000197405,ENSG00000171051
WP	Copper homeostasis	WP:WP3286	FALSE	0.00034717	3.45946	51	145	8	8752	ENSG00000115107,ENSG00000087250,ENSG00000125148,ENSG00000169715,ENSG00000205362,ENSG00000198417,ENSG00000125144,ENSG00000187193
WP	Macrophage markers	WP:WP4146	FALSE	0.00181694	2.74066	9	145	4	8752	ENSG00000114013,ENSG00000170458,ENSG00000177575,ENSG00000090382
WP	Complement activation	WP:WP545	FALSE	0.00520058	2.28395	22	145	5	8752	ENSG00000173372,ENSG00000159189,ENSG00000173369,ENSG00000127241,ENSG00000125730
WP	Complement system in neuronal development and plasticity	WP:WP5090	FALSE	0.0130914	1.88301	106	145	9	8752	ENSG00000173372,ENSG00000159189,ENSG00000173369,ENSG00000127241,ENSG00000120885,ENSG00000171860,ENSG00000125730,ENSG00000197405,ENSG00000160255
WP	Transcriptional regulation of memory B cell differentiation	WP:WP5491	FALSE	0.0215255	1.66705	46	145	6	8752	ENSG00000187554,ENSG00000113916,ENSG00000137462,ENSG00000196664,ENSG00000101916,ENSG00000165025
WP	Omega 6 fatty acids in senescence	WP:WP5424	FALSE	0.0274439	1.56155	48	145	6	8752	ENSG00000233276,ENSG00000106366,ENSG00000059377,ENSG00000095303,ENSG00000132965,ENSG00000179593
WP	MYD88 distinct input output pathway	WP:WP3877	FALSE	0.0392802	1.40583	18	145	4	8752	ENSG00000187554,ENSG00000137462,ENSG00000196664,ENSG00000101916
WP	Oxidative stress response	WP:WP408	FALSE	0.0404744	1.39282	33	145	5	8752	ENSG00000233276,ENSG00000211445,ENSG00000008394,ENSG00000187193,ENSG00000100292
WP	Extrafollicular and follicular B cell activation by SARS CoV 2	WP:WP5218	FALSE	0.0449077	1.34768	74	145	7	8752	ENSG00000188404,ENSG00000121966,ENSG00000113916,ENSG00000196664,ENSG00000165025,ENSG00000125730,ENSG00000160255
TF	Factor: MTF-1; motif: TBTGCACHCGGCCC; match class: 1	TF:M00650_1	FALSE	0.000448758	3.34799	24	211	6	20092	ENSG00000125148,ENSG00000169715,ENSG00000198417,ENSG00000125144,ENSG00000187193,ENSG00000089505
TF	Factor: DREF; motif: CTYYCWCTTCCY	TF:M09725	FALSE	0.00991793	2.00358	7739	211	114	20092	ENSG00000159189,ENSG00000173369,ENSG00000169403,ENSG00000162511,ENSG00000143110,ENSG00000121933,ENSG00000282608,ENSG00000178104,ENSG00000150337,ENSG00000177807,ENSG00000158869,ENSG00000203747,ENSG00000244682,ENSG00000072694,ENSG00000198734,ENSG00000188404,ENSG00000116147,ENSG00000135838,ENSG00000197520,ENSG00000187554,ENSG00000135744,ENSG00000119737,ENSG00000115602,ENSG00000018280,ENSG00000144857…
TF	Factor: HSF1; motif: RGAANRTTCYRGAAN; match class: 1	TF:M11656_1	FALSE	0.0114759	1.94021	219	211	12	20092	ENSG00000159189,ENSG00000163285,ENSG00000109472,ENSG00000152661,ENSG00000106211,ENSG00000133800,ENSG00000260314,ENSG00000165449,ENSG00000151929,ENSG00000018236,ENSG00000125730,ENSG00000100292
TF	Factor: NMYC; motif: CAYCTG; match class: 1	TF:M01808_1	FALSE	0.0192275	1.71608	6226	211	96	20092	ENSG00000162493,ENSG00000173372,ENSG00000159189,ENSG00000169403,ENSG00000162511,ENSG00000142973,ENSG00000121933,ENSG00000282608,ENSG00000177807,ENSG00000203747,ENSG00000244682,ENSG00000072694,ENSG00000198734,ENSG00000188783,ENSG00000135744,ENSG00000159399,ENSG00000115602,ENSG00000018280,ENSG00000233276,ENSG00000178075,ENSG00000180353,ENSG00000127241,ENSG00000163285,ENSG00000163288,ENSG00000171476…
HPA	Cerebellum; granular cells - cytoplasm/membrane[â‰¥Medium]	HPA:0090972	FALSE	1.33106e-07	6.8758	229	138	18	10995	ENSG00000158869,ENSG00000144908,ENSG00000171476,ENSG00000109472,ENSG00000170458,ENSG00000152661,ENSG00000006747,ENSG00000196664,ENSG00000165025,ENSG00000077420,ENSG00000008394,ENSG00000018236,ENSG00000110887,ENSG00000132965,ENSG00000087250,ENSG00000205362,ENSG00000171885,ENSG00000011600
HPA	Cerebellum; granular cells - cytoplasm/membrane[â‰¥Low]	HPA:0090971	FALSE	7.40733e-06	5.13034	295	138	18	10995	ENSG00000158869,ENSG00000144908,ENSG00000171476,ENSG00000109472,ENSG00000170458,ENSG00000152661,ENSG00000006747,ENSG00000196664,ENSG00000165025,ENSG00000077420,ENSG00000008394,ENSG00000018236,ENSG00000110887,ENSG00000132965,ENSG00000087250,ENSG00000205362,ENSG00000171885,ENSG00000011600
HPA	Cerebellum; granular cells - cytoplasm/membrane[High]	HPA:0090973	FALSE	0.00130689	2.88376	129	138	10	10995	ENSG00000158869,ENSG00000144908,ENSG00000006747,ENSG00000165025,ENSG00000077420,ENSG00000110887,ENSG00000132965,ENSG00000087250,ENSG00000205362,ENSG00000171885
HPA	Cerebellum; processes in white matter[â‰¥Low]	HPA:0091041	FALSE	0.0026887	2.57046	205	138	12	10995	ENSG00000116147,ENSG00000144908,ENSG00000152661,ENSG00000106278,ENSG00000151929,ENSG00000008394,ENSG00000018236,ENSG00000110887,ENSG00000087250,ENSG00000171885,ENSG00000141469,ENSG00000160255
HPA	Cerebellum; white matter cells - cytoplasm/membrane[â‰¥Low]	HPA:0091071	FALSE	0.00388369	2.41076	287	138	14	10995	ENSG00000158869,ENSG00000144908,ENSG00000163285,ENSG00000109472,ENSG00000112312,ENSG00000006747,ENSG00000106278,ENSG00000151929,ENSG00000008394,ENSG00000110887,ENSG00000132965,ENSG00000087250,ENSG00000171885,ENSG00000160255
HPA	Skin 2; fibrohistiocytic cells[High]	HPA:0471443	FALSE	0.00551861	2.25817	466	138	18	10995	ENSG00000173372,ENSG00000159189,ENSG00000158869,ENSG00000203747,ENSG00000180353,ENSG00000170458,ENSG00000274750,ENSG00000096060,ENSG00000152661,ENSG00000240583,ENSG00000183943,ENSG00000095303,ENSG00000026508,ENSG00000177575,ENSG00000125730,ENSG00000130208,ENSG00000100292,ENSG00000160255
HPA	Colon; mucosal lymphoid cells[â‰¥Low]	HPA:0131331	FALSE	0.0180424	1.74371	510	138	18	10995	ENSG00000142583,ENSG00000173372,ENSG00000042493,ENSG00000145287,ENSG00000134061,ENSG00000112312,ENSG00000240583,ENSG00000196664,ENSG00000101916,ENSG00000042980,ENSG00000095303,ENSG00000026508,ENSG00000008394,ENSG00000090382,ENSG00000122986,ENSG00000011600,ENSG00000130208,ENSG00000104894
HPA	Cerebellum; processes in white matter[â‰¥Medium]	HPA:0091042	FALSE	0.0204919	1.68842	177	138	10	10995	ENSG00000116147,ENSG00000144908,ENSG00000151929,ENSG00000008394,ENSG00000018236,ENSG00000110887,ENSG00000087250,ENSG00000171885,ENSG00000141469,ENSG00000160255
HPA	Appendix; non-germinal center cells[â‰¥Low]	HPA:0030441	FALSE	0.0212458	1.67273	335	138	14	10995	ENSG00000173372,ENSG00000171476,ENSG00000145287,ENSG00000134061,ENSG00000112312,ENSG00000196664,ENSG00000042980,ENSG00000095303,ENSG00000026508,ENSG00000008394,ENSG00000090382,ENSG00000122986,ENSG00000198805,ENSG00000104894
HPA	Cerebellum; molecular layer cells - cytoplasm/membrane[High]	HPA:0091003	FALSE	0.0235861	1.62734	180	138	10	10995	ENSG00000158869,ENSG00000109472,ENSG00000006747,ENSG00000165025,ENSG00000077420,ENSG00000132965,ENSG00000087250,ENSG00000205362,ENSG00000011600,ENSG00000160255
HPA	Skin 2; fibrohistiocytic cells[â‰¥Medium]	HPA:0471442	FALSE	0.0261502	1.58253	832	138	24	10995	ENSG00000173372,ENSG00000159189,ENSG00000158869,ENSG00000203747,ENSG00000042493,ENSG00000180353,ENSG00000170458,ENSG00000274750,ENSG00000096060,ENSG00000152661,ENSG00000240583,ENSG00000183943,ENSG00000187840,ENSG00000095303,ENSG00000026508,ENSG00000187134,ENSG00000151929,ENSG00000177575,ENSG00000125730,ENSG00000011600,ENSG00000275395,ENSG00000130208,ENSG00000100292,ENSG00000160255
HPA	Cerebellum; white matter cells - cytoplasm/membrane[â‰¥Medium]	HPA:0091072	FALSE	0.0291679	1.5351	222	138	11	10995	ENSG00000158869,ENSG00000144908,ENSG00000163285,ENSG00000109472,ENSG00000006747,ENSG00000106278,ENSG00000008394,ENSG00000110887,ENSG00000132965,ENSG00000087250,ENSG00000160255
HPA	Cerebellum; white matter cells - cytoplasm/membrane[High]	HPA:0091073	FALSE	0.0330449	1.4809	119	138	8	10995	ENSG00000158869,ENSG00000144908,ENSG00000109472,ENSG00000006747,ENSG00000110887,ENSG00000132965,ENSG00000087250,ENSG00000160255
CORUM	C1q complex	CORUM:6418	FALSE	0.0495637	1.30484	2	31	2	3383	ENSG00000173372,ENSG00000159189
CORUM	proMBP-angiotensinogen-c3dg complex	CORUM:6107	FALSE	0.0495637	1.30484	2	31	2	3383	ENSG00000135744,ENSG00000125730
CORUM	CLEC4E-FCER1G complex	CORUM:7319	FALSE	0.0495637	1.30484	2	31	2	3383	ENSG00000158869,ENSG00000166523
HP	Systemic lupus erythematosus	HP:0002725	FALSE	0.00674187	2.17122	33	69	6	5080	ENSG00000173372,ENSG00000143226,ENSG00000072694,ENSG00000196664,ENSG00000198805,ENSG00000125730
HP	Opportunistic infection	HP:0031690	FALSE	0.0107782	1.96745	54	69	7	5080	ENSG00000173369,ENSG00000018280,ENSG00000168685,ENSG00000101916,ENSG00000198805,ENSG00000197249,ENSG00000100292
HP	Reduced circulating complement concentration	HP:0004431	FALSE	0.0155798	1.80744	57	69	7	5080	ENSG00000173372,ENSG00000159189,ENSG00000173369,ENSG00000072694,ENSG00000196664,ENSG00000155465,ENSG00000125730
HP	Abnormality of complement system	HP:0005339	FALSE	0.0220365	1.65686	60	69	7	5080	ENSG00000173372,ENSG00000159189,ENSG00000173369,ENSG00000072694,ENSG00000196664,ENSG00000155465,ENSG00000125730

## Sheet: Mouse Magenta GO
source	term_name	term_id	highlighted	adjusted_p_value	negative_log10_of_adjusted_p_value	term_size	query_size	intersection_size	effective_domain_size	intersections
GO:BP	skeletal system morphogenesis	GO:0048705	TRUE	6.64e-09	8.17784	245	71	12	25907	ENSMUSG00000043342,ENSMUSG00000027102,ENSMUSG00000038236,ENSMUSG00000038227,ENSMUSG00000045039,ENSMUSG00000032033,ENSMUSG00000020875,ENSMUSG00000056648,ENSMUSG00000038721,ENSMUSG00000000690,ENSMUSG00000036139,ENSMUSG00000001657
GO:BP	embryonic skeletal system morphogenesis	GO:0048704	FALSE	1.32e-08	7.87855	97	71	9	25907	ENSMUSG00000043342,ENSMUSG00000038236,ENSMUSG00000038227,ENSMUSG00000045039,ENSMUSG00000020875,ENSMUSG00000056648,ENSMUSG00000038721,ENSMUSG00000000690,ENSMUSG00000036139
GO:BP	anterior/posterior pattern specification	GO:0009952	FALSE	4.37e-08	7.35953	219	71	11	25907	ENSMUSG00000043342,ENSMUSG00000027102,ENSMUSG00000038236,ENSMUSG00000038227,ENSMUSG00000000938,ENSMUSG00000020875,ENSMUSG00000056648,ENSMUSG00000038721,ENSMUSG00000000690,ENSMUSG00000036139,ENSMUSG00000001657
GO:BP	embryonic skeletal system development	GO:0048706	FALSE	2.66e-07	6.57435	135	71	9	25907	ENSMUSG00000043342,ENSMUSG00000038236,ENSMUSG00000038227,ENSMUSG00000045039,ENSMUSG00000020875,ENSMUSG00000056648,ENSMUSG00000038721,ENSMUSG00000000690,ENSMUSG00000036139
GO:BP	skeletal system development	GO:0001501	FALSE	3.76e-07	6.42433	534	71	14	25907	ENSMUSG00000043342,ENSMUSG00000027102,ENSMUSG00000038236,ENSMUSG00000038227,ENSMUSG00000000938,ENSMUSG00000045039,ENSMUSG00000035011,ENSMUSG00000032033,ENSMUSG00000020875,ENSMUSG00000056648,ENSMUSG00000038721,ENSMUSG00000000690,ENSMUSG00000036139,ENSMUSG00000001657
GO:MF	sequence-specific double-stranded DNA binding	GO:1990837	TRUE	4.76e-07	6.32276	1449	72	21	24018	ENSMUSG00000043342,ENSMUSG00000027102,ENSMUSG00000074637,ENSMUSG00000043753,ENSMUSG00000001566,ENSMUSG00000038236,ENSMUSG00000038227,ENSMUSG00000000938,ENSMUSG00000020038,ENSMUSG00000035011,ENSMUSG00000054717,ENSMUSG00000048502,ENSMUSG00000032033,ENSMUSG00000020875,ENSMUSG00000056648,ENSMUSG00000038721,ENSMUSG00000000690,ENSMUSG00000020893,ENSMUSG00000045763,ENSMUSG00000036139,ENSMUSG00000001657
GO:MF	transcription cis-regulatory region binding	GO:0000976	FALSE	1.33147e-06	5.87567	1380	72	20	24018	ENSMUSG00000043342,ENSMUSG00000027102,ENSMUSG00000074637,ENSMUSG00000043753,ENSMUSG00000038236,ENSMUSG00000038227,ENSMUSG00000000938,ENSMUSG00000020038,ENSMUSG00000035011,ENSMUSG00000054717,ENSMUSG00000048502,ENSMUSG00000032033,ENSMUSG00000020875,ENSMUSG00000056648,ENSMUSG00000038721,ENSMUSG00000000690,ENSMUSG00000020893,ENSMUSG00000045763,ENSMUSG00000036139,ENSMUSG00000001657
GO:MF	transcription regulatory region nucleic acid binding	GO:0001067	FALSE	1.41664e-06	5.84874	1385	72	20	24018	ENSMUSG00000043342,ENSMUSG00000027102,ENSMUSG00000074637,ENSMUSG00000043753,ENSMUSG00000038236,ENSMUSG00000038227,ENSMUSG00000000938,ENSMUSG00000020038,ENSMUSG00000035011,ENSMUSG00000054717,ENSMUSG00000048502,ENSMUSG00000032033,ENSMUSG00000020875,ENSMUSG00000056648,ENSMUSG00000038721,ENSMUSG00000000690,ENSMUSG00000020893,ENSMUSG00000045763,ENSMUSG00000036139,ENSMUSG00000001657
GO:MF	double-stranded DNA binding	GO:0003690	FALSE	1.46884e-06	5.83303	1543	72	21	24018	ENSMUSG00000043342,ENSMUSG00000027102,ENSMUSG00000074637,ENSMUSG00000043753,ENSMUSG00000001566,ENSMUSG00000038236,ENSMUSG00000038227,ENSMUSG00000000938,ENSMUSG00000020038,ENSMUSG00000035011,ENSMUSG00000054717,ENSMUSG00000048502,ENSMUSG00000032033,ENSMUSG00000020875,ENSMUSG00000056648,ENSMUSG00000038721,ENSMUSG00000000690,ENSMUSG00000020893,ENSMUSG00000045763,ENSMUSG00000036139,ENSMUSG00000001657
GO:MF	sequence-specific DNA binding	GO:0043565	FALSE	1.64801e-06	5.78304	1553	72	21	24018	ENSMUSG00000043342,ENSMUSG00000027102,ENSMUSG00000074637,ENSMUSG00000043753,ENSMUSG00000001566,ENSMUSG00000038236,ENSMUSG00000038227,ENSMUSG00000000938,ENSMUSG00000020038,ENSMUSG00000035011,ENSMUSG00000054717,ENSMUSG00000048502,ENSMUSG00000032033,ENSMUSG00000020875,ENSMUSG00000056648,ENSMUSG00000038721,ENSMUSG00000000690,ENSMUSG00000020893,ENSMUSG00000045763,ENSMUSG00000036139,ENSMUSG00000001657
GO:BP	regionalization	GO:0003002	FALSE	2.66546e-06	5.57423	412	71	12	25907	ENSMUSG00000043342,ENSMUSG00000027102,ENSMUSG00000038236,ENSMUSG00000038227,ENSMUSG00000000938,ENSMUSG00000045039,ENSMUSG00000020875,ENSMUSG00000056648,ENSMUSG00000038721,ENSMUSG00000000690,ENSMUSG00000036139,ENSMUSG00000001657
GO:BP	system development	GO:0048731	FALSE	3.70804e-06	5.43086	4155	71	33	25907	ENSMUSG00000043342,ENSMUSG00000027102,ENSMUSG00000074637,ENSMUSG00000047945,ENSMUSG00000043753,ENSMUSG00000028833,ENSMUSG00000028963,ENSMUSG00000001566,ENSMUSG00000090698,ENSMUSG00000038236,ENSMUSG00000038227,ENSMUSG00000000938,ENSMUSG00000069806,ENSMUSG00000074006,ENSMUSG00000045039,ENSMUSG00000069662,ENSMUSG00000035011,ENSMUSG00000020108,ENSMUSG00000054717,ENSMUSG00000032033,ENSMUSG00000038264,…
GO:BP	pattern specification process	GO:0007389	FALSE	8.33305e-06	5.0792	456	71	12	25907	ENSMUSG00000043342,ENSMUSG00000027102,ENSMUSG00000038236,ENSMUSG00000038227,ENSMUSG00000000938,ENSMUSG00000045039,ENSMUSG00000020875,ENSMUSG00000056648,ENSMUSG00000038721,ENSMUSG00000000690,ENSMUSG00000036139,ENSMUSG00000001657
GO:BP	biological regulation	GO:0065007	FALSE	2.10232e-05	4.6773	13503	71	60	25907	ENSMUSG00000043342,ENSMUSG00000027102,ENSMUSG00000039278,ENSMUSG00000074637,ENSMUSG00000047945,ENSMUSG00000043753,ENSMUSG00000028214,ENSMUSG00000028833,ENSMUSG00000028963,ENSMUSG00000029219,ENSMUSG00000001566,ENSMUSG00000054252,ENSMUSG00000029727,ENSMUSG00000049265,ENSMUSG00000043496,ENSMUSG00000090698,ENSMUSG00000038236,ENSMUSG00000038227,ENSMUSG00000000938,ENSMUSG00000062785,ENSMUSG00000078794,…
GO:BP	regulation of biological process	GO:0050789	FALSE	2.46535e-05	4.60812	13108	71	59	25907	ENSMUSG00000043342,ENSMUSG00000027102,ENSMUSG00000039278,ENSMUSG00000074637,ENSMUSG00000047945,ENSMUSG00000043753,ENSMUSG00000028214,ENSMUSG00000028833,ENSMUSG00000028963,ENSMUSG00000029219,ENSMUSG00000001566,ENSMUSG00000054252,ENSMUSG00000029727,ENSMUSG00000043496,ENSMUSG00000090698,ENSMUSG00000038236,ENSMUSG00000038227,ENSMUSG00000000938,ENSMUSG00000062785,ENSMUSG00000078794,ENSMUSG00000069806,…
GO:BP	regulation of cellular process	GO:0050794	FALSE	2.79484e-05	4.55364	12715	71	58	25907	ENSMUSG00000043342,ENSMUSG00000027102,ENSMUSG00000039278,ENSMUSG00000074637,ENSMUSG00000047945,ENSMUSG00000043753,ENSMUSG00000028214,ENSMUSG00000028833,ENSMUSG00000028963,ENSMUSG00000029219,ENSMUSG00000001566,ENSMUSG00000054252,ENSMUSG00000029727,ENSMUSG00000043496,ENSMUSG00000090698,ENSMUSG00000038236,ENSMUSG00000038227,ENSMUSG00000000938,ENSMUSG00000062785,ENSMUSG00000078794,ENSMUSG00000069806,…
GO:MF	DNA-binding transcription factor activity, RNA polymerase II-specific	GO:0000981	TRUE	6.40751e-05	4.19331	1245	72	17	24018	ENSMUSG00000043342,ENSMUSG00000027102,ENSMUSG00000074637,ENSMUSG00000043753,ENSMUSG00000001566,ENSMUSG00000038236,ENSMUSG00000038227,ENSMUSG00000000938,ENSMUSG00000035011,ENSMUSG00000048502,ENSMUSG00000032033,ENSMUSG00000020875,ENSMUSG00000056648,ENSMUSG00000038721,ENSMUSG00000000690,ENSMUSG00000036139,ENSMUSG00000001657
GO:BP	multicellular organism development	GO:0007275	FALSE	6.50903e-05	4.18648	4907	71	34	25907	ENSMUSG00000043342,ENSMUSG00000027102,ENSMUSG00000074637,ENSMUSG00000047945,ENSMUSG00000043753,ENSMUSG00000028833,ENSMUSG00000028963,ENSMUSG00000001566,ENSMUSG00000090698,ENSMUSG00000038236,ENSMUSG00000038227,ENSMUSG00000000938,ENSMUSG00000069806,ENSMUSG00000074006,ENSMUSG00000045039,ENSMUSG00000069662,ENSMUSG00000035011,ENSMUSG00000020108,ENSMUSG00000054717,ENSMUSG00000048502,ENSMUSG00000032033,…
GO:MF	transcription regulator activity	GO:0140110	FALSE	7.07794e-05	4.15009	1750	72	20	24018	ENSMUSG00000043342,ENSMUSG00000027102,ENSMUSG00000074637,ENSMUSG00000043753,ENSMUSG00000001566,ENSMUSG00000038236,ENSMUSG00000038227,ENSMUSG00000000938,ENSMUSG00000070705,ENSMUSG00000035011,ENSMUSG00000054717,ENSMUSG00000048502,ENSMUSG00000032033,ENSMUSG00000020875,ENSMUSG00000056648,ENSMUSG00000038721,ENSMUSG00000000690,ENSMUSG00000045763,ENSMUSG00000036139,ENSMUSG00000001657
GO:BP	proximal/distal pattern formation	GO:0009954	FALSE	8.86791e-05	4.05218	35	71	5	25907	ENSMUSG00000043342,ENSMUSG00000038227,ENSMUSG00000000938,ENSMUSG00000020875,ENSMUSG00000036139
TF	Factor: Sp1; motif: GGNGGGGGNGGGGGMGGGGCNGGG	TF:M10375	FALSE	8.93038e-05	4.04913	10744	74	59	21700	ENSMUSG00000047067,ENSMUSG00000043342,ENSMUSG00000027102,ENSMUSG00000075217,ENSMUSG00000039278,ENSMUSG00000074637,ENSMUSG00000038354,ENSMUSG00000047945,ENSMUSG00000028849,ENSMUSG00000028833,ENSMUSG00000028963,ENSMUSG00000029219,ENSMUSG00000001566,ENSMUSG00000048142,ENSMUSG00000049265,ENSMUSG00000043496,ENSMUSG00000090698,ENSMUSG00000038236,ENSMUSG00000038227,ENSMUSG00000013367,ENSMUSG00000062785,…
GO:MF	RNA polymerase II transcription regulatory region sequence-specific DNA binding	GO:0000977	FALSE	0.000100573	3.99752	1285	72	17	24018	ENSMUSG00000043342,ENSMUSG00000027102,ENSMUSG00000043753,ENSMUSG00000038236,ENSMUSG00000038227,ENSMUSG00000000938,ENSMUSG00000020038,ENSMUSG00000035011,ENSMUSG00000048502,ENSMUSG00000032033,ENSMUSG00000020875,ENSMUSG00000056648,ENSMUSG00000038721,ENSMUSG00000000690,ENSMUSG00000020893,ENSMUSG00000036139,ENSMUSG00000001657
TF	Factor: ZBP89; motif: CCCCKCCCCCNN	TF:M07397	FALSE	0.000125726	3.90057	8075	74	50	21700	ENSMUSG00000047067,ENSMUSG00000027102,ENSMUSG00000006469,ENSMUSG00000075217,ENSMUSG00000039278,ENSMUSG00000074637,ENSMUSG00000038354,ENSMUSG00000047945,ENSMUSG00000028849,ENSMUSG00000028833,ENSMUSG00000001566,ENSMUSG00000048142,ENSMUSG00000049265,ENSMUSG00000043496,ENSMUSG00000090698,ENSMUSG00000038236,ENSMUSG00000038227,ENSMUSG00000013367,ENSMUSG00000062785,ENSMUSG00000078794,ENSMUSG00000069806,…
GO:MF	DNA-binding transcription factor activity	GO:0003700	FALSE	0.000145597	3.83685	1319	72	17	24018	ENSMUSG00000043342,ENSMUSG00000027102,ENSMUSG00000074637,ENSMUSG00000043753,ENSMUSG00000001566,ENSMUSG00000038236,ENSMUSG00000038227,ENSMUSG00000000938,ENSMUSG00000035011,ENSMUSG00000048502,ENSMUSG00000032033,ENSMUSG00000020875,ENSMUSG00000056648,ENSMUSG00000038721,ENSMUSG00000000690,ENSMUSG00000036139,ENSMUSG00000001657
GO:BP	developmental process	GO:0032502	FALSE	0.000226601	3.64474	6873	71	40	25907	ENSMUSG00000043342,ENSMUSG00000027102,ENSMUSG00000074637,ENSMUSG00000047945,ENSMUSG00000043753,ENSMUSG00000028833,ENSMUSG00000028963,ENSMUSG00000001566,ENSMUSG00000054252,ENSMUSG00000049265,ENSMUSG00000090698,ENSMUSG00000038236,ENSMUSG00000038227,ENSMUSG00000000938,ENSMUSG00000078794,ENSMUSG00000069806,ENSMUSG00000074006,ENSMUSG00000006205,ENSMUSG00000045039,ENSMUSG00000069662,ENSMUSG00000035011,…
GO:BP	anatomical structure development	GO:0048856	FALSE	0.000228248	3.64159	6280	71	38	25907	ENSMUSG00000043342,ENSMUSG00000027102,ENSMUSG00000074637,ENSMUSG00000047945,ENSMUSG00000043753,ENSMUSG00000028833,ENSMUSG00000028963,ENSMUSG00000001566,ENSMUSG00000049265,ENSMUSG00000090698,ENSMUSG00000038236,ENSMUSG00000038227,ENSMUSG00000000938,ENSMUSG00000078794,ENSMUSG00000069806,ENSMUSG00000074006,ENSMUSG00000006205,ENSMUSG00000045039,ENSMUSG00000069662,ENSMUSG00000035011,ENSMUSG00000020108,…
TF	Factor: Pax-4; motif: NNNNNYCACCCB; match class: 1	TF:M00378_1	FALSE	0.000313714	3.50347	14435	74	68	21700	ENSMUSG00000043342,ENSMUSG00000027102,ENSMUSG00000006469,ENSMUSG00000075217,ENSMUSG00000039278,ENSMUSG00000074637,ENSMUSG00000038354,ENSMUSG00000001023,ENSMUSG00000047945,ENSMUSG00000043753,ENSMUSG00000028849,ENSMUSG00000028214,ENSMUSG00000028833,ENSMUSG00000029219,ENSMUSG00000001566,ENSMUSG00000054252,ENSMUSG00000048142,ENSMUSG00000029727,ENSMUSG00000049265,ENSMUSG00000043496,ENSMUSG00000090698,…
TF	Factor: ZBP89; motif: CCCCKCCCCCNN; match class: 1	TF:M07397_1	FALSE	0.000378427	3.42202	3870	74	32	21700	ENSMUSG00000047067,ENSMUSG00000006469,ENSMUSG00000075217,ENSMUSG00000074637,ENSMUSG00000038354,ENSMUSG00000047945,ENSMUSG00000028849,ENSMUSG00000028833,ENSMUSG00000048142,ENSMUSG00000049265,ENSMUSG00000090698,ENSMUSG00000038227,ENSMUSG00000013367,ENSMUSG00000069806,ENSMUSG00000054793,ENSMUSG00000030666,ENSMUSG00000069662,ENSMUSG00000003346,ENSMUSG00000035011,ENSMUSG00000020108,ENSMUSG00000054717,…
TF	Factor: AP2; motif: GCCYGSGGSN; match class: 1	TF:M08867_1	FALSE	0.000424083	3.37255	2686	74	26	21700	ENSMUSG00000043342,ENSMUSG00000027102,ENSMUSG00000039278,ENSMUSG00000074637,ENSMUSG00000047945,ENSMUSG00000043753,ENSMUSG00000048142,ENSMUSG00000049265,ENSMUSG00000043496,ENSMUSG00000013367,ENSMUSG00000062785,ENSMUSG00000069806,ENSMUSG00000054793,ENSMUSG00000070705,ENSMUSG00000020038,ENSMUSG00000003346,ENSMUSG00000035011,ENSMUSG00000054717,ENSMUSG00000100241,ENSMUSG00000020396,ENSMUSG00000020875,…
GO:BP	embryonic organ morphogenesis	GO:0048562	FALSE	0.000444865	3.35177	316	71	9	25907	ENSMUSG00000043342,ENSMUSG00000038236,ENSMUSG00000038227,ENSMUSG00000045039,ENSMUSG00000020875,ENSMUSG00000056648,ENSMUSG00000038721,ENSMUSG00000000690,ENSMUSG00000036139
TF	Factor: MOVO-B; motif: GNGGGGG; match class: 1	TF:M01104_1	FALSE	0.000480551	3.31826	3288	74	29	21700	ENSMUSG00000027102,ENSMUSG00000074637,ENSMUSG00000038354,ENSMUSG00000047945,ENSMUSG00000028849,ENSMUSG00000028833,ENSMUSG00000001566,ENSMUSG00000054252,ENSMUSG00000048142,ENSMUSG00000049265,ENSMUSG00000043496,ENSMUSG00000038236,ENSMUSG00000038227,ENSMUSG00000000938,ENSMUSG00000013367,ENSMUSG00000069806,ENSMUSG00000020038,ENSMUSG00000003346,ENSMUSG00000035011,ENSMUSG00000020331,ENSMUSG00000054717,…
TF	Factor: E2F-2; motif: NNNANGGCGCGCNNN	TF:M02742	FALSE	0.000640323	3.1936	3537	74	30	21700	ENSMUSG00000043342,ENSMUSG00000027102,ENSMUSG00000074637,ENSMUSG00000047945,ENSMUSG00000043753,ENSMUSG00000028214,ENSMUSG00000001566,ENSMUSG00000054252,ENSMUSG00000048142,ENSMUSG00000062785,ENSMUSG00000054793,ENSMUSG00000006205,ENSMUSG00000020038,ENSMUSG00000069662,ENSMUSG00000020331,ENSMUSG00000054717,ENSMUSG00000047986,ENSMUSG00000032033,ENSMUSG00000038264,ENSMUSG00000020396,ENSMUSG00000020875,…
TF	Factor: Sp1; motif: GGNGGGGGNGGGGGMGGGGCNGGG; match class: 1	TF:M10375_1	FALSE	0.000833925	3.07887	7399	74	46	21700	ENSMUSG00000047067,ENSMUSG00000043342,ENSMUSG00000027102,ENSMUSG00000075217,ENSMUSG00000039278,ENSMUSG00000074637,ENSMUSG00000038354,ENSMUSG00000047945,ENSMUSG00000028849,ENSMUSG00000028833,ENSMUSG00000028963,ENSMUSG00000001566,ENSMUSG00000048142,ENSMUSG00000049265,ENSMUSG00000090698,ENSMUSG00000038236,ENSMUSG00000013367,ENSMUSG00000062785,ENSMUSG00000078794,ENSMUSG00000069806,ENSMUSG00000054793,…
TF	Factor: LKLF; motif: GGGGTGGKSN; match class: 1	TF:M07261_1	FALSE	0.00083971	3.07587	3791	74	31	21700	ENSMUSG00000075217,ENSMUSG00000039278,ENSMUSG00000038354,ENSMUSG00000047945,ENSMUSG00000043753,ENSMUSG00000028849,ENSMUSG00000028833,ENSMUSG00000048142,ENSMUSG00000090698,ENSMUSG00000000938,ENSMUSG00000013367,ENSMUSG00000069806,ENSMUSG00000030666,ENSMUSG00000058743,ENSMUSG00000069662,ENSMUSG00000035011,ENSMUSG00000020108,ENSMUSG00000020331,ENSMUSG00000047986,ENSMUSG00000100241,ENSMUSG00000072676,…
TF	Factor: LKLF; motif: GGGGTGGKSN	TF:M07261	FALSE	0.00127281	2.89524	9200	74	52	21700	ENSMUSG00000027102,ENSMUSG00000075217,ENSMUSG00000039278,ENSMUSG00000074637,ENSMUSG00000038354,ENSMUSG00000047945,ENSMUSG00000043753,ENSMUSG00000028849,ENSMUSG00000028833,ENSMUSG00000029219,ENSMUSG00000054252,ENSMUSG00000048142,ENSMUSG00000043496,ENSMUSG00000090698,ENSMUSG00000000938,ENSMUSG00000013367,ENSMUSG00000062785,ENSMUSG00000078794,ENSMUSG00000069806,ENSMUSG00000054793,ENSMUSG00000074006,…
TF	Factor: AP2; motif: GCCYGSGGSN	TF:M08867	FALSE	0.0013942	2.85568	7249	74	45	21700	ENSMUSG00000043342,ENSMUSG00000027102,ENSMUSG00000039278,ENSMUSG00000074637,ENSMUSG00000047945,ENSMUSG00000043753,ENSMUSG00000028833,ENSMUSG00000028963,ENSMUSG00000054252,ENSMUSG00000048142,ENSMUSG00000049265,ENSMUSG00000043496,ENSMUSG00000090698,ENSMUSG00000038236,ENSMUSG00000000938,ENSMUSG00000013367,ENSMUSG00000062785,ENSMUSG00000069806,ENSMUSG00000054793,ENSMUSG00000006205,ENSMUSG00000070705,…
TF	Factor: Kaiso; motif: GCMGGGRGCRGS	TF:M03876	FALSE	0.00164744	2.78319	11145	74	58	21700	ENSMUSG00000047067,ENSMUSG00000043342,ENSMUSG00000027102,ENSMUSG00000006469,ENSMUSG00000039278,ENSMUSG00000074637,ENSMUSG00000038354,ENSMUSG00000047945,ENSMUSG00000043753,ENSMUSG00000028849,ENSMUSG00000028214,ENSMUSG00000028833,ENSMUSG00000028963,ENSMUSG00000029219,ENSMUSG00000001566,ENSMUSG00000054252,ENSMUSG00000048142,ENSMUSG00000049265,ENSMUSG00000043496,ENSMUSG00000038236,ENSMUSG00000000938,…
GO:MF	inorganic cation transmembrane transporter activity	GO:0022890	TRUE	0.00174089	2.75923	641	72	11	24018	ENSMUSG00000006469,ENSMUSG00000028214,ENSMUSG00000029219,ENSMUSG00000049265,ENSMUSG00000062785,ENSMUSG00000069806,ENSMUSG00000058743,ENSMUSG00000020331,ENSMUSG00000100241,ENSMUSG00000019146,ENSMUSG00000033768
GO:MF	metal ion transmembrane transporter activity	GO:0046873	FALSE	0.001815	2.74112	518	72	10	24018	ENSMUSG00000006469,ENSMUSG00000028214,ENSMUSG00000029219,ENSMUSG00000049265,ENSMUSG00000062785,ENSMUSG00000069806,ENSMUSG00000058743,ENSMUSG00000020331,ENSMUSG00000019146,ENSMUSG00000033768
TF	Factor: BCL6B; motif: NNNNCCGCCCCWNNNN	TF:M02844	FALSE	0.00184386	2.73427	13671	74	65	21700	ENSMUSG00000047067,ENSMUSG00000043342,ENSMUSG00000027102,ENSMUSG00000006469,ENSMUSG00000075217,ENSMUSG00000039278,ENSMUSG00000074637,ENSMUSG00000038354,ENSMUSG00000047945,ENSMUSG00000043753,ENSMUSG00000028849,ENSMUSG00000028214,ENSMUSG00000028833,ENSMUSG00000029219,ENSMUSG00000001566,ENSMUSG00000054252,ENSMUSG00000048142,ENSMUSG00000049265,ENSMUSG00000043496,ENSMUSG00000090698,ENSMUSG00000038236,…
TF	Factor: E2F; motif: GGCGSG; match class: 1	TF:M00803_1	FALSE	0.00189189	2.72311	7054	74	44	21700	ENSMUSG00000047067,ENSMUSG00000027102,ENSMUSG00000074637,ENSMUSG00000047945,ENSMUSG00000028849,ENSMUSG00000028833,ENSMUSG00000001566,ENSMUSG00000054252,ENSMUSG00000048142,ENSMUSG00000049265,ENSMUSG00000043496,ENSMUSG00000038236,ENSMUSG00000038227,ENSMUSG00000000938,ENSMUSG00000013367,ENSMUSG00000062785,ENSMUSG00000078794,ENSMUSG00000054793,ENSMUSG00000006205,ENSMUSG00000030666,ENSMUSG00000070705,…
GO:BP	animal organ development	GO:0048513	FALSE	0.00190508	2.72009	3272	71	25	25907	ENSMUSG00000043342,ENSMUSG00000027102,ENSMUSG00000074637,ENSMUSG00000043753,ENSMUSG00000049265,ENSMUSG00000038236,ENSMUSG00000038227,ENSMUSG00000000938,ENSMUSG00000078794,ENSMUSG00000006205,ENSMUSG00000045039,ENSMUSG00000035011,ENSMUSG00000020108,ENSMUSG00000054717,ENSMUSG00000032033,ENSMUSG00000038264,ENSMUSG00000020396,ENSMUSG00000020875,ENSMUSG00000056648,ENSMUSG00000038721,ENSMUSG00000000690,…
GO:CC	cell junction	GO:0030054	TRUE	0.00198802	2.70158	2454	73	20	26207	ENSMUSG00000047945,ENSMUSG00000028833,ENSMUSG00000029219,ENSMUSG00000090698,ENSMUSG00000062785,ENSMUSG00000069806,ENSMUSG00000054793,ENSMUSG00000069662,ENSMUSG00000003346,ENSMUSG00000100241,ENSMUSG00000038264,ENSMUSG00000020396,ENSMUSG00000043448,ENSMUSG00000007836,ENSMUSG00000045763,ENSMUSG00000019146,ENSMUSG00000051146,ENSMUSG00000095098,ENSMUSG00000033768,ENSMUSG00000024871
GO:MF	DNA binding	GO:0003677	FALSE	0.00248502	2.60467	2396	72	21	24018	ENSMUSG00000043342,ENSMUSG00000027102,ENSMUSG00000074637,ENSMUSG00000043753,ENSMUSG00000001566,ENSMUSG00000038236,ENSMUSG00000038227,ENSMUSG00000000938,ENSMUSG00000020038,ENSMUSG00000035011,ENSMUSG00000054717,ENSMUSG00000048502,ENSMUSG00000032033,ENSMUSG00000020875,ENSMUSG00000056648,ENSMUSG00000038721,ENSMUSG00000000690,ENSMUSG00000020893,ENSMUSG00000045763,ENSMUSG00000036139,ENSMUSG00000001657
GO:MF	voltage-gated monoatomic cation channel activity	GO:0022843	FALSE	0.00265179	2.57646	144	72	6	24018	ENSMUSG00000049265,ENSMUSG00000062785,ENSMUSG00000069806,ENSMUSG00000058743,ENSMUSG00000020331,ENSMUSG00000019146
GO:MF	monoatomic cation transmembrane transporter activity	GO:0008324	FALSE	0.00305549	2.51492	680	72	11	24018	ENSMUSG00000006469,ENSMUSG00000028214,ENSMUSG00000029219,ENSMUSG00000049265,ENSMUSG00000062785,ENSMUSG00000069806,ENSMUSG00000058743,ENSMUSG00000020331,ENSMUSG00000100241,ENSMUSG00000019146,ENSMUSG00000033768
GO:BP	embryonic morphogenesis	GO:0048598	FALSE	0.00328649	2.48327	651	71	11	25907	ENSMUSG00000043342,ENSMUSG00000074637,ENSMUSG00000038236,ENSMUSG00000038227,ENSMUSG00000000938,ENSMUSG00000045039,ENSMUSG00000020875,ENSMUSG00000056648,ENSMUSG00000038721,ENSMUSG00000000690,ENSMUSG00000036139
TF	Factor: AP-2; motif: GSCCSCRGGCNRNRNN	TF:M00800	FALSE	0.00508283	2.29389	6762	74	42	21700	ENSMUSG00000027102,ENSMUSG00000039278,ENSMUSG00000074637,ENSMUSG00000047945,ENSMUSG00000043753,ENSMUSG00000028849,ENSMUSG00000028214,ENSMUSG00000054252,ENSMUSG00000048142,ENSMUSG00000049265,ENSMUSG00000043496,ENSMUSG00000038236,ENSMUSG00000000938,ENSMUSG00000013367,ENSMUSG00000078794,ENSMUSG00000069806,ENSMUSG00000054793,ENSMUSG00000006205,ENSMUSG00000045039,ENSMUSG00000070705,ENSMUSG00000020038,…
TF	Factor: Klf15; motif: RGGGMGGRGNNGGGGGNGG	TF:M10277	FALSE	0.00518808	2.28499	3264	74	27	21700	ENSMUSG00000047067,ENSMUSG00000027102,ENSMUSG00000075217,ENSMUSG00000039278,ENSMUSG00000038354,ENSMUSG00000047945,ENSMUSG00000048142,ENSMUSG00000049265,ENSMUSG00000013367,ENSMUSG00000062785,ENSMUSG00000078794,ENSMUSG00000069806,ENSMUSG00000058743,ENSMUSG00000070705,ENSMUSG00000069662,ENSMUSG00000020108,ENSMUSG00000020331,ENSMUSG00000100241,ENSMUSG00000072676,ENSMUSG00000038264,ENSMUSG00000020396,…
GO:BP	anatomical structure morphogenesis	GO:0009653	FALSE	0.00632367	2.19903	2781	71	22	25907	ENSMUSG00000043342,ENSMUSG00000027102,ENSMUSG00000074637,ENSMUSG00000028963,ENSMUSG00000090698,ENSMUSG00000038236,ENSMUSG00000038227,ENSMUSG00000000938,ENSMUSG00000069806,ENSMUSG00000045039,ENSMUSG00000069662,ENSMUSG00000047986,ENSMUSG00000032033,ENSMUSG00000038264,ENSMUSG00000020396,ENSMUSG00000020875,ENSMUSG00000056648,ENSMUSG00000038721,ENSMUSG00000000690,ENSMUSG00000036139,ENSMUSG00000001657,…
TF	Factor: KLF; motif: GGGNGGGG; match class: 1	TF:M07461_1	FALSE	0.00647867	2.18851	3302	74	27	21700	ENSMUSG00000075217,ENSMUSG00000039278,ENSMUSG00000038354,ENSMUSG00000047945,ENSMUSG00000043753,ENSMUSG00000028849,ENSMUSG00000028833,ENSMUSG00000090698,ENSMUSG00000013367,ENSMUSG00000069806,ENSMUSG00000074006,ENSMUSG00000058743,ENSMUSG00000069662,ENSMUSG00000035011,ENSMUSG00000020108,ENSMUSG00000054717,ENSMUSG00000047986,ENSMUSG00000100241,ENSMUSG00000072676,ENSMUSG00000038264,ENSMUSG00000020396,…
GO:BP	negative regulation of nucleobase-containing compound metabolic process	GO:0045934	TRUE	0.00683805	2.16507	1538	71	16	25907	ENSMUSG00000043342,ENSMUSG00000027102,ENSMUSG00000001566,ENSMUSG00000038236,ENSMUSG00000070705,ENSMUSG00000020038,ENSMUSG00000035011,ENSMUSG00000020108,ENSMUSG00000054717,ENSMUSG00000032033,ENSMUSG00000056648,ENSMUSG00000020893,ENSMUSG00000007836,ENSMUSG00000045763,ENSMUSG00000001657,ENSMUSG00000095098
TF	Factor: BTEB3; motif: BNRNGGGAGGNGT; match class: 1	TF:M01865_1	FALSE	0.00712828	2.14702	3113	74	26	21700	ENSMUSG00000027102,ENSMUSG00000075217,ENSMUSG00000047945,ENSMUSG00000028849,ENSMUSG00000043496,ENSMUSG00000038227,ENSMUSG00000013367,ENSMUSG00000054793,ENSMUSG00000074006,ENSMUSG00000045039,ENSMUSG00000069662,ENSMUSG00000035011,ENSMUSG00000020108,ENSMUSG00000020331,ENSMUSG00000054717,ENSMUSG00000100241,ENSMUSG00000038264,ENSMUSG00000056648,ENSMUSG00000000690,ENSMUSG00000007836,ENSMUSG00000118667,…
GO:MF	voltage-gated monoatomic ion channel activity	GO:0005244	FALSE	0.00733598	2.13454	172	72	6	24018	ENSMUSG00000049265,ENSMUSG00000062785,ENSMUSG00000069806,ENSMUSG00000058743,ENSMUSG00000020331,ENSMUSG00000019146
TF	Factor: MOVO-B; motif: GNGGGGG	TF:M01104	FALSE	0.0074376	2.12857	7656	74	45	21700	ENSMUSG00000047067,ENSMUSG00000043342,ENSMUSG00000027102,ENSMUSG00000074637,ENSMUSG00000038354,ENSMUSG00000047945,ENSMUSG00000028849,ENSMUSG00000028833,ENSMUSG00000001566,ENSMUSG00000054252,ENSMUSG00000048142,ENSMUSG00000049265,ENSMUSG00000043496,ENSMUSG00000038236,ENSMUSG00000038227,ENSMUSG00000000938,ENSMUSG00000013367,ENSMUSG00000078794,ENSMUSG00000069806,ENSMUSG00000030666,ENSMUSG00000070705,…
TF	Factor: E2F-3; motif: NNNANGGCGCGCSNW	TF:M02743	FALSE	0.00757528	2.1206	1801	74	19	21700	ENSMUSG00000043753,ENSMUSG00000001566,ENSMUSG00000054252,ENSMUSG00000048142,ENSMUSG00000054793,ENSMUSG00000006205,ENSMUSG00000020038,ENSMUSG00000020331,ENSMUSG00000054717,ENSMUSG00000047986,ENSMUSG00000032033,ENSMUSG00000020396,ENSMUSG00000020875,ENSMUSG00000038721,ENSMUSG00000007836,ENSMUSG00000045763,ENSMUSG00000001657,ENSMUSG00000095098,ENSMUSG00000033768
GO:MF	voltage-gated channel activity	GO:0022832	FALSE	0.00809308	2.09189	175	72	6	24018	ENSMUSG00000049265,ENSMUSG00000062785,ENSMUSG00000069806,ENSMUSG00000058743,ENSMUSG00000020331,ENSMUSG00000019146
GO:BP	regulation of RNA metabolic process	GO:0051252	FALSE	0.00840086	2.07568	3545	71	25	25907	ENSMUSG00000043342,ENSMUSG00000027102,ENSMUSG00000074637,ENSMUSG00000043753,ENSMUSG00000001566,ENSMUSG00000038236,ENSMUSG00000038227,ENSMUSG00000000938,ENSMUSG00000069806,ENSMUSG00000070705,ENSMUSG00000020038,ENSMUSG00000035011,ENSMUSG00000054717,ENSMUSG00000048502,ENSMUSG00000032033,ENSMUSG00000020875,ENSMUSG00000056648,ENSMUSG00000038721,ENSMUSG00000000690,ENSMUSG00000020893,ENSMUSG00000007836,…
GO:MF	inorganic molecular entity transmembrane transporter activity	GO:0015318	FALSE	0.00846046	2.07261	758	72	11	24018	ENSMUSG00000006469,ENSMUSG00000028214,ENSMUSG00000029219,ENSMUSG00000049265,ENSMUSG00000062785,ENSMUSG00000069806,ENSMUSG00000058743,ENSMUSG00000020331,ENSMUSG00000100241,ENSMUSG00000019146,ENSMUSG00000033768
GO:BP	multicellular organismal process	GO:0032501	FALSE	0.00977573	2.00985	8499	71	42	25907	ENSMUSG00000043342,ENSMUSG00000027102,ENSMUSG00000039278,ENSMUSG00000074637,ENSMUSG00000047945,ENSMUSG00000043753,ENSMUSG00000028833,ENSMUSG00000028963,ENSMUSG00000029219,ENSMUSG00000001566,ENSMUSG00000043496,ENSMUSG00000090698,ENSMUSG00000038236,ENSMUSG00000038227,ENSMUSG00000000938,ENSMUSG00000078794,ENSMUSG00000069806,ENSMUSG00000074006,ENSMUSG00000045039,ENSMUSG00000020038,ENSMUSG00000069662,…
GO:CC	cellular anatomical structure	GO:0110165	FALSE	0.00987891	2.00529	22821	73	73	26207	ENSMUSG00000043342,ENSMUSG00000027102,ENSMUSG00000006469,ENSMUSG00000075217,ENSMUSG00000039278,ENSMUSG00000074637,ENSMUSG00000038354,ENSMUSG00000001023,ENSMUSG00000047945,ENSMUSG00000043753,ENSMUSG00000028849,ENSMUSG00000028214,ENSMUSG00000028833,ENSMUSG00000028963,ENSMUSG00000029219,ENSMUSG00000001566,ENSMUSG00000054252,ENSMUSG00000048142,ENSMUSG00000029727,ENSMUSG00000049265,ENSMUSG00000043496,…
GO:CC	synapse	GO:0045202	FALSE	0.0102304	1.99011	1858	73	16	26207	ENSMUSG00000047945,ENSMUSG00000028833,ENSMUSG00000029219,ENSMUSG00000062785,ENSMUSG00000069806,ENSMUSG00000054793,ENSMUSG00000069662,ENSMUSG00000003346,ENSMUSG00000100241,ENSMUSG00000038264,ENSMUSG00000020396,ENSMUSG00000007836,ENSMUSG00000019146,ENSMUSG00000051146,ENSMUSG00000033768,ENSMUSG00000024871
GO:BP	regulation of nucleobase-containing compound metabolic process	GO:0019219	FALSE	0.0106084	1.97435	3842	71	26	25907	ENSMUSG00000043342,ENSMUSG00000027102,ENSMUSG00000074637,ENSMUSG00000043753,ENSMUSG00000001566,ENSMUSG00000038236,ENSMUSG00000038227,ENSMUSG00000000938,ENSMUSG00000069806,ENSMUSG00000070705,ENSMUSG00000020038,ENSMUSG00000035011,ENSMUSG00000020108,ENSMUSG00000054717,ENSMUSG00000048502,ENSMUSG00000032033,ENSMUSG00000020875,ENSMUSG00000056648,ENSMUSG00000038721,ENSMUSG00000000690,ENSMUSG00000020893,…
GO:BP	regulation of primary metabolic process	GO:0080090	FALSE	0.0107091	1.97025	5176	71	31	25907	ENSMUSG00000043342,ENSMUSG00000027102,ENSMUSG00000039278,ENSMUSG00000074637,ENSMUSG00000043753,ENSMUSG00000001566,ENSMUSG00000038236,ENSMUSG00000038227,ENSMUSG00000000938,ENSMUSG00000069806,ENSMUSG00000054793,ENSMUSG00000070705,ENSMUSG00000020038,ENSMUSG00000035011,ENSMUSG00000020108,ENSMUSG00000054717,ENSMUSG00000048502,ENSMUSG00000032033,ENSMUSG00000038264,ENSMUSG00000020875,ENSMUSG00000056648,…
TF	Factor: AP-2alpha; motif: NGCCYSNNGSN	TF:M01857	FALSE	0.0108343	1.9652	6173	74	39	21700	ENSMUSG00000043342,ENSMUSG00000027102,ENSMUSG00000006469,ENSMUSG00000039278,ENSMUSG00000074637,ENSMUSG00000047945,ENSMUSG00000028849,ENSMUSG00000054252,ENSMUSG00000048142,ENSMUSG00000049265,ENSMUSG00000043496,ENSMUSG00000038236,ENSMUSG00000038227,ENSMUSG00000013367,ENSMUSG00000062785,ENSMUSG00000078794,ENSMUSG00000069806,ENSMUSG00000030666,ENSMUSG00000070705,ENSMUSG00000020038,ENSMUSG00000003346,…
TF	Factor: GKLF; motif: CCTCCYN; match class: 1	TF:M01835_1	FALSE	0.0115305	1.93815	9484	74	51	21700	ENSMUSG00000047067,ENSMUSG00000027102,ENSMUSG00000006469,ENSMUSG00000075217,ENSMUSG00000038354,ENSMUSG00000001023,ENSMUSG00000028849,ENSMUSG00000028833,ENSMUSG00000028963,ENSMUSG00000029219,ENSMUSG00000054252,ENSMUSG00000049265,ENSMUSG00000038227,ENSMUSG00000013367,ENSMUSG00000062785,ENSMUSG00000078794,ENSMUSG00000069806,ENSMUSG00000054793,ENSMUSG00000074006,ENSMUSG00000030666,ENSMUSG00000058743,…
GO:BP	negative regulation of RNA metabolic process	GO:0051253	FALSE	0.0116463	1.93381	1414	71	15	25907	ENSMUSG00000043342,ENSMUSG00000027102,ENSMUSG00000001566,ENSMUSG00000038236,ENSMUSG00000070705,ENSMUSG00000020038,ENSMUSG00000035011,ENSMUSG00000054717,ENSMUSG00000032033,ENSMUSG00000056648,ENSMUSG00000020893,ENSMUSG00000007836,ENSMUSG00000045763,ENSMUSG00000001657,ENSMUSG00000095098
TF	Factor: PLAG1; motif: CCCCCKWNNNGGSCCC	TF:M01973	FALSE	0.011656	1.93345	4277	74	31	21700	ENSMUSG00000027102,ENSMUSG00000006469,ENSMUSG00000039278,ENSMUSG00000074637,ENSMUSG00000038354,ENSMUSG00000047945,ENSMUSG00000028849,ENSMUSG00000049265,ENSMUSG00000038236,ENSMUSG00000000938,ENSMUSG00000013367,ENSMUSG00000078794,ENSMUSG00000069806,ENSMUSG00000054793,ENSMUSG00000069662,ENSMUSG00000003346,ENSMUSG00000035011,ENSMUSG00000020331,ENSMUSG00000047986,ENSMUSG00000100241,ENSMUSG00000038264,…
TF	Factor: BTEB2; motif: GNAGGGGGNGGGSSNN	TF:M03814	FALSE	0.0118487	1.92633	4972	74	34	21700	ENSMUSG00000027102,ENSMUSG00000039278,ENSMUSG00000074637,ENSMUSG00000038354,ENSMUSG00000047945,ENSMUSG00000028849,ENSMUSG00000028833,ENSMUSG00000054252,ENSMUSG00000038227,ENSMUSG00000000938,ENSMUSG00000013367,ENSMUSG00000062785,ENSMUSG00000078794,ENSMUSG00000054793,ENSMUSG00000045039,ENSMUSG00000020038,ENSMUSG00000069662,ENSMUSG00000035011,ENSMUSG00000020331,ENSMUSG00000054717,ENSMUSG00000072676,…
TF	Factor: AP-2alphaA; motif: ANMGCCTNAGGCKNT	TF:M01047	FALSE	0.0128236	1.89199	7255	74	43	21700	ENSMUSG00000043342,ENSMUSG00000027102,ENSMUSG00000006469,ENSMUSG00000074637,ENSMUSG00000038354,ENSMUSG00000047945,ENSMUSG00000028849,ENSMUSG00000028833,ENSMUSG00000028963,ENSMUSG00000029219,ENSMUSG00000001566,ENSMUSG00000049265,ENSMUSG00000090698,ENSMUSG00000038236,ENSMUSG00000000938,ENSMUSG00000013367,ENSMUSG00000062785,ENSMUSG00000054793,ENSMUSG00000006205,ENSMUSG00000045039,ENSMUSG00000070705,…
TF	Factor: AP-2alphaA; motif: ANMGCCTNAGGCKNT; match class: 1	TF:M01047_1	FALSE	0.0128236	1.89199	7255	74	43	21700	ENSMUSG00000043342,ENSMUSG00000027102,ENSMUSG00000006469,ENSMUSG00000074637,ENSMUSG00000038354,ENSMUSG00000047945,ENSMUSG00000028849,ENSMUSG00000028833,ENSMUSG00000028963,ENSMUSG00000029219,ENSMUSG00000001566,ENSMUSG00000049265,ENSMUSG00000090698,ENSMUSG00000038236,ENSMUSG00000000938,ENSMUSG00000013367,ENSMUSG00000062785,ENSMUSG00000054793,ENSMUSG00000006205,ENSMUSG00000045039,ENSMUSG00000070705,…
GO:BP	regulation of metabolic process	GO:0019222	FALSE	0.0129181	1.8888	6679	71	36	25907	ENSMUSG00000043342,ENSMUSG00000027102,ENSMUSG00000039278,ENSMUSG00000074637,ENSMUSG00000043753,ENSMUSG00000028963,ENSMUSG00000001566,ENSMUSG00000054252,ENSMUSG00000029727,ENSMUSG00000043496,ENSMUSG00000038236,ENSMUSG00000038227,ENSMUSG00000000938,ENSMUSG00000069806,ENSMUSG00000054793,ENSMUSG00000045039,ENSMUSG00000070705,ENSMUSG00000020038,ENSMUSG00000035011,ENSMUSG00000020108,ENSMUSG00000054717,…
GO:MF	cis-regulatory region sequence-specific DNA binding	GO:0000987	FALSE	0.0131046	1.88258	1112	72	13	24018	ENSMUSG00000043342,ENSMUSG00000043753,ENSMUSG00000038236,ENSMUSG00000038227,ENSMUSG00000000938,ENSMUSG00000020038,ENSMUSG00000035011,ENSMUSG00000054717,ENSMUSG00000020875,ENSMUSG00000038721,ENSMUSG00000000690,ENSMUSG00000020893,ENSMUSG00000036139
TF	Factor: WT1; motif: CGCCCCCNCN	TF:M02036	FALSE	0.0132645	1.87731	7533	74	44	21700	ENSMUSG00000047067,ENSMUSG00000027102,ENSMUSG00000075217,ENSMUSG00000039278,ENSMUSG00000074637,ENSMUSG00000038354,ENSMUSG00000047945,ENSMUSG00000028849,ENSMUSG00000028214,ENSMUSG00000028833,ENSMUSG00000001566,ENSMUSG00000054252,ENSMUSG00000048142,ENSMUSG00000049265,ENSMUSG00000043496,ENSMUSG00000038236,ENSMUSG00000038227,ENSMUSG00000000938,ENSMUSG00000013367,ENSMUSG00000062785,ENSMUSG00000078794,…
GO:BP	regulation of transcription by RNA polymerase II	GO:0006357	FALSE	0.0139407	1.85571	2462	71	20	25907	ENSMUSG00000043342,ENSMUSG00000027102,ENSMUSG00000074637,ENSMUSG00000043753,ENSMUSG00000001566,ENSMUSG00000038236,ENSMUSG00000038227,ENSMUSG00000000938,ENSMUSG00000020038,ENSMUSG00000035011,ENSMUSG00000054717,ENSMUSG00000048502,ENSMUSG00000032033,ENSMUSG00000020875,ENSMUSG00000056648,ENSMUSG00000038721,ENSMUSG00000000690,ENSMUSG00000020893,ENSMUSG00000036139,ENSMUSG00000001657
TF	Factor: Sp1; motif: NGGGGCGGGGN; match class: 1	TF:M07395_1	FALSE	0.0140495	1.85234	4543	74	32	21700	ENSMUSG00000027102,ENSMUSG00000074637,ENSMUSG00000038354,ENSMUSG00000047945,ENSMUSG00000054252,ENSMUSG00000048142,ENSMUSG00000049265,ENSMUSG00000043496,ENSMUSG00000038227,ENSMUSG00000062785,ENSMUSG00000078794,ENSMUSG00000069806,ENSMUSG00000054793,ENSMUSG00000006205,ENSMUSG00000045039,ENSMUSG00000003346,ENSMUSG00000035011,ENSMUSG00000020108,ENSMUSG00000020331,ENSMUSG00000054717,ENSMUSG00000047986,…
GO:CC	somatodendritic compartment	GO:0036477	FALSE	0.0144642	1.83971	1123	73	12	26207	ENSMUSG00000001023,ENSMUSG00000028833,ENSMUSG00000062785,ENSMUSG00000069806,ENSMUSG00000074006,ENSMUSG00000058743,ENSMUSG00000069662,ENSMUSG00000003346,ENSMUSG00000020331,ENSMUSG00000020396,ENSMUSG00000043448,ENSMUSG00000019146
GO:MF	monoatomic cation channel activity	GO:0005261	FALSE	0.0148988	1.82685	401	72	8	24018	ENSMUSG00000028214,ENSMUSG00000049265,ENSMUSG00000062785,ENSMUSG00000069806,ENSMUSG00000058743,ENSMUSG00000020331,ENSMUSG00000019146,ENSMUSG00000033768
GO:MF	monoatomic ion transmembrane transporter activity	GO:0015075	FALSE	0.0149028	1.82673	806	72	11	24018	ENSMUSG00000006469,ENSMUSG00000028214,ENSMUSG00000029219,ENSMUSG00000049265,ENSMUSG00000062785,ENSMUSG00000069806,ENSMUSG00000058743,ENSMUSG00000020331,ENSMUSG00000100241,ENSMUSG00000019146,ENSMUSG00000033768
REAC	Potassium Channels	REAC:R-MMU-1296071	FALSE	0.0165104	1.78224	88	22	4	8469	ENSMUSG00000049265,ENSMUSG00000062785,ENSMUSG00000058743,ENSMUSG00000020331
GO:BP	regulation of macromolecule metabolic process	GO:0060255	FALSE	0.016925	1.77147	6153	71	34	25907	ENSMUSG00000043342,ENSMUSG00000027102,ENSMUSG00000039278,ENSMUSG00000074637,ENSMUSG00000043753,ENSMUSG00000001566,ENSMUSG00000054252,ENSMUSG00000029727,ENSMUSG00000043496,ENSMUSG00000038236,ENSMUSG00000038227,ENSMUSG00000000938,ENSMUSG00000069806,ENSMUSG00000054793,ENSMUSG00000045039,ENSMUSG00000070705,ENSMUSG00000020038,ENSMUSG00000035011,ENSMUSG00000054717,ENSMUSG00000048502,ENSMUSG00000032033,…
TF	Factor: KLF3; motif: NNNNNNGGGCGGGGCNNGN	TF:M10278	FALSE	0.0173337	1.76111	7333	74	43	21700	ENSMUSG00000027102,ENSMUSG00000074637,ENSMUSG00000038354,ENSMUSG00000047945,ENSMUSG00000028833,ENSMUSG00000029219,ENSMUSG00000001566,ENSMUSG00000054252,ENSMUSG00000048142,ENSMUSG00000049265,ENSMUSG00000043496,ENSMUSG00000013367,ENSMUSG00000062785,ENSMUSG00000078794,ENSMUSG00000069806,ENSMUSG00000054793,ENSMUSG00000074006,ENSMUSG00000006205,ENSMUSG00000045039,ENSMUSG00000030666,ENSMUSG00000020038,…
GO:BP	regulation of gene expression	GO:0010468	FALSE	0.0191458	1.71793	5318	71	31	25907	ENSMUSG00000043342,ENSMUSG00000027102,ENSMUSG00000074637,ENSMUSG00000043753,ENSMUSG00000001566,ENSMUSG00000029727,ENSMUSG00000043496,ENSMUSG00000038236,ENSMUSG00000038227,ENSMUSG00000000938,ENSMUSG00000069806,ENSMUSG00000045039,ENSMUSG00000070705,ENSMUSG00000020038,ENSMUSG00000035011,ENSMUSG00000054717,ENSMUSG00000048502,ENSMUSG00000032033,ENSMUSG00000038264,ENSMUSG00000020875,ENSMUSG00000056648,…
TF	Factor: Egr-1; motif: NNGCGKGGGCGGGG	TF:M10213	FALSE	0.0193804	1.71264	4382	74	31	21700	ENSMUSG00000027102,ENSMUSG00000074637,ENSMUSG00000038354,ENSMUSG00000047945,ENSMUSG00000028849,ENSMUSG00000028833,ENSMUSG00000054252,ENSMUSG00000048142,ENSMUSG00000049265,ENSMUSG00000043496,ENSMUSG00000038227,ENSMUSG00000013367,ENSMUSG00000078794,ENSMUSG00000069806,ENSMUSG00000054793,ENSMUSG00000045039,ENSMUSG00000030666,ENSMUSG00000035011,ENSMUSG00000020108,ENSMUSG00000020331,ENSMUSG00000054717,…
TF	Factor: CKROX; motif: SCCCTCCCC	TF:M01175	FALSE	0.0202244	1.69412	6325	74	39	21700	ENSMUSG00000027102,ENSMUSG00000006469,ENSMUSG00000039278,ENSMUSG00000047945,ENSMUSG00000028849,ENSMUSG00000028833,ENSMUSG00000001566,ENSMUSG00000049265,ENSMUSG00000090698,ENSMUSG00000038236,ENSMUSG00000038227,ENSMUSG00000013367,ENSMUSG00000062785,ENSMUSG00000069806,ENSMUSG00000054793,ENSMUSG00000030666,ENSMUSG00000070705,ENSMUSG00000069662,ENSMUSG00000025400,ENSMUSG00000035011,ENSMUSG00000020108,…
GO:BP	regulation of biosynthetic process	GO:0009889	FALSE	0.0206438	1.68521	5622	71	32	25907	ENSMUSG00000043342,ENSMUSG00000027102,ENSMUSG00000074637,ENSMUSG00000043753,ENSMUSG00000028963,ENSMUSG00000001566,ENSMUSG00000029727,ENSMUSG00000043496,ENSMUSG00000038236,ENSMUSG00000038227,ENSMUSG00000000938,ENSMUSG00000069806,ENSMUSG00000045039,ENSMUSG00000070705,ENSMUSG00000020038,ENSMUSG00000035011,ENSMUSG00000054717,ENSMUSG00000048502,ENSMUSG00000032033,ENSMUSG00000038264,ENSMUSG00000020875,…
TF	Factor: CTCF; motif: NAGGGGGCGCNNKNNNN; match class: 1	TF:M08995_1	FALSE	0.0209793	1.67821	9356	74	50	21700	ENSMUSG00000047067,ENSMUSG00000043342,ENSMUSG00000027102,ENSMUSG00000075217,ENSMUSG00000039278,ENSMUSG00000074637,ENSMUSG00000038354,ENSMUSG00000047945,ENSMUSG00000028849,ENSMUSG00000028214,ENSMUSG00000028833,ENSMUSG00000001566,ENSMUSG00000054252,ENSMUSG00000048142,ENSMUSG00000049265,ENSMUSG00000043496,ENSMUSG00000038236,ENSMUSG00000038227,ENSMUSG00000000938,ENSMUSG00000013367,ENSMUSG00000062785,…
TF	Factor: TIEG1; motif: GGSGGKGNNN	TF:M08905	FALSE	0.0212015	1.67363	4631	74	32	21700	ENSMUSG00000043342,ENSMUSG00000038354,ENSMUSG00000047945,ENSMUSG00000028833,ENSMUSG00000029219,ENSMUSG00000001566,ENSMUSG00000054252,ENSMUSG00000043496,ENSMUSG00000038236,ENSMUSG00000038227,ENSMUSG00000013367,ENSMUSG00000062785,ENSMUSG00000069806,ENSMUSG00000058743,ENSMUSG00000020038,ENSMUSG00000069662,ENSMUSG00000025400,ENSMUSG00000035011,ENSMUSG00000020108,ENSMUSG00000020331,ENSMUSG00000020396,…
TF	Factor: E2F-2; motif: NNNANGGCGCGCNNN; match class: 1	TF:M02742_1	FALSE	0.0212399	1.67285	1104	74	14	21700	ENSMUSG00000047945,ENSMUSG00000043753,ENSMUSG00000001566,ENSMUSG00000054252,ENSMUSG00000062785,ENSMUSG00000054793,ENSMUSG00000006205,ENSMUSG00000020038,ENSMUSG00000054717,ENSMUSG00000032033,ENSMUSG00000038721,ENSMUSG00000007836,ENSMUSG00000001657,ENSMUSG00000033768
GO:BP	embryonic organ development	GO:0048568	FALSE	0.021304	1.67154	506	71	9	25907	ENSMUSG00000043342,ENSMUSG00000038236,ENSMUSG00000038227,ENSMUSG00000045039,ENSMUSG00000020875,ENSMUSG00000056648,ENSMUSG00000038721,ENSMUSG00000000690,ENSMUSG00000036139
GO:BP	cell differentiation	GO:0030154	FALSE	0.0219262	1.65904	4795	71	29	25907	ENSMUSG00000043342,ENSMUSG00000074637,ENSMUSG00000028833,ENSMUSG00000028963,ENSMUSG00000001566,ENSMUSG00000054252,ENSMUSG00000090698,ENSMUSG00000038236,ENSMUSG00000038227,ENSMUSG00000078794,ENSMUSG00000069806,ENSMUSG00000074006,ENSMUSG00000006205,ENSMUSG00000045039,ENSMUSG00000069662,ENSMUSG00000035011,ENSMUSG00000020108,ENSMUSG00000054717,ENSMUSG00000048502,ENSMUSG00000032033,ENSMUSG00000038264,…
GO:BP	cellular developmental process	GO:0048869	FALSE	0.0220182	1.65722	4796	71	29	25907	ENSMUSG00000043342,ENSMUSG00000074637,ENSMUSG00000028833,ENSMUSG00000028963,ENSMUSG00000001566,ENSMUSG00000054252,ENSMUSG00000090698,ENSMUSG00000038236,ENSMUSG00000038227,ENSMUSG00000078794,ENSMUSG00000069806,ENSMUSG00000074006,ENSMUSG00000006205,ENSMUSG00000045039,ENSMUSG00000069662,ENSMUSG00000035011,ENSMUSG00000020108,ENSMUSG00000054717,ENSMUSG00000048502,ENSMUSG00000032033,ENSMUSG00000038264,…
GO:BP	negative regulation of DNA-templated transcription	GO:0045892	FALSE	0.0228664	1.6408	1308	71	14	25907	ENSMUSG00000043342,ENSMUSG00000027102,ENSMUSG00000001566,ENSMUSG00000038236,ENSMUSG00000070705,ENSMUSG00000020038,ENSMUSG00000035011,ENSMUSG00000054717,ENSMUSG00000032033,ENSMUSG00000056648,ENSMUSG00000020893,ENSMUSG00000045763,ENSMUSG00000001657,ENSMUSG00000095098
REAC	Neuronal System	REAC:R-MMU-112316	FALSE	0.0231659	1.63515	306	22	6	8469	ENSMUSG00000049265,ENSMUSG00000062785,ENSMUSG00000058743,ENSMUSG00000020331,ENSMUSG00000019146,ENSMUSG00000033768
TF	Factor: Egr-1; motif: GCGGGGGCGG	TF:M07354	FALSE	0.0231899	1.6347	6105	74	38	21700	ENSMUSG00000047067,ENSMUSG00000027102,ENSMUSG00000075217,ENSMUSG00000038354,ENSMUSG00000047945,ENSMUSG00000028849,ENSMUSG00000028214,ENSMUSG00000028833,ENSMUSG00000001566,ENSMUSG00000054252,ENSMUSG00000048142,ENSMUSG00000049265,ENSMUSG00000038236,ENSMUSG00000038227,ENSMUSG00000013367,ENSMUSG00000062785,ENSMUSG00000078794,ENSMUSG00000069806,ENSMUSG00000045039,ENSMUSG00000020038,ENSMUSG00000003346,…
TF	Factor: MAZ; motif: NKGGGAGGGGRGGR	TF:M02023	FALSE	0.0235524	1.62796	7960	74	45	21700	ENSMUSG00000047067,ENSMUSG00000027102,ENSMUSG00000006469,ENSMUSG00000075217,ENSMUSG00000039278,ENSMUSG00000074637,ENSMUSG00000047945,ENSMUSG00000043753,ENSMUSG00000028849,ENSMUSG00000048142,ENSMUSG00000049265,ENSMUSG00000090698,ENSMUSG00000038236,ENSMUSG00000038227,ENSMUSG00000000938,ENSMUSG00000013367,ENSMUSG00000062785,ENSMUSG00000078794,ENSMUSG00000069806,ENSMUSG00000054793,ENSMUSG00000020038,…
TF	Factor: Kaiso; motif: GCMGGGRGCRGS; match class: 1	TF:M03876_1	FALSE	0.0237535	1.62427	5860	74	37	21700	ENSMUSG00000043342,ENSMUSG00000027102,ENSMUSG00000039278,ENSMUSG00000074637,ENSMUSG00000047945,ENSMUSG00000043753,ENSMUSG00000028849,ENSMUSG00000028214,ENSMUSG00000001566,ENSMUSG00000054252,ENSMUSG00000048142,ENSMUSG00000049265,ENSMUSG00000043496,ENSMUSG00000038236,ENSMUSG00000013367,ENSMUSG00000062785,ENSMUSG00000078794,ENSMUSG00000069806,ENSMUSG00000054793,ENSMUSG00000045039,ENSMUSG00000020038,…
GO:BP	transcription by RNA polymerase II	GO:0006366	FALSE	0.0238666	1.62221	2552	71	20	25907	ENSMUSG00000043342,ENSMUSG00000027102,ENSMUSG00000074637,ENSMUSG00000043753,ENSMUSG00000001566,ENSMUSG00000038236,ENSMUSG00000038227,ENSMUSG00000000938,ENSMUSG00000020038,ENSMUSG00000035011,ENSMUSG00000054717,ENSMUSG00000048502,ENSMUSG00000032033,ENSMUSG00000020875,ENSMUSG00000056648,ENSMUSG00000038721,ENSMUSG00000000690,ENSMUSG00000020893,ENSMUSG00000036139,ENSMUSG00000001657
GO:BP	negative regulation of RNA biosynthetic process	GO:1902679	FALSE	0.0244948	1.61093	1316	71	14	25907	ENSMUSG00000043342,ENSMUSG00000027102,ENSMUSG00000001566,ENSMUSG00000038236,ENSMUSG00000070705,ENSMUSG00000020038,ENSMUSG00000035011,ENSMUSG00000054717,ENSMUSG00000032033,ENSMUSG00000056648,ENSMUSG00000020893,ENSMUSG00000045763,ENSMUSG00000001657,ENSMUSG00000095098
TF	Factor: ZAC; motif: KGGGCCR; match class: 1	TF:M05547_1	FALSE	0.0250377	1.60141	2523	74	22	21700	ENSMUSG00000043342,ENSMUSG00000027102,ENSMUSG00000074637,ENSMUSG00000047945,ENSMUSG00000054252,ENSMUSG00000048142,ENSMUSG00000013367,ENSMUSG00000069806,ENSMUSG00000006205,ENSMUSG00000045039,ENSMUSG00000058743,ENSMUSG00000070705,ENSMUSG00000003346,ENSMUSG00000035011,ENSMUSG00000020331,ENSMUSG00000100241,ENSMUSG00000020396,ENSMUSG00000020875,ENSMUSG00000007836,ENSMUSG00000118667,ENSMUSG00000051146,…
TF	Factor: WT1; motif: NNGGGNGGGSGN	TF:M07436	FALSE	0.0259084	1.58656	7711	74	44	21700	ENSMUSG00000047067,ENSMUSG00000027102,ENSMUSG00000006469,ENSMUSG00000075217,ENSMUSG00000039278,ENSMUSG00000074637,ENSMUSG00000038354,ENSMUSG00000047945,ENSMUSG00000028849,ENSMUSG00000028833,ENSMUSG00000048142,ENSMUSG00000049265,ENSMUSG00000043496,ENSMUSG00000090698,ENSMUSG00000038236,ENSMUSG00000038227,ENSMUSG00000013367,ENSMUSG00000062785,ENSMUSG00000069806,ENSMUSG00000054793,ENSMUSG00000074006,…
TF	Factor: WT1; motif: CGCCCCCNCN; match class: 1	TF:M02036_1	FALSE	0.0259944	1.58512	3133	74	25	21700	ENSMUSG00000027102,ENSMUSG00000038354,ENSMUSG00000047945,ENSMUSG00000028849,ENSMUSG00000001566,ENSMUSG00000054252,ENSMUSG00000048142,ENSMUSG00000049265,ENSMUSG00000043496,ENSMUSG00000013367,ENSMUSG00000062785,ENSMUSG00000078794,ENSMUSG00000069806,ENSMUSG00000045039,ENSMUSG00000003346,ENSMUSG00000035011,ENSMUSG00000020108,ENSMUSG00000020331,ENSMUSG00000054717,ENSMUSG00000100241,ENSMUSG00000038264,…
TF	Factor: WT1; motif: NNGGGNGGGSGN; match class: 1	TF:M07436_1	FALSE	0.0267907	1.57202	3999	74	29	21700	ENSMUSG00000047067,ENSMUSG00000006469,ENSMUSG00000075217,ENSMUSG00000039278,ENSMUSG00000074637,ENSMUSG00000038354,ENSMUSG00000047945,ENSMUSG00000028849,ENSMUSG00000028833,ENSMUSG00000048142,ENSMUSG00000049265,ENSMUSG00000038227,ENSMUSG00000013367,ENSMUSG00000069806,ENSMUSG00000054793,ENSMUSG00000058743,ENSMUSG00000069662,ENSMUSG00000035011,ENSMUSG00000054717,ENSMUSG00000100241,ENSMUSG00000072676,…
GO:BP	regulation of DNA-templated transcription	GO:0006355	FALSE	0.027039	1.56801	3283	71	23	25907	ENSMUSG00000043342,ENSMUSG00000027102,ENSMUSG00000074637,ENSMUSG00000043753,ENSMUSG00000001566,ENSMUSG00000038236,ENSMUSG00000038227,ENSMUSG00000000938,ENSMUSG00000070705,ENSMUSG00000020038,ENSMUSG00000035011,ENSMUSG00000054717,ENSMUSG00000048502,ENSMUSG00000032033,ENSMUSG00000020875,ENSMUSG00000056648,ENSMUSG00000038721,ENSMUSG00000000690,ENSMUSG00000020893,ENSMUSG00000045763,ENSMUSG00000036139,…
GO:BP	regulation of RNA biosynthetic process	GO:2001141	FALSE	0.0282911	1.54835	3292	71	23	25907	ENSMUSG00000043342,ENSMUSG00000027102,ENSMUSG00000074637,ENSMUSG00000043753,ENSMUSG00000001566,ENSMUSG00000038236,ENSMUSG00000038227,ENSMUSG00000000938,ENSMUSG00000070705,ENSMUSG00000020038,ENSMUSG00000035011,ENSMUSG00000054717,ENSMUSG00000048502,ENSMUSG00000032033,ENSMUSG00000020875,ENSMUSG00000056648,ENSMUSG00000038721,ENSMUSG00000000690,ENSMUSG00000020893,ENSMUSG00000045763,ENSMUSG00000036139,…
TF	Factor: ZF5; motif: NRNGNGCGCGCWN	TF:M00333	FALSE	0.0283444	1.54753	14448	74	65	21700	ENSMUSG00000047067,ENSMUSG00000043342,ENSMUSG00000027102,ENSMUSG00000006469,ENSMUSG00000075217,ENSMUSG00000039278,ENSMUSG00000074637,ENSMUSG00000038354,ENSMUSG00000047945,ENSMUSG00000043753,ENSMUSG00000028849,ENSMUSG00000028214,ENSMUSG00000028963,ENSMUSG00000029219,ENSMUSG00000001566,ENSMUSG00000054252,ENSMUSG00000048142,ENSMUSG00000049265,ENSMUSG00000043496,ENSMUSG00000090698,ENSMUSG00000038236,…
GO:BP	regulation of macromolecule biosynthetic process	GO:0010556	FALSE	0.0293121	1.53295	5426	71	31	25907	ENSMUSG00000043342,ENSMUSG00000027102,ENSMUSG00000074637,ENSMUSG00000043753,ENSMUSG00000001566,ENSMUSG00000029727,ENSMUSG00000043496,ENSMUSG00000038236,ENSMUSG00000038227,ENSMUSG00000000938,ENSMUSG00000069806,ENSMUSG00000045039,ENSMUSG00000070705,ENSMUSG00000020038,ENSMUSG00000035011,ENSMUSG00000054717,ENSMUSG00000048502,ENSMUSG00000032033,ENSMUSG00000038264,ENSMUSG00000020875,ENSMUSG00000056648,…
GO:MF	passive transmembrane transporter activity	GO:0022803	FALSE	0.0311566	1.50645	577	72	9	24018	ENSMUSG00000028214,ENSMUSG00000049265,ENSMUSG00000062785,ENSMUSG00000069806,ENSMUSG00000058743,ENSMUSG00000020331,ENSMUSG00000043448,ENSMUSG00000019146,ENSMUSG00000033768
GO:MF	channel activity	GO:0015267	TRUE	0.0311566	1.50645	577	72	9	24018	ENSMUSG00000028214,ENSMUSG00000049265,ENSMUSG00000062785,ENSMUSG00000069806,ENSMUSG00000058743,ENSMUSG00000020331,ENSMUSG00000043448,ENSMUSG00000019146,ENSMUSG00000033768
TF	Factor: AP-2; motif: GSCCSCRGGCNRNRNN; match class: 1	TF:M00800_1	FALSE	0.0314772	1.502	2366	74	21	21700	ENSMUSG00000027102,ENSMUSG00000074637,ENSMUSG00000047945,ENSMUSG00000043753,ENSMUSG00000054252,ENSMUSG00000048142,ENSMUSG00000038236,ENSMUSG00000013367,ENSMUSG00000069806,ENSMUSG00000054793,ENSMUSG00000006205,ENSMUSG00000070705,ENSMUSG00000003346,ENSMUSG00000035011,ENSMUSG00000020331,ENSMUSG00000054717,ENSMUSG00000100241,ENSMUSG00000038264,ENSMUSG00000020396,ENSMUSG00000020875,ENSMUSG00000045763
GO:BP	regulation of cell differentiation	GO:0045595	FALSE	0.0325514	1.48743	1740	71	16	25907	ENSMUSG00000074637,ENSMUSG00000028963,ENSMUSG00000090698,ENSMUSG00000038236,ENSMUSG00000038227,ENSMUSG00000078794,ENSMUSG00000045039,ENSMUSG00000069662,ENSMUSG00000035011,ENSMUSG00000054717,ENSMUSG00000048502,ENSMUSG00000038264,ENSMUSG00000056648,ENSMUSG00000043448,ENSMUSG00000022860,ENSMUSG00000095098
TF	Factor: Sp1; motif: GGGGCGGGGT	TF:M00008	FALSE	0.0349766	1.45622	8349	74	46	21700	ENSMUSG00000047067,ENSMUSG00000027102,ENSMUSG00000075217,ENSMUSG00000039278,ENSMUSG00000074637,ENSMUSG00000038354,ENSMUSG00000047945,ENSMUSG00000043753,ENSMUSG00000028849,ENSMUSG00000028833,ENSMUSG00000001566,ENSMUSG00000048142,ENSMUSG00000049265,ENSMUSG00000038236,ENSMUSG00000000938,ENSMUSG00000013367,ENSMUSG00000062785,ENSMUSG00000078794,ENSMUSG00000069806,ENSMUSG00000054793,ENSMUSG00000074006,…
GO:CC	synaptic membrane	GO:0097060	FALSE	0.0349795	1.45619	549	73	8	26207	ENSMUSG00000047945,ENSMUSG00000062785,ENSMUSG00000069806,ENSMUSG00000054793,ENSMUSG00000069662,ENSMUSG00000003346,ENSMUSG00000019146,ENSMUSG00000033768
TF	Factor: Osx; motif: CCNCCCCCNNN; match class: 1	TF:M07329_1	FALSE	0.035883	1.44511	2010	74	19	21700	ENSMUSG00000027102,ENSMUSG00000074637,ENSMUSG00000028849,ENSMUSG00000048142,ENSMUSG00000049265,ENSMUSG00000013367,ENSMUSG00000078794,ENSMUSG00000069806,ENSMUSG00000054793,ENSMUSG00000035011,ENSMUSG00000020331,ENSMUSG00000054717,ENSMUSG00000047986,ENSMUSG00000072676,ENSMUSG00000038264,ENSMUSG00000118667,ENSMUSG00000045763,ENSMUSG00000001657,ENSMUSG00000051146
TF	Factor: PLAG1; motif: CCCCCKWNNNGGSCCC; match class: 1	TF:M01973_1	FALSE	0.0382639	1.41721	1324	74	15	21700	ENSMUSG00000027102,ENSMUSG00000074637,ENSMUSG00000038354,ENSMUSG00000047945,ENSMUSG00000049265,ENSMUSG00000000938,ENSMUSG00000013367,ENSMUSG00000078794,ENSMUSG00000035011,ENSMUSG00000020331,ENSMUSG00000100241,ENSMUSG00000038264,ENSMUSG00000020396,ENSMUSG00000038721,ENSMUSG00000051146
TF	Factor: LF-A1; motif: GGGSTCWR; match class: 1	TF:M00646_1	FALSE	0.0389899	1.40905	5243	74	34	21700	ENSMUSG00000043342,ENSMUSG00000006469,ENSMUSG00000001023,ENSMUSG00000047945,ENSMUSG00000028849,ENSMUSG00000028833,ENSMUSG00000029219,ENSMUSG00000054252,ENSMUSG00000029727,ENSMUSG00000049265,ENSMUSG00000090698,ENSMUSG00000038236,ENSMUSG00000000938,ENSMUSG00000013367,ENSMUSG00000062785,ENSMUSG00000070705,ENSMUSG00000020038,ENSMUSG00000025400,ENSMUSG00000035011,ENSMUSG00000020108,ENSMUSG00000054717,…
TF	Factor: Zfp740; motif: NCCCCCCCAC	TF:M03944	FALSE	0.0416739	1.38014	7299	74	42	21700	ENSMUSG00000047067,ENSMUSG00000027102,ENSMUSG00000006469,ENSMUSG00000075217,ENSMUSG00000039278,ENSMUSG00000074637,ENSMUSG00000038354,ENSMUSG00000028849,ENSMUSG00000054252,ENSMUSG00000049265,ENSMUSG00000090698,ENSMUSG00000038236,ENSMUSG00000038227,ENSMUSG00000000938,ENSMUSG00000013367,ENSMUSG00000069806,ENSMUSG00000054793,ENSMUSG00000074006,ENSMUSG00000030666,ENSMUSG00000058743,ENSMUSG00000069662,…
TF	Factor: AP-2alpha; motif: NSCCNCRGGSN; match class: 1	TF:M07348_1	FALSE	0.0455675	1.34134	1684	74	17	21700	ENSMUSG00000043342,ENSMUSG00000074637,ENSMUSG00000047945,ENSMUSG00000049265,ENSMUSG00000000938,ENSMUSG00000013367,ENSMUSG00000062785,ENSMUSG00000069806,ENSMUSG00000054793,ENSMUSG00000006205,ENSMUSG00000070705,ENSMUSG00000020038,ENSMUSG00000035011,ENSMUSG00000054717,ENSMUSG00000007836,ENSMUSG00000045763,ENSMUSG00000033768
TF	Factor: BTEB2; motif: RGGGNGKGGN	TF:M07277	FALSE	0.0479725	1.31901	7608	74	43	21700	ENSMUSG00000047067,ENSMUSG00000027102,ENSMUSG00000006469,ENSMUSG00000075217,ENSMUSG00000074637,ENSMUSG00000038354,ENSMUSG00000047945,ENSMUSG00000028849,ENSMUSG00000028833,ENSMUSG00000029219,ENSMUSG00000001566,ENSMUSG00000048142,ENSMUSG00000049265,ENSMUSG00000043496,ENSMUSG00000038227,ENSMUSG00000013367,ENSMUSG00000062785,ENSMUSG00000078794,ENSMUSG00000069806,ENSMUSG00000054793,ENSMUSG00000006205,…
GO:BP	monoatomic cation transport	GO:0006812	TRUE	0.0485395	1.3139	1034	71	12	25907	ENSMUSG00000006469,ENSMUSG00000028214,ENSMUSG00000029219,ENSMUSG00000049265,ENSMUSG00000062785,ENSMUSG00000069806,ENSMUSG00000058743,ENSMUSG00000020331,ENSMUSG00000100241,ENSMUSG00000043448,ENSMUSG00000020893,ENSMUSG00000019146
GO:MF	RNA polymerase II cis-regulatory region sequence-specific DNA binding	GO:0000978	FALSE	0.0486761	1.31268	1087	72	12	24018	ENSMUSG00000043342,ENSMUSG00000043753,ENSMUSG00000038236,ENSMUSG00000038227,ENSMUSG00000000938,ENSMUSG00000020038,ENSMUSG00000035011,ENSMUSG00000020875,ENSMUSG00000038721,ENSMUSG00000000690,ENSMUSG00000020893,ENSMUSG00000036139
GO:BP	DNA-templated transcription	GO:0006351	FALSE	0.0494411	1.30591	3406	71	23	25907	ENSMUSG00000043342,ENSMUSG00000027102,ENSMUSG00000074637,ENSMUSG00000043753,ENSMUSG00000001566,ENSMUSG00000038236,ENSMUSG00000038227,ENSMUSG00000000938,ENSMUSG00000070705,ENSMUSG00000020038,ENSMUSG00000035011,ENSMUSG00000054717,ENSMUSG00000048502,ENSMUSG00000032033,ENSMUSG00000020875,ENSMUSG00000056648,ENSMUSG00000038721,ENSMUSG00000000690,ENSMUSG00000020893,ENSMUSG00000045763,ENSMUSG00000036139,…
CORUM	Cry1-Per2 complex	CORUM:7010	FALSE	0.0499575	1.3014	1	2	1	1082	ENSMUSG00000020038

## Sheet: Mouse Turquoise GO
source	term_name	term_id	highlighted	adjusted_p_value	negative_log10_of_adjusted_p_value	term_size	query_size	intersection_size	effective_domain_size	intersections
GO:BP	immune system process	GO:0002376	TRUE	1.89e-119	118.723	2848	476	259	25907	ENSMUSG00000004552,ENSMUSG00000052688,ENSMUSG00000066755,ENSMUSG00000047180,ENSMUSG00000026285,ENSMUSG00000059089,ENSMUSG00000058715,ENSMUSG00000026395,ENSMUSG00000015355,ENSMUSG00000037860,ENSMUSG00000037849,ENSMUSG00000073491,ENSMUSG00000043263,ENSMUSG00000073490,ENSMUSG00000073489,ENSMUSG00000090272,ENSMUSG00000026536,ENSMUSG00000038147,ENSMUSG00000037318,ENSMUSG00000026177,ENSMUSG00000004709,…
GO:BP	immune response	GO:0006955	FALSE	1.72e-106	105.764	1979	476	212	25907	ENSMUSG00000052688,ENSMUSG00000066755,ENSMUSG00000047180,ENSMUSG00000026285,ENSMUSG00000059089,ENSMUSG00000058715,ENSMUSG00000026395,ENSMUSG00000037860,ENSMUSG00000037849,ENSMUSG00000073491,ENSMUSG00000043263,ENSMUSG00000073490,ENSMUSG00000073489,ENSMUSG00000090272,ENSMUSG00000026536,ENSMUSG00000038147,ENSMUSG00000037318,ENSMUSG00000026177,ENSMUSG00000004709,ENSMUSG00000004707,ENSMUSG00000070034,…
GO:BP	defense response	GO:0006952	FALSE	4.36e-90	89.3602	1800	476	188	25907	ENSMUSG00000052688,ENSMUSG00000066755,ENSMUSG00000047180,ENSMUSG00000059089,ENSMUSG00000058715,ENSMUSG00000026395,ENSMUSG00000037860,ENSMUSG00000037849,ENSMUSG00000073491,ENSMUSG00000043263,ENSMUSG00000073490,ENSMUSG00000073489,ENSMUSG00000090272,ENSMUSG00000026536,ENSMUSG00000037318,ENSMUSG00000026177,ENSMUSG00000004709,ENSMUSG00000004707,ENSMUSG00000070034,ENSMUSG00000003283,ENSMUSG00000002111,…
GO:BP	response to external stimulus	GO:0009605	FALSE	5.47e-88	87.2616	2589	476	217	25907	ENSMUSG00000026480,ENSMUSG00000045382,ENSMUSG00000052688,ENSMUSG00000066755,ENSMUSG00000047180,ENSMUSG00000059089,ENSMUSG00000058715,ENSMUSG00000026395,ENSMUSG00000026358,ENSMUSG00000037860,ENSMUSG00000037849,ENSMUSG00000073491,ENSMUSG00000043263,ENSMUSG00000073490,ENSMUSG00000073489,ENSMUSG00000090272,ENSMUSG00000026536,ENSMUSG00000037318,ENSMUSG00000026177,ENSMUSG00000026175,ENSMUSG00000004709,…
GO:BP	response to biotic stimulus	GO:0009607	FALSE	4.48e-79	78.3488	1787	476	176	25907	ENSMUSG00000026480,ENSMUSG00000052688,ENSMUSG00000047180,ENSMUSG00000026285,ENSMUSG00000059089,ENSMUSG00000058715,ENSMUSG00000026395,ENSMUSG00000026358,ENSMUSG00000037860,ENSMUSG00000037849,ENSMUSG00000073491,ENSMUSG00000043263,ENSMUSG00000073490,ENSMUSG00000073489,ENSMUSG00000090272,ENSMUSG00000026536,ENSMUSG00000037318,ENSMUSG00000026177,ENSMUSG00000026175,ENSMUSG00000004709,ENSMUSG00000004707,…
GO:BP	regulation of immune system process	GO:0002682	FALSE	7.84e-78	77.1058	1586	476	166	25907	ENSMUSG00000052688,ENSMUSG00000066755,ENSMUSG00000026285,ENSMUSG00000059089,ENSMUSG00000058715,ENSMUSG00000026395,ENSMUSG00000037860,ENSMUSG00000037849,ENSMUSG00000073491,ENSMUSG00000043263,ENSMUSG00000073490,ENSMUSG00000073489,ENSMUSG00000090272,ENSMUSG00000026536,ENSMUSG00000038147,ENSMUSG00000037318,ENSMUSG00000026177,ENSMUSG00000004709,ENSMUSG00000002111,ENSMUSG00000060802,ENSMUSG00000017697,…
GO:BP	response to other organism	GO:0051707	FALSE	4.13e-77	76.3838	1742	476	172	25907	ENSMUSG00000026480,ENSMUSG00000052688,ENSMUSG00000047180,ENSMUSG00000059089,ENSMUSG00000058715,ENSMUSG00000026395,ENSMUSG00000026358,ENSMUSG00000037860,ENSMUSG00000037849,ENSMUSG00000073491,ENSMUSG00000043263,ENSMUSG00000073490,ENSMUSG00000073489,ENSMUSG00000090272,ENSMUSG00000026536,ENSMUSG00000037318,ENSMUSG00000026177,ENSMUSG00000026175,ENSMUSG00000004709,ENSMUSG00000004707,ENSMUSG00000070034,…
GO:BP	response to external biotic stimulus	GO:0043207	FALSE	5.95e-77	76.2253	1746	476	172	25907	ENSMUSG00000026480,ENSMUSG00000052688,ENSMUSG00000047180,ENSMUSG00000059089,ENSMUSG00000058715,ENSMUSG00000026395,ENSMUSG00000026358,ENSMUSG00000037860,ENSMUSG00000037849,ENSMUSG00000073491,ENSMUSG00000043263,ENSMUSG00000073490,ENSMUSG00000073489,ENSMUSG00000090272,ENSMUSG00000026536,ENSMUSG00000037318,ENSMUSG00000026177,ENSMUSG00000026175,ENSMUSG00000004709,ENSMUSG00000004707,ENSMUSG00000070034,…
GO:BP	defense response to other organism	GO:0098542	FALSE	8.16e-74	73.0883	1244	476	146	25907	ENSMUSG00000052688,ENSMUSG00000047180,ENSMUSG00000059089,ENSMUSG00000058715,ENSMUSG00000026395,ENSMUSG00000037860,ENSMUSG00000037849,ENSMUSG00000073491,ENSMUSG00000043263,ENSMUSG00000073490,ENSMUSG00000073489,ENSMUSG00000090272,ENSMUSG00000026536,ENSMUSG00000037318,ENSMUSG00000026177,ENSMUSG00000004709,ENSMUSG00000004707,ENSMUSG00000070034,ENSMUSG00000003283,ENSMUSG00000002111,ENSMUSG00000026728,…
GO:BP	biological process involved in interspecies interaction between organisms	GO:0044419	FALSE	3.79e-73	72.4211	1870	476	173	25907	ENSMUSG00000026480,ENSMUSG00000052688,ENSMUSG00000047180,ENSMUSG00000059089,ENSMUSG00000058715,ENSMUSG00000026395,ENSMUSG00000026358,ENSMUSG00000037860,ENSMUSG00000037849,ENSMUSG00000073491,ENSMUSG00000043263,ENSMUSG00000073490,ENSMUSG00000073489,ENSMUSG00000090272,ENSMUSG00000026536,ENSMUSG00000037318,ENSMUSG00000026177,ENSMUSG00000026175,ENSMUSG00000004709,ENSMUSG00000004707,ENSMUSG00000070034,…
GO:BP	defense response to symbiont	GO:0140546	FALSE	3.84e-66	65.4157	1038	476	128	25907	ENSMUSG00000052688,ENSMUSG00000047180,ENSMUSG00000059089,ENSMUSG00000058715,ENSMUSG00000037860,ENSMUSG00000037849,ENSMUSG00000073491,ENSMUSG00000043263,ENSMUSG00000073490,ENSMUSG00000073489,ENSMUSG00000090272,ENSMUSG00000026536,ENSMUSG00000037318,ENSMUSG00000026177,ENSMUSG00000004709,ENSMUSG00000004707,ENSMUSG00000070034,ENSMUSG00000003283,ENSMUSG00000002111,ENSMUSG00000026728,ENSMUSG00000026822,…
GO:BP	response to stress	GO:0006950	FALSE	5.53e-65	64.2572	3917	476	232	25907	ENSMUSG00000045382,ENSMUSG00000052688,ENSMUSG00000066755,ENSMUSG00000026628,ENSMUSG00000047180,ENSMUSG00000059089,ENSMUSG00000058715,ENSMUSG00000026395,ENSMUSG00000037860,ENSMUSG00000037849,ENSMUSG00000073491,ENSMUSG00000043263,ENSMUSG00000073490,ENSMUSG00000073489,ENSMUSG00000090272,ENSMUSG00000026536,ENSMUSG00000037318,ENSMUSG00000026177,ENSMUSG00000026175,ENSMUSG00000004709,ENSMUSG00000004707,…
GO:BP	positive regulation of immune system process	GO:0002684	FALSE	1.26e-63	62.8985	1109	476	129	25907	ENSMUSG00000052688,ENSMUSG00000066755,ENSMUSG00000058715,ENSMUSG00000026395,ENSMUSG00000037860,ENSMUSG00000037849,ENSMUSG00000073491,ENSMUSG00000043263,ENSMUSG00000073490,ENSMUSG00000073489,ENSMUSG00000090272,ENSMUSG00000026536,ENSMUSG00000037318,ENSMUSG00000026177,ENSMUSG00000004709,ENSMUSG00000002111,ENSMUSG00000060802,ENSMUSG00000017697,ENSMUSG00000027514,ENSMUSG00000033777,ENSMUSG00000048621,…
GO:BP	innate immune response	GO:0045087	FALSE	4.78e-60	59.3204	963	476	118	25907	ENSMUSG00000052688,ENSMUSG00000047180,ENSMUSG00000059089,ENSMUSG00000058715,ENSMUSG00000037860,ENSMUSG00000037849,ENSMUSG00000073491,ENSMUSG00000043263,ENSMUSG00000073490,ENSMUSG00000073489,ENSMUSG00000090272,ENSMUSG00000026536,ENSMUSG00000037318,ENSMUSG00000026177,ENSMUSG00000004709,ENSMUSG00000004707,ENSMUSG00000070034,ENSMUSG00000003283,ENSMUSG00000002111,ENSMUSG00000026728,ENSMUSG00000026822,…
GO:BP	regulation of immune response	GO:0050776	FALSE	3.88e-56	55.4112	924	476	112	25907	ENSMUSG00000052688,ENSMUSG00000066755,ENSMUSG00000026285,ENSMUSG00000059089,ENSMUSG00000058715,ENSMUSG00000026395,ENSMUSG00000037860,ENSMUSG00000037849,ENSMUSG00000073491,ENSMUSG00000043263,ENSMUSG00000073490,ENSMUSG00000073489,ENSMUSG00000090272,ENSMUSG00000026536,ENSMUSG00000037318,ENSMUSG00000026177,ENSMUSG00000002111,ENSMUSG00000060802,ENSMUSG00000017697,ENSMUSG00000027514,ENSMUSG00000033777,…
GO:BP	regulation of response to external stimulus	GO:0032101	FALSE	8.09e-55	54.0919	1032	476	116	25907	ENSMUSG00000045382,ENSMUSG00000052688,ENSMUSG00000066755,ENSMUSG00000058715,ENSMUSG00000037860,ENSMUSG00000037849,ENSMUSG00000073491,ENSMUSG00000043263,ENSMUSG00000073490,ENSMUSG00000073489,ENSMUSG00000090272,ENSMUSG00000026536,ENSMUSG00000037318,ENSMUSG00000002111,ENSMUSG00000017697,ENSMUSG00000027514,ENSMUSG00000068129,ENSMUSG00000033777,ENSMUSG00000048621,ENSMUSG00000031103,ENSMUSG00000031264,…
GO:BP	response to stimulus	GO:0050896	FALSE	1.69e-54	53.7733	10427	476	362	25907	ENSMUSG00000026480,ENSMUSG00000025915,ENSMUSG00000016918,ENSMUSG00000026387,ENSMUSG00000045382,ENSMUSG00000052688,ENSMUSG00000066755,ENSMUSG00000026628,ENSMUSG00000047180,ENSMUSG00000026285,ENSMUSG00000059089,ENSMUSG00000058715,ENSMUSG00000026395,ENSMUSG00000015355,ENSMUSG00000026358,ENSMUSG00000037860,ENSMUSG00000037849,ENSMUSG00000073491,ENSMUSG00000043263,ENSMUSG00000073490,ENSMUSG00000073489,…
GO:BP	positive regulation of response to stimulus	GO:0048584	FALSE	1.38e-50	49.8609	2336	476	163	25907	ENSMUSG00000016918,ENSMUSG00000026387,ENSMUSG00000045382,ENSMUSG00000052688,ENSMUSG00000066755,ENSMUSG00000026628,ENSMUSG00000058715,ENSMUSG00000026395,ENSMUSG00000037860,ENSMUSG00000037849,ENSMUSG00000073491,ENSMUSG00000043263,ENSMUSG00000073490,ENSMUSG00000073489,ENSMUSG00000090272,ENSMUSG00000026536,ENSMUSG00000026228,ENSMUSG00000037318,ENSMUSG00000026177,ENSMUSG00000002111,ENSMUSG00000060802,…
GO:BP	regulation of response to stimulus	GO:0048583	FALSE	1.17e-49	48.9319	3939	476	211	25907	ENSMUSG00000025915,ENSMUSG00000016918,ENSMUSG00000026387,ENSMUSG00000045382,ENSMUSG00000052688,ENSMUSG00000066755,ENSMUSG00000026628,ENSMUSG00000026285,ENSMUSG00000059089,ENSMUSG00000058715,ENSMUSG00000026395,ENSMUSG00000026358,ENSMUSG00000037860,ENSMUSG00000037849,ENSMUSG00000073491,ENSMUSG00000043263,ENSMUSG00000073490,ENSMUSG00000073489,ENSMUSG00000090272,ENSMUSG00000026536,ENSMUSG00000026228,…
GO:BP	positive regulation of response to external stimulus	GO:0032103	FALSE	3.59e-49	48.4448	612	476	88	25907	ENSMUSG00000045382,ENSMUSG00000052688,ENSMUSG00000066755,ENSMUSG00000058715,ENSMUSG00000037860,ENSMUSG00000037849,ENSMUSG00000073491,ENSMUSG00000043263,ENSMUSG00000073490,ENSMUSG00000073489,ENSMUSG00000090272,ENSMUSG00000026536,ENSMUSG00000037318,ENSMUSG00000002111,ENSMUSG00000027514,ENSMUSG00000033777,ENSMUSG00000048621,ENSMUSG00000031264,ENSMUSG00000040522,ENSMUSG00000044583,ENSMUSG00000050232,…
GO:BP	cell activation	GO:0001775	FALSE	2.58e-48	47.5879	1143	476	114	25907	ENSMUSG00000066755,ENSMUSG00000026285,ENSMUSG00000059089,ENSMUSG00000058715,ENSMUSG00000026395,ENSMUSG00000015355,ENSMUSG00000038147,ENSMUSG00000026177,ENSMUSG00000004709,ENSMUSG00000004707,ENSMUSG00000002111,ENSMUSG00000060802,ENSMUSG00000026786,ENSMUSG00000017697,ENSMUSG00000005087,ENSMUSG00000068129,ENSMUSG00000031103,ENSMUSG00000031264,ENSMUSG00000044206,ENSMUSG00000031304,ENSMUSG00000027995,…
GO:BP	inflammatory response	GO:0006954	FALSE	2.68e-48	47.5723	810	476	98	25907	ENSMUSG00000066755,ENSMUSG00000059089,ENSMUSG00000058715,ENSMUSG00000037860,ENSMUSG00000026177,ENSMUSG00000003283,ENSMUSG00000017697,ENSMUSG00000027514,ENSMUSG00000068129,ENSMUSG00000026981,ENSMUSG00000033777,ENSMUSG00000031103,ENSMUSG00000031264,ENSMUSG00000040522,ENSMUSG00000044583,ENSMUSG00000050232,ENSMUSG00000015340,ENSMUSG00000001131,ENSMUSG00000027995,ENSMUSG00000028268,ENSMUSG00000028270,…
GO:BP	immune effector process	GO:0002252	FALSE	6.16e-48	47.2103	798	476	97	25907	ENSMUSG00000066755,ENSMUSG00000026285,ENSMUSG00000059089,ENSMUSG00000058715,ENSMUSG00000026395,ENSMUSG00000038147,ENSMUSG00000026177,ENSMUSG00000004709,ENSMUSG00000004707,ENSMUSG00000002111,ENSMUSG00000060802,ENSMUSG00000026786,ENSMUSG00000017697,ENSMUSG00000031264,ENSMUSG00000044583,ENSMUSG00000044206,ENSMUSG00000027863,ENSMUSG00000015947,ENSMUSG00000027947,ENSMUSG00000028581,ENSMUSG00000056529,…
GO:BP	regulation of multicellular organismal process	GO:0051239	FALSE	5.23e-47	46.2817	3080	476	182	25907	ENSMUSG00000016918,ENSMUSG00000045382,ENSMUSG00000052688,ENSMUSG00000066755,ENSMUSG00000026285,ENSMUSG00000059089,ENSMUSG00000058715,ENSMUSG00000026395,ENSMUSG00000037860,ENSMUSG00000038147,ENSMUSG00000026228,ENSMUSG00000037318,ENSMUSG00000026177,ENSMUSG00000026175,ENSMUSG00000004709,ENSMUSG00000004707,ENSMUSG00000026222,ENSMUSG00000026418,ENSMUSG00000002111,ENSMUSG00000026728,ENSMUSG00000060802,…
GO:BP	regulation of defense response	GO:0031347	FALSE	1.47e-46	45.8334	768	476	94	25907	ENSMUSG00000052688,ENSMUSG00000066755,ENSMUSG00000058715,ENSMUSG00000037860,ENSMUSG00000037849,ENSMUSG00000073491,ENSMUSG00000043263,ENSMUSG00000073490,ENSMUSG00000073489,ENSMUSG00000090272,ENSMUSG00000026536,ENSMUSG00000037318,ENSMUSG00000002111,ENSMUSG00000017697,ENSMUSG00000027514,ENSMUSG00000068129,ENSMUSG00000033777,ENSMUSG00000048621,ENSMUSG00000031103,ENSMUSG00000031264,ENSMUSG00000040522,…
GO:BP	leukocyte activation	GO:0045321	FALSE	1.53e-46	45.815	1012	476	106	25907	ENSMUSG00000066755,ENSMUSG00000026285,ENSMUSG00000059089,ENSMUSG00000058715,ENSMUSG00000026395,ENSMUSG00000015355,ENSMUSG00000038147,ENSMUSG00000026177,ENSMUSG00000004709,ENSMUSG00000004707,ENSMUSG00000002111,ENSMUSG00000060802,ENSMUSG00000026786,ENSMUSG00000017697,ENSMUSG00000005087,ENSMUSG00000068129,ENSMUSG00000031103,ENSMUSG00000031264,ENSMUSG00000044206,ENSMUSG00000031304,ENSMUSG00000027995,…
GO:BP	positive regulation of immune response	GO:0050778	FALSE	1.86e-46	45.7301	751	476	93	25907	ENSMUSG00000052688,ENSMUSG00000058715,ENSMUSG00000026395,ENSMUSG00000037860,ENSMUSG00000037849,ENSMUSG00000073491,ENSMUSG00000043263,ENSMUSG00000073490,ENSMUSG00000073489,ENSMUSG00000090272,ENSMUSG00000026536,ENSMUSG00000037318,ENSMUSG00000026177,ENSMUSG00000002111,ENSMUSG00000060802,ENSMUSG00000017697,ENSMUSG00000027514,ENSMUSG00000033777,ENSMUSG00000048621,ENSMUSG00000031264,ENSMUSG00000040522,…
GO:BP	positive regulation of biological process	GO:0048518	FALSE	1.85e-43	42.7338	6447	476	264	25907	ENSMUSG00000026480,ENSMUSG00000016918,ENSMUSG00000026387,ENSMUSG00000045382,ENSMUSG00000052688,ENSMUSG00000066755,ENSMUSG00000026628,ENSMUSG00000026285,ENSMUSG00000059089,ENSMUSG00000058715,ENSMUSG00000026395,ENSMUSG00000037860,ENSMUSG00000037849,ENSMUSG00000073491,ENSMUSG00000043263,ENSMUSG00000073490,ENSMUSG00000073489,ENSMUSG00000090272,ENSMUSG00000026536,ENSMUSG00000026228,ENSMUSG00000037318,…
GO:BP	positive regulation of defense response	GO:0031349	FALSE	6.07e-42	41.2168	478	476	73	25907	ENSMUSG00000052688,ENSMUSG00000066755,ENSMUSG00000058715,ENSMUSG00000037860,ENSMUSG00000037849,ENSMUSG00000073491,ENSMUSG00000043263,ENSMUSG00000073490,ENSMUSG00000073489,ENSMUSG00000090272,ENSMUSG00000026536,ENSMUSG00000037318,ENSMUSG00000002111,ENSMUSG00000027514,ENSMUSG00000033777,ENSMUSG00000048621,ENSMUSG00000031264,ENSMUSG00000040522,ENSMUSG00000044583,ENSMUSG00000027995,ENSMUSG00000028268,…
GO:BP	regulation of cytokine production	GO:0001817	FALSE	2.49e-40	39.6043	761	476	87	25907	ENSMUSG00000016918,ENSMUSG00000052688,ENSMUSG00000058715,ENSMUSG00000026395,ENSMUSG00000037860,ENSMUSG00000038147,ENSMUSG00000026228,ENSMUSG00000037318,ENSMUSG00000026177,ENSMUSG00000004707,ENSMUSG00000060802,ENSMUSG00000027661,ENSMUSG00000027322,ENSMUSG00000026922,ENSMUSG00000031103,ENSMUSG00000031264,ENSMUSG00000040522,ENSMUSG00000044583,ENSMUSG00000044206,ENSMUSG00000015340,ENSMUSG00000027995,…
GO:BP	cytokine production	GO:0001816	FALSE	4.68e-40	39.3296	767	476	87	25907	ENSMUSG00000016918,ENSMUSG00000052688,ENSMUSG00000058715,ENSMUSG00000026395,ENSMUSG00000037860,ENSMUSG00000038147,ENSMUSG00000026228,ENSMUSG00000037318,ENSMUSG00000026177,ENSMUSG00000004707,ENSMUSG00000060802,ENSMUSG00000027661,ENSMUSG00000027322,ENSMUSG00000026922,ENSMUSG00000031103,ENSMUSG00000031264,ENSMUSG00000040522,ENSMUSG00000044583,ENSMUSG00000044206,ENSMUSG00000015340,ENSMUSG00000027995,…
GO:BP	positive regulation of multicellular organismal process	GO:0051240	FALSE	2.42e-39	38.6158	1775	476	128	25907	ENSMUSG00000016918,ENSMUSG00000045382,ENSMUSG00000052688,ENSMUSG00000059089,ENSMUSG00000058715,ENSMUSG00000026395,ENSMUSG00000037860,ENSMUSG00000026228,ENSMUSG00000037318,ENSMUSG00000026177,ENSMUSG00000026175,ENSMUSG00000004709,ENSMUSG00000004707,ENSMUSG00000002111,ENSMUSG00000026728,ENSMUSG00000060802,ENSMUSG00000017697,ENSMUSG00000026822,ENSMUSG00000026922,ENSMUSG00000026814,ENSMUSG00000068129,…
GO:BP	activation of immune response	GO:0002253	FALSE	1.36e-38	37.8672	533	476	73	25907	ENSMUSG00000052688,ENSMUSG00000058715,ENSMUSG00000026395,ENSMUSG00000037860,ENSMUSG00000037849,ENSMUSG00000073491,ENSMUSG00000043263,ENSMUSG00000073490,ENSMUSG00000073489,ENSMUSG00000090272,ENSMUSG00000026536,ENSMUSG00000037318,ENSMUSG00000017697,ENSMUSG00000027514,ENSMUSG00000033777,ENSMUSG00000048621,ENSMUSG00000031264,ENSMUSG00000040522,ENSMUSG00000044583,ENSMUSG00000044206,ENSMUSG00000027995,…
GO:BP	cell surface receptor signaling pathway	GO:0007166	FALSE	3.65e-38	37.4373	2731	476	158	25907	ENSMUSG00000025915,ENSMUSG00000016918,ENSMUSG00000026387,ENSMUSG00000045382,ENSMUSG00000052688,ENSMUSG00000066755,ENSMUSG00000026628,ENSMUSG00000059089,ENSMUSG00000058715,ENSMUSG00000026395,ENSMUSG00000037860,ENSMUSG00000026175,ENSMUSG00000026222,ENSMUSG00000003283,ENSMUSG00000026668,ENSMUSG00000026676,ENSMUSG00000002111,ENSMUSG00000017697,ENSMUSG00000005087,ENSMUSG00000026822,ENSMUSG00000027661,…
GO:BP	positive regulation of cytokine production	GO:0001819	FALSE	2.49e-37	36.604	469	476	68	25907	ENSMUSG00000016918,ENSMUSG00000052688,ENSMUSG00000058715,ENSMUSG00000026395,ENSMUSG00000037860,ENSMUSG00000026228,ENSMUSG00000037318,ENSMUSG00000026177,ENSMUSG00000004707,ENSMUSG00000060802,ENSMUSG00000026922,ENSMUSG00000031264,ENSMUSG00000040522,ENSMUSG00000044583,ENSMUSG00000015340,ENSMUSG00000027995,ENSMUSG00000027750,ENSMUSG00000027863,ENSMUSG00000028195,ENSMUSG00000027947,ENSMUSG00000028581,…
GO:BP	regulation of response to stress	GO:0080134	FALSE	5.79e-37	36.2376	1329	476	108	25907	ENSMUSG00000045382,ENSMUSG00000052688,ENSMUSG00000066755,ENSMUSG00000058715,ENSMUSG00000037860,ENSMUSG00000037849,ENSMUSG00000073491,ENSMUSG00000043263,ENSMUSG00000073490,ENSMUSG00000073489,ENSMUSG00000090272,ENSMUSG00000026536,ENSMUSG00000037318,ENSMUSG00000026175,ENSMUSG00000002111,ENSMUSG00000017697,ENSMUSG00000005087,ENSMUSG00000027514,ENSMUSG00000068129,ENSMUSG00000033777,ENSMUSG00000048621,…
GO:BP	response to peptide	GO:1901652	FALSE	8.18e-37	36.0872	1185	476	102	25907	ENSMUSG00000045382,ENSMUSG00000052688,ENSMUSG00000066755,ENSMUSG00000058715,ENSMUSG00000026395,ENSMUSG00000037860,ENSMUSG00000037849,ENSMUSG00000073491,ENSMUSG00000043263,ENSMUSG00000073490,ENSMUSG00000073489,ENSMUSG00000090272,ENSMUSG00000026536,ENSMUSG00000026177,ENSMUSG00000026676,ENSMUSG00000002111,ENSMUSG00000026728,ENSMUSG00000005087,ENSMUSG00000027514,ENSMUSG00000026866,ENSMUSG00000026981,…
GO:BP	response to cytokine	GO:0034097	FALSE	1.41e-36	35.8511	1168	476	101	25907	ENSMUSG00000045382,ENSMUSG00000052688,ENSMUSG00000066755,ENSMUSG00000058715,ENSMUSG00000026395,ENSMUSG00000037860,ENSMUSG00000037849,ENSMUSG00000073491,ENSMUSG00000043263,ENSMUSG00000073490,ENSMUSG00000073489,ENSMUSG00000090272,ENSMUSG00000026536,ENSMUSG00000026177,ENSMUSG00000026676,ENSMUSG00000002111,ENSMUSG00000026728,ENSMUSG00000005087,ENSMUSG00000027514,ENSMUSG00000026866,ENSMUSG00000026981,…
GO:BP	cellular response to cytokine stimulus	GO:0071345	FALSE	2.68e-35	34.5727	1063	476	95	25907	ENSMUSG00000045382,ENSMUSG00000052688,ENSMUSG00000066755,ENSMUSG00000058715,ENSMUSG00000026395,ENSMUSG00000037860,ENSMUSG00000037849,ENSMUSG00000073491,ENSMUSG00000043263,ENSMUSG00000073490,ENSMUSG00000073489,ENSMUSG00000090272,ENSMUSG00000026536,ENSMUSG00000026676,ENSMUSG00000002111,ENSMUSG00000026728,ENSMUSG00000005087,ENSMUSG00000027514,ENSMUSG00000026981,ENSMUSG00000031264,ENSMUSG00000050232,…
GO:BP	regulation of response to biotic stimulus	GO:0002831	FALSE	6.76e-35	34.1702	511	476	68	25907	ENSMUSG00000052688,ENSMUSG00000026285,ENSMUSG00000037860,ENSMUSG00000037849,ENSMUSG00000073491,ENSMUSG00000043263,ENSMUSG00000073490,ENSMUSG00000073489,ENSMUSG00000090272,ENSMUSG00000026536,ENSMUSG00000037318,ENSMUSG00000002111,ENSMUSG00000027514,ENSMUSG00000033777,ENSMUSG00000048621,ENSMUSG00000031264,ENSMUSG00000040522,ENSMUSG00000044583,ENSMUSG00000044206,ENSMUSG00000027995,ENSMUSG00000028268,…
GO:BP	regulation of innate immune response	GO:0045088	FALSE	4.93e-34	33.3068	423	476	62	25907	ENSMUSG00000052688,ENSMUSG00000037860,ENSMUSG00000037849,ENSMUSG00000073491,ENSMUSG00000043263,ENSMUSG00000073490,ENSMUSG00000073489,ENSMUSG00000090272,ENSMUSG00000026536,ENSMUSG00000037318,ENSMUSG00000002111,ENSMUSG00000027514,ENSMUSG00000033777,ENSMUSG00000048621,ENSMUSG00000031264,ENSMUSG00000040522,ENSMUSG00000044583,ENSMUSG00000044206,ENSMUSG00000027995,ENSMUSG00000028268,ENSMUSG00000028270,…
GO:CC	cell surface	GO:0009986	TRUE	5.89e-34	33.2296	1027	494	92	26207	ENSMUSG00000016918,ENSMUSG00000045382,ENSMUSG00000066755,ENSMUSG00000026285,ENSMUSG00000059089,ENSMUSG00000058715,ENSMUSG00000026395,ENSMUSG00000015355,ENSMUSG00000026548,ENSMUSG00000004709,ENSMUSG00000004707,ENSMUSG00000060802,ENSMUSG00000017697,ENSMUSG00000005087,ENSMUSG00000026814,ENSMUSG00000016256,ENSMUSG00000031385,ENSMUSG00000040522,ENSMUSG00000050232,ENSMUSG00000031304,ENSMUSG00000027995,…
REAC	Innate Immune System	REAC:R-MMU-168249	FALSE	2.18e-33	32.6615	950	277	110	8469	ENSMUSG00000026480,ENSMUSG00000059089,ENSMUSG00000058715,ENSMUSG00000026395,ENSMUSG00000037860,ENSMUSG00000073489,ENSMUSG00000090272,ENSMUSG00000026536,ENSMUSG00000026177,ENSMUSG00000003283,ENSMUSG00000060802,ENSMUSG00000026822,ENSMUSG00000026922,ENSMUSG00000016256,ENSMUSG00000031264,ENSMUSG00000040522,ENSMUSG00000044583,ENSMUSG00000015340,ENSMUSG00000040747,ENSMUSG00000038642,ENSMUSG00000015947,…
GO:BP	myeloid leukocyte activation	GO:0002274	FALSE	4.1e-33	32.3869	256	476	50	25907	ENSMUSG00000059089,ENSMUSG00000058715,ENSMUSG00000015355,ENSMUSG00000038147,ENSMUSG00000026177,ENSMUSG00000004709,ENSMUSG00000002111,ENSMUSG00000068129,ENSMUSG00000031264,ENSMUSG00000044206,ENSMUSG00000027995,ENSMUSG00000056529,ENSMUSG00000062585,ENSMUSG00000036887,ENSMUSG00000042228,ENSMUSG00000044827,ENSMUSG00000029484,ENSMUSG00000040751,ENSMUSG00000030144,ENSMUSG00000039264,ENSMUSG00000041301,…
GO:BP	leukocyte mediated immunity	GO:0002443	FALSE	8.12e-33	32.0907	532	476	67	25907	ENSMUSG00000026285,ENSMUSG00000059089,ENSMUSG00000058715,ENSMUSG00000026395,ENSMUSG00000038147,ENSMUSG00000002111,ENSMUSG00000060802,ENSMUSG00000031264,ENSMUSG00000027863,ENSMUSG00000015947,ENSMUSG00000056529,ENSMUSG00000036905,ENSMUSG00000036896,ENSMUSG00000036887,ENSMUSG00000028599,ENSMUSG00000028859,ENSMUSG00000042228,ENSMUSG00000029484,ENSMUSG00000040751,ENSMUSG00000015950,ENSMUSG00000053977,…
REAC	Immune System	REAC:R-MMU-168256	FALSE	9.5e-33	32.0223	1613	277	143	8469	ENSMUSG00000026480,ENSMUSG00000004552,ENSMUSG00000066755,ENSMUSG00000026285,ENSMUSG00000059089,ENSMUSG00000058715,ENSMUSG00000026395,ENSMUSG00000037860,ENSMUSG00000073489,ENSMUSG00000090272,ENSMUSG00000026536,ENSMUSG00000026177,ENSMUSG00000003283,ENSMUSG00000060802,ENSMUSG00000026822,ENSMUSG00000026922,ENSMUSG00000016256,ENSMUSG00000026981,ENSMUSG00000031264,ENSMUSG00000031382,ENSMUSG00000040522,…
GO:BP	lymphocyte activation	GO:0046649	FALSE	4.75e-32	31.3237	834	476	81	25907	ENSMUSG00000066755,ENSMUSG00000026285,ENSMUSG00000059089,ENSMUSG00000058715,ENSMUSG00000026395,ENSMUSG00000015355,ENSMUSG00000026177,ENSMUSG00000004709,ENSMUSG00000004707,ENSMUSG00000002111,ENSMUSG00000060802,ENSMUSG00000026786,ENSMUSG00000017697,ENSMUSG00000005087,ENSMUSG00000031103,ENSMUSG00000031264,ENSMUSG00000044206,ENSMUSG00000031304,ENSMUSG00000027863,ENSMUSG00000013707,ENSMUSG00000027947,…
GO:BP	immune response-regulating signaling pathway	GO:0002764	FALSE	1.26e-31	30.9001	482	476	63	25907	ENSMUSG00000052688,ENSMUSG00000059089,ENSMUSG00000058715,ENSMUSG00000026395,ENSMUSG00000037860,ENSMUSG00000037318,ENSMUSG00000017697,ENSMUSG00000033777,ENSMUSG00000048621,ENSMUSG00000031264,ENSMUSG00000040522,ENSMUSG00000044583,ENSMUSG00000027995,ENSMUSG00000028270,ENSMUSG00000015947,ENSMUSG00000028581,ENSMUSG00000042228,ENSMUSG00000028459,ENSMUSG00000044827,ENSMUSG00000040751,ENSMUSG00000040552,…
GO:BP	positive regulation of cellular process	GO:0048522	FALSE	2.17e-31	30.6643	6095	476	234	25907	ENSMUSG00000026480,ENSMUSG00000016918,ENSMUSG00000026387,ENSMUSG00000045382,ENSMUSG00000052688,ENSMUSG00000066755,ENSMUSG00000026628,ENSMUSG00000026285,ENSMUSG00000058715,ENSMUSG00000026395,ENSMUSG00000037860,ENSMUSG00000073489,ENSMUSG00000026228,ENSMUSG00000037318,ENSMUSG00000026177,ENSMUSG00000026175,ENSMUSG00000004709,ENSMUSG00000004707,ENSMUSG00000070034,ENSMUSG00000026380,ENSMUSG00000003283,…
GO:BP	positive regulation of response to biotic stimulus	GO:0002833	FALSE	2.74e-31	30.5627	385	476	57	25907	ENSMUSG00000052688,ENSMUSG00000037860,ENSMUSG00000037849,ENSMUSG00000073491,ENSMUSG00000043263,ENSMUSG00000073490,ENSMUSG00000073489,ENSMUSG00000090272,ENSMUSG00000026536,ENSMUSG00000037318,ENSMUSG00000002111,ENSMUSG00000027514,ENSMUSG00000033777,ENSMUSG00000048621,ENSMUSG00000031264,ENSMUSG00000040522,ENSMUSG00000044583,ENSMUSG00000027995,ENSMUSG00000028268,ENSMUSG00000028270,ENSMUSG00000042228,…
GO:BP	adaptive immune response	GO:0002250	FALSE	4.88e-31	30.3115	607	476	69	25907	ENSMUSG00000066755,ENSMUSG00000026285,ENSMUSG00000059089,ENSMUSG00000058715,ENSMUSG00000026395,ENSMUSG00000026177,ENSMUSG00000004709,ENSMUSG00000004707,ENSMUSG00000060802,ENSMUSG00000017697,ENSMUSG00000031264,ENSMUSG00000038642,ENSMUSG00000015947,ENSMUSG00000027947,ENSMUSG00000036905,ENSMUSG00000036896,ENSMUSG00000036887,ENSMUSG00000028599,ENSMUSG00000028859,ENSMUSG00000042228,ENSMUSG00000040751,…
GO:BP	response to bacterium	GO:0009617	FALSE	7.22e-30	29.1416	918	476	82	25907	ENSMUSG00000026480,ENSMUSG00000059089,ENSMUSG00000058715,ENSMUSG00000026358,ENSMUSG00000073489,ENSMUSG00000026177,ENSMUSG00000026175,ENSMUSG00000070034,ENSMUSG00000003283,ENSMUSG00000002111,ENSMUSG00000026728,ENSMUSG00000060802,ENSMUSG00000026822,ENSMUSG00000031264,ENSMUSG00000028037,ENSMUSG00000027995,ENSMUSG00000028268,ENSMUSG00000028270,ENSMUSG00000015947,ENSMUSG00000028362,ENSMUSG00000056529,…
GO:CC	cell periphery	GO:0071944	TRUE	8.16e-30	29.0881	6973	494	254	26207	ENSMUSG00000026480,ENSMUSG00000016918,ENSMUSG00000026387,ENSMUSG00000045382,ENSMUSG00000066755,ENSMUSG00000026285,ENSMUSG00000026656,ENSMUSG00000059089,ENSMUSG00000058715,ENSMUSG00000026395,ENSMUSG00000015355,ENSMUSG00000026358,ENSMUSG00000038147,ENSMUSG00000026228,ENSMUSG00000026177,ENSMUSG00000026175,ENSMUSG00000004709,ENSMUSG00000004707,ENSMUSG00000003283,ENSMUSG00000026668,ENSMUSG00000034738,…
GO:CC	external side of plasma membrane	GO:0009897	FALSE	2.91e-29	28.5357	494	494	61	26207	ENSMUSG00000026285,ENSMUSG00000059089,ENSMUSG00000058715,ENSMUSG00000026395,ENSMUSG00000015355,ENSMUSG00000004709,ENSMUSG00000004707,ENSMUSG00000060802,ENSMUSG00000017697,ENSMUSG00000026814,ENSMUSG00000040522,ENSMUSG00000050232,ENSMUSG00000031304,ENSMUSG00000015852,ENSMUSG00000027863,ENSMUSG00000015947,ENSMUSG00000027947,ENSMUSG00000028583,ENSMUSG00000028859,ENSMUSG00000028413,ENSMUSG00000015243,…
GO:BP	cytokine-mediated signaling pathway	GO:0019221	FALSE	3.07e-29	28.5133	473	476	60	25907	ENSMUSG00000045382,ENSMUSG00000066755,ENSMUSG00000058715,ENSMUSG00000026395,ENSMUSG00000037860,ENSMUSG00000026676,ENSMUSG00000002111,ENSMUSG00000005087,ENSMUSG00000027514,ENSMUSG00000026981,ENSMUSG00000050232,ENSMUSG00000031304,ENSMUSG00000027947,ENSMUSG00000028581,ENSMUSG00000028599,ENSMUSG00000028859,ENSMUSG00000042228,ENSMUSG00000034855,ENSMUSG00000070780,ENSMUSG00000043279,ENSMUSG00000023078,…
GO:CC	side of membrane	GO:0098552	FALSE	4.22e-29	28.3744	803	494	76	26207	ENSMUSG00000026285,ENSMUSG00000059089,ENSMUSG00000058715,ENSMUSG00000026395,ENSMUSG00000015355,ENSMUSG00000026358,ENSMUSG00000004709,ENSMUSG00000004707,ENSMUSG00000003283,ENSMUSG00000060802,ENSMUSG00000017697,ENSMUSG00000026814,ENSMUSG00000040522,ENSMUSG00000050232,ENSMUSG00000031304,ENSMUSG00000015852,ENSMUSG00000027863,ENSMUSG00000015947,ENSMUSG00000027947,ENSMUSG00000001025,ENSMUSG00000000682,…
GO:BP	positive regulation of innate immune response	GO:0045089	FALSE	5.86e-29	28.2325	357	476	53	25907	ENSMUSG00000052688,ENSMUSG00000037860,ENSMUSG00000037849,ENSMUSG00000073491,ENSMUSG00000043263,ENSMUSG00000073490,ENSMUSG00000073489,ENSMUSG00000090272,ENSMUSG00000026536,ENSMUSG00000037318,ENSMUSG00000002111,ENSMUSG00000027514,ENSMUSG00000033777,ENSMUSG00000048621,ENSMUSG00000031264,ENSMUSG00000040522,ENSMUSG00000044583,ENSMUSG00000027995,ENSMUSG00000028268,ENSMUSG00000028270,ENSMUSG00000042228,…
GO:BP	regulation of cell activation	GO:0050865	FALSE	6.54e-29	28.1844	615	476	67	25907	ENSMUSG00000066755,ENSMUSG00000026285,ENSMUSG00000058715,ENSMUSG00000026395,ENSMUSG00000038147,ENSMUSG00000004709,ENSMUSG00000002111,ENSMUSG00000060802,ENSMUSG00000017697,ENSMUSG00000068129,ENSMUSG00000031264,ENSMUSG00000044206,ENSMUSG00000031304,ENSMUSG00000013707,ENSMUSG00000028581,ENSMUSG00000062585,ENSMUSG00000028583,ENSMUSG00000028599,ENSMUSG00000042228,ENSMUSG00000044303,ENSMUSG00000004951,…
GO:BP	T cell activation	GO:0042110	FALSE	9.02e-29	28.045	598	476	66	25907	ENSMUSG00000066755,ENSMUSG00000026285,ENSMUSG00000058715,ENSMUSG00000026395,ENSMUSG00000015355,ENSMUSG00000026177,ENSMUSG00000004709,ENSMUSG00000004707,ENSMUSG00000002111,ENSMUSG00000060802,ENSMUSG00000026786,ENSMUSG00000017697,ENSMUSG00000005087,ENSMUSG00000031103,ENSMUSG00000044206,ENSMUSG00000031304,ENSMUSG00000013707,ENSMUSG00000027947,ENSMUSG00000028581,ENSMUSG00000028362,ENSMUSG00000028599,…
GO:CC	extracellular region	GO:0005576	TRUE	1.98e-28	27.7039	2530	494	137	26207	ENSMUSG00000016918,ENSMUSG00000066755,ENSMUSG00000026315,ENSMUSG00000015355,ENSMUSG00000026668,ENSMUSG00000026676,ENSMUSG00000060802,ENSMUSG00000017697,ENSMUSG00000027656,ENSMUSG00000005087,ENSMUSG00000026822,ENSMUSG00000026814,ENSMUSG00000068129,ENSMUSG00000016256,ENSMUSG00000026981,ENSMUSG00000031138,ENSMUSG00000001131,ENSMUSG00000028031,ENSMUSG00000027750,ENSMUSG00000027863,ENSMUSG00000028268,…
GO:BP	biological regulation	GO:0065007	FALSE	4.08e-28	27.3897	13503	476	370	25907	ENSMUSG00000026480,ENSMUSG00000025915,ENSMUSG00000016918,ENSMUSG00000026387,ENSMUSG00000045382,ENSMUSG00000052688,ENSMUSG00000066755,ENSMUSG00000026628,ENSMUSG00000026285,ENSMUSG00000059089,ENSMUSG00000058715,ENSMUSG00000026395,ENSMUSG00000015355,ENSMUSG00000026358,ENSMUSG00000037860,ENSMUSG00000037849,ENSMUSG00000073491,ENSMUSG00000043263,ENSMUSG00000073490,ENSMUSG00000073489,ENSMUSG00000090272,…
GO:CC	membrane	GO:0016020	FALSE	4.14e-28	27.3832	10223	494	318	26207	ENSMUSG00000026480,ENSMUSG00000016918,ENSMUSG00000026387,ENSMUSG00000050777,ENSMUSG00000045382,ENSMUSG00000052688,ENSMUSG00000066755,ENSMUSG00000026285,ENSMUSG00000026656,ENSMUSG00000059089,ENSMUSG00000059498,ENSMUSG00000058715,ENSMUSG00000026395,ENSMUSG00000038179,ENSMUSG00000015355,ENSMUSG00000026548,ENSMUSG00000026358,ENSMUSG00000038147,ENSMUSG00000026228,ENSMUSG00000037318,ENSMUSG00000026177,…
GO:BP	regulation of biological process	GO:0050789	FALSE	2.4e-27	26.6203	13108	476	362	25907	ENSMUSG00000026480,ENSMUSG00000025915,ENSMUSG00000016918,ENSMUSG00000026387,ENSMUSG00000045382,ENSMUSG00000052688,ENSMUSG00000066755,ENSMUSG00000026628,ENSMUSG00000026285,ENSMUSG00000059089,ENSMUSG00000058715,ENSMUSG00000026395,ENSMUSG00000015355,ENSMUSG00000026358,ENSMUSG00000037860,ENSMUSG00000037849,ENSMUSG00000073491,ENSMUSG00000043263,ENSMUSG00000073490,ENSMUSG00000073489,ENSMUSG00000090272,…
GO:BP	positive regulation of gene expression	GO:0010628	FALSE	6.38e-27	26.1955	1216	476	90	25907	ENSMUSG00000016918,ENSMUSG00000052688,ENSMUSG00000026628,ENSMUSG00000058715,ENSMUSG00000026395,ENSMUSG00000037860,ENSMUSG00000026228,ENSMUSG00000037318,ENSMUSG00000026177,ENSMUSG00000004707,ENSMUSG00000002111,ENSMUSG00000026728,ENSMUSG00000060802,ENSMUSG00000026822,ENSMUSG00000027661,ENSMUSG00000026922,ENSMUSG00000026814,ENSMUSG00000031264,ENSMUSG00000040522,ENSMUSG00000044583,ENSMUSG00000015340,…
GO:BP	immune response-activating signaling pathway	GO:0002757	FALSE	1.3e-26	25.8857	451	476	56	25907	ENSMUSG00000052688,ENSMUSG00000058715,ENSMUSG00000026395,ENSMUSG00000037860,ENSMUSG00000037318,ENSMUSG00000017697,ENSMUSG00000033777,ENSMUSG00000048621,ENSMUSG00000031264,ENSMUSG00000040522,ENSMUSG00000044583,ENSMUSG00000027995,ENSMUSG00000028270,ENSMUSG00000028581,ENSMUSG00000042228,ENSMUSG00000028459,ENSMUSG00000044827,ENSMUSG00000040751,ENSMUSG00000040552,ENSMUSG00000053044,ENSMUSG00000030142,…
GO:BP	regulation of inflammatory response	GO:0050727	FALSE	3.48e-26	25.4578	353	476	50	25907	ENSMUSG00000066755,ENSMUSG00000058715,ENSMUSG00000037860,ENSMUSG00000017697,ENSMUSG00000027514,ENSMUSG00000068129,ENSMUSG00000031103,ENSMUSG00000031264,ENSMUSG00000027995,ENSMUSG00000028268,ENSMUSG00000028270,ENSMUSG00000013707,ENSMUSG00000038642,ENSMUSG00000015947,ENSMUSG00000028599,ENSMUSG00000042228,ENSMUSG00000028864,ENSMUSG00000029082,ENSMUSG00000015950,ENSMUSG00000037411,ENSMUSG00000025701,…
GO:BP	regulation of leukocyte activation	GO:0002694	FALSE	5.87e-26	25.2316	562	476	61	25907	ENSMUSG00000066755,ENSMUSG00000026285,ENSMUSG00000026395,ENSMUSG00000038147,ENSMUSG00000004709,ENSMUSG00000002111,ENSMUSG00000060802,ENSMUSG00000017697,ENSMUSG00000068129,ENSMUSG00000031264,ENSMUSG00000044206,ENSMUSG00000031304,ENSMUSG00000013707,ENSMUSG00000028581,ENSMUSG00000062585,ENSMUSG00000028599,ENSMUSG00000042228,ENSMUSG00000044303,ENSMUSG00000004951,ENSMUSG00000030144,ENSMUSG00000039264,…
GO:CC	extracellular space	GO:0005615	FALSE	1.12e-25	24.9497	1770	494	108	26207	ENSMUSG00000016918,ENSMUSG00000066755,ENSMUSG00000026315,ENSMUSG00000060802,ENSMUSG00000017697,ENSMUSG00000027656,ENSMUSG00000026822,ENSMUSG00000026814,ENSMUSG00000068129,ENSMUSG00000016256,ENSMUSG00000026981,ENSMUSG00000031138,ENSMUSG00000001131,ENSMUSG00000028031,ENSMUSG00000027750,ENSMUSG00000028195,ENSMUSG00000038642,ENSMUSG00000027947,ENSMUSG00000027907,ENSMUSG00000001025,ENSMUSG00000028362,…
GO:BP	adaptive immune response based on somatic recombination of immune receptors built from immunoglobulin superfamily domains	GO:0002460	FALSE	1.54e-25	24.8123	454	476	55	25907	ENSMUSG00000066755,ENSMUSG00000026285,ENSMUSG00000059089,ENSMUSG00000058715,ENSMUSG00000026395,ENSMUSG00000026177,ENSMUSG00000004707,ENSMUSG00000060802,ENSMUSG00000017697,ENSMUSG00000031264,ENSMUSG00000015947,ENSMUSG00000027947,ENSMUSG00000036905,ENSMUSG00000036896,ENSMUSG00000036887,ENSMUSG00000028599,ENSMUSG00000028859,ENSMUSG00000040552,ENSMUSG00000053977,ENSMUSG00000055172,ENSMUSG00000039264,…
GO:BP	negative regulation of immune system process	GO:0002683	FALSE	1.99e-24	23.7005	497	476	56	25907	ENSMUSG00000052688,ENSMUSG00000066755,ENSMUSG00000026285,ENSMUSG00000058715,ENSMUSG00000026395,ENSMUSG00000038147,ENSMUSG00000002111,ENSMUSG00000017697,ENSMUSG00000068129,ENSMUSG00000031264,ENSMUSG00000044206,ENSMUSG00000013707,ENSMUSG00000028581,ENSMUSG00000062585,ENSMUSG00000036896,ENSMUSG00000042228,ENSMUSG00000028459,ENSMUSG00000044303,ENSMUSG00000004951,ENSMUSG00000039264,ENSMUSG00000029810,…
GO:BP	activation of innate immune response	GO:0002218	FALSE	5.98e-24	23.2235	291	476	44	25907	ENSMUSG00000052688,ENSMUSG00000037860,ENSMUSG00000037849,ENSMUSG00000073491,ENSMUSG00000043263,ENSMUSG00000073490,ENSMUSG00000073489,ENSMUSG00000090272,ENSMUSG00000026536,ENSMUSG00000037318,ENSMUSG00000027514,ENSMUSG00000033777,ENSMUSG00000048621,ENSMUSG00000031264,ENSMUSG00000040522,ENSMUSG00000044583,ENSMUSG00000027995,ENSMUSG00000028268,ENSMUSG00000028270,ENSMUSG00000042228,ENSMUSG00000044827,…
GO:MF	protein binding	GO:0005515	TRUE	6.05e-24	23.2182	10224	463	310	24018	ENSMUSG00000026480,ENSMUSG00000045382,ENSMUSG00000004552,ENSMUSG00000066755,ENSMUSG00000026628,ENSMUSG00000026285,ENSMUSG00000058715,ENSMUSG00000026395,ENSMUSG00000015355,ENSMUSG00000026358,ENSMUSG00000026547,ENSMUSG00000037860,ENSMUSG00000073489,ENSMUSG00000038147,ENSMUSG00000026228,ENSMUSG00000026177,ENSMUSG00000026175,ENSMUSG00000004709,ENSMUSG00000026222,ENSMUSG00000090124,ENSMUSG00000026380,…
GO:CC	plasma membrane	GO:0005886	FALSE	6.43e-24	23.192	6482	494	230	26207	ENSMUSG00000026480,ENSMUSG00000016918,ENSMUSG00000026387,ENSMUSG00000045382,ENSMUSG00000066755,ENSMUSG00000026285,ENSMUSG00000026656,ENSMUSG00000059089,ENSMUSG00000058715,ENSMUSG00000026395,ENSMUSG00000015355,ENSMUSG00000026358,ENSMUSG00000038147,ENSMUSG00000026228,ENSMUSG00000026177,ENSMUSG00000026175,ENSMUSG00000004709,ENSMUSG00000004707,ENSMUSG00000003283,ENSMUSG00000034738,ENSMUSG00000026728,…
GO:BP	regulation of immune effector process	GO:0002697	FALSE	7.26e-24	23.1389	432	476	52	25907	ENSMUSG00000066755,ENSMUSG00000026285,ENSMUSG00000058715,ENSMUSG00000026395,ENSMUSG00000038147,ENSMUSG00000002111,ENSMUSG00000060802,ENSMUSG00000031264,ENSMUSG00000044583,ENSMUSG00000044206,ENSMUSG00000015947,ENSMUSG00000028581,ENSMUSG00000056529,ENSMUSG00000028599,ENSMUSG00000042228,ENSMUSG00000015950,ENSMUSG00000039264,ENSMUSG00000029771,ENSMUSG00000030111,ENSMUSG00000000693,ENSMUSG00000079298,…
GO:BP	signaling	GO:0023052	FALSE	1.67e-23	22.7763	7443	476	247	25907	ENSMUSG00000025915,ENSMUSG00000016918,ENSMUSG00000026387,ENSMUSG00000045382,ENSMUSG00000052688,ENSMUSG00000066755,ENSMUSG00000026628,ENSMUSG00000059089,ENSMUSG00000058715,ENSMUSG00000026395,ENSMUSG00000015355,ENSMUSG00000026358,ENSMUSG00000037860,ENSMUSG00000073489,ENSMUSG00000048865,ENSMUSG00000026228,ENSMUSG00000037318,ENSMUSG00000026175,ENSMUSG00000026222,ENSMUSG00000003283,ENSMUSG00000026668,…
GO:BP	signal transduction	GO:0007165	FALSE	1.91e-23	22.7187	6843	476	234	25907	ENSMUSG00000025915,ENSMUSG00000016918,ENSMUSG00000026387,ENSMUSG00000045382,ENSMUSG00000052688,ENSMUSG00000066755,ENSMUSG00000026628,ENSMUSG00000059089,ENSMUSG00000058715,ENSMUSG00000026395,ENSMUSG00000015355,ENSMUSG00000026358,ENSMUSG00000037860,ENSMUSG00000073489,ENSMUSG00000048865,ENSMUSG00000026228,ENSMUSG00000037318,ENSMUSG00000026175,ENSMUSG00000026222,ENSMUSG00000003283,ENSMUSG00000026668,…
GO:BP	positive regulation of inflammatory response	GO:0050729	FALSE	2.84e-23	22.5472	134	476	32	25907	ENSMUSG00000066755,ENSMUSG00000058715,ENSMUSG00000037860,ENSMUSG00000027514,ENSMUSG00000031264,ENSMUSG00000027995,ENSMUSG00000028268,ENSMUSG00000028270,ENSMUSG00000038642,ENSMUSG00000015947,ENSMUSG00000037411,ENSMUSG00000030341,ENSMUSG00000030560,ENSMUSG00000034957,ENSMUSG00000034330,ENSMUSG00000015568,ENSMUSG00000022015,ENSMUSG00000025888,ENSMUSG00000033538,ENSMUSG00000025887,ENSMUSG00000032691,…
GO:BP	cell communication	GO:0007154	FALSE	2.42e-22	21.6157	7475	476	245	25907	ENSMUSG00000025915,ENSMUSG00000016918,ENSMUSG00000026387,ENSMUSG00000045382,ENSMUSG00000052688,ENSMUSG00000066755,ENSMUSG00000026628,ENSMUSG00000059089,ENSMUSG00000058715,ENSMUSG00000026395,ENSMUSG00000015355,ENSMUSG00000026358,ENSMUSG00000037860,ENSMUSG00000073489,ENSMUSG00000048865,ENSMUSG00000026228,ENSMUSG00000037318,ENSMUSG00000026175,ENSMUSG00000026222,ENSMUSG00000003283,ENSMUSG00000026668,…
GO:BP	cell adhesion	GO:0007155	FALSE	2.48e-22	21.6047	1435	476	91	25907	ENSMUSG00000016918,ENSMUSG00000045382,ENSMUSG00000066755,ENSMUSG00000026285,ENSMUSG00000026395,ENSMUSG00000026315,ENSMUSG00000004709,ENSMUSG00000004707,ENSMUSG00000002111,ENSMUSG00000060802,ENSMUSG00000026786,ENSMUSG00000017697,ENSMUSG00000005087,ENSMUSG00000026832,ENSMUSG00000026814,ENSMUSG00000026981,ENSMUSG00000031385,ENSMUSG00000044206,ENSMUSG00000050232,ENSMUSG00000031304,ENSMUSG00000027750,…
GO:BP	cell migration	GO:0016477	FALSE	5.3e-22	21.2758	1539	476	94	25907	ENSMUSG00000016918,ENSMUSG00000045382,ENSMUSG00000066755,ENSMUSG00000058715,ENSMUSG00000026395,ENSMUSG00000026228,ENSMUSG00000026175,ENSMUSG00000026222,ENSMUSG00000034738,ENSMUSG00000002111,ENSMUSG00000026728,ENSMUSG00000017697,ENSMUSG00000005087,ENSMUSG00000026822,ENSMUSG00000026814,ENSMUSG00000026981,ENSMUSG00000031385,ENSMUSG00000050232,ENSMUSG00000001131,ENSMUSG00000027750,ENSMUSG00000028195,…
GO:BP	cell activation involved in immune response	GO:0002263	FALSE	8.27e-22	21.0823	327	476	44	25907	ENSMUSG00000066755,ENSMUSG00000059089,ENSMUSG00000058715,ENSMUSG00000026395,ENSMUSG00000038147,ENSMUSG00000026177,ENSMUSG00000004709,ENSMUSG00000004707,ENSMUSG00000002111,ENSMUSG00000026786,ENSMUSG00000017697,ENSMUSG00000031264,ENSMUSG00000027947,ENSMUSG00000056529,ENSMUSG00000042228,ENSMUSG00000029484,ENSMUSG00000040751,ENSMUSG00000030144,ENSMUSG00000030142,ENSMUSG00000000693,ENSMUSG00000004266,…
GO:BP	leukocyte migration	GO:0050900	FALSE	2.26e-21	20.6457	371	476	46	25907	ENSMUSG00000066755,ENSMUSG00000058715,ENSMUSG00000002111,ENSMUSG00000017697,ENSMUSG00000050232,ENSMUSG00000056529,ENSMUSG00000062585,ENSMUSG00000028859,ENSMUSG00000042228,ENSMUSG00000028413,ENSMUSG00000029304,ENSMUSG00000029082,ENSMUSG00000034855,ENSMUSG00000037411,ENSMUSG00000023078,ENSMUSG00000040552,ENSMUSG00000025701,ENSMUSG00000030342,ENSMUSG00000030830,ENSMUSG00000049130,ENSMUSG00000000290,…
GO:BP	lymphocyte mediated immunity	GO:0002449	FALSE	3.2e-21	20.495	431	476	49	25907	ENSMUSG00000026285,ENSMUSG00000059089,ENSMUSG00000058715,ENSMUSG00000026395,ENSMUSG00000060802,ENSMUSG00000031264,ENSMUSG00000027863,ENSMUSG00000015947,ENSMUSG00000036905,ENSMUSG00000036896,ENSMUSG00000036887,ENSMUSG00000028599,ENSMUSG00000028859,ENSMUSG00000053977,ENSMUSG00000055172,ENSMUSG00000039264,ENSMUSG00000079298,ENSMUSG00000004266,ENSMUSG00000030560,ENSMUSG00000058818,ENSMUSG00000030745,…
GO:BP	leukocyte activation involved in immune response	GO:0002366	FALSE	5.82e-21	20.2349	325	476	43	25907	ENSMUSG00000066755,ENSMUSG00000059089,ENSMUSG00000058715,ENSMUSG00000026395,ENSMUSG00000038147,ENSMUSG00000026177,ENSMUSG00000004709,ENSMUSG00000004707,ENSMUSG00000002111,ENSMUSG00000026786,ENSMUSG00000017697,ENSMUSG00000031264,ENSMUSG00000027947,ENSMUSG00000056529,ENSMUSG00000042228,ENSMUSG00000029484,ENSMUSG00000040751,ENSMUSG00000030144,ENSMUSG00000030142,ENSMUSG00000000693,ENSMUSG00000004266,…
GO:BP	locomotion	GO:0040011	FALSE	2.16e-20	19.6654	1264	476	82	25907	ENSMUSG00000016918,ENSMUSG00000045382,ENSMUSG00000066755,ENSMUSG00000058715,ENSMUSG00000026395,ENSMUSG00000026175,ENSMUSG00000026222,ENSMUSG00000002111,ENSMUSG00000026728,ENSMUSG00000017697,ENSMUSG00000026822,ENSMUSG00000026814,ENSMUSG00000026981,ENSMUSG00000031385,ENSMUSG00000050232,ENSMUSG00000001131,ENSMUSG00000027750,ENSMUSG00000028195,ENSMUSG00000027907,ENSMUSG00000056529,ENSMUSG00000062585,…
GO:BP	hemopoiesis	GO:0030097	FALSE	2.24e-20	19.6492	1043	476	74	25907	ENSMUSG00000052688,ENSMUSG00000066755,ENSMUSG00000058715,ENSMUSG00000026395,ENSMUSG00000004707,ENSMUSG00000002111,ENSMUSG00000060802,ENSMUSG00000017697,ENSMUSG00000031264,ENSMUSG00000031304,ENSMUSG00000042613,ENSMUSG00000027947,ENSMUSG00000028581,ENSMUSG00000028362,ENSMUSG00000036896,ENSMUSG00000028859,ENSMUSG00000042228,ENSMUSG00000044303,ENSMUSG00000070780,ENSMUSG00000004951,ENSMUSG00000030144,…
GO:BP	leukocyte proliferation	GO:0070661	FALSE	3.92e-20	19.4066	359	476	44	25907	ENSMUSG00000066755,ENSMUSG00000026395,ENSMUSG00000026177,ENSMUSG00000004709,ENSMUSG00000017697,ENSMUSG00000031103,ENSMUSG00000031264,ENSMUSG00000044206,ENSMUSG00000028581,ENSMUSG00000028599,ENSMUSG00000042228,ENSMUSG00000044303,ENSMUSG00000029816,ENSMUSG00000030365,ENSMUSG00000004266,ENSMUSG00000030830,ENSMUSG00000070369,ENSMUSG00000030577,ENSMUSG00000030798,ENSMUSG00000030579,ENSMUSG00000112148,…
GO:BP	regulation of cellular process	GO:0050794	FALSE	7.42e-20	19.1293	12715	476	339	25907	ENSMUSG00000026480,ENSMUSG00000025915,ENSMUSG00000016918,ENSMUSG00000026387,ENSMUSG00000045382,ENSMUSG00000052688,ENSMUSG00000066755,ENSMUSG00000026628,ENSMUSG00000026285,ENSMUSG00000059089,ENSMUSG00000058715,ENSMUSG00000026395,ENSMUSG00000015355,ENSMUSG00000026358,ENSMUSG00000037860,ENSMUSG00000073489,ENSMUSG00000090272,ENSMUSG00000038147,ENSMUSG00000048865,ENSMUSG00000026228,ENSMUSG00000037318,…
GO:BP	multicellular organismal process	GO:0032501	FALSE	8.45e-20	19.0729	8499	476	260	25907	ENSMUSG00000026480,ENSMUSG00000016918,ENSMUSG00000026387,ENSMUSG00000045382,ENSMUSG00000052688,ENSMUSG00000066755,ENSMUSG00000026285,ENSMUSG00000059089,ENSMUSG00000058715,ENSMUSG00000026395,ENSMUSG00000015355,ENSMUSG00000037860,ENSMUSG00000073489,ENSMUSG00000038147,ENSMUSG00000026228,ENSMUSG00000037318,ENSMUSG00000026177,ENSMUSG00000026175,ENSMUSG00000004709,ENSMUSG00000004707,ENSMUSG00000026222,…
GO:BP	leukocyte differentiation	GO:0002521	FALSE	1.22e-19	18.9153	666	476	58	25907	ENSMUSG00000066755,ENSMUSG00000058715,ENSMUSG00000026395,ENSMUSG00000004707,ENSMUSG00000002111,ENSMUSG00000060802,ENSMUSG00000017697,ENSMUSG00000031264,ENSMUSG00000031304,ENSMUSG00000027947,ENSMUSG00000028581,ENSMUSG00000028362,ENSMUSG00000036896,ENSMUSG00000042228,ENSMUSG00000044303,ENSMUSG00000004951,ENSMUSG00000030144,ENSMUSG00000030142,ENSMUSG00000053977,ENSMUSG00000039264,ENSMUSG00000029810,…
GO:BP	negative regulation of multicellular organismal process	GO:0051241	FALSE	1.29e-19	18.8901	1157	476	77	25907	ENSMUSG00000016918,ENSMUSG00000066755,ENSMUSG00000026285,ENSMUSG00000026395,ENSMUSG00000038147,ENSMUSG00000026177,ENSMUSG00000002111,ENSMUSG00000060802,ENSMUSG00000017697,ENSMUSG00000027661,ENSMUSG00000027322,ENSMUSG00000068129,ENSMUSG00000031103,ENSMUSG00000031264,ENSMUSG00000040522,ENSMUSG00000044206,ENSMUSG00000001131,ENSMUSG00000013707,ENSMUSG00000028581,ENSMUSG00000062585,ENSMUSG00000036896,…
GO:BP	negative regulation of biological process	GO:0048519	FALSE	1.33e-19	18.8777	5759	476	201	25907	ENSMUSG00000025915,ENSMUSG00000016918,ENSMUSG00000052688,ENSMUSG00000066755,ENSMUSG00000026628,ENSMUSG00000026285,ENSMUSG00000058715,ENSMUSG00000026395,ENSMUSG00000026358,ENSMUSG00000037860,ENSMUSG00000090272,ENSMUSG00000038147,ENSMUSG00000026228,ENSMUSG00000026177,ENSMUSG00000026175,ENSMUSG00000026222,ENSMUSG00000026380,ENSMUSG00000003283,ENSMUSG00000026668,ENSMUSG00000026676,ENSMUSG00000034738,…
GO:BP	cellular response to stimulus	GO:0051716	FALSE	1.61e-19	18.7934	8484	476	259	25907	ENSMUSG00000026480,ENSMUSG00000025915,ENSMUSG00000016918,ENSMUSG00000026387,ENSMUSG00000045382,ENSMUSG00000052688,ENSMUSG00000066755,ENSMUSG00000026628,ENSMUSG00000059089,ENSMUSG00000058715,ENSMUSG00000026395,ENSMUSG00000015355,ENSMUSG00000026358,ENSMUSG00000037860,ENSMUSG00000073489,ENSMUSG00000048865,ENSMUSG00000026228,ENSMUSG00000037318,ENSMUSG00000026177,ENSMUSG00000026175,ENSMUSG00000026222,…
GO:BP	positive regulation of signal transduction	GO:0009967	FALSE	1.97e-19	18.7061	1578	476	91	25907	ENSMUSG00000016918,ENSMUSG00000026387,ENSMUSG00000045382,ENSMUSG00000026628,ENSMUSG00000026395,ENSMUSG00000026228,ENSMUSG00000002111,ENSMUSG00000017697,ENSMUSG00000005087,ENSMUSG00000027661,ENSMUSG00000027514,ENSMUSG00000026814,ENSMUSG00000031264,ENSMUSG00000040522,ENSMUSG00000044583,ENSMUSG00000027995,ENSMUSG00000028031,ENSMUSG00000028270,ENSMUSG00000028195,ENSMUSG00000042613,ENSMUSG00000038642,…
GO:BP	regulation of cell adhesion	GO:0030155	FALSE	2e-19	18.6982	769	476	62	25907	ENSMUSG00000045382,ENSMUSG00000066755,ENSMUSG00000026285,ENSMUSG00000026395,ENSMUSG00000004709,ENSMUSG00000002111,ENSMUSG00000060802,ENSMUSG00000026786,ENSMUSG00000017697,ENSMUSG00000005087,ENSMUSG00000026832,ENSMUSG00000026981,ENSMUSG00000031385,ENSMUSG00000044206,ENSMUSG00000050232,ENSMUSG00000031304,ENSMUSG00000027750,ENSMUSG00000028195,ENSMUSG00000013707,ENSMUSG00000028581,ENSMUSG00000056529,…
HP	Abnormal immune system morphology	HP:0032251	FALSE	2.02e-19	18.6954	678	156	69	5228	ENSMUSG00000026480,ENSMUSG00000045382,ENSMUSG00000026285,ENSMUSG00000026656,ENSMUSG00000059089,ENSMUSG00000059498,ENSMUSG00000026395,ENSMUSG00000070034,ENSMUSG00000002111,ENSMUSG00000060802,ENSMUSG00000017697,ENSMUSG00000026814,ENSMUSG00000026981,ENSMUSG00000031103,ENSMUSG00000031264,ENSMUSG00000040522,ENSMUSG00000044583,ENSMUSG00000015340,ENSMUSG00000031304,ENSMUSG00000027947,ENSMUSG00000028599,…
GO:BP	immune response-regulating cell surface receptor signaling pathway	GO:0002768	FALSE	3.6e-19	18.4443	288	476	39	25907	ENSMUSG00000052688,ENSMUSG00000059089,ENSMUSG00000058715,ENSMUSG00000026395,ENSMUSG00000017697,ENSMUSG00000031264,ENSMUSG00000027995,ENSMUSG00000015947,ENSMUSG00000028581,ENSMUSG00000042228,ENSMUSG00000028459,ENSMUSG00000044827,ENSMUSG00000040751,ENSMUSG00000040552,ENSMUSG00000030144,ENSMUSG00000053044,ENSMUSG00000030142,ENSMUSG00000053977,ENSMUSG00000030365,ENSMUSG00000004266,ENSMUSG00000030577,…
WP	Microglia pathogen phagocytosis pathway	WP:WP3626	FALSE	6.67e-19	18.176	41	187	22	4533	ENSMUSG00000026480,ENSMUSG00000058715,ENSMUSG00000003283,ENSMUSG00000015340,ENSMUSG00000015947,ENSMUSG00000036905,ENSMUSG00000036896,ENSMUSG00000036887,ENSMUSG00000042228,ENSMUSG00000029622,ENSMUSG00000015950,ENSMUSG00000004266,ENSMUSG00000030579,ENSMUSG00000000290,ENSMUSG00000034330,ENSMUSG00000006519,ENSMUSG00000020573,ENSMUSG00000022488,ENSMUSG00000071715,ENSMUSG00000033220,ENSMUSG00000023992,…
GO:BP	regulation of cell migration	GO:0030334	FALSE	1.19e-18	17.9255	978	476	69	25907	ENSMUSG00000016918,ENSMUSG00000045382,ENSMUSG00000066755,ENSMUSG00000026395,ENSMUSG00000026175,ENSMUSG00000026222,ENSMUSG00000002111,ENSMUSG00000026728,ENSMUSG00000017697,ENSMUSG00000026822,ENSMUSG00000026814,ENSMUSG00000026981,ENSMUSG00000031385,ENSMUSG00000050232,ENSMUSG00000001131,ENSMUSG00000027750,ENSMUSG00000028195,ENSMUSG00000027907,ENSMUSG00000056529,ENSMUSG00000028583,ENSMUSG00000042228,…
GO:BP	regulation of lymphocyte activation	GO:0051249	FALSE	1.2e-18	17.9193	493	476	49	25907	ENSMUSG00000066755,ENSMUSG00000026285,ENSMUSG00000026395,ENSMUSG00000004709,ENSMUSG00000002111,ENSMUSG00000060802,ENSMUSG00000017697,ENSMUSG00000031264,ENSMUSG00000044206,ENSMUSG00000031304,ENSMUSG00000013707,ENSMUSG00000028581,ENSMUSG00000028599,ENSMUSG00000042228,ENSMUSG00000044303,ENSMUSG00000004951,ENSMUSG00000039264,ENSMUSG00000029816,ENSMUSG00000000693,ENSMUSG00000030365,ENSMUSG00000004266,…
GO:BP	regulation of signal transduction	GO:0009966	FALSE	2.14e-18	17.669	2940	476	129	25907	ENSMUSG00000025915,ENSMUSG00000016918,ENSMUSG00000026387,ENSMUSG00000045382,ENSMUSG00000052688,ENSMUSG00000026628,ENSMUSG00000026395,ENSMUSG00000026358,ENSMUSG00000037860,ENSMUSG00000026228,ENSMUSG00000026222,ENSMUSG00000026668,ENSMUSG00000026676,ENSMUSG00000002111,ENSMUSG00000017697,ENSMUSG00000005087,ENSMUSG00000027661,ENSMUSG00000027514,ENSMUSG00000026814,ENSMUSG00000026981,ENSMUSG00000033777,…
GO:BP	endocytosis	GO:0006897	FALSE	2.89e-18	17.5397	686	476	57	25907	ENSMUSG00000026480,ENSMUSG00000052688,ENSMUSG00000047180,ENSMUSG00000059089,ENSMUSG00000058715,ENSMUSG00000026395,ENSMUSG00000026177,ENSMUSG00000003283,ENSMUSG00000034738,ENSMUSG00000060802,ENSMUSG00000031264,ENSMUSG00000031304,ENSMUSG00000015947,ENSMUSG00000015243,ENSMUSG00000029484,ENSMUSG00000035273,ENSMUSG00000037411,ENSMUSG00000030047,ENSMUSG00000030342,ENSMUSG00000039013,ENSMUSG00000030830,…
GO:BP	phagocytosis	GO:0006909	FALSE	3.04e-18	17.517	221	476	34	25907	ENSMUSG00000026480,ENSMUSG00000052688,ENSMUSG00000058715,ENSMUSG00000026395,ENSMUSG00000026177,ENSMUSG00000003283,ENSMUSG00000031264,ENSMUSG00000031304,ENSMUSG00000015947,ENSMUSG00000015243,ENSMUSG00000029484,ENSMUSG00000030047,ENSMUSG00000030830,ENSMUSG00000048779,ENSMUSG00000030579,ENSMUSG00000000290,ENSMUSG00000004665,ENSMUSG00000019832,ENSMUSG00000034330,ENSMUSG00000025044,ENSMUSG00000041515,…
GO:BP	cell motility	GO:0048870	FALSE	3.25e-18	17.4886	1804	476	96	25907	ENSMUSG00000016918,ENSMUSG00000045382,ENSMUSG00000066755,ENSMUSG00000058715,ENSMUSG00000026395,ENSMUSG00000026228,ENSMUSG00000026175,ENSMUSG00000026222,ENSMUSG00000034738,ENSMUSG00000002111,ENSMUSG00000026728,ENSMUSG00000017697,ENSMUSG00000005087,ENSMUSG00000026822,ENSMUSG00000026814,ENSMUSG00000026981,ENSMUSG00000031385,ENSMUSG00000050232,ENSMUSG00000001131,ENSMUSG00000027750,ENSMUSG00000028195,…
HP	Abnormal leukocyte morphology	HP:0001881	FALSE	3.29e-18	17.4831	650	156	66	5228	ENSMUSG00000026480,ENSMUSG00000045382,ENSMUSG00000026285,ENSMUSG00000026656,ENSMUSG00000059089,ENSMUSG00000059498,ENSMUSG00000026395,ENSMUSG00000070034,ENSMUSG00000002111,ENSMUSG00000060802,ENSMUSG00000017697,ENSMUSG00000026981,ENSMUSG00000031103,ENSMUSG00000031264,ENSMUSG00000040522,ENSMUSG00000044583,ENSMUSG00000015340,ENSMUSG00000031304,ENSMUSG00000027947,ENSMUSG00000028599,ENSMUSG00000028859,…
HP	Abnormal cellular immune system morphology	HP:0010987	FALSE	3.29e-18	17.4831	650	156	66	5228	ENSMUSG00000026480,ENSMUSG00000045382,ENSMUSG00000026285,ENSMUSG00000026656,ENSMUSG00000059089,ENSMUSG00000059498,ENSMUSG00000026395,ENSMUSG00000070034,ENSMUSG00000002111,ENSMUSG00000060802,ENSMUSG00000017697,ENSMUSG00000026981,ENSMUSG00000031103,ENSMUSG00000031264,ENSMUSG00000040522,ENSMUSG00000044583,ENSMUSG00000015340,ENSMUSG00000031304,ENSMUSG00000027947,ENSMUSG00000028599,ENSMUSG00000028859,…
GO:BP	mononuclear cell proliferation	GO:0032943	FALSE	6.48e-18	17.1882	330	476	40	25907	ENSMUSG00000066755,ENSMUSG00000026395,ENSMUSG00000026177,ENSMUSG00000004709,ENSMUSG00000017697,ENSMUSG00000031103,ENSMUSG00000031264,ENSMUSG00000044206,ENSMUSG00000028581,ENSMUSG00000028599,ENSMUSG00000042228,ENSMUSG00000044303,ENSMUSG00000029816,ENSMUSG00000030365,ENSMUSG00000004266,ENSMUSG00000030830,ENSMUSG00000070369,ENSMUSG00000030577,ENSMUSG00000030798,ENSMUSG00000030579,ENSMUSG00000112148,…
GO:BP	positive regulation of signaling	GO:0023056	FALSE	7.38e-18	17.1317	1957	476	100	25907	ENSMUSG00000016918,ENSMUSG00000026387,ENSMUSG00000045382,ENSMUSG00000026628,ENSMUSG00000026395,ENSMUSG00000026228,ENSMUSG00000002111,ENSMUSG00000017697,ENSMUSG00000005087,ENSMUSG00000027661,ENSMUSG00000027514,ENSMUSG00000026814,ENSMUSG00000031264,ENSMUSG00000040522,ENSMUSG00000044583,ENSMUSG00000027995,ENSMUSG00000028031,ENSMUSG00000028270,ENSMUSG00000028195,ENSMUSG00000042613,ENSMUSG00000038642,…
REAC	Neutrophil degranulation	REAC:R-MMU-6798695	FALSE	1.66e-17	16.7803	500	277	61	8469	ENSMUSG00000059089,ENSMUSG00000058715,ENSMUSG00000026395,ENSMUSG00000073489,ENSMUSG00000090272,ENSMUSG00000026536,ENSMUSG00000026177,ENSMUSG00000060802,ENSMUSG00000026822,ENSMUSG00000026922,ENSMUSG00000016256,ENSMUSG00000015340,ENSMUSG00000040747,ENSMUSG00000038642,ENSMUSG00000027907,ENSMUSG00000056529,ENSMUSG00000028599,ENSMUSG00000028413,ENSMUSG00000064267,ENSMUSG00000035273,ENSMUSG00000040552,…
GO:BP	leukocyte chemotaxis	GO:0030595	FALSE	2.03e-17	16.6921	218	476	33	25907	ENSMUSG00000066755,ENSMUSG00000058715,ENSMUSG00000002111,ENSMUSG00000050232,ENSMUSG00000062585,ENSMUSG00000028859,ENSMUSG00000042228,ENSMUSG00000029304,ENSMUSG00000029082,ENSMUSG00000034855,ENSMUSG00000037411,ENSMUSG00000023078,ENSMUSG00000040552,ENSMUSG00000025701,ENSMUSG00000049130,ENSMUSG00000050335,ENSMUSG00000051212,ENSMUSG00000022015,ENSMUSG00000009185,ENSMUSG00000035042,ENSMUSG00000019122,…
GO:BP	regulation of interleukin-6 production	GO:0032675	FALSE	2.25e-17	16.6484	159	476	29	25907	ENSMUSG00000052688,ENSMUSG00000058715,ENSMUSG00000031103,ENSMUSG00000031264,ENSMUSG00000040522,ENSMUSG00000044583,ENSMUSG00000027995,ENSMUSG00000028195,ENSMUSG00000027947,ENSMUSG00000028581,ENSMUSG00000056529,ENSMUSG00000028864,ENSMUSG00000044827,ENSMUSG00000030341,ENSMUSG00000004266,ENSMUSG00000030921,ENSMUSG00000030579,ENSMUSG00000034330,ENSMUSG00000015568,ENSMUSG00000006519,ENSMUSG00000020399,…
GO:BP	interleukin-6 production	GO:0032635	FALSE	2.25e-17	16.6484	159	476	29	25907	ENSMUSG00000052688,ENSMUSG00000058715,ENSMUSG00000031103,ENSMUSG00000031264,ENSMUSG00000040522,ENSMUSG00000044583,ENSMUSG00000027995,ENSMUSG00000028195,ENSMUSG00000027947,ENSMUSG00000028581,ENSMUSG00000056529,ENSMUSG00000028864,ENSMUSG00000044827,ENSMUSG00000030341,ENSMUSG00000004266,ENSMUSG00000030921,ENSMUSG00000030579,ENSMUSG00000034330,ENSMUSG00000015568,ENSMUSG00000006519,ENSMUSG00000020399,…
GO:BP	regulation of signaling	GO:0023051	FALSE	2.28e-17	16.643	3558	476	143	25907	ENSMUSG00000025915,ENSMUSG00000016918,ENSMUSG00000026387,ENSMUSG00000045382,ENSMUSG00000052688,ENSMUSG00000026628,ENSMUSG00000026395,ENSMUSG00000026358,ENSMUSG00000037860,ENSMUSG00000026228,ENSMUSG00000026222,ENSMUSG00000026668,ENSMUSG00000026676,ENSMUSG00000002111,ENSMUSG00000017697,ENSMUSG00000005087,ENSMUSG00000027661,ENSMUSG00000027514,ENSMUSG00000026814,ENSMUSG00000026981,ENSMUSG00000033777,…
GO:BP	myeloid leukocyte migration	GO:0097529	FALSE	2.35e-17	16.6285	219	476	33	25907	ENSMUSG00000066755,ENSMUSG00000058715,ENSMUSG00000002111,ENSMUSG00000028859,ENSMUSG00000042228,ENSMUSG00000028413,ENSMUSG00000029304,ENSMUSG00000029082,ENSMUSG00000034855,ENSMUSG00000037411,ENSMUSG00000023078,ENSMUSG00000040552,ENSMUSG00000030342,ENSMUSG00000049130,ENSMUSG00000004665,ENSMUSG00000050335,ENSMUSG00000022015,ENSMUSG00000009185,ENSMUSG00000035042,ENSMUSG00000019122,ENSMUSG00000018927,…
GO:BP	lymphocyte proliferation	GO:0046651	FALSE	2.38e-17	16.6235	323	476	39	25907	ENSMUSG00000066755,ENSMUSG00000026395,ENSMUSG00000026177,ENSMUSG00000004709,ENSMUSG00000017697,ENSMUSG00000031103,ENSMUSG00000031264,ENSMUSG00000044206,ENSMUSG00000028581,ENSMUSG00000028599,ENSMUSG00000042228,ENSMUSG00000044303,ENSMUSG00000029816,ENSMUSG00000030365,ENSMUSG00000004266,ENSMUSG00000030830,ENSMUSG00000070369,ENSMUSG00000030577,ENSMUSG00000030798,ENSMUSG00000030579,ENSMUSG00000112148,…
GO:BP	response to virus	GO:0009615	FALSE	2.45e-17	16.6105	381	476	42	25907	ENSMUSG00000026395,ENSMUSG00000037860,ENSMUSG00000026822,ENSMUSG00000027514,ENSMUSG00000033777,ENSMUSG00000040522,ENSMUSG00000044583,ENSMUSG00000027995,ENSMUSG00000028270,ENSMUSG00000034855,ENSMUSG00000066861,ENSMUSG00000052776,ENSMUSG00000004951,ENSMUSG00000043279,ENSMUSG00000029561,ENSMUSG00000053977,ENSMUSG00000029771,ENSMUSG00000030107,ENSMUSG00000040613,ENSMUSG00000030789,ENSMUSG00000025498,…
GO:BP	positive regulation of cell communication	GO:0010647	FALSE	2.5e-17	16.6023	1957	476	99	25907	ENSMUSG00000016918,ENSMUSG00000026387,ENSMUSG00000045382,ENSMUSG00000026628,ENSMUSG00000026395,ENSMUSG00000026228,ENSMUSG00000002111,ENSMUSG00000017697,ENSMUSG00000005087,ENSMUSG00000027661,ENSMUSG00000027514,ENSMUSG00000026814,ENSMUSG00000031264,ENSMUSG00000040522,ENSMUSG00000044583,ENSMUSG00000027995,ENSMUSG00000028031,ENSMUSG00000028270,ENSMUSG00000028195,ENSMUSG00000042613,ENSMUSG00000038642,…
GO:BP	regulation of cell motility	GO:2000145	FALSE	2.56e-17	16.591	1034	476	69	25907	ENSMUSG00000016918,ENSMUSG00000045382,ENSMUSG00000066755,ENSMUSG00000026395,ENSMUSG00000026175,ENSMUSG00000026222,ENSMUSG00000002111,ENSMUSG00000026728,ENSMUSG00000017697,ENSMUSG00000026822,ENSMUSG00000026814,ENSMUSG00000026981,ENSMUSG00000031385,ENSMUSG00000050232,ENSMUSG00000001131,ENSMUSG00000027750,ENSMUSG00000028195,ENSMUSG00000027907,ENSMUSG00000056529,ENSMUSG00000028583,ENSMUSG00000042228,…
GO:CC	phagocytic vesicle	GO:0045335	FALSE	2.6e-17	16.5848	126	494	26	26207	ENSMUSG00000052688,ENSMUSG00000026177,ENSMUSG00000026728,ENSMUSG00000060802,ENSMUSG00000044583,ENSMUSG00000015340,ENSMUSG00000027995,ENSMUSG00000038642,ENSMUSG00000015243,ENSMUSG00000044827,ENSMUSG00000029484,ENSMUSG00000064267,ENSMUSG00000030142,ENSMUSG00000019832,ENSMUSG00000004626,ENSMUSG00000017774,ENSMUSG00000057135,ENSMUSG00000052160,ENSMUSG00000022443,ENSMUSG00000061232,ENSMUSG00000073411,…
WP	Tyrobp causal network in microglia	WP:WP3625	FALSE	2.75e-17	16.561	58	187	24	4533	ENSMUSG00000026480,ENSMUSG00000026358,ENSMUSG00000038147,ENSMUSG00000026786,ENSMUSG00000031103,ENSMUSG00000036896,ENSMUSG00000028599,ENSMUSG00000029304,ENSMUSG00000070780,ENSMUSG00000056737,ENSMUSG00000000693,ENSMUSG00000001918,ENSMUSG00000030789,ENSMUSG00000035004,ENSMUSG00000030798,ENSMUSG00000030579,ENSMUSG00000000290,ENSMUSG00000000958,ENSMUSG00000034947,ENSMUSG00000020120,ENSMUSG00000022488,…
GO:BP	regulation of leukocyte mediated immunity	GO:0002703	FALSE	3.05e-17	16.5156	271	476	36	25907	ENSMUSG00000026285,ENSMUSG00000058715,ENSMUSG00000026395,ENSMUSG00000038147,ENSMUSG00000002111,ENSMUSG00000060802,ENSMUSG00000031264,ENSMUSG00000015947,ENSMUSG00000056529,ENSMUSG00000028599,ENSMUSG00000042228,ENSMUSG00000039264,ENSMUSG00000079298,ENSMUSG00000004266,ENSMUSG00000030579,ENSMUSG00000002147,ENSMUSG00000053219,ENSMUSG00000034330,ENSMUSG00000046718,ENSMUSG00000004626,ENSMUSG00000032691,…
GO:BP	regulation of multicellular organismal development	GO:2000026	FALSE	3.29e-17	16.4824	1543	476	86	25907	ENSMUSG00000016918,ENSMUSG00000045382,ENSMUSG00000052688,ENSMUSG00000066755,ENSMUSG00000026395,ENSMUSG00000026222,ENSMUSG00000002111,ENSMUSG00000026728,ENSMUSG00000060802,ENSMUSG00000017697,ENSMUSG00000026814,ENSMUSG00000068129,ENSMUSG00000031385,ENSMUSG00000050232,ENSMUSG00000015340,ENSMUSG00000031304,ENSMUSG00000027995,ENSMUSG00000028195,ENSMUSG00000036896,ENSMUSG00000028599,ENSMUSG00000028859,…
GO:BP	chemotaxis	GO:0006935	FALSE	4.93e-17	16.3069	450	476	45	25907	ENSMUSG00000045382,ENSMUSG00000066755,ENSMUSG00000058715,ENSMUSG00000002111,ENSMUSG00000031385,ENSMUSG00000050232,ENSMUSG00000028195,ENSMUSG00000056529,ENSMUSG00000062585,ENSMUSG00000028859,ENSMUSG00000042228,ENSMUSG00000029304,ENSMUSG00000028864,ENSMUSG00000029082,ENSMUSG00000034855,ENSMUSG00000004951,ENSMUSG00000037411,ENSMUSG00000023078,ENSMUSG00000040552,ENSMUSG00000025701,ENSMUSG00000040026,…
GO:BP	regulation of cell-cell adhesion	GO:0022407	FALSE	5.67e-17	16.2462	473	476	46	25907	ENSMUSG00000066755,ENSMUSG00000026285,ENSMUSG00000026395,ENSMUSG00000004709,ENSMUSG00000002111,ENSMUSG00000060802,ENSMUSG00000017697,ENSMUSG00000005087,ENSMUSG00000026981,ENSMUSG00000044206,ENSMUSG00000031304,ENSMUSG00000013707,ENSMUSG00000028581,ENSMUSG00000056529,ENSMUSG00000028583,ENSMUSG00000042228,ENSMUSG00000044303,ENSMUSG00000004951,ENSMUSG00000023078,ENSMUSG00000039264,ENSMUSG00000029816,…
GO:BP	taxis	GO:0042330	FALSE	5.89e-17	16.2302	452	476	45	25907	ENSMUSG00000045382,ENSMUSG00000066755,ENSMUSG00000058715,ENSMUSG00000002111,ENSMUSG00000031385,ENSMUSG00000050232,ENSMUSG00000028195,ENSMUSG00000056529,ENSMUSG00000062585,ENSMUSG00000028859,ENSMUSG00000042228,ENSMUSG00000029304,ENSMUSG00000028864,ENSMUSG00000029082,ENSMUSG00000034855,ENSMUSG00000004951,ENSMUSG00000037411,ENSMUSG00000023078,ENSMUSG00000040552,ENSMUSG00000025701,ENSMUSG00000040026,…
GO:BP	regulation of cell communication	GO:0010646	FALSE	6.65e-17	16.1773	3560	476	142	25907	ENSMUSG00000025915,ENSMUSG00000016918,ENSMUSG00000026387,ENSMUSG00000045382,ENSMUSG00000052688,ENSMUSG00000026628,ENSMUSG00000026395,ENSMUSG00000026358,ENSMUSG00000037860,ENSMUSG00000026228,ENSMUSG00000026222,ENSMUSG00000026668,ENSMUSG00000026676,ENSMUSG00000002111,ENSMUSG00000017697,ENSMUSG00000005087,ENSMUSG00000027661,ENSMUSG00000027514,ENSMUSG00000026814,ENSMUSG00000026981,ENSMUSG00000033777,…
GO:BP	regulation of locomotion	GO:0040012	FALSE	6.84e-17	16.1651	1081	476	70	25907	ENSMUSG00000016918,ENSMUSG00000045382,ENSMUSG00000066755,ENSMUSG00000026395,ENSMUSG00000026175,ENSMUSG00000026222,ENSMUSG00000002111,ENSMUSG00000026728,ENSMUSG00000017697,ENSMUSG00000026822,ENSMUSG00000026814,ENSMUSG00000026981,ENSMUSG00000031385,ENSMUSG00000050232,ENSMUSG00000001131,ENSMUSG00000027750,ENSMUSG00000028195,ENSMUSG00000027907,ENSMUSG00000056529,ENSMUSG00000028583,ENSMUSG00000042228,…
GO:BP	innate immune response-activating signaling pathway	GO:0002758	FALSE	7.73e-17	16.112	261	476	35	25907	ENSMUSG00000052688,ENSMUSG00000037860,ENSMUSG00000037318,ENSMUSG00000033777,ENSMUSG00000048621,ENSMUSG00000031264,ENSMUSG00000040522,ENSMUSG00000044583,ENSMUSG00000027995,ENSMUSG00000028270,ENSMUSG00000042228,ENSMUSG00000044827,ENSMUSG00000030142,ENSMUSG00000025498,ENSMUSG00000030921,ENSMUSG00000030579,ENSMUSG00000037921,ENSMUSG00000034330,ENSMUSG00000006519,ENSMUSG00000025888,ENSMUSG00000033538,…
GO:BP	leukocyte cell-cell adhesion	GO:0007159	FALSE	9.63e-17	16.0162	395	476	42	25907	ENSMUSG00000066755,ENSMUSG00000026285,ENSMUSG00000026395,ENSMUSG00000004709,ENSMUSG00000060802,ENSMUSG00000017697,ENSMUSG00000005087,ENSMUSG00000044206,ENSMUSG00000031304,ENSMUSG00000013707,ENSMUSG00000028581,ENSMUSG00000056529,ENSMUSG00000044303,ENSMUSG00000004951,ENSMUSG00000039264,ENSMUSG00000029816,ENSMUSG00000030162,ENSMUSG00000025701,ENSMUSG00000000693,ENSMUSG00000004266,ENSMUSG00000030830,…
GO:BP	negative regulation of cellular process	GO:0048523	FALSE	9.78e-17	16.0096	5540	476	189	25907	ENSMUSG00000025915,ENSMUSG00000016918,ENSMUSG00000052688,ENSMUSG00000066755,ENSMUSG00000026628,ENSMUSG00000026285,ENSMUSG00000058715,ENSMUSG00000026395,ENSMUSG00000026358,ENSMUSG00000037860,ENSMUSG00000090272,ENSMUSG00000038147,ENSMUSG00000026228,ENSMUSG00000026177,ENSMUSG00000026175,ENSMUSG00000026222,ENSMUSG00000026380,ENSMUSG00000003283,ENSMUSG00000026668,ENSMUSG00000026676,ENSMUSG00000034738,…
GO:BP	cell population proliferation	GO:0008283	FALSE	1.19e-16	15.9242	2103	476	102	25907	ENSMUSG00000016918,ENSMUSG00000066755,ENSMUSG00000026628,ENSMUSG00000026395,ENSMUSG00000026228,ENSMUSG00000026177,ENSMUSG00000004709,ENSMUSG00000003283,ENSMUSG00000026728,ENSMUSG00000060802,ENSMUSG00000017697,ENSMUSG00000031385,ENSMUSG00000031103,ENSMUSG00000031264,ENSMUSG00000044206,ENSMUSG00000050232,ENSMUSG00000001131,ENSMUSG00000027995,ENSMUSG00000028195,ENSMUSG00000042613,ENSMUSG00000038393,…
GO:BP	regulation of leukocyte proliferation	GO:0070663	FALSE	1.32e-16	15.8792	248	476	34	25907	ENSMUSG00000066755,ENSMUSG00000026395,ENSMUSG00000004709,ENSMUSG00000017697,ENSMUSG00000031264,ENSMUSG00000044206,ENSMUSG00000028581,ENSMUSG00000028599,ENSMUSG00000042228,ENSMUSG00000044303,ENSMUSG00000029816,ENSMUSG00000030365,ENSMUSG00000004266,ENSMUSG00000030830,ENSMUSG00000030577,ENSMUSG00000030798,ENSMUSG00000030579,ENSMUSG00000002147,ENSMUSG00000004665,ENSMUSG00000050335,ENSMUSG00000051212,…
GO:BP	import into cell	GO:0098657	FALSE	1.32e-16	15.8791	900	476	63	25907	ENSMUSG00000026480,ENSMUSG00000052688,ENSMUSG00000047180,ENSMUSG00000059089,ENSMUSG00000058715,ENSMUSG00000026395,ENSMUSG00000026177,ENSMUSG00000003283,ENSMUSG00000034738,ENSMUSG00000060802,ENSMUSG00000026822,ENSMUSG00000027661,ENSMUSG00000031264,ENSMUSG00000031304,ENSMUSG00000015947,ENSMUSG00000028327,ENSMUSG00000015243,ENSMUSG00000029484,ENSMUSG00000035273,ENSMUSG00000037411,ENSMUSG00000030047,…
GO:BP	pattern recognition receptor signaling pathway	GO:0002221	FALSE	1.71e-16	15.7666	250	476	34	25907	ENSMUSG00000052688,ENSMUSG00000037860,ENSMUSG00000037318,ENSMUSG00000033777,ENSMUSG00000048621,ENSMUSG00000031264,ENSMUSG00000040522,ENSMUSG00000044583,ENSMUSG00000027995,ENSMUSG00000028270,ENSMUSG00000042228,ENSMUSG00000044827,ENSMUSG00000030142,ENSMUSG00000025498,ENSMUSG00000030921,ENSMUSG00000037921,ENSMUSG00000034330,ENSMUSG00000006519,ENSMUSG00000025888,ENSMUSG00000033538,ENSMUSG00000032691,…
GO:MF	signaling receptor binding	GO:0005102	FALSE	2.48e-16	15.6058	1555	463	86	24018	ENSMUSG00000066755,ENSMUSG00000026395,ENSMUSG00000004709,ENSMUSG00000003283,ENSMUSG00000026814,ENSMUSG00000026981,ENSMUSG00000001131,ENSMUSG00000027995,ENSMUSG00000028031,ENSMUSG00000027863,ENSMUSG00000028195,ENSMUSG00000015947,ENSMUSG00000027947,ENSMUSG00000004891,ENSMUSG00000028362,ENSMUSG00000028583,ENSMUSG00000042228,ENSMUSG00000015243,ENSMUSG00000029304,ENSMUSG00000028864,ENSMUSG00000034855,…
GO:BP	positive regulation of immune effector process	GO:0002699	FALSE	2.68e-16	15.5726	289	476	36	25907	ENSMUSG00000058715,ENSMUSG00000026395,ENSMUSG00000002111,ENSMUSG00000060802,ENSMUSG00000031264,ENSMUSG00000044583,ENSMUSG00000015947,ENSMUSG00000028581,ENSMUSG00000056529,ENSMUSG00000039264,ENSMUSG00000029771,ENSMUSG00000004266,ENSMUSG00000030798,ENSMUSG00000030579,ENSMUSG00000112148,ENSMUSG00000002147,ENSMUSG00000053219,ENSMUSG00000037921,ENSMUSG00000034330,ENSMUSG00000004626,ENSMUSG00000025888,…
GO:BP	immune response-activating cell surface receptor signaling pathway	GO:0002429	FALSE	3.4e-16	15.4686	273	476	35	25907	ENSMUSG00000052688,ENSMUSG00000058715,ENSMUSG00000026395,ENSMUSG00000017697,ENSMUSG00000031264,ENSMUSG00000027995,ENSMUSG00000028581,ENSMUSG00000042228,ENSMUSG00000028459,ENSMUSG00000044827,ENSMUSG00000040751,ENSMUSG00000040552,ENSMUSG00000053044,ENSMUSG00000053977,ENSMUSG00000030365,ENSMUSG00000004266,ENSMUSG00000030577,ENSMUSG00000049130,ENSMUSG00000030579,ENSMUSG00000034330,ENSMUSG00000006519,…
GO:BP	cell chemotaxis	GO:0060326	FALSE	4.43e-16	15.3538	312	476	37	25907	ENSMUSG00000066755,ENSMUSG00000058715,ENSMUSG00000002111,ENSMUSG00000031385,ENSMUSG00000050232,ENSMUSG00000062585,ENSMUSG00000028859,ENSMUSG00000042228,ENSMUSG00000029304,ENSMUSG00000028864,ENSMUSG00000029082,ENSMUSG00000034855,ENSMUSG00000004951,ENSMUSG00000037411,ENSMUSG00000023078,ENSMUSG00000040552,ENSMUSG00000025701,ENSMUSG00000040026,ENSMUSG00000049130,ENSMUSG00000050335,ENSMUSG00000051212,…
GO:CC	cellular anatomical structure	GO:0110165	FALSE	5.19e-16	15.2847	22821	494	484	26207	ENSMUSG00000026480,ENSMUSG00000025915,ENSMUSG00000016918,ENSMUSG00000026387,ENSMUSG00000050777,ENSMUSG00000045382,ENSMUSG00000004552,ENSMUSG00000052688,ENSMUSG00000066755,ENSMUSG00000026628,ENSMUSG00000047180,ENSMUSG00000026285,ENSMUSG00000026656,ENSMUSG00000059089,ENSMUSG00000059498,ENSMUSG00000058715,ENSMUSG00000026395,ENSMUSG00000026315,ENSMUSG00000038179,ENSMUSG00000015355,ENSMUSG00000026548,…
GO:BP	regulation of developmental process	GO:0050793	FALSE	6.12e-16	15.2132	2689	476	117	25907	ENSMUSG00000016918,ENSMUSG00000045382,ENSMUSG00000052688,ENSMUSG00000066755,ENSMUSG00000026285,ENSMUSG00000026395,ENSMUSG00000073489,ENSMUSG00000026175,ENSMUSG00000026222,ENSMUSG00000003283,ENSMUSG00000026668,ENSMUSG00000026676,ENSMUSG00000002111,ENSMUSG00000026728,ENSMUSG00000060802,ENSMUSG00000017697,ENSMUSG00000005087,ENSMUSG00000026822,ENSMUSG00000026814,ENSMUSG00000068129,ENSMUSG00000031385,…
GO:BP	positive regulation of metabolic process	GO:0009893	FALSE	6.69e-16	15.1743	3493	476	138	25907	ENSMUSG00000016918,ENSMUSG00000026387,ENSMUSG00000052688,ENSMUSG00000026628,ENSMUSG00000058715,ENSMUSG00000026395,ENSMUSG00000037860,ENSMUSG00000026228,ENSMUSG00000037318,ENSMUSG00000026177,ENSMUSG00000004707,ENSMUSG00000026380,ENSMUSG00000026676,ENSMUSG00000002111,ENSMUSG00000026728,ENSMUSG00000060802,ENSMUSG00000005087,ENSMUSG00000026822,ENSMUSG00000027661,ENSMUSG00000026922,ENSMUSG00000026814,…
GO:BP	positive regulation of biosynthetic process	GO:0009891	FALSE	7.72e-16	15.1123	2697	476	117	25907	ENSMUSG00000016918,ENSMUSG00000052688,ENSMUSG00000026628,ENSMUSG00000058715,ENSMUSG00000026395,ENSMUSG00000037860,ENSMUSG00000026228,ENSMUSG00000037318,ENSMUSG00000026177,ENSMUSG00000004707,ENSMUSG00000026380,ENSMUSG00000026676,ENSMUSG00000002111,ENSMUSG00000026728,ENSMUSG00000060802,ENSMUSG00000026822,ENSMUSG00000027661,ENSMUSG00000026922,ENSMUSG00000026814,ENSMUSG00000031103,ENSMUSG00000031264,…
GO:BP	intracellular signal transduction	GO:0035556	FALSE	8.12e-16	15.0905	2810	476	120	25907	ENSMUSG00000025915,ENSMUSG00000026387,ENSMUSG00000045382,ENSMUSG00000052688,ENSMUSG00000026628,ENSMUSG00000026395,ENSMUSG00000037860,ENSMUSG00000073489,ENSMUSG00000026228,ENSMUSG00000037318,ENSMUSG00000003283,ENSMUSG00000026668,ENSMUSG00000002111,ENSMUSG00000017697,ENSMUSG00000005087,ENSMUSG00000026814,ENSMUSG00000033777,ENSMUSG00000002007,ENSMUSG00000031264,ENSMUSG00000031382,ENSMUSG00000040522,…
GO:BP	anatomical structure development	GO:0048856	FALSE	8.85e-16	15.0533	6280	476	203	25907	ENSMUSG00000016918,ENSMUSG00000045382,ENSMUSG00000052688,ENSMUSG00000066755,ENSMUSG00000026628,ENSMUSG00000026285,ENSMUSG00000058715,ENSMUSG00000026395,ENSMUSG00000026547,ENSMUSG00000037860,ENSMUSG00000073489,ENSMUSG00000026228,ENSMUSG00000026175,ENSMUSG00000004707,ENSMUSG00000026222,ENSMUSG00000090124,ENSMUSG00000026380,ENSMUSG00000026418,ENSMUSG00000003283,ENSMUSG00000026668,ENSMUSG00000002111,…
GO:BP	cell-cell adhesion	GO:0098609	FALSE	9.19e-16	15.0369	908	476	62	25907	ENSMUSG00000066755,ENSMUSG00000026285,ENSMUSG00000026395,ENSMUSG00000026315,ENSMUSG00000004709,ENSMUSG00000002111,ENSMUSG00000060802,ENSMUSG00000017697,ENSMUSG00000005087,ENSMUSG00000026981,ENSMUSG00000031385,ENSMUSG00000044206,ENSMUSG00000031304,ENSMUSG00000027863,ENSMUSG00000028195,ENSMUSG00000013707,ENSMUSG00000028581,ENSMUSG00000056529,ENSMUSG00000006219,ENSMUSG00000028583,ENSMUSG00000042228,…
GO:BP	defense response to virus	GO:0051607	FALSE	1.04e-15	14.983	301	476	36	25907	ENSMUSG00000026395,ENSMUSG00000037860,ENSMUSG00000027514,ENSMUSG00000040522,ENSMUSG00000044583,ENSMUSG00000027995,ENSMUSG00000028270,ENSMUSG00000034855,ENSMUSG00000066861,ENSMUSG00000052776,ENSMUSG00000043279,ENSMUSG00000029561,ENSMUSG00000053977,ENSMUSG00000029771,ENSMUSG00000030107,ENSMUSG00000040613,ENSMUSG00000030789,ENSMUSG00000025498,ENSMUSG00000060591,ENSMUSG00000025492,ENSMUSG00000030798,…
GO:BP	positive regulation of cell migration	GO:0030335	FALSE	1.12e-15	14.9521	579	476	49	25907	ENSMUSG00000045382,ENSMUSG00000066755,ENSMUSG00000026395,ENSMUSG00000026175,ENSMUSG00000002111,ENSMUSG00000026728,ENSMUSG00000026822,ENSMUSG00000027750,ENSMUSG00000028195,ENSMUSG00000027907,ENSMUSG00000056529,ENSMUSG00000028583,ENSMUSG00000042228,ENSMUSG00000028864,ENSMUSG00000034855,ENSMUSG00000029484,ENSMUSG00000004951,ENSMUSG00000037411,ENSMUSG00000023078,ENSMUSG00000040552,ENSMUSG00000029816,…
GO:BP	regulation of mononuclear cell proliferation	GO:0032944	FALSE	1.22e-15	14.9153	231	476	32	25907	ENSMUSG00000066755,ENSMUSG00000026395,ENSMUSG00000004709,ENSMUSG00000017697,ENSMUSG00000031264,ENSMUSG00000044206,ENSMUSG00000028581,ENSMUSG00000028599,ENSMUSG00000042228,ENSMUSG00000044303,ENSMUSG00000029816,ENSMUSG00000030365,ENSMUSG00000004266,ENSMUSG00000030830,ENSMUSG00000030577,ENSMUSG00000030798,ENSMUSG00000030579,ENSMUSG00000004665,ENSMUSG00000050335,ENSMUSG00000051212,ENSMUSG00000032440,…
GO:BP	positive regulation of macromolecule biosynthetic process	GO:0010557	FALSE	1.42e-15	14.8482	2571	476	113	25907	ENSMUSG00000016918,ENSMUSG00000052688,ENSMUSG00000026628,ENSMUSG00000058715,ENSMUSG00000026395,ENSMUSG00000037860,ENSMUSG00000026228,ENSMUSG00000037318,ENSMUSG00000026177,ENSMUSG00000004707,ENSMUSG00000026380,ENSMUSG00000002111,ENSMUSG00000026728,ENSMUSG00000060802,ENSMUSG00000026822,ENSMUSG00000027661,ENSMUSG00000026922,ENSMUSG00000026814,ENSMUSG00000031103,ENSMUSG00000031264,ENSMUSG00000040522,…
GO:BP	regulation of cell population proliferation	GO:0042127	FALSE	1.43e-15	14.8455	1736	476	89	25907	ENSMUSG00000016918,ENSMUSG00000066755,ENSMUSG00000026628,ENSMUSG00000026395,ENSMUSG00000026228,ENSMUSG00000004709,ENSMUSG00000003283,ENSMUSG00000026728,ENSMUSG00000060802,ENSMUSG00000017697,ENSMUSG00000031385,ENSMUSG00000031264,ENSMUSG00000044206,ENSMUSG00000050232,ENSMUSG00000001131,ENSMUSG00000027995,ENSMUSG00000028195,ENSMUSG00000042613,ENSMUSG00000038393,ENSMUSG00000027947,ENSMUSG00000027907,…
GO:BP	tumor necrosis factor production	GO:0032640	FALSE	2.5e-15	14.6015	172	476	28	25907	ENSMUSG00000058715,ENSMUSG00000026395,ENSMUSG00000031103,ENSMUSG00000031264,ENSMUSG00000015340,ENSMUSG00000027995,ENSMUSG00000027863,ENSMUSG00000028195,ENSMUSG00000056529,ENSMUSG00000044827,ENSMUSG00000004951,ENSMUSG00000029816,ENSMUSG00000030341,ENSMUSG00000004266,ENSMUSG00000030921,ENSMUSG00000030579,ENSMUSG00000034330,ENSMUSG00000015568,ENSMUSG00000006519,ENSMUSG00000020399,ENSMUSG00000034947,…
GO:BP	regulation of tumor necrosis factor production	GO:0032680	FALSE	2.5e-15	14.6015	172	476	28	25907	ENSMUSG00000058715,ENSMUSG00000026395,ENSMUSG00000031103,ENSMUSG00000031264,ENSMUSG00000015340,ENSMUSG00000027995,ENSMUSG00000027863,ENSMUSG00000028195,ENSMUSG00000056529,ENSMUSG00000044827,ENSMUSG00000004951,ENSMUSG00000029816,ENSMUSG00000030341,ENSMUSG00000004266,ENSMUSG00000030921,ENSMUSG00000030579,ENSMUSG00000034330,ENSMUSG00000015568,ENSMUSG00000006519,ENSMUSG00000020399,ENSMUSG00000034947,…
GO:BP	tumor necrosis factor superfamily cytokine production	GO:0071706	FALSE	4.03e-15	14.3949	175	476	28	25907	ENSMUSG00000058715,ENSMUSG00000026395,ENSMUSG00000031103,ENSMUSG00000031264,ENSMUSG00000015340,ENSMUSG00000027995,ENSMUSG00000027863,ENSMUSG00000028195,ENSMUSG00000056529,ENSMUSG00000044827,ENSMUSG00000004951,ENSMUSG00000029816,ENSMUSG00000030341,ENSMUSG00000004266,ENSMUSG00000030921,ENSMUSG00000030579,ENSMUSG00000034330,ENSMUSG00000015568,ENSMUSG00000006519,ENSMUSG00000020399,ENSMUSG00000034947,…
GO:BP	regulation of tumor necrosis factor superfamily cytokine production	GO:1903555	FALSE	4.03e-15	14.3949	175	476	28	25907	ENSMUSG00000058715,ENSMUSG00000026395,ENSMUSG00000031103,ENSMUSG00000031264,ENSMUSG00000015340,ENSMUSG00000027995,ENSMUSG00000027863,ENSMUSG00000028195,ENSMUSG00000056529,ENSMUSG00000044827,ENSMUSG00000004951,ENSMUSG00000029816,ENSMUSG00000030341,ENSMUSG00000004266,ENSMUSG00000030921,ENSMUSG00000030579,ENSMUSG00000034330,ENSMUSG00000015568,ENSMUSG00000006519,ENSMUSG00000020399,ENSMUSG00000034947,…
GO:BP	positive regulation of locomotion	GO:0040017	FALSE	4.44e-15	14.3522	623	476	50	25907	ENSMUSG00000045382,ENSMUSG00000066755,ENSMUSG00000026395,ENSMUSG00000026175,ENSMUSG00000002111,ENSMUSG00000026728,ENSMUSG00000026822,ENSMUSG00000050232,ENSMUSG00000027750,ENSMUSG00000028195,ENSMUSG00000027907,ENSMUSG00000056529,ENSMUSG00000028583,ENSMUSG00000042228,ENSMUSG00000028864,ENSMUSG00000034855,ENSMUSG00000029484,ENSMUSG00000004951,ENSMUSG00000037411,ENSMUSG00000023078,ENSMUSG00000040552,…
GO:BP	intracellular signaling cassette	GO:0141124	FALSE	5.44e-15	14.2644	1773	476	89	25907	ENSMUSG00000026387,ENSMUSG00000045382,ENSMUSG00000026628,ENSMUSG00000026395,ENSMUSG00000037860,ENSMUSG00000026228,ENSMUSG00000026668,ENSMUSG00000002111,ENSMUSG00000017697,ENSMUSG00000005087,ENSMUSG00000026814,ENSMUSG00000033777,ENSMUSG00000040522,ENSMUSG00000044583,ENSMUSG00000050232,ENSMUSG00000027995,ENSMUSG00000028195,ENSMUSG00000036853,ENSMUSG00000028581,ENSMUSG00000028583,ENSMUSG00000042228,…
GO:BP	regulation of lymphocyte proliferation	GO:0050670	FALSE	5.82e-15	14.2348	226	476	31	25907	ENSMUSG00000066755,ENSMUSG00000026395,ENSMUSG00000004709,ENSMUSG00000017697,ENSMUSG00000031264,ENSMUSG00000044206,ENSMUSG00000028581,ENSMUSG00000028599,ENSMUSG00000042228,ENSMUSG00000044303,ENSMUSG00000029816,ENSMUSG00000030365,ENSMUSG00000004266,ENSMUSG00000030830,ENSMUSG00000030577,ENSMUSG00000030798,ENSMUSG00000030579,ENSMUSG00000050335,ENSMUSG00000051212,ENSMUSG00000032440,ENSMUSG00000020399,…
GO:BP	regulation of leukocyte cell-cell adhesion	GO:1903037	FALSE	5.96e-15	14.2249	357	476	38	25907	ENSMUSG00000066755,ENSMUSG00000026285,ENSMUSG00000026395,ENSMUSG00000004709,ENSMUSG00000060802,ENSMUSG00000017697,ENSMUSG00000005087,ENSMUSG00000044206,ENSMUSG00000031304,ENSMUSG00000013707,ENSMUSG00000028581,ENSMUSG00000056529,ENSMUSG00000044303,ENSMUSG00000004951,ENSMUSG00000039264,ENSMUSG00000029816,ENSMUSG00000025701,ENSMUSG00000000693,ENSMUSG00000004266,ENSMUSG00000030830,ENSMUSG00000030798,…
HP	Abnormality of skin physiology	HP:0011122	FALSE	6.25e-15	14.2044	600	156	59	5228	ENSMUSG00000026480,ENSMUSG00000026285,ENSMUSG00000026656,ENSMUSG00000059089,ENSMUSG00000059498,ENSMUSG00000026395,ENSMUSG00000070034,ENSMUSG00000002111,ENSMUSG00000017697,ENSMUSG00000026981,ENSMUSG00000031103,ENSMUSG00000031264,ENSMUSG00000040522,ENSMUSG00000044583,ENSMUSG00000015340,ENSMUSG00000031304,ENSMUSG00000027947,ENSMUSG00000036905,ENSMUSG00000036896,ENSMUSG00000028599,ENSMUSG00000042228,…
HP	Abnormality of blood and blood-forming tissues	HP:0001871	FALSE	6.75e-15	14.1708	1524	156	97	5228	ENSMUSG00000026480,ENSMUSG00000045382,ENSMUSG00000026285,ENSMUSG00000026656,ENSMUSG00000059089,ENSMUSG00000059498,ENSMUSG00000026395,ENSMUSG00000070034,ENSMUSG00000003283,ENSMUSG00000002111,ENSMUSG00000060802,ENSMUSG00000017697,ENSMUSG00000027661,ENSMUSG00000026814,ENSMUSG00000026981,ENSMUSG00000031103,ENSMUSG00000031264,ENSMUSG00000031138,ENSMUSG00000040522,ENSMUSG00000044583,ENSMUSG00000015340,…
GO:BP	response to chemical	GO:0042221	FALSE	6.84e-15	14.1651	5397	476	181	25907	ENSMUSG00000026480,ENSMUSG00000045382,ENSMUSG00000052688,ENSMUSG00000066755,ENSMUSG00000059089,ENSMUSG00000058715,ENSMUSG00000026395,ENSMUSG00000037860,ENSMUSG00000037849,ENSMUSG00000073491,ENSMUSG00000043263,ENSMUSG00000073490,ENSMUSG00000073489,ENSMUSG00000090272,ENSMUSG00000026536,ENSMUSG00000026228,ENSMUSG00000026177,ENSMUSG00000090124,ENSMUSG00000026676,ENSMUSG00000002111,ENSMUSG00000026728,…
GO:BP	positive regulation of cell motility	GO:2000147	FALSE	6.85e-15	14.1645	605	476	49	25907	ENSMUSG00000045382,ENSMUSG00000066755,ENSMUSG00000026395,ENSMUSG00000026175,ENSMUSG00000002111,ENSMUSG00000026728,ENSMUSG00000026822,ENSMUSG00000027750,ENSMUSG00000028195,ENSMUSG00000027907,ENSMUSG00000056529,ENSMUSG00000028583,ENSMUSG00000042228,ENSMUSG00000028864,ENSMUSG00000034855,ENSMUSG00000029484,ENSMUSG00000004951,ENSMUSG00000037411,ENSMUSG00000023078,ENSMUSG00000040552,ENSMUSG00000029816,…
GO:MF	binding	GO:0005488	FALSE	1.12e-14	13.9492	16291	463	393	24018	ENSMUSG00000026480,ENSMUSG00000025915,ENSMUSG00000016918,ENSMUSG00000026387,ENSMUSG00000045382,ENSMUSG00000004552,ENSMUSG00000052688,ENSMUSG00000066755,ENSMUSG00000026628,ENSMUSG00000047180,ENSMUSG00000026285,ENSMUSG00000059089,ENSMUSG00000058715,ENSMUSG00000026395,ENSMUSG00000015355,ENSMUSG00000026358,ENSMUSG00000026547,ENSMUSG00000037860,ENSMUSG00000037849,ENSMUSG00000073491,ENSMUSG00000043263,…
GO:BP	T cell proliferation	GO:0042098	FALSE	1.45e-14	13.8398	216	476	30	25907	ENSMUSG00000066755,ENSMUSG00000026395,ENSMUSG00000026177,ENSMUSG00000004709,ENSMUSG00000031103,ENSMUSG00000044206,ENSMUSG00000028581,ENSMUSG00000028599,ENSMUSG00000044303,ENSMUSG00000029816,ENSMUSG00000030365,ENSMUSG00000004266,ENSMUSG00000030830,ENSMUSG00000070369,ENSMUSG00000030798,ENSMUSG00000112148,ENSMUSG00000050335,ENSMUSG00000032440,ENSMUSG00000020143,ENSMUSG00000020399,ENSMUSG00000072620,…
GO:BP	mononuclear cell differentiation	GO:1903131	FALSE	1.69e-14	13.771	546	476	46	25907	ENSMUSG00000066755,ENSMUSG00000058715,ENSMUSG00000026395,ENSMUSG00000004707,ENSMUSG00000002111,ENSMUSG00000060802,ENSMUSG00000017697,ENSMUSG00000031264,ENSMUSG00000031304,ENSMUSG00000027947,ENSMUSG00000028581,ENSMUSG00000028362,ENSMUSG00000036896,ENSMUSG00000042228,ENSMUSG00000044303,ENSMUSG00000004951,ENSMUSG00000030144,ENSMUSG00000030142,ENSMUSG00000053977,ENSMUSG00000039264,ENSMUSG00000029810,…
GO:BP	defense response to bacterium	GO:0042742	FALSE	1.75e-14	13.7578	348	476	37	25907	ENSMUSG00000058715,ENSMUSG00000026177,ENSMUSG00000003283,ENSMUSG00000026822,ENSMUSG00000027995,ENSMUSG00000028268,ENSMUSG00000028270,ENSMUSG00000015947,ENSMUSG00000028362,ENSMUSG00000034438,ENSMUSG00000029484,ENSMUSG00000015950,ENSMUSG00000037411,ENSMUSG00000023078,ENSMUSG00000030144,ENSMUSG00000030142,ENSMUSG00000030341,ENSMUSG00000049130,ENSMUSG00000069516,ENSMUSG00000041515,ENSMUSG00000006519,…
GO:BP	response to interferon-beta	GO:0035456	FALSE	1.89e-14	13.7227	58	476	18	25907	ENSMUSG00000037860,ENSMUSG00000037849,ENSMUSG00000073491,ENSMUSG00000043263,ENSMUSG00000073490,ENSMUSG00000073489,ENSMUSG00000090272,ENSMUSG00000026536,ENSMUSG00000028268,ENSMUSG00000028270,ENSMUSG00000060591,ENSMUSG00000025492,ENSMUSG00000046718,ENSMUSG00000058163,ENSMUSG00000078920,ENSMUSG00000073555,ENSMUSG00000090942,ENSMUSG00000034459
GO:BP	positive regulation of macromolecule metabolic process	GO:0010604	FALSE	3.01e-14	13.521	3174	476	126	25907	ENSMUSG00000016918,ENSMUSG00000052688,ENSMUSG00000026628,ENSMUSG00000058715,ENSMUSG00000026395,ENSMUSG00000037860,ENSMUSG00000026228,ENSMUSG00000037318,ENSMUSG00000026177,ENSMUSG00000004707,ENSMUSG00000026380,ENSMUSG00000002111,ENSMUSG00000026728,ENSMUSG00000060802,ENSMUSG00000005087,ENSMUSG00000026822,ENSMUSG00000027661,ENSMUSG00000026922,ENSMUSG00000026814,ENSMUSG00000031103,ENSMUSG00000031264,…
GO:BP	negative regulation of cell activation	GO:0050866	FALSE	3.57e-14	13.4478	206	476	29	25907	ENSMUSG00000066755,ENSMUSG00000026285,ENSMUSG00000038147,ENSMUSG00000068129,ENSMUSG00000031264,ENSMUSG00000044206,ENSMUSG00000013707,ENSMUSG00000028581,ENSMUSG00000062585,ENSMUSG00000042228,ENSMUSG00000044303,ENSMUSG00000004951,ENSMUSG00000039264,ENSMUSG00000029816,ENSMUSG00000000693,ENSMUSG00000030342,ENSMUSG00000004266,ENSMUSG00000002985,ENSMUSG00000030798,ENSMUSG00000030579,ENSMUSG00000112148,…
HP	Abnormal lymph node morphology	HP:0002733	FALSE	4.28e-14	13.3691	271	156	39	5228	ENSMUSG00000026480,ENSMUSG00000045382,ENSMUSG00000026285,ENSMUSG00000026656,ENSMUSG00000059089,ENSMUSG00000059498,ENSMUSG00000026395,ENSMUSG00000070034,ENSMUSG00000017697,ENSMUSG00000031264,ENSMUSG00000040522,ENSMUSG00000044583,ENSMUSG00000015340,ENSMUSG00000031304,ENSMUSG00000028599,ENSMUSG00000015243,ENSMUSG00000029304,ENSMUSG00000029622,ENSMUSG00000054520,ENSMUSG00000015950,ENSMUSG00000029771,…
GO:BP	myeloid cell activation involved in immune response	GO:0002275	FALSE	4.79e-14	13.3198	105	476	22	25907	ENSMUSG00000058715,ENSMUSG00000038147,ENSMUSG00000002111,ENSMUSG00000031264,ENSMUSG00000056529,ENSMUSG00000042228,ENSMUSG00000029484,ENSMUSG00000040751,ENSMUSG00000004266,ENSMUSG00000030579,ENSMUSG00000112148,ENSMUSG00000034330,ENSMUSG00000004626,ENSMUSG00000020143,ENSMUSG00000020399,ENSMUSG00000010358,ENSMUSG00000034579,ENSMUSG00000040528,ENSMUSG00000000982,ENSMUSG00000034708,ENSMUSG00000033220,…
GO:BP	cell death	GO:0008219	FALSE	5.32e-14	13.2743	2081	476	96	25907	ENSMUSG00000026480,ENSMUSG00000025915,ENSMUSG00000016918,ENSMUSG00000045382,ENSMUSG00000026628,ENSMUSG00000026285,ENSMUSG00000058715,ENSMUSG00000026395,ENSMUSG00000073489,ENSMUSG00000026228,ENSMUSG00000026175,ENSMUSG00000070034,ENSMUSG00000026222,ENSMUSG00000003283,ENSMUSG00000002111,ENSMUSG00000017697,ENSMUSG00000005087,ENSMUSG00000026822,ENSMUSG00000027514,ENSMUSG00000026981,ENSMUSG00000031264,…
GO:BP	programmed cell death	GO:0012501	FALSE	5.32e-14	13.2743	2081	476	96	25907	ENSMUSG00000026480,ENSMUSG00000025915,ENSMUSG00000016918,ENSMUSG00000045382,ENSMUSG00000026628,ENSMUSG00000026285,ENSMUSG00000058715,ENSMUSG00000026395,ENSMUSG00000073489,ENSMUSG00000026228,ENSMUSG00000026175,ENSMUSG00000070034,ENSMUSG00000026222,ENSMUSG00000003283,ENSMUSG00000002111,ENSMUSG00000017697,ENSMUSG00000005087,ENSMUSG00000026822,ENSMUSG00000027514,ENSMUSG00000026981,ENSMUSG00000031264,…
GO:BP	granulocyte chemotaxis	GO:0071621	FALSE	6.01e-14	13.221	119	476	23	25907	ENSMUSG00000066755,ENSMUSG00000058715,ENSMUSG00000028859,ENSMUSG00000029304,ENSMUSG00000029082,ENSMUSG00000034855,ENSMUSG00000023078,ENSMUSG00000040552,ENSMUSG00000049130,ENSMUSG00000050335,ENSMUSG00000009185,ENSMUSG00000035042,ENSMUSG00000019122,ENSMUSG00000018927,ENSMUSG00000000982,ENSMUSG00000018930,ENSMUSG00000035385,ENSMUSG00000035352,ENSMUSG00000022488,ENSMUSG00000033220,ENSMUSG00000034116,…
GO:BP	regulation of T cell activation	GO:0050863	FALSE	7.71e-14	13.1129	364	476	37	25907	ENSMUSG00000066755,ENSMUSG00000026285,ENSMUSG00000026395,ENSMUSG00000004709,ENSMUSG00000060802,ENSMUSG00000017697,ENSMUSG00000044206,ENSMUSG00000031304,ENSMUSG00000013707,ENSMUSG00000028581,ENSMUSG00000028599,ENSMUSG00000044303,ENSMUSG00000004951,ENSMUSG00000039264,ENSMUSG00000029816,ENSMUSG00000000693,ENSMUSG00000030365,ENSMUSG00000004266,ENSMUSG00000030830,ENSMUSG00000030798,ENSMUSG00000050335,…
GO:CC	endocytic vesicle	GO:0030139	FALSE	8.66e-14	13.0626	222	494	29	26207	ENSMUSG00000052688,ENSMUSG00000026177,ENSMUSG00000026728,ENSMUSG00000060802,ENSMUSG00000044583,ENSMUSG00000015340,ENSMUSG00000027995,ENSMUSG00000038642,ENSMUSG00000028859,ENSMUSG00000015243,ENSMUSG00000044827,ENSMUSG00000029484,ENSMUSG00000064267,ENSMUSG00000030142,ENSMUSG00000074364,ENSMUSG00000019832,ENSMUSG00000004626,ENSMUSG00000017774,ENSMUSG00000057135,ENSMUSG00000035385,ENSMUSG00000052160,…
GO:BP	mononuclear cell migration	GO:0071674	FALSE	1.31e-13	12.8826	199	476	28	25907	ENSMUSG00000066755,ENSMUSG00000002111,ENSMUSG00000050232,ENSMUSG00000042228,ENSMUSG00000028413,ENSMUSG00000034855,ENSMUSG00000037411,ENSMUSG00000023078,ENSMUSG00000040552,ENSMUSG00000025701,ENSMUSG00000030342,ENSMUSG00000030830,ENSMUSG00000049130,ENSMUSG00000004665,ENSMUSG00000050335,ENSMUSG00000051212,ENSMUSG00000022015,ENSMUSG00000037405,ENSMUSG00000035042,ENSMUSG00000000982,ENSMUSG00000035385,…
GO:BP	response to molecule of bacterial origin	GO:0002237	FALSE	1.46e-13	12.8358	459	476	41	25907	ENSMUSG00000026480,ENSMUSG00000059089,ENSMUSG00000026177,ENSMUSG00000002111,ENSMUSG00000026728,ENSMUSG00000060802,ENSMUSG00000031264,ENSMUSG00000027995,ENSMUSG00000028268,ENSMUSG00000028270,ENSMUSG00000056529,ENSMUSG00000062585,ENSMUSG00000028599,ENSMUSG00000042228,ENSMUSG00000015243,ENSMUSG00000034855,ENSMUSG00000044827,ENSMUSG00000037411,ENSMUSG00000023078,ENSMUSG00000029771,ENSMUSG00000030790,…
HP	Abnormal leukocyte count	HP:0011893	FALSE	1.47e-13	12.8313	521	156	53	5228	ENSMUSG00000045382,ENSMUSG00000026285,ENSMUSG00000026656,ENSMUSG00000059089,ENSMUSG00000059498,ENSMUSG00000026395,ENSMUSG00000070034,ENSMUSG00000002111,ENSMUSG00000060802,ENSMUSG00000017697,ENSMUSG00000026981,ENSMUSG00000031103,ENSMUSG00000031264,ENSMUSG00000040522,ENSMUSG00000044583,ENSMUSG00000031304,ENSMUSG00000027947,ENSMUSG00000028599,ENSMUSG00000028859,ENSMUSG00000042228,ENSMUSG00000029304,…
GO:BP	anatomical structure formation involved in morphogenesis	GO:0048646	FALSE	2.47e-13	12.6077	1230	476	69	25907	ENSMUSG00000016918,ENSMUSG00000045382,ENSMUSG00000026222,ENSMUSG00000017697,ENSMUSG00000026814,ENSMUSG00000050232,ENSMUSG00000015340,ENSMUSG00000027995,ENSMUSG00000027800,ENSMUSG00000028195,ENSMUSG00000040747,ENSMUSG00000028583,ENSMUSG00000028859,ENSMUSG00000028413,ENSMUSG00000028864,ENSMUSG00000034855,ENSMUSG00000029484,ENSMUSG00000004951,ENSMUSG00000035273,ENSMUSG00000037411,ENSMUSG00000040552,…
GO:BP	developmental process	GO:0032502	FALSE	2.48e-13	12.6059	6873	476	209	25907	ENSMUSG00000016918,ENSMUSG00000045382,ENSMUSG00000052688,ENSMUSG00000066755,ENSMUSG00000026628,ENSMUSG00000026285,ENSMUSG00000058715,ENSMUSG00000026395,ENSMUSG00000026547,ENSMUSG00000037860,ENSMUSG00000073489,ENSMUSG00000026228,ENSMUSG00000026175,ENSMUSG00000004707,ENSMUSG00000026222,ENSMUSG00000090124,ENSMUSG00000026380,ENSMUSG00000026418,ENSMUSG00000003283,ENSMUSG00000026668,ENSMUSG00000026676,…
HP	Inflammatory abnormality of the skin	HP:0011123	FALSE	2.9e-13	12.5369	529	156	53	5228	ENSMUSG00000026480,ENSMUSG00000026285,ENSMUSG00000026656,ENSMUSG00000059089,ENSMUSG00000059498,ENSMUSG00000026395,ENSMUSG00000070034,ENSMUSG00000002111,ENSMUSG00000017697,ENSMUSG00000026981,ENSMUSG00000031103,ENSMUSG00000031264,ENSMUSG00000040522,ENSMUSG00000044583,ENSMUSG00000015340,ENSMUSG00000031304,ENSMUSG00000027947,ENSMUSG00000036905,ENSMUSG00000036896,ENSMUSG00000028599,ENSMUSG00000042228,…
GO:BP	positive regulation of tumor necrosis factor production	GO:0032760	FALSE	3.03e-13	12.5185	101	476	21	25907	ENSMUSG00000058715,ENSMUSG00000026395,ENSMUSG00000031264,ENSMUSG00000015340,ENSMUSG00000027863,ENSMUSG00000028195,ENSMUSG00000056529,ENSMUSG00000044827,ENSMUSG00000004951,ENSMUSG00000030341,ENSMUSG00000030579,ENSMUSG00000034330,ENSMUSG00000015568,ENSMUSG00000006519,ENSMUSG00000020399,ENSMUSG00000034947,ENSMUSG00000000982,ENSMUSG00000018930,ENSMUSG00000035385,ENSMUSG00000024621,ENSMUSG00000051439
GO:BP	regulation of programmed cell death	GO:0043067	FALSE	3.07e-13	12.513	1654	476	82	25907	ENSMUSG00000026480,ENSMUSG00000025915,ENSMUSG00000045382,ENSMUSG00000026628,ENSMUSG00000026285,ENSMUSG00000058715,ENSMUSG00000026395,ENSMUSG00000026228,ENSMUSG00000070034,ENSMUSG00000026222,ENSMUSG00000003283,ENSMUSG00000017697,ENSMUSG00000005087,ENSMUSG00000026822,ENSMUSG00000027514,ENSMUSG00000026981,ENSMUSG00000009670,ENSMUSG00000050232,ENSMUSG00000001131,ENSMUSG00000028195,ENSMUSG00000013707,…
HP	Abnormality of the lymphatic system	HP:0100763	FALSE	3.14e-13	12.5036	801	156	66	5228	ENSMUSG00000026480,ENSMUSG00000045382,ENSMUSG00000026285,ENSMUSG00000026656,ENSMUSG00000059089,ENSMUSG00000059498,ENSMUSG00000026395,ENSMUSG00000070034,ENSMUSG00000003283,ENSMUSG00000017697,ENSMUSG00000026922,ENSMUSG00000026981,ENSMUSG00000031264,ENSMUSG00000040522,ENSMUSG00000044583,ENSMUSG00000015340,ENSMUSG00000031304,ENSMUSG00000028551,ENSMUSG00000028583,ENSMUSG00000028599,ENSMUSG00000028859,…
HP	Splenomegaly	HP:0001744	FALSE	3.48e-13	12.4582	512	156	52	5228	ENSMUSG00000026480,ENSMUSG00000026285,ENSMUSG00000026656,ENSMUSG00000059498,ENSMUSG00000026395,ENSMUSG00000070034,ENSMUSG00000003283,ENSMUSG00000017697,ENSMUSG00000026922,ENSMUSG00000026981,ENSMUSG00000040522,ENSMUSG00000015340,ENSMUSG00000031304,ENSMUSG00000028599,ENSMUSG00000028859,ENSMUSG00000042228,ENSMUSG00000028413,ENSMUSG00000015243,ENSMUSG00000066861,ENSMUSG00000052776,ENSMUSG00000015950,…
GO:BP	cell killing	GO:0001906	FALSE	3.74e-13	12.4269	207	476	28	25907	ENSMUSG00000059089,ENSMUSG00000026395,ENSMUSG00000002111,ENSMUSG00000060802,ENSMUSG00000027863,ENSMUSG00000028268,ENSMUSG00000028270,ENSMUSG00000015947,ENSMUSG00000015950,ENSMUSG00000039264,ENSMUSG00000079298,ENSMUSG00000004266,ENSMUSG00000030560,ENSMUSG00000030579,ENSMUSG00000069516,ENSMUSG00000053219,ENSMUSG00000004626,ENSMUSG00000032359,ENSMUSG00000020399,ENSMUSG00000035385,ENSMUSG00000022488,…
HP	Abnormality of humoral immunity	HP:0005368	FALSE	3.79e-13	12.4219	369	156	44	5228	ENSMUSG00000045382,ENSMUSG00000026285,ENSMUSG00000026656,ENSMUSG00000059089,ENSMUSG00000059498,ENSMUSG00000026395,ENSMUSG00000070034,ENSMUSG00000002111,ENSMUSG00000060802,ENSMUSG00000017697,ENSMUSG00000031264,ENSMUSG00000040522,ENSMUSG00000044583,ENSMUSG00000031304,ENSMUSG00000027947,ENSMUSG00000036905,ENSMUSG00000036896,ENSMUSG00000036887,ENSMUSG00000028599,ENSMUSG00000042228,ENSMUSG00000029304,…
GO:BP	positive regulation of tumor necrosis factor superfamily cytokine production	GO:1903557	FALSE	4.63e-13	12.3341	103	476	21	25907	ENSMUSG00000058715,ENSMUSG00000026395,ENSMUSG00000031264,ENSMUSG00000015340,ENSMUSG00000027863,ENSMUSG00000028195,ENSMUSG00000056529,ENSMUSG00000044827,ENSMUSG00000004951,ENSMUSG00000030341,ENSMUSG00000030579,ENSMUSG00000034330,ENSMUSG00000015568,ENSMUSG00000006519,ENSMUSG00000020399,ENSMUSG00000034947,ENSMUSG00000000982,ENSMUSG00000018930,ENSMUSG00000035385,ENSMUSG00000024621,ENSMUSG00000051439
GO:BP	cellular response to interferon-beta	GO:0035458	FALSE	7.29e-13	12.1372	50	476	16	25907	ENSMUSG00000037860,ENSMUSG00000037849,ENSMUSG00000073491,ENSMUSG00000043263,ENSMUSG00000073490,ENSMUSG00000073489,ENSMUSG00000090272,ENSMUSG00000026536,ENSMUSG00000028268,ENSMUSG00000028270,ENSMUSG00000060591,ENSMUSG00000058163,ENSMUSG00000078920,ENSMUSG00000073555,ENSMUSG00000090942,ENSMUSG00000034459
GO:BP	leukocyte mediated cytotoxicity	GO:0001909	FALSE	9.66e-13	12.0148	149	476	24	25907	ENSMUSG00000059089,ENSMUSG00000026395,ENSMUSG00000002111,ENSMUSG00000060802,ENSMUSG00000027863,ENSMUSG00000015947,ENSMUSG00000015950,ENSMUSG00000039264,ENSMUSG00000079298,ENSMUSG00000004266,ENSMUSG00000030560,ENSMUSG00000030579,ENSMUSG00000053219,ENSMUSG00000004626,ENSMUSG00000032359,ENSMUSG00000020399,ENSMUSG00000035385,ENSMUSG00000022488,ENSMUSG00000034116,ENSMUSG00000061232,ENSMUSG00000073411,…
GO:BP	vesicle-mediated transport	GO:0016192	FALSE	1.09e-12	11.9638	1524	476	77	25907	ENSMUSG00000026480,ENSMUSG00000052688,ENSMUSG00000047180,ENSMUSG00000059089,ENSMUSG00000058715,ENSMUSG00000026395,ENSMUSG00000038147,ENSMUSG00000026177,ENSMUSG00000003283,ENSMUSG00000034738,ENSMUSG00000002111,ENSMUSG00000060802,ENSMUSG00000031264,ENSMUSG00000031304,ENSMUSG00000015947,ENSMUSG00000028581,ENSMUSG00000056529,ENSMUSG00000042228,ENSMUSG00000015243,ENSMUSG00000029484,ENSMUSG00000040751,…
GO:BP	regulation of adaptive immune response	GO:0002819	FALSE	1.16e-12	11.9359	234	476	29	25907	ENSMUSG00000066755,ENSMUSG00000026285,ENSMUSG00000058715,ENSMUSG00000026395,ENSMUSG00000026177,ENSMUSG00000060802,ENSMUSG00000017697,ENSMUSG00000031264,ENSMUSG00000015947,ENSMUSG00000028599,ENSMUSG00000039264,ENSMUSG00000000693,ENSMUSG00000004266,ENSMUSG00000025498,ENSMUSG00000002147,ENSMUSG00000053219,ENSMUSG00000032691,ENSMUSG00000020399,ENSMUSG00000020641,ENSMUSG00000068105,ENSMUSG00000022488,…
GO:BP	transport	GO:0006810	FALSE	1.4e-12	11.8535	4364	476	151	25907	ENSMUSG00000026480,ENSMUSG00000026387,ENSMUSG00000050777,ENSMUSG00000045382,ENSMUSG00000052688,ENSMUSG00000047180,ENSMUSG00000059089,ENSMUSG00000058715,ENSMUSG00000026395,ENSMUSG00000038147,ENSMUSG00000026228,ENSMUSG00000026177,ENSMUSG00000026222,ENSMUSG00000003283,ENSMUSG00000034738,ENSMUSG00000002111,ENSMUSG00000060802,ENSMUSG00000017697,ENSMUSG00000026822,ENSMUSG00000027661,ENSMUSG00000026814,…
GO:BP	apoptotic process	GO:0006915	FALSE	1.6e-12	11.7962	2015	476	91	25907	ENSMUSG00000026480,ENSMUSG00000025915,ENSMUSG00000016918,ENSMUSG00000026628,ENSMUSG00000026285,ENSMUSG00000058715,ENSMUSG00000026395,ENSMUSG00000073489,ENSMUSG00000026228,ENSMUSG00000026175,ENSMUSG00000070034,ENSMUSG00000026222,ENSMUSG00000003283,ENSMUSG00000002111,ENSMUSG00000017697,ENSMUSG00000005087,ENSMUSG00000026822,ENSMUSG00000027514,ENSMUSG00000026981,ENSMUSG00000031264,ENSMUSG00000009670,…
GO:CC	vesicle	GO:0031982	FALSE	2.06e-12	11.6862	2207	494	96	26207	ENSMUSG00000026480,ENSMUSG00000025915,ENSMUSG00000045382,ENSMUSG00000004552,ENSMUSG00000052688,ENSMUSG00000047180,ENSMUSG00000026177,ENSMUSG00000003283,ENSMUSG00000034738,ENSMUSG00000026728,ENSMUSG00000060802,ENSMUSG00000017697,ENSMUSG00000026822,ENSMUSG00000035778,ENSMUSG00000026832,ENSMUSG00000068129,ENSMUSG00000016256,ENSMUSG00000026981,ENSMUSG00000033777,ENSMUSG00000031264,ENSMUSG00000040522,…
GO:BP	cellular response to biotic stimulus	GO:0071216	FALSE	2.28e-12	11.6426	339	476	34	25907	ENSMUSG00000059089,ENSMUSG00000002111,ENSMUSG00000026728,ENSMUSG00000031264,ENSMUSG00000027995,ENSMUSG00000028268,ENSMUSG00000028270,ENSMUSG00000038393,ENSMUSG00000056529,ENSMUSG00000028599,ENSMUSG00000042228,ENSMUSG00000035551,ENSMUSG00000015243,ENSMUSG00000034855,ENSMUSG00000044827,ENSMUSG00000037411,ENSMUSG00000023078,ENSMUSG00000079293,ENSMUSG00000112148,ENSMUSG00000034330,ENSMUSG00000041515,…
GO:BP	negative regulation of leukocyte activation	GO:0002695	FALSE	2.3e-12	11.6377	187	476	26	25907	ENSMUSG00000066755,ENSMUSG00000026285,ENSMUSG00000038147,ENSMUSG00000068129,ENSMUSG00000031264,ENSMUSG00000044206,ENSMUSG00000013707,ENSMUSG00000028581,ENSMUSG00000062585,ENSMUSG00000042228,ENSMUSG00000044303,ENSMUSG00000004951,ENSMUSG00000039264,ENSMUSG00000029816,ENSMUSG00000000693,ENSMUSG00000004266,ENSMUSG00000030798,ENSMUSG00000030579,ENSMUSG00000112148,ENSMUSG00000050335,ENSMUSG00000020399,…
HP	Abnormality of the immune system	HP:0002715	FALSE	2.59e-12	11.5863	2161	156	113	5228	ENSMUSG00000026480,ENSMUSG00000045382,ENSMUSG00000026285,ENSMUSG00000026656,ENSMUSG00000059089,ENSMUSG00000059498,ENSMUSG00000026395,ENSMUSG00000026177,ENSMUSG00000004709,ENSMUSG00000070034,ENSMUSG00000003283,ENSMUSG00000002111,ENSMUSG00000060802,ENSMUSG00000017697,ENSMUSG00000027661,ENSMUSG00000026922,ENSMUSG00000026866,ENSMUSG00000026814,ENSMUSG00000026981,ENSMUSG00000031103,ENSMUSG00000031264,…
GO:BP	regulation of leukocyte migration	GO:0002685	FALSE	2.65e-12	11.5767	223	476	28	25907	ENSMUSG00000066755,ENSMUSG00000002111,ENSMUSG00000017697,ENSMUSG00000050232,ENSMUSG00000056529,ENSMUSG00000042228,ENSMUSG00000029082,ENSMUSG00000034855,ENSMUSG00000037411,ENSMUSG00000023078,ENSMUSG00000040552,ENSMUSG00000030342,ENSMUSG00000049130,ENSMUSG00000004665,ENSMUSG00000050335,ENSMUSG00000037405,ENSMUSG00000035042,ENSMUSG00000000982,ENSMUSG00000035385,ENSMUSG00000035352,ENSMUSG00000022488,…
GO:BP	positive regulation of cell activation	GO:0050867	FALSE	3.7e-12	11.432	366	476	35	25907	ENSMUSG00000026395,ENSMUSG00000004709,ENSMUSG00000002111,ENSMUSG00000060802,ENSMUSG00000017697,ENSMUSG00000031264,ENSMUSG00000031304,ENSMUSG00000028583,ENSMUSG00000030144,ENSMUSG00000039264,ENSMUSG00000041301,ENSMUSG00000030560,ENSMUSG00000030830,ENSMUSG00000034957,ENSMUSG00000030579,ENSMUSG00000002147,ENSMUSG00000051212,ENSMUSG00000022015,ENSMUSG00000032440,ENSMUSG00000032691,ENSMUSG00000020399,…
GO:BP	granulocyte migration	GO:0097530	FALSE	4.8e-12	11.3184	144	476	23	25907	ENSMUSG00000066755,ENSMUSG00000058715,ENSMUSG00000028859,ENSMUSG00000029304,ENSMUSG00000029082,ENSMUSG00000034855,ENSMUSG00000023078,ENSMUSG00000040552,ENSMUSG00000049130,ENSMUSG00000050335,ENSMUSG00000009185,ENSMUSG00000035042,ENSMUSG00000019122,ENSMUSG00000018927,ENSMUSG00000000982,ENSMUSG00000018930,ENSMUSG00000035385,ENSMUSG00000035352,ENSMUSG00000022488,ENSMUSG00000033220,ENSMUSG00000034116,…
HP	Abnormal leukocyte physiology	HP:0033796	FALSE	4.88e-12	11.3115	360	156	42	5228	ENSMUSG00000026480,ENSMUSG00000045382,ENSMUSG00000026285,ENSMUSG00000059089,ENSMUSG00000026395,ENSMUSG00000070034,ENSMUSG00000002111,ENSMUSG00000060802,ENSMUSG00000017697,ENSMUSG00000031264,ENSMUSG00000040522,ENSMUSG00000015340,ENSMUSG00000031304,ENSMUSG00000027947,ENSMUSG00000028599,ENSMUSG00000042228,ENSMUSG00000066861,ENSMUSG00000052776,ENSMUSG00000015950,ENSMUSG00000029771,ENSMUSG00000047735,…
GO:BP	regulation of angiogenesis	GO:0045765	TRUE	5.4e-12	11.2678	307	476	32	25907	ENSMUSG00000016918,ENSMUSG00000045382,ENSMUSG00000026222,ENSMUSG00000026814,ENSMUSG00000050232,ENSMUSG00000015340,ENSMUSG00000028864,ENSMUSG00000034855,ENSMUSG00000029484,ENSMUSG00000004951,ENSMUSG00000037411,ENSMUSG00000040552,ENSMUSG00000000628,ENSMUSG00000025701,ENSMUSG00000030341,ENSMUSG00000004266,ENSMUSG00000030790,ENSMUSG00000030789,ENSMUSG00000049130,ENSMUSG00000000290,ENSMUSG00000042286,…
GO:BP	regulation of apoptotic process	GO:0042981	FALSE	6.26e-12	11.2035	1608	476	78	25907	ENSMUSG00000026480,ENSMUSG00000025915,ENSMUSG00000026628,ENSMUSG00000026285,ENSMUSG00000058715,ENSMUSG00000026395,ENSMUSG00000026228,ENSMUSG00000070034,ENSMUSG00000026222,ENSMUSG00000003283,ENSMUSG00000017697,ENSMUSG00000005087,ENSMUSG00000026822,ENSMUSG00000027514,ENSMUSG00000026981,ENSMUSG00000009670,ENSMUSG00000050232,ENSMUSG00000001131,ENSMUSG00000028195,ENSMUSG00000013707,ENSMUSG00000038642,…
GO:BP	lymphocyte activation involved in immune response	GO:0002285	FALSE	9.24e-12	11.0343	234	476	28	25907	ENSMUSG00000066755,ENSMUSG00000059089,ENSMUSG00000058715,ENSMUSG00000026395,ENSMUSG00000026177,ENSMUSG00000004709,ENSMUSG00000004707,ENSMUSG00000002111,ENSMUSG00000026786,ENSMUSG00000017697,ENSMUSG00000027947,ENSMUSG00000030144,ENSMUSG00000030142,ENSMUSG00000000693,ENSMUSG00000030830,ENSMUSG00000030579,ENSMUSG00000112148,ENSMUSG00000002147,ENSMUSG00000034330,ENSMUSG00000041515,ENSMUSG00000051212,…
GO:BP	positive regulation of intracellular signal transduction	GO:1902533	FALSE	9.54e-12	11.0204	1103	476	62	25907	ENSMUSG00000026387,ENSMUSG00000026395,ENSMUSG00000026228,ENSMUSG00000002111,ENSMUSG00000017697,ENSMUSG00000005087,ENSMUSG00000026814,ENSMUSG00000031264,ENSMUSG00000040522,ENSMUSG00000044583,ENSMUSG00000027995,ENSMUSG00000028270,ENSMUSG00000028581,ENSMUSG00000042228,ENSMUSG00000044303,ENSMUSG00000028864,ENSMUSG00000035273,ENSMUSG00000015950,ENSMUSG00000043279,ENSMUSG00000030144,ENSMUSG00000053977,…
GO:BP	regulation of vasculature development	GO:1901342	FALSE	1.03e-11	10.989	314	476	32	25907	ENSMUSG00000016918,ENSMUSG00000045382,ENSMUSG00000026222,ENSMUSG00000026814,ENSMUSG00000050232,ENSMUSG00000015340,ENSMUSG00000028864,ENSMUSG00000034855,ENSMUSG00000029484,ENSMUSG00000004951,ENSMUSG00000037411,ENSMUSG00000040552,ENSMUSG00000000628,ENSMUSG00000025701,ENSMUSG00000030341,ENSMUSG00000004266,ENSMUSG00000030790,ENSMUSG00000030789,ENSMUSG00000049130,ENSMUSG00000000290,ENSMUSG00000042286,…
GO:BP	mast cell activation	GO:0045576	FALSE	1.03e-11	10.9868	80	476	18	25907	ENSMUSG00000058715,ENSMUSG00000015355,ENSMUSG00000038147,ENSMUSG00000031264,ENSMUSG00000062585,ENSMUSG00000042228,ENSMUSG00000040751,ENSMUSG00000041301,ENSMUSG00000004266,ENSMUSG00000112023,ENSMUSG00000112148,ENSMUSG00000004626,ENSMUSG00000002699,ENSMUSG00000034579,ENSMUSG00000040528,ENSMUSG00000047798,ENSMUSG00000063193,ENSMUSG00000033220
GO:BP	regulation of hemopoiesis	GO:1903706	FALSE	1.22e-11	10.9146	426	476	37	25907	ENSMUSG00000052688,ENSMUSG00000066755,ENSMUSG00000026395,ENSMUSG00000002111,ENSMUSG00000060802,ENSMUSG00000017697,ENSMUSG00000031304,ENSMUSG00000036896,ENSMUSG00000028859,ENSMUSG00000042228,ENSMUSG00000044303,ENSMUSG00000004951,ENSMUSG00000039264,ENSMUSG00000029810,ENSMUSG00000023367,ENSMUSG00000000693,ENSMUSG00000030365,ENSMUSG00000004266,ENSMUSG00000034957,ENSMUSG00000030579,ENSMUSG00000112148,…
HP	Skin rash	HP:0000988	FALSE	1.23e-11	10.9097	171	156	29	5228	ENSMUSG00000026480,ENSMUSG00000026285,ENSMUSG00000026656,ENSMUSG00000059089,ENSMUSG00000059498,ENSMUSG00000026395,ENSMUSG00000002111,ENSMUSG00000017697,ENSMUSG00000026981,ENSMUSG00000031103,ENSMUSG00000031264,ENSMUSG00000044583,ENSMUSG00000015340,ENSMUSG00000031304,ENSMUSG00000036905,ENSMUSG00000036896,ENSMUSG00000028599,ENSMUSG00000029304,ENSMUSG00000029622,ENSMUSG00000015950,ENSMUSG00000029771,…
GO:BP	macrophage activation	GO:0042116	FALSE	1.42e-11	10.8482	107	476	20	25907	ENSMUSG00000026177,ENSMUSG00000068129,ENSMUSG00000044206,ENSMUSG00000027995,ENSMUSG00000036887,ENSMUSG00000044827,ENSMUSG00000030560,ENSMUSG00000034957,ENSMUSG00000049130,ENSMUSG00000030579,ENSMUSG00000034330,ENSMUSG00000025888,ENSMUSG00000020399,ENSMUSG00000010358,ENSMUSG00000034947,ENSMUSG00000034579,ENSMUSG00000034708,ENSMUSG00000023992,ENSMUSG00000024397,ENSMUSG00000024621
GO:BP	regulation of adaptive immune response based on somatic recombination of immune receptors built from immunoglobulin superfamily domains	GO:0002822	FALSE	1.53e-11	10.8164	220	476	27	25907	ENSMUSG00000066755,ENSMUSG00000026285,ENSMUSG00000058715,ENSMUSG00000026395,ENSMUSG00000026177,ENSMUSG00000060802,ENSMUSG00000017697,ENSMUSG00000031264,ENSMUSG00000015947,ENSMUSG00000028599,ENSMUSG00000039264,ENSMUSG00000000693,ENSMUSG00000004266,ENSMUSG00000002147,ENSMUSG00000053219,ENSMUSG00000032691,ENSMUSG00000020399,ENSMUSG00000020641,ENSMUSG00000068105,ENSMUSG00000022488,ENSMUSG00000023992,…
GO:BP	humoral immune response	GO:0006959	FALSE	1.56e-11	10.8062	258	476	29	25907	ENSMUSG00000026395,ENSMUSG00000044206,ENSMUSG00000036905,ENSMUSG00000036896,ENSMUSG00000036887,ENSMUSG00000034855,ENSMUSG00000023078,ENSMUSG00000055172,ENSMUSG00000039264,ENSMUSG00000025701,ENSMUSG00000030111,ENSMUSG00000004266,ENSMUSG00000030798,ENSMUSG00000051212,ENSMUSG00000021876,ENSMUSG00000072115,ENSMUSG00000009185,ENSMUSG00000069792,ENSMUSG00000035042,ENSMUSG00000019122,ENSMUSG00000018927,…
GO:BP	cell differentiation	GO:0030154	FALSE	1.71e-11	10.7677	4795	476	158	25907	ENSMUSG00000016918,ENSMUSG00000045382,ENSMUSG00000052688,ENSMUSG00000066755,ENSMUSG00000026628,ENSMUSG00000058715,ENSMUSG00000026395,ENSMUSG00000026547,ENSMUSG00000073489,ENSMUSG00000026228,ENSMUSG00000026175,ENSMUSG00000004707,ENSMUSG00000026380,ENSMUSG00000003283,ENSMUSG00000026668,ENSMUSG00000026676,ENSMUSG00000002111,ENSMUSG00000026728,ENSMUSG00000060802,ENSMUSG00000017697,ENSMUSG00000026814,…
GO:BP	cellular developmental process	GO:0048869	FALSE	1.74e-11	10.7596	4796	476	158	25907	ENSMUSG00000016918,ENSMUSG00000045382,ENSMUSG00000052688,ENSMUSG00000066755,ENSMUSG00000026628,ENSMUSG00000058715,ENSMUSG00000026395,ENSMUSG00000026547,ENSMUSG00000073489,ENSMUSG00000026228,ENSMUSG00000026175,ENSMUSG00000004707,ENSMUSG00000026380,ENSMUSG00000003283,ENSMUSG00000026668,ENSMUSG00000026676,ENSMUSG00000002111,ENSMUSG00000026728,ENSMUSG00000060802,ENSMUSG00000017697,ENSMUSG00000026814,…
GO:BP	establishment of localization	GO:0051234	FALSE	1.76e-11	10.7534	4666	476	155	25907	ENSMUSG00000026480,ENSMUSG00000026387,ENSMUSG00000050777,ENSMUSG00000045382,ENSMUSG00000052688,ENSMUSG00000047180,ENSMUSG00000059089,ENSMUSG00000058715,ENSMUSG00000026395,ENSMUSG00000038147,ENSMUSG00000026228,ENSMUSG00000026177,ENSMUSG00000026222,ENSMUSG00000003283,ENSMUSG00000034738,ENSMUSG00000002111,ENSMUSG00000060802,ENSMUSG00000017697,ENSMUSG00000026822,ENSMUSG00000027661,ENSMUSG00000026814,…
HP	Unusual fungal infection	HP:0020100	FALSE	2.1e-11	10.6784	125	156	25	5228	ENSMUSG00000026480,ENSMUSG00000026285,ENSMUSG00000026177,ENSMUSG00000070034,ENSMUSG00000017697,ENSMUSG00000040522,ENSMUSG00000015340,ENSMUSG00000031304,ENSMUSG00000036905,ENSMUSG00000015950,ENSMUSG00000041301,ENSMUSG00000029771,ENSMUSG00000079293,ENSMUSG00000030745,ENSMUSG00000000290,ENSMUSG00000031613,ENSMUSG00000034330,ENSMUSG00000000791,ENSMUSG00000006519,ENSMUSG00000002033,ENSMUSG00000020538,…
GO:BP	positive regulation of leukocyte activation	GO:0002696	FALSE	2.2e-11	10.6567	344	476	33	25907	ENSMUSG00000026395,ENSMUSG00000004709,ENSMUSG00000002111,ENSMUSG00000060802,ENSMUSG00000017697,ENSMUSG00000031264,ENSMUSG00000031304,ENSMUSG00000030144,ENSMUSG00000039264,ENSMUSG00000041301,ENSMUSG00000030560,ENSMUSG00000030830,ENSMUSG00000034957,ENSMUSG00000030579,ENSMUSG00000002147,ENSMUSG00000051212,ENSMUSG00000022015,ENSMUSG00000032440,ENSMUSG00000032691,ENSMUSG00000020399,ENSMUSG00000035042,…
GO:BP	cellular response to chemical stimulus	GO:0070887	FALSE	2.24e-11	10.6495	2438	476	100	25907	ENSMUSG00000026480,ENSMUSG00000045382,ENSMUSG00000066755,ENSMUSG00000059089,ENSMUSG00000058715,ENSMUSG00000037860,ENSMUSG00000026228,ENSMUSG00000026177,ENSMUSG00000090124,ENSMUSG00000002111,ENSMUSG00000026728,ENSMUSG00000060802,ENSMUSG00000026822,ENSMUSG00000031385,ENSMUSG00000031264,ENSMUSG00000050232,ENSMUSG00000015340,ENSMUSG00000001131,ENSMUSG00000027995,ENSMUSG00000027750,ENSMUSG00000028268,…
GO:BP	positive regulation of developmental process	GO:0051094	FALSE	2.4e-11	10.6196	1480	476	73	25907	ENSMUSG00000045382,ENSMUSG00000052688,ENSMUSG00000026395,ENSMUSG00000073489,ENSMUSG00000026175,ENSMUSG00000026676,ENSMUSG00000002111,ENSMUSG00000026728,ENSMUSG00000017697,ENSMUSG00000026822,ENSMUSG00000026814,ENSMUSG00000031385,ENSMUSG00000050232,ENSMUSG00000015340,ENSMUSG00000031304,ENSMUSG00000027995,ENSMUSG00000028195,ENSMUSG00000040747,ENSMUSG00000028583,ENSMUSG00000028599,ENSMUSG00000042228,…
GO:BP	myeloid cell differentiation	GO:0030099	FALSE	2.41e-11	10.6183	459	476	38	25907	ENSMUSG00000052688,ENSMUSG00000058715,ENSMUSG00000002111,ENSMUSG00000060802,ENSMUSG00000036896,ENSMUSG00000028859,ENSMUSG00000042228,ENSMUSG00000039264,ENSMUSG00000029915,ENSMUSG00000030365,ENSMUSG00000004266,ENSMUSG00000015133,ENSMUSG00000001918,ENSMUSG00000058818,ENSMUSG00000034957,ENSMUSG00000030579,ENSMUSG00000037664,ENSMUSG00000041515,ENSMUSG00000003812,ENSMUSG00000051212,ENSMUSG00000022015,…
GO:BP	blood vessel morphogenesis	GO:0048514	FALSE	2.45e-11	10.6103	662	476	46	25907	ENSMUSG00000016918,ENSMUSG00000045382,ENSMUSG00000026222,ENSMUSG00000002111,ENSMUSG00000026814,ENSMUSG00000050232,ENSMUSG00000015340,ENSMUSG00000028195,ENSMUSG00000028413,ENSMUSG00000028864,ENSMUSG00000034855,ENSMUSG00000029484,ENSMUSG00000004951,ENSMUSG00000035273,ENSMUSG00000037411,ENSMUSG00000040552,ENSMUSG00000000628,ENSMUSG00000025701,ENSMUSG00000030341,ENSMUSG00000004266,ENSMUSG00000030790,…
GO:BP	response to type II interferon	GO:0034341	FALSE	3.31e-11	10.4806	126	476	21	25907	ENSMUSG00000052688,ENSMUSG00000026177,ENSMUSG00000026728,ENSMUSG00000026866,ENSMUSG00000027995,ENSMUSG00000028268,ENSMUSG00000028270,ENSMUSG00000034438,ENSMUSG00000104713,ENSMUSG00000060591,ENSMUSG00000025492,ENSMUSG00000074151,ENSMUSG00000046718,ENSMUSG00000004626,ENSMUSG00000041515,ENSMUSG00000017774,ENSMUSG00000035042,ENSMUSG00000035385,ENSMUSG00000034422,ENSMUSG00000060550,ENSMUSG00000024397
GO:MF	immune receptor activity	GO:0140375	FALSE	3.51e-11	10.4547	129	463	21	24018	ENSMUSG00000045382,ENSMUSG00000059089,ENSMUSG00000058715,ENSMUSG00000005087,ENSMUSG00000050232,ENSMUSG00000031304,ENSMUSG00000015947,ENSMUSG00000027947,ENSMUSG00000028859,ENSMUSG00000040552,ENSMUSG00000058818,ENSMUSG00000030745,ENSMUSG00000049130,ENSMUSG00000112023,ENSMUSG00000112148,ENSMUSG00000000791,ENSMUSG00000032359,ENSMUSG00000022146,ENSMUSG00000071714,ENSMUSG00000071713,ENSMUSG00000068227
GO:BP	positive regulation of leukocyte mediated immunity	GO:0002705	FALSE	3.52e-11	10.4536	174	476	24	25907	ENSMUSG00000058715,ENSMUSG00000026395,ENSMUSG00000002111,ENSMUSG00000060802,ENSMUSG00000031264,ENSMUSG00000015947,ENSMUSG00000056529,ENSMUSG00000039264,ENSMUSG00000030579,ENSMUSG00000002147,ENSMUSG00000053219,ENSMUSG00000034330,ENSMUSG00000032691,ENSMUSG00000057135,ENSMUSG00000035385,ENSMUSG00000020641,ENSMUSG00000023992,ENSMUSG00000024164,ENSMUSG00000034116,ENSMUSG00000061232,ENSMUSG00000073411,…
GO:BP	angiogenesis	GO:0001525	FALSE	3.59e-11	10.4452	564	476	42	25907	ENSMUSG00000016918,ENSMUSG00000045382,ENSMUSG00000026222,ENSMUSG00000026814,ENSMUSG00000050232,ENSMUSG00000015340,ENSMUSG00000028195,ENSMUSG00000028413,ENSMUSG00000028864,ENSMUSG00000034855,ENSMUSG00000029484,ENSMUSG00000004951,ENSMUSG00000035273,ENSMUSG00000037411,ENSMUSG00000040552,ENSMUSG00000000628,ENSMUSG00000025701,ENSMUSG00000030341,ENSMUSG00000004266,ENSMUSG00000030790,ENSMUSG00000030789,…
GO:BP	response to lipopolysaccharide	GO:0032496	FALSE	3.86e-11	10.413	442	476	37	25907	ENSMUSG00000026480,ENSMUSG00000059089,ENSMUSG00000026177,ENSMUSG00000002111,ENSMUSG00000026728,ENSMUSG00000031264,ENSMUSG00000027995,ENSMUSG00000028268,ENSMUSG00000028270,ENSMUSG00000056529,ENSMUSG00000062585,ENSMUSG00000028599,ENSMUSG00000042228,ENSMUSG00000015243,ENSMUSG00000034855,ENSMUSG00000037411,ENSMUSG00000023078,ENSMUSG00000030790,ENSMUSG00000112148,ENSMUSG00000031613,ENSMUSG00000034330,…
KEGG	Phagosome	KEGG:04145	FALSE	3.91e-11	10.4077	173	266	27	9330	ENSMUSG00000026480,ENSMUSG00000052688,ENSMUSG00000026656,ENSMUSG00000059089,ENSMUSG00000059498,ENSMUSG00000015340,ENSMUSG00000027995,ENSMUSG00000038642,ENSMUSG00000015947,ENSMUSG00000028238,ENSMUSG00000015950,ENSMUSG00000055172,ENSMUSG00000030162,ENSMUSG00000079293,ENSMUSG00000000290,ENSMUSG00000025044,ENSMUSG00000006519,ENSMUSG00000000555,ENSMUSG00000071715,ENSMUSG00000024164,ENSMUSG00000023885,…
HP	Unusual infection	HP:0032101	FALSE	4.74e-11	10.3239	1104	156	75	5228	ENSMUSG00000026480,ENSMUSG00000045382,ENSMUSG00000026285,ENSMUSG00000026656,ENSMUSG00000059089,ENSMUSG00000059498,ENSMUSG00000026177,ENSMUSG00000070034,ENSMUSG00000003283,ENSMUSG00000002111,ENSMUSG00000060802,ENSMUSG00000017697,ENSMUSG00000026814,ENSMUSG00000031103,ENSMUSG00000031264,ENSMUSG00000040522,ENSMUSG00000044583,ENSMUSG00000015340,ENSMUSG00000031304,ENSMUSG00000027947,ENSMUSG00000036905,…
REAC	Immunoregulatory interactions between a Lymphoid and a non-Lymphoid cell	REAC:R-MMU-198933	FALSE	4.93e-11	10.3069	146	277	27	8469	ENSMUSG00000059089,ENSMUSG00000060802,ENSMUSG00000105606,ENSMUSG00000053044,ENSMUSG00000053977,ENSMUSG00000096336,ENSMUSG00000039013,ENSMUSG00000030830,ENSMUSG00000030577,ENSMUSG00000060591,ENSMUSG00000025492,ENSMUSG00000030579,ENSMUSG00000053219,ENSMUSG00000037405,ENSMUSG00000002033,ENSMUSG00000063193,ENSMUSG00000044811,ENSMUSG00000001029,ENSMUSG00000076652,ENSMUSG00000076672,ENSMUSG00000071068,…
GO:BP	cytoplasmic pattern recognition receptor signaling pathway	GO:0002753	FALSE	5.03e-11	10.2988	160	476	23	25907	ENSMUSG00000052688,ENSMUSG00000037318,ENSMUSG00000033777,ENSMUSG00000031264,ENSMUSG00000040522,ENSMUSG00000044583,ENSMUSG00000028270,ENSMUSG00000025498,ENSMUSG00000030921,ENSMUSG00000037921,ENSMUSG00000034330,ENSMUSG00000033538,ENSMUSG00000032691,ENSMUSG00000020399,ENSMUSG00000000275,ENSMUSG00000057135,ENSMUSG00000021025,ENSMUSG00000020641,ENSMUSG00000022901,ENSMUSG00000023992,ENSMUSG00000025017,…
HP	Abnormality of immune system physiology	HP:0010978	FALSE	6.9e-11	10.1614	1851	156	101	5228	ENSMUSG00000026480,ENSMUSG00000045382,ENSMUSG00000026285,ENSMUSG00000026656,ENSMUSG00000059089,ENSMUSG00000059498,ENSMUSG00000026395,ENSMUSG00000026177,ENSMUSG00000004709,ENSMUSG00000070034,ENSMUSG00000003283,ENSMUSG00000002111,ENSMUSG00000060802,ENSMUSG00000017697,ENSMUSG00000027661,ENSMUSG00000026922,ENSMUSG00000026866,ENSMUSG00000026814,ENSMUSG00000026981,ENSMUSG00000031103,ENSMUSG00000031264,…
GO:BP	negative regulation of response to external stimulus	GO:0032102	FALSE	6.92e-11	10.1598	358	476	33	25907	ENSMUSG00000017697,ENSMUSG00000068129,ENSMUSG00000031103,ENSMUSG00000044206,ENSMUSG00000013707,ENSMUSG00000028599,ENSMUSG00000028864,ENSMUSG00000037411,ENSMUSG00000025701,ENSMUSG00000030107,ENSMUSG00000030111,ENSMUSG00000079298,ENSMUSG00000030341,ENSMUSG00000030342,ENSMUSG00000004266,ENSMUSG00000002985,ENSMUSG00000046223,ENSMUSG00000074151,ENSMUSG00000021822,ENSMUSG00000046186,ENSMUSG00000032231,…
GO:BP	regulation of intracellular signal transduction	GO:1902531	FALSE	7.03e-11	10.1533	1858	476	83	25907	ENSMUSG00000026387,ENSMUSG00000052688,ENSMUSG00000026628,ENSMUSG00000026395,ENSMUSG00000037860,ENSMUSG00000026228,ENSMUSG00000026668,ENSMUSG00000002111,ENSMUSG00000017697,ENSMUSG00000005087,ENSMUSG00000026814,ENSMUSG00000033777,ENSMUSG00000031264,ENSMUSG00000040522,ENSMUSG00000044583,ENSMUSG00000027995,ENSMUSG00000028270,ENSMUSG00000028195,ENSMUSG00000028581,ENSMUSG00000042228,ENSMUSG00000015243,…
GO:BP	negative regulation of response to stimulus	GO:0048585	FALSE	8.7e-11	10.0605	1655	476	77	25907	ENSMUSG00000025915,ENSMUSG00000016918,ENSMUSG00000052688,ENSMUSG00000066755,ENSMUSG00000026628,ENSMUSG00000026285,ENSMUSG00000026395,ENSMUSG00000026358,ENSMUSG00000037860,ENSMUSG00000026668,ENSMUSG00000026676,ENSMUSG00000002111,ENSMUSG00000017697,ENSMUSG00000005087,ENSMUSG00000027661,ENSMUSG00000068129,ENSMUSG00000026981,ENSMUSG00000031103,ENSMUSG00000044206,ENSMUSG00000028031,ENSMUSG00000013707,…
GO:BP	blood vessel development	GO:0001568	FALSE	8.8e-11	10.0555	769	476	49	25907	ENSMUSG00000016918,ENSMUSG00000045382,ENSMUSG00000026222,ENSMUSG00000002111,ENSMUSG00000027661,ENSMUSG00000026814,ENSMUSG00000050232,ENSMUSG00000015340,ENSMUSG00000028195,ENSMUSG00000027947,ENSMUSG00000028413,ENSMUSG00000028864,ENSMUSG00000034855,ENSMUSG00000029484,ENSMUSG00000004951,ENSMUSG00000035273,ENSMUSG00000037411,ENSMUSG00000040552,ENSMUSG00000000628,ENSMUSG00000025701,ENSMUSG00000030341,…
HP	Increased inflammatory response	HP:0012649	FALSE	8.98e-11	10.0468	1329	156	83	5228	ENSMUSG00000026480,ENSMUSG00000045382,ENSMUSG00000026285,ENSMUSG00000026656,ENSMUSG00000059089,ENSMUSG00000059498,ENSMUSG00000026395,ENSMUSG00000026177,ENSMUSG00000070034,ENSMUSG00000002111,ENSMUSG00000017697,ENSMUSG00000027661,ENSMUSG00000026922,ENSMUSG00000026866,ENSMUSG00000026981,ENSMUSG00000031103,ENSMUSG00000031264,ENSMUSG00000040522,ENSMUSG00000044583,ENSMUSG00000015340,ENSMUSG00000031304,…
HP	Abnormal inflammatory response	HP:0012647	FALSE	8.98e-11	10.0468	1329	156	83	5228	ENSMUSG00000026480,ENSMUSG00000045382,ENSMUSG00000026285,ENSMUSG00000026656,ENSMUSG00000059089,ENSMUSG00000059498,ENSMUSG00000026395,ENSMUSG00000026177,ENSMUSG00000070034,ENSMUSG00000002111,ENSMUSG00000017697,ENSMUSG00000027661,ENSMUSG00000026922,ENSMUSG00000026866,ENSMUSG00000026981,ENSMUSG00000031103,ENSMUSG00000031264,ENSMUSG00000040522,ENSMUSG00000044583,ENSMUSG00000015340,ENSMUSG00000031304,…
GO:BP	vasculature development	GO:0001944	FALSE	1.05e-10	9.98006	801	476	50	25907	ENSMUSG00000016918,ENSMUSG00000045382,ENSMUSG00000026222,ENSMUSG00000002111,ENSMUSG00000027661,ENSMUSG00000026814,ENSMUSG00000050232,ENSMUSG00000015340,ENSMUSG00000028195,ENSMUSG00000027947,ENSMUSG00000028583,ENSMUSG00000028413,ENSMUSG00000028864,ENSMUSG00000034855,ENSMUSG00000029484,ENSMUSG00000004951,ENSMUSG00000035273,ENSMUSG00000037411,ENSMUSG00000040552,ENSMUSG00000000628,ENSMUSG00000025701,…
GO:CC	intracellular vesicle	GO:0097708	FALSE	1.38e-10	9.86051	2073	494	88	26207	ENSMUSG00000026480,ENSMUSG00000025915,ENSMUSG00000045382,ENSMUSG00000004552,ENSMUSG00000052688,ENSMUSG00000047180,ENSMUSG00000026177,ENSMUSG00000003283,ENSMUSG00000034738,ENSMUSG00000026728,ENSMUSG00000060802,ENSMUSG00000017697,ENSMUSG00000026822,ENSMUSG00000026832,ENSMUSG00000068129,ENSMUSG00000016256,ENSMUSG00000033777,ENSMUSG00000031264,ENSMUSG00000040522,ENSMUSG00000044583,ENSMUSG00000015340,…
GO:CC	phagocytic vesicle membrane	GO:0030670	FALSE	1.42e-10	9.84825	62	494	15	26207	ENSMUSG00000052688,ENSMUSG00000026177,ENSMUSG00000060802,ENSMUSG00000027995,ENSMUSG00000044827,ENSMUSG00000029484,ENSMUSG00000064267,ENSMUSG00000030142,ENSMUSG00000019832,ENSMUSG00000061232,ENSMUSG00000073411,ENSMUSG00000035929,ENSMUSG00000073409,ENSMUSG00000060550,ENSMUSG00000046805
GO:BP	positive regulation of interleukin-6 production	GO:0032755	FALSE	1.5e-10	9.82299	106	476	19	25907	ENSMUSG00000052688,ENSMUSG00000058715,ENSMUSG00000031264,ENSMUSG00000040522,ENSMUSG00000044583,ENSMUSG00000027995,ENSMUSG00000028195,ENSMUSG00000027947,ENSMUSG00000028581,ENSMUSG00000056529,ENSMUSG00000044827,ENSMUSG00000030579,ENSMUSG00000034330,ENSMUSG00000015568,ENSMUSG00000006519,ENSMUSG00000034947,ENSMUSG00000057135,ENSMUSG00000024397,ENSMUSG00000036908
HP	Lymphadenopathy	HP:0002716	FALSE	1.75e-10	9.75599	247	156	33	5228	ENSMUSG00000026480,ENSMUSG00000026285,ENSMUSG00000026656,ENSMUSG00000059089,ENSMUSG00000059498,ENSMUSG00000017697,ENSMUSG00000040522,ENSMUSG00000044583,ENSMUSG00000015340,ENSMUSG00000031304,ENSMUSG00000028599,ENSMUSG00000015243,ENSMUSG00000029304,ENSMUSG00000029622,ENSMUSG00000054520,ENSMUSG00000015950,ENSMUSG00000029771,ENSMUSG00000030341,ENSMUSG00000002985,ENSMUSG00000004626,ENSMUSG00000041515,…
KEGG	Osteoclast differentiation	KEGG:04380	FALSE	1.88e-10	9.72487	131	266	23	9330	ENSMUSG00000026480,ENSMUSG00000026656,ENSMUSG00000059089,ENSMUSG00000059498,ENSMUSG00000002111,ENSMUSG00000031264,ENSMUSG00000015947,ENSMUSG00000015950,ENSMUSG00000030341,ENSMUSG00000058818,ENSMUSG00000030579,ENSMUSG00000112148,ENSMUSG00000034330,ENSMUSG00000006519,ENSMUSG00000022015,ENSMUSG00000002325,ENSMUSG00000032440,ENSMUSG00000002699,ENSMUSG00000020788,ENSMUSG00000021025,ENSMUSG00000071715,…
TF	Factor: Spi1; motif: NNAAAGAGGAAGTGGNN	TF:M12971	FALSE	1.98e-10	9.70382	3639	480	145	21700	ENSMUSG00000026480,ENSMUSG00000066755,ENSMUSG00000047180,ENSMUSG00000026285,ENSMUSG00000059089,ENSMUSG00000059498,ENSMUSG00000058715,ENSMUSG00000026548,ENSMUSG00000043263,ENSMUSG00000090272,ENSMUSG00000038147,ENSMUSG00000037318,ENSMUSG00000004709,ENSMUSG00000090124,ENSMUSG00000026418,ENSMUSG00000026676,ENSMUSG00000026786,ENSMUSG00000026922,ENSMUSG00000026832,ENSMUSG00000026814,ENSMUSG00000027074,…
GO:BP	myeloid leukocyte mediated immunity	GO:0002444	FALSE	2.55e-10	9.59289	109	476	19	25907	ENSMUSG00000059089,ENSMUSG00000058715,ENSMUSG00000038147,ENSMUSG00000002111,ENSMUSG00000031264,ENSMUSG00000015947,ENSMUSG00000056529,ENSMUSG00000042228,ENSMUSG00000029484,ENSMUSG00000040751,ENSMUSG00000015950,ENSMUSG00000030579,ENSMUSG00000004626,ENSMUSG00000034579,ENSMUSG00000040528,ENSMUSG00000000982,ENSMUSG00000063193,ENSMUSG00000033220,ENSMUSG00000024164
GO:BP	cellular response to molecule of bacterial origin	GO:0071219	FALSE	2.68e-10	9.5712	309	476	30	25907	ENSMUSG00000059089,ENSMUSG00000002111,ENSMUSG00000026728,ENSMUSG00000027995,ENSMUSG00000028268,ENSMUSG00000028270,ENSMUSG00000056529,ENSMUSG00000028599,ENSMUSG00000042228,ENSMUSG00000015243,ENSMUSG00000034855,ENSMUSG00000044827,ENSMUSG00000037411,ENSMUSG00000023078,ENSMUSG00000112148,ENSMUSG00000034330,ENSMUSG00000041515,ENSMUSG00000032691,ENSMUSG00000020399,ENSMUSG00000057135,ENSMUSG00000018774,…
GO:BP	regulation of T cell proliferation	GO:0042129	FALSE	2.77e-10	9.55725	173	476	23	25907	ENSMUSG00000066755,ENSMUSG00000026395,ENSMUSG00000004709,ENSMUSG00000044206,ENSMUSG00000028581,ENSMUSG00000028599,ENSMUSG00000044303,ENSMUSG00000029816,ENSMUSG00000030365,ENSMUSG00000004266,ENSMUSG00000030830,ENSMUSG00000030798,ENSMUSG00000050335,ENSMUSG00000032440,ENSMUSG00000020399,ENSMUSG00000078763,ENSMUSG00000035042,ENSMUSG00000068105,ENSMUSG00000022488,ENSMUSG00000033220,ENSMUSG00000022901,…
GO:BP	localization	GO:0051179	FALSE	2.82e-10	9.55022	5309	476	166	25907	ENSMUSG00000026480,ENSMUSG00000026387,ENSMUSG00000050777,ENSMUSG00000045382,ENSMUSG00000052688,ENSMUSG00000047180,ENSMUSG00000059089,ENSMUSG00000058715,ENSMUSG00000026395,ENSMUSG00000038147,ENSMUSG00000026228,ENSMUSG00000026177,ENSMUSG00000026175,ENSMUSG00000026222,ENSMUSG00000003283,ENSMUSG00000034738,ENSMUSG00000002111,ENSMUSG00000060802,ENSMUSG00000017697,ENSMUSG00000026822,ENSMUSG00000027661,…
GO:CC	cytoplasmic vesicle	GO:0031410	FALSE	3.15e-10	9.50158	2068	494	87	26207	ENSMUSG00000026480,ENSMUSG00000025915,ENSMUSG00000045382,ENSMUSG00000004552,ENSMUSG00000052688,ENSMUSG00000047180,ENSMUSG00000026177,ENSMUSG00000003283,ENSMUSG00000034738,ENSMUSG00000026728,ENSMUSG00000060802,ENSMUSG00000017697,ENSMUSG00000026822,ENSMUSG00000026832,ENSMUSG00000068129,ENSMUSG00000016256,ENSMUSG00000033777,ENSMUSG00000031264,ENSMUSG00000040522,ENSMUSG00000044583,ENSMUSG00000015340,…
HP	Abnormal spleen morphology	HP:0025408	FALSE	4.04e-10	9.39348	626	156	53	5228	ENSMUSG00000026480,ENSMUSG00000026285,ENSMUSG00000026656,ENSMUSG00000059498,ENSMUSG00000026395,ENSMUSG00000070034,ENSMUSG00000003283,ENSMUSG00000017697,ENSMUSG00000026922,ENSMUSG00000026981,ENSMUSG00000040522,ENSMUSG00000015340,ENSMUSG00000031304,ENSMUSG00000028599,ENSMUSG00000028859,ENSMUSG00000042228,ENSMUSG00000028413,ENSMUSG00000015243,ENSMUSG00000066861,ENSMUSG00000052776,ENSMUSG00000015950,…
TF	Factor: Spi1; motif: NRAAAGAGGAAGTGN	TF:M07224	FALSE	4.24e-10	9.37246	1914	480	93	21700	ENSMUSG00000026480,ENSMUSG00000026656,ENSMUSG00000059089,ENSMUSG00000058715,ENSMUSG00000038147,ENSMUSG00000037318,ENSMUSG00000090124,ENSMUSG00000026418,ENSMUSG00000002111,ENSMUSG00000026786,ENSMUSG00000026922,ENSMUSG00000026814,ENSMUSG00000027074,ENSMUSG00000033777,ENSMUSG00000050232,ENSMUSG00000015852,ENSMUSG00000059994,ENSMUSG00000040747,ENSMUSG00000036853,ENSMUSG00000038642,ENSMUSG00000038393,…
GO:CC	cytoplasm	GO:0005737	FALSE	4.56e-10	9.34069	11558	494	295	26207	ENSMUSG00000026480,ENSMUSG00000025915,ENSMUSG00000016918,ENSMUSG00000026387,ENSMUSG00000045382,ENSMUSG00000004552,ENSMUSG00000052688,ENSMUSG00000047180,ENSMUSG00000026315,ENSMUSG00000026358,ENSMUSG00000037860,ENSMUSG00000037849,ENSMUSG00000073491,ENSMUSG00000043263,ENSMUSG00000073490,ENSMUSG00000073489,ENSMUSG00000090272,ENSMUSG00000026536,ENSMUSG00000026228,ENSMUSG00000037318,ENSMUSG00000026177,…
GO:BP	regulation of leukocyte differentiation	GO:1902105	FALSE	5.22e-10	9.28201	339	476	31	25907	ENSMUSG00000066755,ENSMUSG00000026395,ENSMUSG00000002111,ENSMUSG00000017697,ENSMUSG00000031304,ENSMUSG00000036896,ENSMUSG00000042228,ENSMUSG00000044303,ENSMUSG00000004951,ENSMUSG00000039264,ENSMUSG00000029810,ENSMUSG00000023367,ENSMUSG00000000693,ENSMUSG00000030365,ENSMUSG00000004266,ENSMUSG00000030579,ENSMUSG00000112148,ENSMUSG00000022015,ENSMUSG00000032440,ENSMUSG00000032691,ENSMUSG00000034579,…
HP	Abnormality of the spleen	HP:0001743	FALSE	5.82e-10	9.23482	653	156	54	5228	ENSMUSG00000026480,ENSMUSG00000026285,ENSMUSG00000026656,ENSMUSG00000059498,ENSMUSG00000026395,ENSMUSG00000070034,ENSMUSG00000003283,ENSMUSG00000017697,ENSMUSG00000026922,ENSMUSG00000026981,ENSMUSG00000040522,ENSMUSG00000015340,ENSMUSG00000031304,ENSMUSG00000028583,ENSMUSG00000028599,ENSMUSG00000028859,ENSMUSG00000042228,ENSMUSG00000028413,ENSMUSG00000015243,ENSMUSG00000066861,ENSMUSG00000052776,…
GO:BP	lymphocyte differentiation	GO:0030098	FALSE	7.09e-10	9.14927	461	476	36	25907	ENSMUSG00000066755,ENSMUSG00000058715,ENSMUSG00000026395,ENSMUSG00000004707,ENSMUSG00000002111,ENSMUSG00000060802,ENSMUSG00000017697,ENSMUSG00000031264,ENSMUSG00000031304,ENSMUSG00000027947,ENSMUSG00000028581,ENSMUSG00000028362,ENSMUSG00000044303,ENSMUSG00000004951,ENSMUSG00000030144,ENSMUSG00000030142,ENSMUSG00000053977,ENSMUSG00000039264,ENSMUSG00000000693,ENSMUSG00000004266,ENSMUSG00000112148,…
HP	Abscess	HP:0025615	FALSE	7.46e-10	9.12709	77	156	19	5228	ENSMUSG00000026480,ENSMUSG00000026285,ENSMUSG00000060802,ENSMUSG00000026814,ENSMUSG00000026981,ENSMUSG00000031103,ENSMUSG00000031264,ENSMUSG00000015340,ENSMUSG00000027947,ENSMUSG00000015950,ENSMUSG00000004266,ENSMUSG00000030560,ENSMUSG00000000290,ENSMUSG00000006519,ENSMUSG00000002699,ENSMUSG00000071715,ENSMUSG00000033220,ENSMUSG00000052085,ENSMUSG00000046805
GO:BP	B cell mediated immunity	GO:0019724	FALSE	7.64e-10	9.11693	258	476	27	25907	ENSMUSG00000059089,ENSMUSG00000058715,ENSMUSG00000026395,ENSMUSG00000031264,ENSMUSG00000015947,ENSMUSG00000036905,ENSMUSG00000036896,ENSMUSG00000036887,ENSMUSG00000028859,ENSMUSG00000055172,ENSMUSG00000039264,ENSMUSG00000004266,ENSMUSG00000058818,ENSMUSG00000030745,ENSMUSG00000025498,ENSMUSG00000002147,ENSMUSG00000076612,ENSMUSG00000076615,ENSMUSG00000095565,ENSMUSG00000076652,ENSMUSG00000076672,…
GO:BP	wound healing	GO:0042060	FALSE	9.12e-10	9.04	369	476	32	25907	ENSMUSG00000045382,ENSMUSG00000058715,ENSMUSG00000026177,ENSMUSG00000026175,ENSMUSG00000005087,ENSMUSG00000031138,ENSMUSG00000001131,ENSMUSG00000028195,ENSMUSG00000028583,ENSMUSG00000042228,ENSMUSG00000028413,ENSMUSG00000035273,ENSMUSG00000037411,ENSMUSG00000001930,ENSMUSG00000025701,ENSMUSG00000030342,ENSMUSG00000004266,ENSMUSG00000002985,ENSMUSG00000046223,ENSMUSG00000112148,ENSMUSG00000004665,…
GO:CC	endocytic vesicle membrane	GO:0030666	FALSE	1.02e-09	8.99226	83	494	16	26207	ENSMUSG00000052688,ENSMUSG00000026177,ENSMUSG00000060802,ENSMUSG00000027995,ENSMUSG00000028859,ENSMUSG00000044827,ENSMUSG00000029484,ENSMUSG00000064267,ENSMUSG00000030142,ENSMUSG00000019832,ENSMUSG00000061232,ENSMUSG00000073411,ENSMUSG00000035929,ENSMUSG00000073409,ENSMUSG00000060550,ENSMUSG00000046805
GO:BP	positive regulation of phagocytosis	GO:0050766	FALSE	1.03e-09	8.98507	76	476	16	25907	ENSMUSG00000058715,ENSMUSG00000026395,ENSMUSG00000026177,ENSMUSG00000031264,ENSMUSG00000031304,ENSMUSG00000015947,ENSMUSG00000034330,ENSMUSG00000006519,ENSMUSG00000020143,ENSMUSG00000047798,ENSMUSG00000035385,ENSMUSG00000022488,ENSMUSG00000022443,ENSMUSG00000068227,ENSMUSG00000023992,ENSMUSG00000024164
GO:CC	membrane raft	GO:0045121	FALSE	1.08e-09	8.96848	319	494	29	26207	ENSMUSG00000016918,ENSMUSG00000058715,ENSMUSG00000026395,ENSMUSG00000003283,ENSMUSG00000031264,ENSMUSG00000027995,ENSMUSG00000028583,ENSMUSG00000028599,ENSMUSG00000042228,ENSMUSG00000015243,ENSMUSG00000044827,ENSMUSG00000040751,ENSMUSG00000035273,ENSMUSG00000030162,ENSMUSG00000030341,ENSMUSG00000007891,ENSMUSG00000074364,ENSMUSG00000000290,ENSMUSG00000034330,ENSMUSG00000046718,ENSMUSG00000037405,…
GO:BP	positive regulation of cell-cell adhesion	GO:0022409	FALSE	1.17e-09	8.93049	305	476	29	25907	ENSMUSG00000026395,ENSMUSG00000004709,ENSMUSG00000060802,ENSMUSG00000017697,ENSMUSG00000005087,ENSMUSG00000031304,ENSMUSG00000056529,ENSMUSG00000028583,ENSMUSG00000023078,ENSMUSG00000039264,ENSMUSG00000025701,ENSMUSG00000030830,ENSMUSG00000046223,ENSMUSG00000022015,ENSMUSG00000037405,ENSMUSG00000032440,ENSMUSG00000032691,ENSMUSG00000020399,ENSMUSG00000035042,ENSMUSG00000035385,ENSMUSG00000068105,…
TF	Factor: Spi-B; motif: AAAAWGMGGAAGTWNSN	TF:M01204	FALSE	1.21e-09	8.91897	897	480	57	21700	ENSMUSG00000026480,ENSMUSG00000059498,ENSMUSG00000015355,ENSMUSG00000043263,ENSMUSG00000090272,ENSMUSG00000090124,ENSMUSG00000026832,ENSMUSG00000015852,ENSMUSG00000050359,ENSMUSG00000038642,ENSMUSG00000015947,ENSMUSG00000038393,ENSMUSG00000028581,ENSMUSG00000036905,ENSMUSG00000036896,ENSMUSG00000028459,ENSMUSG00000028327,ENSMUSG00000028497,ENSMUSG00000054520,ENSMUSG00000040751,ENSMUSG00000035273,…
GO:CC	membrane microdomain	GO:0098857	FALSE	1.26e-09	8.90121	321	494	29	26207	ENSMUSG00000016918,ENSMUSG00000058715,ENSMUSG00000026395,ENSMUSG00000003283,ENSMUSG00000031264,ENSMUSG00000027995,ENSMUSG00000028583,ENSMUSG00000028599,ENSMUSG00000042228,ENSMUSG00000015243,ENSMUSG00000044827,ENSMUSG00000040751,ENSMUSG00000035273,ENSMUSG00000030162,ENSMUSG00000030341,ENSMUSG00000007891,ENSMUSG00000074364,ENSMUSG00000000290,ENSMUSG00000034330,ENSMUSG00000046718,ENSMUSG00000037405,…
HP	Abnormal lymphocyte physiology	HP:0031409	FALSE	1.33e-09	8.87643	349	156	38	5228	ENSMUSG00000045382,ENSMUSG00000026285,ENSMUSG00000059089,ENSMUSG00000026395,ENSMUSG00000070034,ENSMUSG00000002111,ENSMUSG00000060802,ENSMUSG00000017697,ENSMUSG00000031264,ENSMUSG00000040522,ENSMUSG00000031304,ENSMUSG00000027947,ENSMUSG00000028599,ENSMUSG00000042228,ENSMUSG00000066861,ENSMUSG00000052776,ENSMUSG00000029771,ENSMUSG00000047735,ENSMUSG00000030745,ENSMUSG00000002147,ENSMUSG00000034330,…
GO:BP	regulation of anatomical structure morphogenesis	GO:0022603	FALSE	1.53e-09	8.81605	890	476	51	25907	ENSMUSG00000016918,ENSMUSG00000045382,ENSMUSG00000026175,ENSMUSG00000026222,ENSMUSG00000003283,ENSMUSG00000026728,ENSMUSG00000017697,ENSMUSG00000005087,ENSMUSG00000026822,ENSMUSG00000026814,ENSMUSG00000031385,ENSMUSG00000050232,ENSMUSG00000015340,ENSMUSG00000006219,ENSMUSG00000028583,ENSMUSG00000028864,ENSMUSG00000034855,ENSMUSG00000029484,ENSMUSG00000004951,ENSMUSG00000037411,ENSMUSG00000040552,…
GO:BP	regulation of cell development	GO:0060284	FALSE	1.58e-09	8.80263	921	476	52	25907	ENSMUSG00000045382,ENSMUSG00000052688,ENSMUSG00000066755,ENSMUSG00000026395,ENSMUSG00000002111,ENSMUSG00000026728,ENSMUSG00000060802,ENSMUSG00000017697,ENSMUSG00000031385,ENSMUSG00000031304,ENSMUSG00000027995,ENSMUSG00000036896,ENSMUSG00000028599,ENSMUSG00000028859,ENSMUSG00000042228,ENSMUSG00000044303,ENSMUSG00000004951,ENSMUSG00000039264,ENSMUSG00000029810,ENSMUSG00000023367,ENSMUSG00000041301,…
GO:BP	positive regulation of cell population proliferation	GO:0008284	FALSE	1.6e-09	8.79723	1045	476	56	25907	ENSMUSG00000016918,ENSMUSG00000026628,ENSMUSG00000026395,ENSMUSG00000026228,ENSMUSG00000004709,ENSMUSG00000003283,ENSMUSG00000026728,ENSMUSG00000017697,ENSMUSG00000031385,ENSMUSG00000031264,ENSMUSG00000050232,ENSMUSG00000001131,ENSMUSG00000028195,ENSMUSG00000042613,ENSMUSG00000027947,ENSMUSG00000004891,ENSMUSG00000056529,ENSMUSG00000042228,ENSMUSG00000028413,ENSMUSG00000029082,ENSMUSG00000034855,…
GO:BP	positive regulation of cell adhesion	GO:0045785	FALSE	1.61e-09	8.79246	474	476	36	25907	ENSMUSG00000066755,ENSMUSG00000026395,ENSMUSG00000004709,ENSMUSG00000060802,ENSMUSG00000026786,ENSMUSG00000017697,ENSMUSG00000005087,ENSMUSG00000031304,ENSMUSG00000028195,ENSMUSG00000056529,ENSMUSG00000028583,ENSMUSG00000029304,ENSMUSG00000023078,ENSMUSG00000039264,ENSMUSG00000025701,ENSMUSG00000004266,ENSMUSG00000030830,ENSMUSG00000046223,ENSMUSG00000022015,ENSMUSG00000037405,ENSMUSG00000032440,…
GO:BP	antigen processing and presentation	GO:0019882	FALSE	1.81e-09	8.74329	121	476	19	25907	ENSMUSG00000004552,ENSMUSG00000059089,ENSMUSG00000058715,ENSMUSG00000026177,ENSMUSG00000060802,ENSMUSG00000038642,ENSMUSG00000015947,ENSMUSG00000053219,ENSMUSG00000051506,ENSMUSG00000037405,ENSMUSG00000018774,ENSMUSG00000023992,ENSMUSG00000024338,ENSMUSG00000061232,ENSMUSG00000073411,ENSMUSG00000035929,ENSMUSG00000073409,ENSMUSG00000060550,ENSMUSG00000036908
GO:BP	regulation of phagocytosis	GO:0050764	FALSE	1.81e-09	8.74326	106	476	18	25907	ENSMUSG00000058715,ENSMUSG00000026395,ENSMUSG00000026177,ENSMUSG00000003283,ENSMUSG00000031264,ENSMUSG00000031304,ENSMUSG00000015947,ENSMUSG00000004665,ENSMUSG00000034330,ENSMUSG00000006519,ENSMUSG00000020143,ENSMUSG00000047798,ENSMUSG00000035385,ENSMUSG00000022488,ENSMUSG00000022443,ENSMUSG00000068227,ENSMUSG00000023992,ENSMUSG00000024164
GO:BP	regulation of metabolic process	GO:0019222	FALSE	1.83e-09	8.73781	6679	476	193	25907	ENSMUSG00000026480,ENSMUSG00000016918,ENSMUSG00000026387,ENSMUSG00000052688,ENSMUSG00000066755,ENSMUSG00000026628,ENSMUSG00000058715,ENSMUSG00000026395,ENSMUSG00000037860,ENSMUSG00000073489,ENSMUSG00000038147,ENSMUSG00000026228,ENSMUSG00000037318,ENSMUSG00000026177,ENSMUSG00000004707,ENSMUSG00000070034,ENSMUSG00000026222,ENSMUSG00000026380,ENSMUSG00000026676,ENSMUSG00000034738,ENSMUSG00000002111,…
GO:BP	regulation of lymphocyte mediated immunity	GO:0002706	FALSE	2.12e-09	8.67465	209	476	24	25907	ENSMUSG00000026285,ENSMUSG00000058715,ENSMUSG00000026395,ENSMUSG00000060802,ENSMUSG00000031264,ENSMUSG00000015947,ENSMUSG00000028599,ENSMUSG00000039264,ENSMUSG00000079298,ENSMUSG00000004266,ENSMUSG00000002147,ENSMUSG00000053219,ENSMUSG00000032691,ENSMUSG00000020399,ENSMUSG00000020641,ENSMUSG00000022488,ENSMUSG00000023992,ENSMUSG00000024164,ENSMUSG00000034116,ENSMUSG00000061232,ENSMUSG00000073411,…
GO:BP	response to lipid	GO:0033993	FALSE	2.36e-09	8.62634	1119	476	58	25907	ENSMUSG00000026480,ENSMUSG00000059089,ENSMUSG00000026177,ENSMUSG00000090124,ENSMUSG00000002111,ENSMUSG00000026728,ENSMUSG00000026981,ENSMUSG00000031264,ENSMUSG00000015340,ENSMUSG00000027995,ENSMUSG00000027750,ENSMUSG00000028268,ENSMUSG00000028270,ENSMUSG00000038393,ENSMUSG00000056529,ENSMUSG00000062585,ENSMUSG00000028599,ENSMUSG00000042228,ENSMUSG00000015243,ENSMUSG00000029304,ENSMUSG00000029622,…
GO:MF	molecular function regulator activity	GO:0098772	FALSE	2.45e-09	8.61095	2125	463	88	24018	ENSMUSG00000026480,ENSMUSG00000025915,ENSMUSG00000066755,ENSMUSG00000026315,ENSMUSG00000026358,ENSMUSG00000037860,ENSMUSG00000026228,ENSMUSG00000026175,ENSMUSG00000026814,ENSMUSG00000068129,ENSMUSG00000026981,ENSMUSG00000031264,ENSMUSG00000090122,ENSMUSG00000001131,ENSMUSG00000028031,ENSMUSG00000028270,ENSMUSG00000038642,ENSMUSG00000038393,ENSMUSG00000028362,ENSMUSG00000028551,ENSMUSG00000042228,…
HP	Abnormality of the vasculature	HP:0002597	FALSE	3.47e-09	8.45944	2018	156	103	5228	ENSMUSG00000026480,ENSMUSG00000045382,ENSMUSG00000026285,ENSMUSG00000026656,ENSMUSG00000059089,ENSMUSG00000059498,ENSMUSG00000026395,ENSMUSG00000004709,ENSMUSG00000070034,ENSMUSG00000003283,ENSMUSG00000002111,ENSMUSG00000060802,ENSMUSG00000017697,ENSMUSG00000027661,ENSMUSG00000026922,ENSMUSG00000026866,ENSMUSG00000026814,ENSMUSG00000026981,ENSMUSG00000031264,ENSMUSG00000031138,ENSMUSG00000040522,…
GO:BP	neuroinflammatory response	GO:0150076	FALSE	3.61e-09	8.44304	82	476	16	25907	ENSMUSG00000068129,ENSMUSG00000027995,ENSMUSG00000036887,ENSMUSG00000028599,ENSMUSG00000044827,ENSMUSG00000030560,ENSMUSG00000049130,ENSMUSG00000030579,ENSMUSG00000034330,ENSMUSG00000025888,ENSMUSG00000034708,ENSMUSG00000022667,ENSMUSG00000062082,ENSMUSG00000023992,ENSMUSG00000024397,ENSMUSG00000024621
GO:BP	immunoglobulin mediated immune response	GO:0016064	FALSE	3.83e-09	8.41655	255	476	26	25907	ENSMUSG00000059089,ENSMUSG00000058715,ENSMUSG00000026395,ENSMUSG00000031264,ENSMUSG00000015947,ENSMUSG00000036905,ENSMUSG00000036896,ENSMUSG00000036887,ENSMUSG00000028859,ENSMUSG00000055172,ENSMUSG00000039264,ENSMUSG00000004266,ENSMUSG00000030745,ENSMUSG00000025498,ENSMUSG00000002147,ENSMUSG00000076612,ENSMUSG00000076615,ENSMUSG00000095565,ENSMUSG00000076652,ENSMUSG00000076672,ENSMUSG00000093896,…
TF	Factor: PU.1; motif: NNNNYYYACTTCCTCTTTY	TF:M01172	FALSE	4.16e-09	8.38076	4602	480	167	21700	ENSMUSG00000026480,ENSMUSG00000066755,ENSMUSG00000047180,ENSMUSG00000026656,ENSMUSG00000059089,ENSMUSG00000059498,ENSMUSG00000058715,ENSMUSG00000015355,ENSMUSG00000043263,ENSMUSG00000048865,ENSMUSG00000026228,ENSMUSG00000037318,ENSMUSG00000026175,ENSMUSG00000004709,ENSMUSG00000090124,ENSMUSG00000026418,ENSMUSG00000026676,ENSMUSG00000034738,ENSMUSG00000002111,ENSMUSG00000026786,ENSMUSG00000005087,…
GO:BP	positive regulation of angiogenesis	GO:0045766	FALSE	4.24e-09	8.37267	178	476	22	25907	ENSMUSG00000045382,ENSMUSG00000026814,ENSMUSG00000050232,ENSMUSG00000015340,ENSMUSG00000028864,ENSMUSG00000029484,ENSMUSG00000004951,ENSMUSG00000037411,ENSMUSG00000040552,ENSMUSG00000000628,ENSMUSG00000030341,ENSMUSG00000030790,ENSMUSG00000030789,ENSMUSG00000049130,ENSMUSG00000000290,ENSMUSG00000032359,ENSMUSG00000032440,ENSMUSG00000035042,ENSMUSG00000034708,ENSMUSG00000000555,ENSMUSG00000024164,…
HP	Recurrent fungal infections	HP:0002841	FALSE	5.16e-09	8.28733	119	156	22	5228	ENSMUSG00000026480,ENSMUSG00000026177,ENSMUSG00000070034,ENSMUSG00000017697,ENSMUSG00000040522,ENSMUSG00000015340,ENSMUSG00000031304,ENSMUSG00000015950,ENSMUSG00000041301,ENSMUSG00000029771,ENSMUSG00000079293,ENSMUSG00000000290,ENSMUSG00000031613,ENSMUSG00000034330,ENSMUSG00000000791,ENSMUSG00000006519,ENSMUSG00000002033,ENSMUSG00000020538,ENSMUSG00000020143,ENSMUSG00000018654,ENSMUSG00000021025,…
GO:BP	cellular response to lipopolysaccharide	GO:0071222	FALSE	5.47e-09	8.2617	302	476	28	25907	ENSMUSG00000059089,ENSMUSG00000002111,ENSMUSG00000026728,ENSMUSG00000028268,ENSMUSG00000028270,ENSMUSG00000056529,ENSMUSG00000028599,ENSMUSG00000042228,ENSMUSG00000015243,ENSMUSG00000034855,ENSMUSG00000037411,ENSMUSG00000023078,ENSMUSG00000112148,ENSMUSG00000034330,ENSMUSG00000041515,ENSMUSG00000032691,ENSMUSG00000020399,ENSMUSG00000057135,ENSMUSG00000018774,ENSMUSG00000063193,ENSMUSG00000035385,…
HP	Abnormal lymphocyte morphology	HP:0004332	FALSE	5.52e-09	8.25773	262	156	32	5228	ENSMUSG00000045382,ENSMUSG00000059089,ENSMUSG00000026395,ENSMUSG00000070034,ENSMUSG00000002111,ENSMUSG00000060802,ENSMUSG00000017697,ENSMUSG00000031103,ENSMUSG00000031264,ENSMUSG00000040522,ENSMUSG00000044583,ENSMUSG00000031304,ENSMUSG00000027947,ENSMUSG00000028599,ENSMUSG00000042228,ENSMUSG00000029304,ENSMUSG00000029622,ENSMUSG00000053977,ENSMUSG00000025509,ENSMUSG00000034330,ENSMUSG00000002033,…
GO:BP	positive regulation of vasculature development	GO:1904018	FALSE	5.96e-09	8.22487	181	476	22	25907	ENSMUSG00000045382,ENSMUSG00000026814,ENSMUSG00000050232,ENSMUSG00000015340,ENSMUSG00000028864,ENSMUSG00000029484,ENSMUSG00000004951,ENSMUSG00000037411,ENSMUSG00000040552,ENSMUSG00000000628,ENSMUSG00000030341,ENSMUSG00000030790,ENSMUSG00000030789,ENSMUSG00000049130,ENSMUSG00000000290,ENSMUSG00000032359,ENSMUSG00000032440,ENSMUSG00000035042,ENSMUSG00000034708,ENSMUSG00000000555,ENSMUSG00000024164,…
HP	Abnormal circulating immunoglobulin concentration	HP:0010701	FALSE	6.62e-09	8.17938	314	156	35	5228	ENSMUSG00000045382,ENSMUSG00000026285,ENSMUSG00000026395,ENSMUSG00000070034,ENSMUSG00000002111,ENSMUSG00000060802,ENSMUSG00000017697,ENSMUSG00000031264,ENSMUSG00000040522,ENSMUSG00000031304,ENSMUSG00000027947,ENSMUSG00000028599,ENSMUSG00000042228,ENSMUSG00000066861,ENSMUSG00000052776,ENSMUSG00000029771,ENSMUSG00000047735,ENSMUSG00000030745,ENSMUSG00000002147,ENSMUSG00000034330,ENSMUSG00000000791,…
HP	Abnormality of B cell physiology	HP:0005372	FALSE	7.98e-09	8.09811	316	156	35	5228	ENSMUSG00000045382,ENSMUSG00000026285,ENSMUSG00000026395,ENSMUSG00000070034,ENSMUSG00000002111,ENSMUSG00000060802,ENSMUSG00000017697,ENSMUSG00000031264,ENSMUSG00000040522,ENSMUSG00000031304,ENSMUSG00000027947,ENSMUSG00000028599,ENSMUSG00000042228,ENSMUSG00000066861,ENSMUSG00000052776,ENSMUSG00000029771,ENSMUSG00000047735,ENSMUSG00000030745,ENSMUSG00000002147,ENSMUSG00000034330,ENSMUSG00000000791,…
KEGG	Viral protein interaction with cytokine and cytokine receptor	KEGG:04061	FALSE	8.14e-09	8.08921	92	266	18	9330	ENSMUSG00000045382,ENSMUSG00000050232,ENSMUSG00000031304,ENSMUSG00000027947,ENSMUSG00000028599,ENSMUSG00000034855,ENSMUSG00000023078,ENSMUSG00000030341,ENSMUSG00000009185,ENSMUSG00000035042,ENSMUSG00000019122,ENSMUSG00000018927,ENSMUSG00000000982,ENSMUSG00000018930,ENSMUSG00000035385,ENSMUSG00000035352,ENSMUSG00000068227,ENSMUSG00000024621
HP	Recurrent infections	HP:0002719	FALSE	1.07e-08	7.9726	1036	156	68	5228	ENSMUSG00000026480,ENSMUSG00000045382,ENSMUSG00000026285,ENSMUSG00000026656,ENSMUSG00000059089,ENSMUSG00000059498,ENSMUSG00000026177,ENSMUSG00000070034,ENSMUSG00000003283,ENSMUSG00000002111,ENSMUSG00000060802,ENSMUSG00000017697,ENSMUSG00000031103,ENSMUSG00000031264,ENSMUSG00000040522,ENSMUSG00000015340,ENSMUSG00000031304,ENSMUSG00000027947,ENSMUSG00000036905,ENSMUSG00000036887,ENSMUSG00000028859,…
HP	Abnormal circulating IgG concentration	HP:0410242	FALSE	1.11e-08	7.95595	136	156	23	5228	ENSMUSG00000045382,ENSMUSG00000026285,ENSMUSG00000026395,ENSMUSG00000070034,ENSMUSG00000002111,ENSMUSG00000060802,ENSMUSG00000017697,ENSMUSG00000031264,ENSMUSG00000040522,ENSMUSG00000031304,ENSMUSG00000027947,ENSMUSG00000042228,ENSMUSG00000041515,ENSMUSG00000002033,ENSMUSG00000021025,ENSMUSG00000020573,ENSMUSG00000068105,ENSMUSG00000022488,ENSMUSG00000068227,ENSMUSG00000033220,ENSMUSG00000096727,…
GO:BP	regulation of mononuclear cell migration	GO:0071675	FALSE	1.17e-08	7.93057	134	476	19	25907	ENSMUSG00000066755,ENSMUSG00000002111,ENSMUSG00000042228,ENSMUSG00000034855,ENSMUSG00000037411,ENSMUSG00000023078,ENSMUSG00000040552,ENSMUSG00000030342,ENSMUSG00000049130,ENSMUSG00000004665,ENSMUSG00000050335,ENSMUSG00000035042,ENSMUSG00000000982,ENSMUSG00000035385,ENSMUSG00000022667,ENSMUSG00000023992,ENSMUSG00000024397,ENSMUSG00000024621,ENSMUSG00000052085
GO:BP	anatomical structure morphogenesis	GO:0009653	FALSE	1.17e-08	7.93033	2781	476	102	25907	ENSMUSG00000016918,ENSMUSG00000045382,ENSMUSG00000026228,ENSMUSG00000026175,ENSMUSG00000026222,ENSMUSG00000026380,ENSMUSG00000026418,ENSMUSG00000003283,ENSMUSG00000002111,ENSMUSG00000026728,ENSMUSG00000017697,ENSMUSG00000005087,ENSMUSG00000026822,ENSMUSG00000026814,ENSMUSG00000016256,ENSMUSG00000026981,ENSMUSG00000031385,ENSMUSG00000050232,ENSMUSG00000015340,ENSMUSG00000027995,ENSMUSG00000027750,…
GO:BP	positive regulation of adaptive immune response based on somatic recombination of immune receptors built from immunoglobulin superfamily domains	GO:0002824	FALSE	1.18e-08	7.92822	151	476	20	25907	ENSMUSG00000058715,ENSMUSG00000026395,ENSMUSG00000026177,ENSMUSG00000060802,ENSMUSG00000017697,ENSMUSG00000031264,ENSMUSG00000015947,ENSMUSG00000039264,ENSMUSG00000002147,ENSMUSG00000053219,ENSMUSG00000032691,ENSMUSG00000020641,ENSMUSG00000068105,ENSMUSG00000023992,ENSMUSG00000024164,ENSMUSG00000061232,ENSMUSG00000073411,ENSMUSG00000035929,ENSMUSG00000073409,ENSMUSG00000060550
GO:BP	response to wounding	GO:0009611	FALSE	1.25e-08	7.90476	535	476	37	25907	ENSMUSG00000045382,ENSMUSG00000058715,ENSMUSG00000026177,ENSMUSG00000026175,ENSMUSG00000005087,ENSMUSG00000031138,ENSMUSG00000001131,ENSMUSG00000028195,ENSMUSG00000028583,ENSMUSG00000042228,ENSMUSG00000028413,ENSMUSG00000035273,ENSMUSG00000037411,ENSMUSG00000001930,ENSMUSG00000025701,ENSMUSG00000030342,ENSMUSG00000004266,ENSMUSG00000002985,ENSMUSG00000046223,ENSMUSG00000030579,ENSMUSG00000112148,…
GO:BP	alpha-beta T cell activation	GO:0046631	FALSE	1.28e-08	7.89137	188	476	22	25907	ENSMUSG00000066755,ENSMUSG00000026395,ENSMUSG00000004709,ENSMUSG00000004707,ENSMUSG00000017697,ENSMUSG00000031103,ENSMUSG00000031304,ENSMUSG00000027947,ENSMUSG00000028362,ENSMUSG00000039264,ENSMUSG00000000693,ENSMUSG00000112148,ENSMUSG00000002147,ENSMUSG00000050335,ENSMUSG00000051212,ENSMUSG00000051506,ENSMUSG00000032440,ENSMUSG00000032691,ENSMUSG00000020143,ENSMUSG00000020641,ENSMUSG00000022488,…
GO:MF	hydrolase activity	GO:0016787	FALSE	1.54e-08	7.81378	3242	463	115	24018	ENSMUSG00000016918,ENSMUSG00000004552,ENSMUSG00000052688,ENSMUSG00000026395,ENSMUSG00000026315,ENSMUSG00000026358,ENSMUSG00000037860,ENSMUSG00000026228,ENSMUSG00000090124,ENSMUSG00000017697,ENSMUSG00000027514,ENSMUSG00000026866,ENSMUSG00000068129,ENSMUSG00000016256,ENSMUSG00000033777,ENSMUSG00000031264,ENSMUSG00000031138,ENSMUSG00000001131,ENSMUSG00000028268,ENSMUSG00000028270,ENSMUSG00000038642,…
GO:BP	myeloid leukocyte differentiation	GO:0002573	FALSE	1.58e-08	7.80178	250	476	25	25907	ENSMUSG00000058715,ENSMUSG00000002111,ENSMUSG00000036896,ENSMUSG00000042228,ENSMUSG00000039264,ENSMUSG00000030365,ENSMUSG00000015133,ENSMUSG00000058818,ENSMUSG00000034957,ENSMUSG00000030579,ENSMUSG00000051212,ENSMUSG00000022015,ENSMUSG00000046186,ENSMUSG00000032231,ENSMUSG00000032440,ENSMUSG00000034579,ENSMUSG00000035042,ENSMUSG00000019122,ENSMUSG00000000982,ENSMUSG00000047798,ENSMUSG00000022443,…
GO:BP	positive regulation of leukocyte migration	GO:0002687	FALSE	1.71e-08	7.76772	154	476	20	25907	ENSMUSG00000066755,ENSMUSG00000002111,ENSMUSG00000056529,ENSMUSG00000034855,ENSMUSG00000037411,ENSMUSG00000023078,ENSMUSG00000040552,ENSMUSG00000049130,ENSMUSG00000050335,ENSMUSG00000037405,ENSMUSG00000035042,ENSMUSG00000000982,ENSMUSG00000035385,ENSMUSG00000035352,ENSMUSG00000022488,ENSMUSG00000033220,ENSMUSG00000023992,ENSMUSG00000024397,ENSMUSG00000024621,ENSMUSG00000052085
KEGG	Cytokine-cytokine receptor interaction	KEGG:04060	FALSE	1.74e-08	7.75979	290	266	31	9330	ENSMUSG00000045382,ENSMUSG00000066755,ENSMUSG00000026981,ENSMUSG00000050232,ENSMUSG00000031304,ENSMUSG00000027947,ENSMUSG00000028362,ENSMUSG00000028599,ENSMUSG00000028859,ENSMUSG00000034855,ENSMUSG00000023078,ENSMUSG00000030341,ENSMUSG00000030745,ENSMUSG00000000791,ENSMUSG00000022015,ENSMUSG00000032440,ENSMUSG00000009185,ENSMUSG00000035042,ENSMUSG00000019122,ENSMUSG00000018927,ENSMUSG00000000982,…
GO:BP	T cell mediated immunity	GO:0002456	FALSE	1.75e-08	7.75651	137	476	19	25907	ENSMUSG00000026285,ENSMUSG00000026395,ENSMUSG00000060802,ENSMUSG00000028599,ENSMUSG00000053977,ENSMUSG00000030560,ENSMUSG00000053219,ENSMUSG00000032359,ENSMUSG00000037405,ENSMUSG00000032691,ENSMUSG00000072620,ENSMUSG00000020641,ENSMUSG00000022488,ENSMUSG00000061232,ENSMUSG00000073411,ENSMUSG00000035929,ENSMUSG00000073409,ENSMUSG00000060550,ENSMUSG00000036908
GO:BP	regulation of B cell activation	GO:0050864	FALSE	1.75e-08	7.75651	137	476	19	25907	ENSMUSG00000026395,ENSMUSG00000002111,ENSMUSG00000017697,ENSMUSG00000031264,ENSMUSG00000031304,ENSMUSG00000028581,ENSMUSG00000042228,ENSMUSG00000044303,ENSMUSG00000004266,ENSMUSG00000030577,ENSMUSG00000030579,ENSMUSG00000112148,ENSMUSG00000002147,ENSMUSG00000051212,ENSMUSG00000068105,ENSMUSG00000022488,ENSMUSG00000058099,ENSMUSG00000022876,ENSMUSG00000023067
GO:BP	B cell receptor signaling pathway	GO:0050853	FALSE	1.99e-08	7.70054	53	476	13	25907	ENSMUSG00000026395,ENSMUSG00000031264,ENSMUSG00000042228,ENSMUSG00000028459,ENSMUSG00000040751,ENSMUSG00000004266,ENSMUSG00000030577,ENSMUSG00000034330,ENSMUSG00000021025,ENSMUSG00000022488,ENSMUSG00000058099,ENSMUSG00000043008,ENSMUSG00000024696
HP	Abnormal lymphocyte count	HP:0040088	FALSE	2.02e-08	7.69482	242	156	30	5228	ENSMUSG00000045382,ENSMUSG00000026395,ENSMUSG00000070034,ENSMUSG00000002111,ENSMUSG00000060802,ENSMUSG00000017697,ENSMUSG00000031103,ENSMUSG00000031264,ENSMUSG00000040522,ENSMUSG00000044583,ENSMUSG00000031304,ENSMUSG00000027947,ENSMUSG00000028599,ENSMUSG00000042228,ENSMUSG00000029304,ENSMUSG00000029622,ENSMUSG00000053977,ENSMUSG00000034330,ENSMUSG00000002033,ENSMUSG00000002699,ENSMUSG00000020143,…
GO:BP	T cell differentiation	GO:0030217	FALSE	2.2e-08	7.65744	320	476	28	25907	ENSMUSG00000066755,ENSMUSG00000058715,ENSMUSG00000026395,ENSMUSG00000004707,ENSMUSG00000002111,ENSMUSG00000060802,ENSMUSG00000017697,ENSMUSG00000031304,ENSMUSG00000027947,ENSMUSG00000028362,ENSMUSG00000044303,ENSMUSG00000004951,ENSMUSG00000030144,ENSMUSG00000030142,ENSMUSG00000053977,ENSMUSG00000039264,ENSMUSG00000000693,ENSMUSG00000002147,ENSMUSG00000051212,ENSMUSG00000099974,ENSMUSG00000002033,…
GO:BP	T cell activation involved in immune response	GO:0002286	FALSE	2.28e-08	7.64301	139	476	19	25907	ENSMUSG00000066755,ENSMUSG00000058715,ENSMUSG00000026177,ENSMUSG00000004707,ENSMUSG00000026786,ENSMUSG00000027947,ENSMUSG00000030144,ENSMUSG00000030142,ENSMUSG00000000693,ENSMUSG00000030830,ENSMUSG00000030579,ENSMUSG00000002147,ENSMUSG00000051212,ENSMUSG00000037405,ENSMUSG00000032691,ENSMUSG00000020399,ENSMUSG00000072620,ENSMUSG00000022488,ENSMUSG00000023992
GO:BP	regulation of cell differentiation	GO:0045595	FALSE	2.29e-08	7.63933	1740	476	74	25907	ENSMUSG00000045382,ENSMUSG00000052688,ENSMUSG00000066755,ENSMUSG00000026395,ENSMUSG00000073489,ENSMUSG00000026668,ENSMUSG00000026676,ENSMUSG00000002111,ENSMUSG00000026728,ENSMUSG00000060802,ENSMUSG00000017697,ENSMUSG00000026814,ENSMUSG00000031385,ENSMUSG00000031304,ENSMUSG00000027995,ENSMUSG00000044468,ENSMUSG00000028195,ENSMUSG00000036896,ENSMUSG00000028583,ENSMUSG00000028599,ENSMUSG00000028859,…
GO:BP	tube morphogenesis	GO:0035239	FALSE	2.65e-08	7.57641	930	476	50	25907	ENSMUSG00000016918,ENSMUSG00000045382,ENSMUSG00000026222,ENSMUSG00000002111,ENSMUSG00000026822,ENSMUSG00000026814,ENSMUSG00000016256,ENSMUSG00000050232,ENSMUSG00000015340,ENSMUSG00000028195,ENSMUSG00000028583,ENSMUSG00000028413,ENSMUSG00000028864,ENSMUSG00000034855,ENSMUSG00000029484,ENSMUSG00000004951,ENSMUSG00000035273,ENSMUSG00000037411,ENSMUSG00000040552,ENSMUSG00000000628,ENSMUSG00000025701,…
GO:BP	cell adhesion mediated by integrin	GO:0033627	FALSE	2.71e-08	7.5668	79	476	15	25907	ENSMUSG00000017697,ENSMUSG00000042228,ENSMUSG00000037411,ENSMUSG00000023078,ENSMUSG00000004266,ENSMUSG00000030830,ENSMUSG00000030789,ENSMUSG00000070369,ENSMUSG00000021822,ENSMUSG00000037405,ENSMUSG00000035042,ENSMUSG00000000555,ENSMUSG00000022488,ENSMUSG00000024053,ENSMUSG00000024696
GO:BP	positive regulation of adaptive immune response	GO:0002821	FALSE	2.76e-08	7.55954	158	476	20	25907	ENSMUSG00000058715,ENSMUSG00000026395,ENSMUSG00000026177,ENSMUSG00000060802,ENSMUSG00000017697,ENSMUSG00000031264,ENSMUSG00000015947,ENSMUSG00000039264,ENSMUSG00000002147,ENSMUSG00000053219,ENSMUSG00000032691,ENSMUSG00000020641,ENSMUSG00000068105,ENSMUSG00000023992,ENSMUSG00000024164,ENSMUSG00000061232,ENSMUSG00000073411,ENSMUSG00000035929,ENSMUSG00000073409,ENSMUSG00000060550
GO:BP	antigen receptor-mediated signaling pathway	GO:0050851	FALSE	2.98e-08	7.52541	177	476	21	25907	ENSMUSG00000026395,ENSMUSG00000017697,ENSMUSG00000031264,ENSMUSG00000028581,ENSMUSG00000042228,ENSMUSG00000028459,ENSMUSG00000040751,ENSMUSG00000053044,ENSMUSG00000053977,ENSMUSG00000030365,ENSMUSG00000004266,ENSMUSG00000030577,ENSMUSG00000034330,ENSMUSG00000099974,ENSMUSG00000002699,ENSMUSG00000021025,ENSMUSG00000022488,ENSMUSG00000022148,ENSMUSG00000058099,ENSMUSG00000043008,ENSMUSG00000024696
GO:BP	response to oxygen-containing compound	GO:1901700	FALSE	3e-08	7.52286	1971	476	80	25907	ENSMUSG00000026480,ENSMUSG00000045382,ENSMUSG00000059089,ENSMUSG00000026228,ENSMUSG00000026177,ENSMUSG00000002111,ENSMUSG00000026728,ENSMUSG00000017697,ENSMUSG00000026822,ENSMUSG00000026866,ENSMUSG00000031264,ENSMUSG00000044583,ENSMUSG00000015340,ENSMUSG00000001131,ENSMUSG00000027995,ENSMUSG00000027750,ENSMUSG00000028268,ENSMUSG00000028270,ENSMUSG00000038393,ENSMUSG00000056529,ENSMUSG00000062585,…
GO:BP	positive regulation of leukocyte cell-cell adhesion	GO:1903039	FALSE	3.15e-08	7.50131	258	476	25	25907	ENSMUSG00000026395,ENSMUSG00000004709,ENSMUSG00000060802,ENSMUSG00000017697,ENSMUSG00000005087,ENSMUSG00000031304,ENSMUSG00000056529,ENSMUSG00000039264,ENSMUSG00000025701,ENSMUSG00000030830,ENSMUSG00000022015,ENSMUSG00000037405,ENSMUSG00000032440,ENSMUSG00000032691,ENSMUSG00000020399,ENSMUSG00000035042,ENSMUSG00000035385,ENSMUSG00000068105,ENSMUSG00000022488,ENSMUSG00000022901,ENSMUSG00000034116,…
GO:BP	negative regulation of defense response	GO:0031348	FALSE	3.18e-08	7.49708	237	476	24	25907	ENSMUSG00000017697,ENSMUSG00000068129,ENSMUSG00000031103,ENSMUSG00000044206,ENSMUSG00000013707,ENSMUSG00000028599,ENSMUSG00000028864,ENSMUSG00000025701,ENSMUSG00000030107,ENSMUSG00000030111,ENSMUSG00000079298,ENSMUSG00000030341,ENSMUSG00000004266,ENSMUSG00000002985,ENSMUSG00000074151,ENSMUSG00000049723,ENSMUSG00000032691,ENSMUSG00000020399,ENSMUSG00000034708,ENSMUSG00000021322,ENSMUSG00000044258,…
[truncated: 744 more rows]

## Sheet: Mouse Yellow GO
source	term_name	term_id	highlighted	adjusted_p_value	negative_log10_of_adjusted_p_value	term_size	query_size	intersection_size	effective_domain_size	intersections
[truncated: 47 more rows]
