# Supplementary material for: Early transcriptomic perturbations highlight the spinal cord as a key pathogenic region in spinocerebellar ataxia type 3
Source: Front Cell Neurosci. 2026 Jan 14;19:1735225. doi: 10.3389/fncel.2025.1735225 (PMC12846992; doi:10.3389/fncel.2025.1735225)
Supplement: Supplementary file 7 [file Table_6.XLSX]

## Sheet: 24wk
	ID	GeneID	geneSymbol	chr	strand	exonStart_0base	exonEnd	upstreamES	upstreamEE	downstreamES	downstreamEE	ID.1	IJC_SAMPLE_1	SJC_SAMPLE_1	IJC_SAMPLE_2	SJC_SAMPLE_2	IncFormLen	SkipFormLen	PValue	FDR	IncLevel1	IncLevel2	IncLevelDifference	Inc/Exc
1	245	ENSMUSG00000121913.2	ENSMUSG00000121913	chrX	-	169092170	169092262	169091285	169091433	169092526	169092689	245	18,34,27,26,19,28	3,1,2,3,1,1	19,16,19,18,24,21	13,3,7,3,4,4	238	146	3.34e-05	0.00860921	0.786,0.954,0.892,0.842,0.921,0.945	0.473,0.766,0.625,0.786,0.786,0.763	0.19	INC
2	446	ENSMUSG00000056679.14	Gpr173	chrX	-	151150416	151150506	151126593	151130704	151151046	151151700	446	8,13,13,9,12,7	4,7,2,0,1,0	20,19,11,23,12,13	0,0,0,1,0,1	236	146	2.02e-06	0.00104493	0.553,0.535,0.801,1.0,0.881,1.0	1.0,1.0,1.0,0.934,1.0,0.889	-0.175	EXC
3	472	ENSMUSG00000025271.14	Pfkfb1	chrX	+	149418938	149419058	149417518	149417623	149422576	149422706	472	2,0,3,0,0,0	12,16,8,6,10,14	2,8,7,0,0,3	11,11,6,19,7,10	266	146	2.59e-05	0.00712724	0.084,0.0,0.171,0.0,0.0,0.0	0.091,0.285,0.39,0.0,0.0,0.141	-0.109	EXC
4	884	ENSMUSG00000073077.8	Cfap47	chrX	-	78344628	78344784	78339466	78339638	78346358	78346453	884	16,14,16,15,19,11	2,1,0,0,0,1	9,8,16,27,19,14	5,1,1,2,4,0	302	146	4.32e-06	0.00188762	0.795,0.871,1.0,1.0,1.0,0.842	0.465,0.795,0.886,0.867,0.697,1.0	0.133	INC
5	954	ENSMUSG00000032750.14	Gab3	chrX	-	74069594	74069811	74048921	74048977	74076776	74077080	954	4,14,11,14,8,8	0,0,0,0,4,1	10,5,3,8,6,9	3,0,0,4,1,2	363	146	0.000133421	0.0224743	1.0,1.0,1.0,1.0,0.446,0.763	0.573,1.0,1.0,0.446,0.707,0.644	0.14	INC
6	1381	ENSMUSG00000031109.18	Enox2	chrX	-	48102009	48102057	48098583	48100511	48102373	48102459	1381	93,97,86,61,90,97	47,54,37,31,33,29	99,103,97,134,91,99	14,26,22,20,24,23	194	146	2.54e-07	0.000210852	0.598,0.575,0.636,0.597,0.672,0.716	0.842,0.749,0.768,0.834,0.74,0.764	-0.15	EXC
7	1645	ENSMUSG00000142802.1	ENSMUSG00000142802	chrX	-	8740253	8740562	8696556	8696673	8742795	8742887	1645	11,12,10,10,5,15	3,1,1,0,4,4	11,18,17,18,9,11	0,0,3,2,0,0	455	146	6.36e-05	0.0133862	0.541,0.794,0.762,1.0,0.286,0.546	1.0,1.0,0.645,0.743,1.0,1.0	-0.243	EXC
8	1902	ENSMUSG00000097785.5	B230217O12Rik	chr19	-	57348445	57348622	57331126	57331221	57349042	57349086	1902	35,34,36,39,21,38	5,4,1,0,7,4	21,23,28,52,30,42	2,1,0,2,0,1	323	146	3.87e-05	0.00957138	0.76,0.793,0.942,1.0,0.576,0.811	0.826,0.912,1.0,0.922,1.0,0.95	-0.121	EXC
9	2551	ENSMUSG00000024780.8	Cdc37l1	chr19	+	28990187	28990310	28989297	28989453	29002203	29004081	2551	3.15199e+17	1.16142e+17	3.67343e+17	119,105,114,136,86,87	269	146	4e-05	0.00972204	0.596,0.432,0.511,0.544,0.526,0.537	0.626,0.639,0.61,0.558,0.674,0.658	-0.103	EXC
10	2698	ENSMUSG00000039126.11	Prune2	chr19	+	17189655	17189694	17189041	17189077	17198147	17199173	2698	29,18,20,27,10,24	10,9,9,4,6,7	16,19,15,32,19,22	1,1,7,1,1,1	185	146	3.04e-05	0.00802927	0.696,0.612,0.637,0.842,0.568,0.73	0.927,0.937,0.628,0.962,0.937,0.946	-0.209	EXC
11	3073	ENSMUSG00000086938.12	4930481A15Rik	chr19	+	5467421	5467494	5465634	5465840	5472029	5472875	3073	17,29,16,18,19,26	0,1,2,0,0,0	15,9,15,25,17,21	2,1,0,2,1,7	219	146	7.22e-05	0.0147493	1.0,0.951,0.842,1.0,1.0,1.0	0.833,0.857,1.0,0.893,0.919,0.667	0.104	INC
12	3250	ENSMUSG00000024843.16	Chka	chr19	+	3925734	3925788	3914647	3914759	3935859	3935864	3250	19,20,8,25,19,34	3,0,1,2,4,2	30,27,20,36,28,16	0,0,0,0,0,0	200	146	0.000389888	0.0460965	0.822,1.0,0.854,0.901,0.776,0.925	1.0,1.0,1.0,1.0,1.0,1.0	-0.12	EXC
13	3277	ENSMUSG00000024614.8	Tmx3	chr18	+	90551714	90551816	90551344	90551398	90556622	90556691	3277	0,0,10,1,1,1	2,1,0,1,4,0	1,2,2,0,1,1	0,2,0,1,1,0	248	146	8.17e-05	0.0159312	0.0,0.0,1.0,0.371,0.128,1.0	1.0,0.371,1.0,0.0,0.371,1.0	-0.207	EXC
14	3316	ENSMUSG00000047992.12	Dipk1c	chr18	+	84754936	84755101	84748154	84748814	84757493	84757533	3316	16,32,29,22,18,25	0,2,1,0,0,0	16,16,35,20,19,26	1,2,4,2,0,3	311	146	9.57e-05	0.0178688	1.0,0.883,0.932,1.0,1.0,1.0	0.883,0.79,0.804,0.824,1.0,0.803	0.118	INC
15	3383	ENSMUSG00000034006.18	Slc66a2	chr18	+	80315676	80315730	80306634	80306768	80326490	80326707	3383	35,47,48,37,29,38	2,7,10,5,1,5	29,25,26,43,32,21	19,10,13,14,9,8	200	146	9.46e-07	0.000607712	0.927,0.831,0.778,0.844,0.955,0.847	0.527,0.646,0.593,0.692,0.722,0.657	0.224	INC
16	3964	ENSMUSG00000096948.5	Gm4221	chr18	+	55143678	55143797	55123287	55123406	55178390	55180016	3964	0,0,1,0,0,0	16,16,3,2,16,11	1,2,4,6,1,4	4,10,6,14,11,2	265	146	1.9e-08	3.1e-05	0.0,0.0,0.155,0.0,0.0,0.0	0.121,0.099,0.269,0.191,0.048,0.524	-0.183	EXC
17	4228	ENSMUSG00000024485.17	Slc4a9	chr18	+	36664730	36664864	36663766	36664579	36665022	36665285	4228	19,22,6,33,12,20	1,0,4,0,4,0	14,15,32,24,24,15	4,3,6,9,8,6	280	146	0.000408308	0.0475448	0.908,1.0,0.439,1.0,0.61,1.0	0.646,0.723,0.736,0.582,0.61,0.566	0.182	INC
18	4993	ENSMUSG00000024238.16	Zeb1	chr18	+	5633203	5633357	5603743	5604083	5705042	5706884	4993	8,7,9,12,13,4	13,1,1,2,0,0	6,15,8,10,6,10	1,0,0,0,0,2	300	146	0.000104379	0.0190696	0.23,0.773,0.814,0.745,1.0,1.0	0.745,1.0,1.0,1.0,1.0,0.709	-0.149	EXC
19	6493	ENSMUSG00000050705.16	2310061I04Rik	chr17	-	36207151	36207337	36206811	36206964	36207936	36207995	6493	18,19,28,20,19,26	6,6,0,3,0,1	27,23,20,25,29,13	0,0,0,1,1,2	332	146	7.27e-06	0.00281258	0.569,0.582,1.0,0.746,1.0,0.92	1.0,1.0,1.0,0.917,0.927,0.741	-0.128	EXC
20	6820	ENSMUSG00000005936.20	Kctd20	chr17	+	29176852	29177031	29171231	29171543	29181783	29181886	6820	13,9,2,15,15,11	0,2,3,1,2,2	4,7,9,9,9,8	0,0,2,0,0,0	325	146	0.000138938	0.0229589	1.0,0.669,0.23,0.871,0.771,0.712	1.0,1.0,0.669,1.0,1.0,1.0	-0.236	EXC
21	7015	ENSMUSG00000024186.16	Rgs11	chr17	+	26422187	26422366	26421924	26422015	26422435	26422486	7015	7,5,8,8,6,10	10,7,9,3,3,8	13,12,20,11,30,8	3,3,4,5,6,2	325	146	9.03e-05	0.0172026	0.239,0.243,0.285,0.545,0.473,0.36	0.661,0.642,0.692,0.497,0.692,0.642	-0.28	EXC
22	7028	ENSMUSG00000024186.16	Rgs11	chr17	+	26423824	26423901	26423460	26423519	26424081	26424163	7028	115,103,93,71,72,84	63,54,60,52,60,51	86,79,87,91,69,54	83,84,93,86,61,72	223	146	2.58e-05	0.00712724	0.544,0.555,0.504,0.472,0.44,0.519	0.404,0.381,0.38,0.409,0.425,0.329	0.118	INC
23	7081	ENSMUSG00000037098.19	Rab11fip3	chr17	-	26230970	26231105	26227828	26227864	26232747	26232891	7081	10,25,9,6,6,18	2,0,0,0,0,1	13,16,16,9,11,2	4,1,3,4,0,0	281	146	6.36e-06	0.00255609	0.722,1.0,1.0,1.0,1.0,0.903	0.628,0.893,0.735,0.539,1.0,1.0	0.138	INC
24	7128	ENSMUSG00000117437.5	Gm33727	chr17	+	25737895	25738100	25737449	25737606	25741290	25741549	7128	67,62,34,32,30,26	60,56,65,31,38,50	28,66,46,82,54,75	18,38,29,46,48,33	351	146	9.25e-06	0.00330904	0.317,0.315,0.179,0.3,0.247,0.178	0.393,0.419,0.398,0.426,0.319,0.486	-0.151	EXC
25	7131	ENSMUSG00000117437.5	Gm33727	chr17	+	25737913	25738100	25737351	25737606	25741290	25741576	7131	75,77,49,32,46,39	60,56,65,31,38,50	38,78,62,94,77,88	18,38,29,46,48,33	333	146	1.25e-06	0.000762029	0.354,0.376,0.248,0.312,0.347,0.255	0.481,0.474,0.484,0.473,0.413,0.539	-0.162	EXC
26	7154	ENSMUSG00000015120.17	Ube2i	chr17	-	25491511	25491739	25488376	25488453	25492233	25492350	7154	76,78,82,56,68,70	3,4,8,6,9,6	59,53,58,75,69,64	0,2,0,7,2,0	374	146	0.000102308	0.0188538	0.908,0.884,0.8,0.785,0.747,0.82	1.0,0.912,1.0,0.807,0.931,1.0	-0.118	EXC
27	7675	ENSMUSG00000000159.17	Igsf5	chr16	+	96179284	96179584	96174029	96174347	96187685	96187826	7675	18,18,20,19,35,15	4,3,2,3,1,1	11,14,13,10,12,21	2,0,0,1,0,0	446	146	8.57e-06	0.00314394	0.596,0.663,0.766,0.675,0.92,0.831	0.643,1.0,1.0,0.766,1.0,1.0	-0.16	EXC
28	7768	ENSMUSG00000022940.18	Pigp	chr16	-	94166213	94166332	94159621	94160033	94170947	94171051	7768	41,41,28,53,51,61	2,0,1,3,0,3	31,29,44,66,47,51	7,5,10,9,2,3	265	146	2.33e-06	0.00116734	0.919,1.0,0.939,0.907,1.0,0.918	0.709,0.762,0.708,0.802,0.928,0.904	0.145	INC
29	7938	ENSMUSG00000039903.19	Eva1c	chr16	+	90666453	90666577	90627695	90628320	90672926	90673079	7938	4,5,3,5,4,4	2,0,2,0,0,0	4,4,8,5,4,2	2,1,5,2,1,0	270	146	0.000220947	0.0311646	0.52,1.0,0.448,1.0,1.0,1.0	0.52,0.684,0.464,0.575,0.684,1.0	0.173	INC
30	7941	ENSMUSG00000120489.2	Gm17518	chr16	+	90524641	90524944	90524421	90524559	90525207	90525809	7941	5,27,8,4,11,14	3,0,0,0,0,0	12,9,20,10,10,10	3,0,1,1,6,3	449	146	3.9e-06	0.00174022	0.351,1.0,1.0,1.0,1.0,1.0	0.565,1.0,0.867,0.765,0.351,0.52	0.214	INC
31	7971	ENSMUSG00000024766.16	Lipo3	chr19	-	33559452	33559651	33557864	33557974	33560446	33560564	7971	134,106,89,61,58,92	5,3,2,7,5,7	96,80,69,126,87,78	5,11,13,18,12,10	345	146	0.000159976	0.025301	0.919,0.937,0.95,0.787,0.831,0.848	0.89,0.755,0.692,0.748,0.754,0.767	0.111	INC
32	8711	ENSMUSG00000036304.15	Zdhhc23	chr16	-	43793830	43794529	43791761	43791929	43799270	43799413	8711	24,22,20,12,12,9	3,0,3,0,0,4	7,30,11,27,30,8	0,0,0,0,0,0	845	146	1.99e-05	0.00587726	0.58,1.0,0.535,1.0,1.0,0.28	1.0,1.0,1.0,1.0,1.0,1.0	-0.267	EXC
33	8978	ENSMUSG00000134133.1	ENSMUSG00000134133	chr16	-	34505584	34505691	34505259	34505500	34507842	34507883	8978	7,1,0,0,2,3	4,5,7,7,4,8	1,0,0,2,0,0	8,10,13,15,15,6	253	146	0.000167238	0.025965	0.502,0.103,0.0,0.0,0.224,0.178	0.067,0.0,0.0,0.071,0.0,0.0	0.145	INC
34	9240	ENSMUSG00000024273.9	2700062C07Rik	chr18	+	24604118	24604203	24603906	24604037	24606006	24606206	9240	52,27,37,36,63,71	14,7,9,14,16,11	54,32,44,57,36,38	24,16,35,22,24,22	231	146	3.77e-05	0.00938256	0.701,0.709,0.722,0.619,0.713,0.803	0.587,0.558,0.443,0.621,0.487,0.522	0.175	INC
35	9528	ENSMUSG00000022842.19	Ece2	chr16	+	20451497	20451644	20449846	20450062	20456410	20456599	9528	1,1,2,1,3,0	5,8,4,8,6,8	1,3,7,7,2,3	2,6,5,10,4,5	293	146	0.00041465	0.0480195	0.091,0.059,0.199,0.059,0.199,0.0	0.199,0.199,0.411,0.259,0.199,0.23	-0.148	EXC
36	9725	ENSMUSG00000041617.11	Ccdc74a	chr16	+	17467858	17467938	17465930	17466193	17468230	17468601	9725	1,4,0,2,3,2	3,0,1,5,2,3	0,0,0,1,2,0	3,4,1,6,1,2	226	146	0.000136226	0.0225989	0.177,1.0,0.0,0.205,0.492,0.301	0.0,0.0,0.0,0.097,0.564,0.0	0.252	INC
37	10438	ENSMUSG00000023047.12	Amhr2	chr15	+	102360821	102360994	102360583	102360698	102362647	102362980	10438	8,10,5,15,10,20	1,3,0,0,3,4	20,19,18,19,7,19	0,1,0,0,0,0	319	146	2.14e-05	0.00621806	0.785,0.604,1.0,1.0,0.604,0.696	1.0,0.897,1.0,1.0,1.0,1.0	-0.201	EXC
38	12124	ENSMUSG00000097039.11	Pvt1	chr15	+	62021087	62021201	61915656	61915947	62047315	62047397	12124	3,1,2,3,7,8	2,6,1,3,0,0	2,5,15,9,2,3	0,1,1,0,1,0	260	146	1.25e-05	0.00406772	0.457,0.086,0.529,0.36,1.0,1.0	1.0,0.737,0.894,1.0,0.529,1.0	-0.288	EXC
39	12137	ENSMUSG00000097039.11	Pvt1	chr15	+	62031845	62031977	61915777	61915947	62047315	62047397	12137	10,14,5,8,7,13	2,6,1,3,0,0	5,8,9,8,8,6	0,1,1,0,1,0	278	146	5.17e-05	0.0115416	0.724,0.551,0.724,0.583,1.0,1.0	1.0,0.808,0.825,1.0,0.808,1.0	-0.143	EXC
40	12322	ENSMUSG00000022364.15	Tbc1d31	chr15	+	57779365	57779512	57775594	57775787	57795927	57796079	12322	27,16,27,27,13,14	4,4,3,0,5,2	10,21,13,25,42,24	0,1,0,0,0,1	293	146	9.6e-09	1.85e-05	0.771,0.666,0.818,1.0,0.564,0.777	1.0,0.913,1.0,1.0,1.0,0.923	-0.207	EXC
41	12698	ENSMUSG00000115157.3	Gm49397	chr15	-	37725327	37725405	37661275	37661330	37734524	37734579	12698	0,1,2,0,1,0	7,2,7,4,5,11	2,0,2,5,2,2	4,4,8,0,5,0	224	146	0.000188586	0.0283453	0.0,0.246,0.157,0.0,0.115,0.0	0.246,0.0,0.14,1.0,0.207,1.0	-0.346	EXC
42	13426	ENSMUSG00000033004.17	Mycbp2	chr14	-	103414691	103414766	103412201	103412426	103419789	103419930	13426	127,101,134,98,95,114	44,22,47,24,28,18	96,107,90,70,121,67	39,57,41,40,42,42	221	146	7.69e-05	0.0151776	0.656,0.752,0.653,0.73,0.691,0.807	0.619,0.554,0.592,0.536,0.656,0.513	0.136	INC
43	13459	ENSMUSG00000033060.18	Lmo7	chr14	+	102153123	102153180	102151712	102151773	102153328	102153370	13459	11,20,15,4,7,8	0,0,0,0,0,0	11,12,1,21,14,8	9,2,0,2,1,2	203	146	2.35e-08	3.69e-05	1.0,1.0,1.0,1.0,1.0,1.0	0.468,0.812,1.0,0.883,0.91,0.742	0.197	INC
44	13536	ENSMUSG00000116673.2	A630089N07Rik	chr16	-	97867743	97867865	97802509	97803022	97868954	97869015	13536	4,5,4,0,9,3	0,0,1,5,5,1	2,7,6,10,2,2	0,0,0,2,1,0	268	146	0.000107772	0.0194271	1.0,1.0,0.685,0.0,0.495,0.62	1.0,1.0,1.0,0.731,0.521,1.0	-0.242	EXC
45	13554	ENSMUSG00000087252.3	Gm14379	chrX	+	7242762	7243182	7242416	7242522	7243753	7244285	13554	6,6,10,7,7,10	6,2,0,2,8,1	2,15,12,18,11,3	1,2,0,0,0,1	566	146	6.55e-06	0.00259334	0.205,0.436,1.0,0.474,0.184,0.721	0.34,0.659,1.0,1.0,1.0,0.436	-0.236	EXC
46	13555	ENSMUSG00000087252.3	Gm14379	chrX	+	7242858	7243182	7242439	7242522	7243753	7244285	13555	5,2,12,5,3,6	6,2,0,2,8,1	2,6,3,3,6,1	1,2,0,0,0,1	470	146	0.000123802	0.0214261	0.206,0.237,1.0,0.437,0.104,0.651	0.383,0.482,1.0,1.0,1.0,0.237	-0.245	EXC
47	13598	ENSMUSG00000115529.3	9630013A20Rik	chr14	-	84709652	84709730	84708107	84708171	84713328	84713479	13598	21,28,29,21,28,34	1,4,0,4,2,7	10,15,15,29,13,21	1,0,0,0,0,0	224	146	3.98e-08	5.34e-05	0.932,0.82,1.0,0.774,0.901,0.76	0.867,1.0,1.0,1.0,1.0,1.0	-0.113	EXC
48	13600	ENSMUSG00000115529.3	9630013A20Rik	chr14	-	84709652	84709780	84708107	84708171	84713328	84713479	13600	26,30,41,33,34,45	1,4,0,4,2,7	21,11,16,30,18,20	1,0,0,0,0,0	274	146	2.51e-07	0.000210502	0.933,0.8,1.0,0.815,0.901,0.774	0.918,1.0,1.0,1.0,1.0,1.0	-0.116	EXC
49	14539	ENSMUSG00000021969.9	Zdhhc20	chr14	-	58077007	58077052	58076617	58076662	58078285	58078375	14539	1.20112e+17	2.69245e+17	1.8218e+17	2.27227e+17	191	146	1.35e-09	3.47e-06	0.254,0.259,0.259,0.223,0.227,0.284	0.38,0.377,0.381,0.372,0.302,0.329	-0.106	EXC
50	14757	ENSMUSG00000097533.4	Gm26590	chr14	+	52443037	52443120	52442282	52442452	52450319	52451308	14757	1,4,1,7,1,6	1,2,0,0,0,1	5,1,2,6,2,4	2,2,1,4,2,3	229	146	7.19e-06	0.00280387	0.389,0.56,1.0,1.0,1.0,0.793	0.614,0.242,0.56,0.489,0.389,0.459	0.332	INC
51	14826	ENSMUSG00000090799.3	Klhl33	chr14	-	51129831	51130756	51129574	51129742	51133904	51134964	14826	57,57,67,64,58,66	2,0,0,0,0,0	69,61,59,100,42,54	2,5,0,1,1,3	1071	146	2.69e-05	0.00730478	0.795,1.0,1.0,1.0,1.0,1.0	0.825,0.625,1.0,0.932,0.851,0.71	0.142	INC
52	14949	ENSMUSG00000115100.3	Gm34934	chr14	-	47118089	47118305	47104480	47104612	47119196	47120099	14949	9,20,15,16,10,7	1,9,4,6,0,4	6,17,16,12,6,14	0,0,1,0,2,0	362	146	3.84e-08	5.34e-05	0.784,0.473,0.602,0.518,1.0,0.414	1.0,1.0,0.866,1.0,0.547,1.0	-0.27	EXC
53	14950	ENSMUSG00000115100.3	Gm34934	chr14	-	47118089	47118308	47104480	47104612	47119196	47120097	14950	10,20,16,16,10,6	1,9,4,6,0,4	6,16,16,12,6,14	0,0,1,0,2,0	365	146	5.12e-08	6.29e-05	0.8,0.471,0.615,0.516,1.0,0.375	1.0,1.0,0.865,1.0,0.545,1.0	-0.272	EXC
54	15743	ENSMUSG00000090691.5	Gm3667	chr14	+	15594319	15594455	15584666	15584817	15594612	15594747	15743	1,3,3,2,2,3	0,0,0,0,0,3	7,4,2,2,3,0	5,5,3,1,8,5	282	146	7.98e-09	1.61e-05	1.0,1.0,1.0,1.0,1.0,0.341	0.42,0.293,0.257,0.509,0.163,0.0	0.617	INC
55	15843	ENSMUSG00000060579.14	Fhit	chr14	+	11459816	11459882	11344177	11344226	12048159	12048278	15843	4,1,0,5,2,5	13,3,3,10,1,4	0,0,0,2,4,0	8,2,10,7,8,7	212	146	0.000229459	0.0316284	0.175,0.187,0.0,0.256,0.579,0.463	0.0,0.0,0.0,0.164,0.256,0.0	0.207	INC
56	15850	ENSMUSG00000060579.14	Fhit	chr14	+	11478176	11478291	11459816	11459882	11739977	11740048	15850	2,10,5,12,9,4	6,8,2,4,3,3	4,5,6,3,1,11	0,0,0,0,3,2	261	146	2.59e-05	0.00712724	0.157,0.411,0.583,0.627,0.627,0.427	1.0,1.0,1.0,1.0,0.157,0.755	-0.347	EXC
57	15868	ENSMUSG00000114378.2	Gm49355	chr14	-	10162545	10162639	10145308	10147632	10168516	10168615	15868	1,4,2,1,1,0	1,0,1,6,4,5	5,3,0,3,5,0	0,0,1,0,3,1	240	146	0.000191379	0.0284621	0.378,1.0,0.549,0.092,0.132,0.0	1.0,1.0,0.0,1.0,0.503,0.0	-0.225	EXC
58	16397	ENSMUSG00000021709.15	Erbin	chr13	-	103961227	103961356	103959821	103959914	103970005	103971536	16397	4.36486e+17	1.84195e+17	6.15513e+17	1.63121e+17	275	146	0	0	0.557,0.57,0.557,0.527,0.52,0.529	0.667,0.692,0.691,0.705,0.737,0.748	-0.163	EXC
59	16400	ENSMUSG00000021709.15	Erbin	chr13	-	103961227	103961434	103959821	103959914	103970005	103971536	16400	7.01791e+17	1.84195e+17	1.02091e+20	1.63121e+17	353	146	0	0	0.612,0.626,0.619,0.599,0.6,0.585	0.721,0.756,0.738,0.756,0.784,0.787	-0.15	EXC
60	16407	ENSMUSG00000021709.15	Erbin	chr13	-	103966695	103966839	103959821	103959914	103970005	103971536	16407	2.80258e+17	1.84195e+17	3.47366e+17	1.63121e+17	290	146	4.25e-14	2e-10	0.434,0.4,0.49,0.403,0.39,0.386	0.517,0.604,0.553,0.617,0.665,0.655	-0.185	EXC
61	16410	ENSMUSG00000021709.15	Erbin	chr13	-	103966695	103966839	103964414	103964531	103970005	103971536	16410	5.00457e+17	62,62,60,81,98,106	6.80669e+17	66,55,42,45,26,65	290	146	2.22e-16	1.18e-12	0.802,0.787,0.819,0.725,0.694,0.659	0.838,0.859,0.894,0.917,0.941,0.862	-0.138	EXC
62	17072	ENSMUSG00000047161.13	Chst9	chr18	-	15746738	15746777	15628346	15628384	15850964	15851103	17072	11,15,10,5,6,5	1,0,2,3,3,3	9,13,6,8,7,15	2,2,0,0,0,0	185	146	6.43e-06	0.0025697	0.897,1.0,0.798,0.568,0.612,0.568	0.78,0.837,1.0,1.0,1.0,1.0	-0.196	EXC
63	17460	ENSMUSG00000050334.15	Mir9-2hg	chr13	+	83878355	83878433	83863382	83863528	83880821	83880951	17460	4,2,7,9,4,4	3,7,0,1,3,2	4,4,1,4,7,2	0,1,0,1,0,0	224	146	1.51e-08	2.77e-05	0.465,0.157,1.0,0.854,0.465,0.566	1.0,0.723,1.0,0.723,1.0,1.0	-0.323	EXC
64	17478	ENSMUSG00000050334.15	Mir9-2hg	chr13	+	83878358	83878433	83863429	83863528	83880821	83880951	17478	3,2,7,9,5,4	3,7,0,1,3,2	4,4,1,4,7,2	0,1,0,1,0,0	221	146	1.54e-08	2.77e-05	0.398,0.159,1.0,0.856,0.524,0.569	1.0,0.725,1.0,0.725,1.0,1.0	-0.324	EXC
65	18455	ENSMUSG00000037960.12	Card19	chr13	-	49357404	49357464	49357193	49357265	49358667	49358821	18455	1.99316e+17	9,9,21,34,21,25	1.89116e+17	52,15,21,41,23,36	206	146	8.03e-08	8.84e-05	0.94,0.961,0.847,0.839,0.89,0.86	0.72,0.846,0.853,0.789,0.795,0.717	0.103	INC
66	18713	ENSMUSG00000021432.16	Slc35b3	chr13	-	39138084	39138206	39127034	39127142	39139796	39139912	18713	35,30,16,31,23,25	2,0,3,3,0,4	20,24,17,26,18,25	0,0,0,0,1,0	268	146	0.00040806	0.0475448	0.905,1.0,0.744,0.849,1.0,0.773	1.0,1.0,1.0,1.0,0.907,1.0	-0.106	EXC
67	18883	ENSMUSG00000114851.3	Gm46409	chr13	+	36829835	36829922	36816311	36816428	36835796	36837219	18883	2,2,6,5,1,4	0,0,3,0,1,1	7,4,3,5,4,6	2,1,1,4,2,10	233	146	0.000150306	0.0243496	1.0,1.0,0.556,1.0,0.385,0.715	0.687,0.715,0.653,0.439,0.556,0.273	0.222	INC
68	20315	ENSMUSG00000120091.2	Gm56529	chr12	-	111463009	111463158	111442712	111443056	111464694	111464757	20315	80,63,91,53,59,48	5,10,6,29,10,30	1.73111e+17	8,2,15,18,5,6	295	146	5.81e-06	0.00240239	0.888,0.757,0.882,0.475,0.745,0.442	0.915,0.965,0.882,0.843,0.938,0.93	-0.214	EXC
69	20322	ENSMUSG00000120091.2	Gm56529	chr12	-	111463033	111463158	111442712	111443056	111464694	111464791	20322	63,42,74,50,44,37	5,10,6,29,10,30	136,97,162,151,121,115	8,2,15,18,5,6	271	146	9.81e-06	0.0034092	0.872,0.694,0.869,0.482,0.703,0.399	0.902,0.963,0.853,0.819,0.929,0.912	-0.226	EXC
70	20485	ENSMUSG00000121016.2	Gm41818	chr19	+	21699532	21699679	21691198	21691327	21700772	21702235	20485	1,1,2,2,1,4	0,2,2,0,0,0	2,2,0,8,2,1	5,2,4,0,2,0	293	146	0.000106341	0.019221	1.0,0.199,0.333,1.0,1.0,1.0	0.166,0.333,0.0,1.0,0.333,1.0	0.283	INC
71	20876	ENSMUSG00000023033.15	Scn8a	chr15	+	100857220	100857312	100855341	100855470	100857575	100857669	20876	6,4,2,1,5,1	0,3,0,1,0,0	1,4,2,2,9,1	6,0,2,0,4,2	238	146	3.96e-05	0.00967423	1.0,0.45,1.0,0.38,1.0,1.0	0.093,1.0,0.38,1.0,0.58,0.235	0.257	INC
72	22514	ENSMUSG00000021978.10	Extl3	chr14	-	65313032	65315638	65304131	65304259	65335445	65335554	22514	3.88613e+17	1,5,2,1,3,7	5.03411e+17	1,1,0,0,0,0	2752	146	1.4e-07	0.00013517	0.954,0.867,0.935,0.925,0.808,0.66	0.964,0.956,1.0,1.0,1.0,1.0	-0.129	EXC
73	22549	ENSMUSG00000097494.10	4933406C10Rik	chr12	-	32973214	32973342	32970821	32970902	32975374	32975534	22549	5,1,1,5,2,4	1,2,1,7,0,3	15,9,3,4,4,6	1,1,1,1,0,0	274	146	2.01e-07	0.000175131	0.727,0.21,0.348,0.276,1.0,0.415	0.889,0.827,0.615,0.681,1.0,1.0	-0.339	EXC
74	22573	ENSMUSG00000097494.10	4933406C10Rik	chr12	-	32992281	32992348	32975374	32975534	33003196	33003370	22573	0,0,2,1,0,2	8,5,7,7,8,5	5,2,8,8,3,2	10,1,10,7,15,4	213	146	7.88e-07	0.000517546	0.0,0.0,0.164,0.089,0.0,0.215	0.255,0.578,0.354,0.439,0.121,0.255	-0.256	EXC
75	22848	ENSMUSG00000094002.7	Silc1	chr12	-	27209223	27209260	27195391	27195414	27210228	27210452	22848	1,0,1,4,3,4	9,6,3,2,3,4	0,0,0,0,0,1	1,10,4,7,5,4	183	146	1.53e-06	0.000869658	0.081,0.0,0.21,0.615,0.444,0.444	0.0,0.0,0.0,0.0,0.0,0.166	0.271	INC
76	23582	ENSMUSG00000071454.14	Dtnb	chr12	+	3823550	3823640	3822586	3822746	3824569	3824610	23582	32,50,37,58,61,38	57,77,39,52,62,73	47,18,28,18,41,20	84,54,73,116,68,68	236	146	8.05e-06	0.00301909	0.258,0.287,0.37,0.408,0.378,0.244	0.257,0.171,0.192,0.088,0.272,0.154	0.135	INC
77	23686	ENSMUSG00000048445.7	Ccdc57	chr11	-	120772640	120772741	120769703	120769874	120776058	120776211	23686	1,6,8,0,3,0	1,4,1,1,2,2	6,3,6,2,5,4	1,1,1,1,0,1	247	146	5.73e-05	0.0125013	0.372,0.47,0.825,0.0,0.47,0.0	0.78,0.639,0.78,0.542,1.0,0.703	-0.385	EXC
78	23883	ENSMUSG00000085419.4	Gm11734	chr11	+	117419791	117419929	117414312	117414874	117422909	117423095	23883	1,1,5,2,4,3	0,1,0,2,1,0	5,1,0,2,3,4	1,1,4,1,5,0	284	146	3.61e-05	0.00908931	1.0,0.34,1.0,0.34,0.673,1.0	0.72,0.34,0.0,0.507,0.236,1.0	0.258	INC
79	23884	ENSMUSG00000085419.4	Gm11734	chr11	+	117422465	117422659	117414300	117414874	117422909	117423095	23884	24,18,15,33,15,22	0,1,0,2,1,0	15,14,21,11,29,27	1,1,4,1,5,0	340	146	0.000213486	0.0304258	1.0,0.885,1.0,0.876,0.866,1.0	0.866,0.857,0.693,0.825,0.714,1.0	0.112	INC
80	23891	ENSMUSG00000142138.1	ENSMUSG00000142138	chr11	-	117386723	117386914	117382671	117382824	117388696	117388857	23891	4,2,12,13,2,11	0,1,0,0,2,1	0,1,1,6,6,6	5,0,2,2,2,0	337	146	7.29e-05	0.0147601	1.0,0.464,1.0,1.0,0.302,0.827	0.0,1.0,0.178,0.565,0.565,1.0	0.214	INC
81	23892	ENSMUSG00000142138.1	ENSMUSG00000142138	chr11	-	117386723	117386917	117382671	117382824	117388696	117388868	23892	3,2,12,12,1,11	0,1,0,0,2,1	0,1,1,6,7,5	5,0,2,2,2,0	340	146	0.000151267	0.0243496	1.0,0.462,1.0,1.0,0.177,0.825	0.0,1.0,0.177,0.563,0.6,1.0	0.187	INC
82	23894	ENSMUSG00000142138.1	ENSMUSG00000142138	chr11	-	117386723	117386981	117382671	117382824	117388696	117388860	23894	4,4,17,9,4,14	0,1,0,0,2,1	12,1,2,8,7,5	5,0,2,2,2,0	404	146	1.81e-05	0.00544021	1.0,0.591,1.0,1.0,0.42,0.835	0.464,1.0,0.265,0.591,0.558,1.0	0.161	INC
83	23906	ENSMUSG00000050545.11	Fam228b	chr12	-	4798020	4798177	4791061	4791207	4798263	4798308	23906	18,25,17,17,6,12	1,6,1,4,0,0	26,18,27,37,18,33	0,0,0,3,0,0	303	146	6.65e-05	0.0136869	0.897,0.668,0.891,0.672,1.0,1.0	1.0,1.0,1.0,0.856,1.0,1.0	-0.121	EXC
84	23954	ENSMUSG00000075410.15	Prcd	chr11	+	116548363	116548432	116544680	116544803	116550123	116550202	23954	21,14,26,18,20,15	2,0,0,5,1,8	12,13,17,22,17,12	0,0,0,0,1,0	215	146	1.02e-06	0.000646071	0.877,1.0,1.0,0.71,0.931,0.56	1.0,1.0,1.0,1.0,0.92,1.0	-0.14	EXC
85	25480	ENSMUSG00000021775.12	Nr1d2	chr14	+	4252901	4253046	4247442	4247709	4257731	4257917	25480	8,2,3,20,6,15	2,0,6,1,0,4	10,5,6,10,3,4	2,0,2,0,0,0	291	146	9.28e-05	0.0174776	0.667,1.0,0.201,0.909,1.0,0.653	0.715,1.0,0.601,1.0,1.0,1.0	-0.148	EXC
86	26481	ENSMUSG00000025558.20	Dock9	chr14	-	121797336	121797372	121796398	121796545	121798001	121798115	26481	3.0529e+17	98,135,102,90,78,95	2.99213e+17	178,118,139,163,95,93	182	146	9.44e-06	0.00336378	0.714,0.633,0.728,0.628,0.649,0.607	0.574,0.592,0.572,0.52,0.581,0.482	0.106	INC
87	26488	ENSMUSG00000025558.20	Dock9	chr14	-	121828722	121828766	121823638	121823754	121831747	121831795	26488	53,90,69,51,46,87	9,14,19,10,17,11	82,52,48,81,61,41	24,26,29,17,28,24	190	146	0.000357136	0.0434982	0.819,0.832,0.736,0.797,0.675,0.859	0.724,0.606,0.56,0.785,0.626,0.568	0.141	INC
88	26906	ENSMUSG00000046417.15	Lrrc75a	chr11	-	62500028	62500141	62495709	62497072	62511259	62511388	26906	14,15,12,11,9,6	0,0,0,0,0,1	13,10,12,4,21,11	2,2,12,3,0,0	259	146	8.26e-08	8.86e-05	1.0,1.0,1.0,1.0,1.0,0.772	0.786,0.738,0.36,0.429,1.0,1.0	0.243	INC
89	27123	ENSMUSG00000085260.10	Med9os	chr11	-	59838649	59838747	59837706	59837922	59838827	59839050	27123	15,15,16,12,9,14	1,8,6,10,4,4	25,20,18,24,22,18	0,0,2,8,2,0	244	146	5.91e-05	0.0127765	0.9,0.529,0.615,0.418,0.574,0.677	1.0,1.0,0.843,0.642,0.868,1.0	-0.273	EXC
90	27362	ENSMUSG00000086020.3	Gm12239	chr11	+	55853226	55853723	55672193	55672337	55906742	55906879	27362	22,9,26,18,17,26	0,1,0,0,0,1	14,17,28,23,21,8	1,2,1,6,1,1	643	146	6.73e-07	0.000459877	1.0,0.671,1.0,1.0,1.0,0.855	0.761,0.659,0.864,0.465,0.827,0.645	0.217	INC
91	27363	ENSMUSG00000086020.3	Gm12239	chr11	+	55853226	55853723	55813807	55813910	55862229	55862285	27363	33,13,30,23,19,29	0,0,0,0,1,0	19,26,30,30,20,15	3,2,1,4,0,2	643	146	5.94e-07	0.000420241	1.0,1.0,1.0,1.0,0.812,1.0	0.59,0.747,0.872,0.63,1.0,0.63	0.224	INC
92	27862	ENSMUSG00000117602.3	9130209A04Rik	chr18	+	47607354	47607471	47589466	47589604	47609139	47609543	27862	0,2,0,0,0,1	2,2,1,1,1,0	4,6,3,2,0,2	2,0,3,1,1,1	263	146	4.49e-06	0.00194345	0.0,0.357,0.0,0.0,0.0,1.0	0.526,1.0,0.357,0.526,0.0,0.526	-0.263	EXC
93	30096	ENSMUSG00000019906.16	Lin7a	chr10	+	107216087	107216164	107215940	107216012	107218364	107218574	30096	51,59,40,40,47,30	91,78,67,49,52,71	45,65,66,88,58,62	52,52,39,64,57,46	223	146	1.23e-05	0.00403901	0.268,0.331,0.281,0.348,0.372,0.217	0.362,0.45,0.526,0.474,0.4,0.469	-0.144	EXC
94	30540	ENSMUSG00000020053.19	Igf1	chr10	+	87697157	87697247	87695351	87695501	87700592	87700749	30540	4,6,7,3,8,1	0,2,0,2,6,6	5,2,2,5,6,4	0,1,2,0,0,0	236	146	8.5e-06	0.00313224	1.0,0.65,1.0,0.481,0.452,0.093	1.0,0.553,0.382,1.0,1.0,1.0	-0.21	EXC
95	31367	ENSMUSG00000111994.4	A330049N07Rik	chr10	-	72881534	72881658	72854383	72854596	72889357	72889415	31367	8,9,6,9,16,6	1,7,5,2,5,2	4,8,10,10,6,7	1,1,1,0,1,2	270	146	0.000308854	0.0391944	0.812,0.41,0.394,0.709,0.634,0.619	0.684,0.812,0.844,1.0,0.764,0.654	-0.197	EXC
96	31372	ENSMUSG00000111994.4	A330049N07Rik	chr10	-	72889357	72889415	72854383	72854596	72922509	72922546	31372	1,7,5,2,5,2	10,3,1,1,8,7	1,0,1,0,1,2	5,5,3,4,8,1	204	146	4.19e-05	0.0100171	0.067,0.625,0.782,0.589,0.309,0.17	0.125,0.0,0.193,0.0,0.082,0.589	0.259	INC
97	31601	ENSMUSG00000037876.18	Jmjd1c	chr10	+	67025514	67025628	66993685	66993850	67051048	67051154	31601	47,34,68,49,45,49	2,3,3,1,4,0	46,67,36,34,52,19	1,14,3,2,15,3	260	146	0.000198264	0.0289776	0.93,0.864,0.927,0.965,0.863,1.0	0.963,0.729,0.871,0.905,0.661,0.781	0.107	INC
98	31628	ENSMUSG00000114298.3	Gm48371	chr14	+	13059329	13059436	12940409	12940509	13076067	13076164	31628	11,5,1,10,4,8	1,0,1,0,0,0	15,17,12,14,15,22	2,3,7,1,1,5	253	146	1.18e-06	0.000731708	0.864,1.0,0.366,1.0,1.0,1.0	0.812,0.766,0.497,0.89,0.896,0.717	0.109	INC
99	32076	ENSMUSG00000019856.15	Fam184a	chr10	-	53511495	53511530	53509729	53509811	53514272	53514365	32076	26,20,21,20,25,20	10,4,1,5,2,5	31,24,22,36,18,23	4,1,1,0,1,2	181	146	0.000104828	0.0190716	0.677,0.801,0.944,0.763,0.91,0.763	0.862,0.951,0.947,1.0,0.936,0.903	-0.124	EXC
100	32278	ENSMUSG00000114082.3	Gm40383	chr12	-	33977863	33978100	33950247	33950661	33978242	33978455	32278	2,2,0,11,7,7	2,3,2,2,6,3	0,0,1,0,3,2	3,3,6,8,6,3	383	146	2.6e-06	0.00128222	0.276,0.203,0.0,0.677,0.308,0.471	0.0,0.0,0.06,0.0,0.16,0.203	0.252	INC
101	32281	ENSMUSG00000114082.3	Gm40383	chr12	-	33978242	33978455	33965671	33965763	33978883	33978952	32281	12,21,17,15,17,25	1,0,0,0,1,0	22,11,10,13,3,7	5,0,1,2,4,0	359	146	1.47e-05	0.00459669	0.83,1.0,1.0,1.0,0.874,1.0	0.642,1.0,0.803,0.726,0.234,1.0	0.217	INC
102	32514	ENSMUSG00000087177.10	E130307A14Rik	chr10	-	39516375	39516507	39508945	39509012	39607733	39607775	32514	10,9,16,8,6,18	1,2,1,4,3,1	9,15,13,10,5,12	0,0,0,1,0,2	278	146	1.85e-05	0.00549171	0.84,0.703,0.894,0.512,0.512,0.904	1.0,1.0,1.0,0.84,1.0,0.759	-0.206	EXC
103	32525	ENSMUSG00000087177.10	E130307A14Rik	chr10	-	39530517	39530684	39508945	39509012	39607733	39607845	32525	17,16,8,14,11,15	1,2,1,4,3,1	15,9,15,4,11,8	0,0,0,1,0,2	313	146	4.66e-05	0.0107382	0.888,0.789,0.789,0.62,0.631,0.875	1.0,1.0,1.0,0.651,1.0,0.651	-0.118	EXC
104	32543	ENSMUSG00000087177.10	E130307A14Rik	chr10	-	39598804	39598934	39530517	39530684	39607733	39608002	32543	3,0,3,2,0,6	5,2,0,2,2,2	4,4,1,4,1,5	0,0,2,0,1,2	276	146	0.000202091	0.0293347	0.241,0.0,1.0,0.346,0.0,0.613	1.0,1.0,0.209,1.0,0.346,0.569	-0.321	EXC
105	32849	ENSMUSG00000019978.17	Epb41l2	chr10	+	25380034	25380157	25364848	25364991	25382072	25382171	32849	3.00326e+17	133,153,109,75,114,81	2.03256e+17	1.20107e+17	269	146	8.47e-06	0.00313224	0.55,0.536,0.534,0.637,0.559,0.559	0.479,0.565,0.377,0.366,0.397,0.375	0.136	INC
106	33256	ENSMUSG00000041236.9	Vps41	chr13	+	18975756	18975819	18929431	18929509	18994601	18994721	33256	5,2,3,3,1,5	5,1,3,2,0,3	0,1,1,1,2,0	2,0,3,4,4,1	209	146	7.41e-05	0.0148719	0.411,0.583,0.411,0.512,1.0,0.538	0.0,1.0,0.189,0.149,0.259,0.0	0.31	INC
107	33493	ENSMUSG00000025498.16	Irf7	chr7	-	140844135	140844228	140843571	140843961	140844405	140844472	33493	46,45,39,53,25,48	9,15,25,13,10,12	13,31,6,15,11,11	2,2,1,1,0,1	239	146	5.68e-07	0.000411092	0.757,0.647,0.488,0.714,0.604,0.71	0.799,0.904,0.786,0.902,1.0,0.87	-0.224	EXC
108	33831	ENSMUSG00000052783.17	Grk4	chr5	+	34867476	34867569	34852090	34852197	34873532	34873673	33831	2,5,11,3,0,7	0,0,2,1,4,4	7,1,1,5,6,1	0,1,1,0,0,0	239	146	0.000213862	0.0304258	1.0,1.0,0.771,0.647,0.0,0.517	1.0,0.379,0.379,1.0,1.0,1.0	-0.137	EXC
109	33965	ENSMUSG00000054280.15	Prr14l	chr5	-	33001387	33001908	32952933	32953005	33011436	33011600	33965	33,24,48,28,30,48	2,0,1,0,0,0	43,44,30,23,34,27	2,3,2,0,4,0	667	146	0.000200355	0.0291326	0.783,1.0,0.913,1.0,1.0,1.0	0.825,0.762,0.767,1.0,0.65,1.0	0.115	INC
110	35014	ENSMUSG00000098739.3	Gm27151	chr19	-	22423986	22424055	22415913	22416101	22425341	22426229	35014	28,29,17,22,14,19	12,9,14,14,15,6	16,17,28,25,29,41	5,5,4,7,5,5	215	146	0.000273372	0.0358731	0.613,0.686,0.452,0.516,0.388,0.683	0.685,0.698,0.826,0.708,0.798,0.848	-0.204	EXC
111	35268	ENSMUSG00000030555.17	Ttc23	chr7	+	67312074	67312274	67297157	67297593	67316910	67317034	35268	26,37,30,20,28,29	29,35,23,24,26,33	37,35,33,37,35,39	13,24,16,22,12,25	346	146	0.000252416	0.0334861	0.274,0.308,0.355,0.26,0.312,0.271	0.546,0.381,0.465,0.415,0.552,0.397	-0.163	EXC
112	35339	ENSMUSG00000035642.17	Aamdc	chr7	-	97218893	97218981	97207337	97207433	97228572	97228649	35339	0,0,0,5,5,4	1,4,6,7,2,4	3,0,0,0,0,0	9,4,2,5,3,2	234	146	3.61e-05	0.00908931	0.0,0.0,0.0,0.308,0.609,0.384	0.172,0.0,0.0,0.0,0.0,0.0	0.188	INC
113	35871	ENSMUSG00000022311.16	Csmd3	chr15	-	47619363	47619477	47617110	47617314	47683747	47683864	35871	21,20,24,18,10,5	5,17,8,8,5,3	12,10,5,15,6,11	22,11,10,19,6,8	260	146	0.000308056	0.0391517	0.702,0.398,0.628,0.558,0.529,0.483	0.234,0.338,0.219,0.307,0.36,0.436	0.234	INC
114	36685	ENSMUSG00000015968.19	Cacna1d	chr14	-	29770927	29771077	29768859	29769328	29773326	29773691	36685	57,57,60,47,50,64	0,4,0,0,0,0	87,55,25,64,53,43	4,2,8,4,4,0	296	146	8.3e-07	0.000541078	1.0,0.875,1.0,1.0,1.0,1.0	0.915,0.931,0.607,0.888,0.867,1.0	0.111	INC
115	36686	ENSMUSG00000015968.19	Cacna1d	chr14	-	29772190	29772217	29769164	29769328	29773326	29773691	36686	12,13,9,3,17,3	0,4,0,0,0,0	11,9,11,7,9,8	4,2,8,4,4,0	173	146	1.95e-07	0.00017237	1.0,0.733,1.0,1.0,1.0,1.0	0.699,0.792,0.537,0.596,0.655,1.0	0.242	INC
116	36889	ENSMUSG00000028898.16	Trnau1ap	chr4	-	132052662	132052800	132052518	132052571	132055779	132055877	36889	32,34,28,25,27,33	1,0,2,1,0,5	20,29,15,27,22,22	8,2,1,12,1,5	284	146	0.000108795	0.0195112	0.943,1.0,0.878,0.928,1.0,0.772	0.562,0.882,0.885,0.536,0.919,0.693	0.174	INC
117	37030	ENSMUSG00000031156.19	Slc35a2	chrX	+	7758968	7759106	7755850	7756002	7760429	7760699	37030	67,62,74,93,68,69	11,13,4,23,13,16	101,84,93,123,80,94	3,4,8,7,10,14	284	146	0.000218383	0.0309574	0.758,0.71,0.905,0.675,0.729,0.689	0.945,0.915,0.857,0.9,0.804,0.775	-0.122	EXC
118	37099	ENSMUSG00000028797.21	Tmem234	chr4	+	129495199	129495326	129494775	129495036	129496014	129496054	37099	2,5,5,5,8,9	0,0,3,3,0,4	10,5,7,6,8,7	3,0,0,0,0,0	273	146	0.00042755	0.0490225	1.0,1.0,0.471,0.471,1.0,0.546	0.641,1.0,1.0,1.0,1.0,1.0	-0.192	EXC
119	37518	ENSMUSG00000032298.14	Neil1	chr9	-	57051921	57052021	57051262	57051290	57053884	57054318	37518	4,6,6,7,3,2	0,0,1,8,4,2	4,2,4,2,3,7	0,0,0,0,2,0	246	146	1.49e-06	0.000855141	1.0,1.0,0.781,0.342,0.308,0.372	1.0,1.0,1.0,1.0,0.471,1.0	-0.278	EXC
120	37877	ENSMUSG00000086272.4	BC039966	chr4	-	154031483	154031605	154030442	154030675	154033064	154033120	37877	8,9,5,4,5,15	0,3,0,0,1,1	8,6,6,9,1,7	3,0,5,5,0,4	268	146	5.22e-05	0.0116124	1.0,0.62,1.0,1.0,0.731,0.891	0.592,1.0,0.395,0.495,1.0,0.488	0.212	INC
121	38721	ENSMUSG00000030766.16	Arhgap17	chr7	-	122893694	122893928	122891258	122891428	122895632	122895789	38721	103,85,96,83,72,73	6,20,7,2,14,8	87,106,78,68,96,78	10,5,3,1,2,0	380	146	0.000413798	0.0479864	0.868,0.62,0.84,0.941,0.664,0.778	0.77,0.891,0.909,0.963,0.949,1.0	-0.129	EXC
122	38859	ENSMUSG00000116883.4	Gm49700	chr12	+	20711127	20711352	20665250	20665430	20714495	20715077	38859	15,6,19,2,1,3	0,1,3,2,4,1	7,5,2,6,1,5	2,0,0,0,1,0	371	146	2.81e-05	0.00756728	1.0,0.702,0.714,0.282,0.09,0.541	0.579,1.0,1.0,1.0,0.282,1.0	-0.255	EXC
123	39179	ENSMUSG00000028399.19	Ptprd	chr4	-	75958116	75958158	75957517	75957615	75968563	75968676	39179	128,140,141,94,118,109	4.19329e+17	2.30229e+17	3.43407e+17	188	146	1.12e-12	3.97e-09	0.192,0.248,0.215,0.191,0.258,0.202	0.342,0.304,0.329,0.324,0.3,0.365	-0.11	EXC
124	39198	ENSMUSG00000028399.19	Ptprd	chr4	-	76053781	76053793	76051299	76051569	76055047	76055158	39198	117,75,110,84,113,75	67,50,55,37,38,43	156,139,91,90,156,113	24,29,21,37,38,26	158	146	6.96e-08	7.87e-05	0.617,0.581,0.649,0.677,0.733,0.617	0.857,0.816,0.8,0.692,0.791,0.801	-0.147	EXC
125	39201	ENSMUSG00000028399.19	Ptprd	chr4	-	76057530	76057539	76055047	76055158	76058750	76058939	39201	77,51,67,41,52,37	60,28,25,30,25,29	69,116,74,67,129,74	28,21,17,21,24,27	155	146	1.28e-06	0.000767532	0.547,0.632,0.716,0.563,0.662,0.546	0.699,0.839,0.804,0.75,0.835,0.721	-0.164	EXC
126	40856	ENSMUSG00000051278.13	Zgrf1	chr3	+	127375094	127375218	127366788	127366974	127377232	127377819	40856	0,1,0,1,0,0	6,6,5,5,6,8	0,0,5,1,7,4	9,10,3,5,6,1	270	146	1.34e-05	0.00428844	0.0,0.083,0.0,0.098,0.0,0.0	0.0,0.0,0.474,0.098,0.387,0.684	-0.244	EXC
127	40857	ENSMUSG00000051278.13	Zgrf1	chr3	+	127378304	127378443	127377232	127377819	127379667	127379852	40857	7,12,2,13,10,7	0,1,1,1,5,2	11,17,5,7,8,7	0,2,1,0,0,0	285	146	0.000401506	0.0471503	1.0,0.86,0.506,0.869,0.506,0.642	1.0,0.813,0.719,1.0,1.0,1.0	-0.192	EXC
128	41104	ENSMUSG00000032010.16	Usp2	chr9	+	43979334	43979592	43978374	43978517	43986662	43987519	41104	2,0,0,0,2,0	12,14,12,8,12,9	6,1,0,7,3,1	10,10,24,2,9,3	404	146	0.000129918	0.0221421	0.057,0.0,0.0,0.0,0.057,0.0	0.178,0.035,0.0,0.558,0.108,0.108	-0.146	EXC
129	42226	ENSMUSG00000033102.16	Cdc14b	chr13	-	64373385	64373462	64364025	64364113	64391447	64391540	42226	3,5,6,9,6,7	1,2,3,2,2,0	5,8,6,2,7,3	1,0,0,1,0,0	223	146	4.8e-05	0.0110072	0.663,0.621,0.567,0.747,0.663,1.0	0.766,1.0,1.0,0.567,1.0,1.0	-0.179	EXC
130	42805	ENSMUSG00000050174.16	Nudt6	chr3	-	37469799	37469841	37459504	37459643	37470849	37471053	42805	2,2,3,4,4,3	0,1,0,1,0,0	1,1,4,2,4,2	4,2,1,3,2,0	188	146	1.63e-08	2.79e-05	1.0,0.608,1.0,0.756,1.0,1.0	0.163,0.28,0.756,0.341,0.608,1.0	0.369	INC
131	42992	ENSMUSG00000126929.1	ENSMUSG00000126929	chr3	+	149183740	149183818	149150352	149150757	149192500	149192627	42992	3,2,3,2,1,1	2,2,4,0,4,3	2,1,1,4,7,1	0,2,1,0,0,0	224	146	3.55e-07	0.000276247	0.494,0.395,0.328,1.0,0.14,0.178	1.0,0.246,0.395,1.0,1.0,1.0	-0.351	EXC
132	43459	ENSMUSG00000042323.18	Pbrm1	chr14	+	30744676	30744816	30741094	30741250	30747454	30747607	43459	6,2,4,2,6,12	2,3,2,0,0,5	4,14,6,5,13,2	0,0,2,0,0,0	286	146	2.48e-06	0.00123743	0.605,0.254,0.505,1.0,1.0,0.551	1.0,1.0,0.605,1.0,1.0,1.0	-0.282	EXC
133	43460	ENSMUSG00000042323.18	Pbrm1	chr14	+	30745023	30745127	30741105	30741250	30747454	30747607	43460	19,8,28,18,18,15	2,3,2,0,0,5	10,15,11,12,17,12	0,0,2,0,0,0	250	146	0.000151663	0.0243496	0.847,0.609,0.891,1.0,1.0,0.637	1.0,1.0,0.763,1.0,1.0,1.0	-0.13	EXC
134	43910	ENSMUSG00000037685.16	Atp8a1	chr5	-	67936302	67936376	67933471	67933541	67938330	67938404	43910	131,82,129,91,121,93	38,26,40,27,27,25	74,109,61,64,113,74	28,54,39,32,48,27	220	146	0.000318309	0.0401538	0.696,0.677,0.682,0.691,0.748,0.712	0.637,0.573,0.509,0.57,0.61,0.645	0.11	INC
135	45008	ENSMUSG00000022425.17	Enpp2	chr15	-	54714743	54714818	54713386	54713523	54723438	54723490	45008	1.80817e+23	3.59535e+23	2.63827e+23	2.35922e+23	221	146	0	0	0.249,0.237,0.239,0.218,0.227,0.225	0.425,0.45,0.433,0.473,0.451,0.432	-0.211	EXC
136	45211	ENSMUSG00000085558.10	4930412C18Rik	chr4	+	9782625	9782739	9771023	9771102	9819923	9820335	45211	4,10,11,10,18,8	0,0,2,0,0,1	5,8,8,2,10,4	0,4,4,0,9,2	260	146	4.58e-08	5.88e-05	1.0,1.0,0.755,1.0,1.0,0.818	1.0,0.529,0.529,1.0,0.384,0.529	0.267	INC
137	45220	ENSMUSG00000085558.10	4930412C18Rik	chr4	+	9782625	9782823	9770709	9771102	9819923	9820335	45220	16,9,3,9,7,11	0,0,2,0,0,1	13,14,13,7,16,11	0,4,4,0,9,2	344	146	3.42e-06	0.00160938	1.0,1.0,0.389,1.0,1.0,0.824	1.0,0.598,0.58,1.0,0.43,0.7	0.151	INC
138	47104	ENSMUSG00000025290.18	Rps24	chr14	+	24544119	24544137	24543450	24543561	24545842	24545913	47104	2.91326e+17	3.38441e+17	3.26304e+17	1.67147e+17	164	146	0	0	0.434,0.397,0.542,0.454,0.529,0.417	0.635,0.648,0.697,0.662,0.677,0.67	-0.203	EXC
139	47260	ENSMUSG00000111443.3	Gm46123	chr9	+	83235313	83235668	83198787	83199013	83250465	83250615	47260	3,11,1,2,1,5	2,2,1,4,3,2	2,1,0,0,2,0	2,2,4,1,1,1	501	146	6.2e-05	0.0131773	0.304,0.616,0.226,0.127,0.089,0.421	0.226,0.127,0.0,0.0,0.368,0.0	0.177	INC
140	47628	ENSMUSG00000026566.16	Mpzl1	chr1	-	165429318	165429424	165419808	165421246	165432178	165432311	47628	2.12224e+17	1.42165e+17	1.51238e+17	1.07102e+17	252	146	2.11e-05	0.00614064	0.464,0.44,0.361,0.407,0.306,0.361	0.45,0.575,0.45,0.48,0.535,0.531	-0.114	EXC
141	47999	ENSMUSG00000061816.16	Myl1	chr1	-	66964181	66964224	66963453	66963716	66965366	66965444	47999	20,74,13,7,10,10	2,2,3,6,5,0	20,11,7,203,6,27	2,1,0,0,1,0	189	146	7.11e-07	0.000482009	0.885,0.966,0.77,0.474,0.607,1.0	0.885,0.895,1.0,1.0,0.823,1.0	-0.15	EXC
142	48087	ENSMUSG00000073758.11	Sh3d21	chr4	-	126055968	126056059	126055760	126055816	126056245	126056364	48087	1,4,3,1,0,0	8,10,6,7,9,13	6,6,0,9,4,2	8,5,2,15,4,6	237	146	0.000223431	0.0313584	0.071,0.198,0.235,0.081,0.0,0.0	0.316,0.425,0.0,0.27,0.381,0.17	-0.163	EXC
143	48868	ENSMUSG00000032826.20	Ank2	chr3	-	126845874	126845898	126841830	126841929	126846336	126846522	48868	82,46,102,53,74,53	47,60,66,36,32,44	108,106,56,71,96,40	34,23,28,13,24,24	170	146	3.33e-05	0.00860921	0.6,0.397,0.57,0.558,0.665,0.508	0.732,0.798,0.632,0.824,0.775,0.589	-0.175	EXC
144	48896	ENSMUSG00000086350.4	B230369F24Rik	chr1	-	178137120	178137328	178135207	178135929	178142957	178143013	48896	2,15,5,3,4,4	0,0,1,0,2,1	1,3,2,1,8,4	6,2,2,5,2,1	354	146	9.42e-08	9.86e-05	1.0,1.0,0.673,1.0,0.452,0.623	0.064,0.382,0.292,0.076,0.623,0.623	0.448	INC
145	48919	ENSMUSG00000032359.15	Ctsh	chr9	+	89943447	89943529	89942531	89942563	89944769	89944840	48919	2,9,1,2,5,4	8,9,3,9,5,7	3,3,0,0,0,0	7,6,4,4,3,6	228	146	0.00012152	0.0211094	0.138,0.39,0.176,0.125,0.39,0.268	0.215,0.243,0.0,0.0,0.0,0.0	0.171	INC
146	49503	ENSMUSG00000041594.19	Tmtc4	chr14	-	123217282	123217486	123215485	123215698	123220350	123220554	49503	23,13,11,7,21,9	1,1,3,2,4,2	6,14,17,16,20,18	1,0,0,0,0,1	350	146	6e-07	0.000420241	0.906,0.844,0.605,0.593,0.687,0.652	0.715,1.0,1.0,1.0,1.0,0.882	-0.218	EXC
147	49585	ENSMUSG00000129177.1	ENSMUSG00000129177	chr7	-	36388367	36388480	36356581	36356618	36395281	36395584	49585	1,6,5,4,11,4	3,0,0,0,0,0	1,1,4,2,3,1	0,1,3,3,2,0	259	146	0.000182187	0.0276895	0.158,1.0,1.0,1.0,1.0,1.0	1.0,0.36,0.429,0.273,0.458,1.0	0.273	INC
148	49786	ENSMUSG00000060445.12	Sycp2	chr2	-	177993374	177993465	177992623	177992779	177994244	177994430	49786	14,9,6,9,12,23	8,1,3,1,1,4	9,14,11,36,15,21	0,0,0,1,2,1	237	146	1.83e-07	0.000165205	0.519,0.847,0.552,0.847,0.881,0.78	1.0,1.0,1.0,0.957,0.822,0.928	-0.213	EXC
149	50186	ENSMUSG00000099481.7	Xndc1	chr7	+	101715666	101715836	101714728	101715011	101720393	101720568	50186	0,2,4,1,6,1	6,4,3,3,3,3	0,1,1,1,1,0	9,6,2,10,4,1	316	146	9.16e-05	0.0173398	0.0,0.188,0.381,0.133,0.48,0.133	0.0,0.071,0.188,0.044,0.104,0.0	0.151	INC
150	51022	ENSMUSG00000026490.19	Cdc42bpa	chr1	+	179983359	179983545	179977699	179977823	179987170	179987288	51022	69,82,137,68,47,92	71,66,53,77,100,120	1.94173e+17	143,73,87,103,77,111	332	146	0.000279294	0.0364808	0.299,0.353,0.532,0.28,0.171,0.252	0.374,0.51,0.528,0.499,0.515,0.37	-0.152	EXC
151	51023	ENSMUSG00000026490.19	Cdc42bpa	chr1	+	179983359	179983545	179978724	179978842	179987170	179987288	51023	1.31156e+17	7.78706e+17	3.38322e+17	6.23572e+17	332	146	0	0	0.069,0.089,0.136,0.085,0.065,0.101	0.193,0.199,0.233,0.199,0.179,0.172	-0.105	EXC
152	51317	ENSMUSG00000045962.17	Wnk1	chr6	-	119939357	119940593	119937604	119937685	119945436	119945624	51317	4.78503e+17	51,43,56,62,59,43	4.87757e+17	53,61,41,49,46,35	1382	146	1.79e-05	0.00538522	0.498,0.553,0.472,0.345,0.393,0.414	0.493,0.567,0.605,0.63,0.618,0.644	-0.147	EXC
153	51318	ENSMUSG00000045962.17	Wnk1	chr6	-	119942625	119942883	119939357	119940593	119945436	119945624	51318	11,24,12,10,21,4	8,9,12,16,5,5	42,43,20,41,47,28	2,3,3,9,11,9	404	146	1.42e-05	0.00447692	0.332,0.491,0.265,0.184,0.603,0.224	0.884,0.838,0.707,0.622,0.607,0.529	-0.348	EXC
154	51448	ENSMUSG00000031027.16	Stk33	chr7	-	108940495	108940846	108937526	108937640	109037785	109038024	51448	7,5,4,10,4,2	3,0,3,1,3,1	7,10,5,13,7,7	2,1,2,0,0,0	497	146	0.00034423	0.0424043	0.407,1.0,0.281,0.746,0.281,0.37	0.507,0.746,0.423,1.0,1.0,1.0	-0.265	EXC
155	51561	ENSMUSG00000019888.18	Mgat4c	chr10	+	102041944	102042124	101994765	101994920	102109224	102109405	51561	10,18,7,10,6,15	0,0,2,3,7,3	14,9,1,14,9,12	4,0,0,0,0,0	326	146	1.76e-05	0.00534862	1.0,1.0,0.611,0.599,0.277,0.691	0.611,1.0,1.0,1.0,1.0,1.0	-0.239	EXC
156	52948	ENSMUSG00000134664.1	ENSMUSG00000134664	chr1	-	136589114	136589208	136577599	136578400	136590194	136590260	52948	6,7,12,10,16,14	0,0,1,0,1,0	5,10,20,15,16,10	1,1,3,4,4,0	240	146	3.79e-06	0.00171902	1.0,1.0,0.88,1.0,0.907,1.0	0.753,0.859,0.802,0.695,0.709,1.0	0.162	INC
157	53590	ENSMUSG00000021176.7	Efcab11	chr12	-	99849540	99849777	99849020	99849116	99850549	99850671	53590	4,9,8,5,15,8	4,6,2,1,0,2	5,9,13,15,4,8	1,0,0,0,0,0	383	146	4.85e-11	1.52e-07	0.276,0.364,0.604,0.656,1.0,0.604	0.656,1.0,1.0,1.0,1.0,1.0	-0.359	EXC
158	53870	ENSMUSG00000087500.3	Gm12426	chr4	-	47204729	47204908	47200595	47201295	47205037	47205067	53870	3,1,1,2,1,0	0,2,4,0,1,1	6,3,4,11,3,6	0,0,0,1,0,0	325	146	5.27e-06	0.00221084	1.0,0.183,0.101,1.0,0.31,0.0	1.0,1.0,1.0,0.832,1.0,1.0	-0.54	EXC
159	55150	ENSMUSG00000026611.18	Spata17	chr1	-	186872569	186872693	186849459	186849666	186915416	186915467	55150	1,4,4,2,2,6	0,0,1,0,0,1	4,4,8,6,10,12	1,1,0,6,3,2	270	146	5.44e-08	6.59e-05	1.0,1.0,0.684,1.0,1.0,0.764	0.684,0.684,1.0,0.351,0.643,0.764	0.22	INC
160	55153	ENSMUSG00000026611.18	Spata17	chr1	-	186906571	186906675	186849459	186849666	186915416	186915467	55153	14,6,8,5,6,3	0,0,1,0,0,1	12,8,7,7,7,3	1,1,0,6,3,2	250	146	2e-06	0.00104493	1.0,1.0,0.824,1.0,1.0,0.637	0.875,0.824,1.0,0.405,0.577,0.467	0.219	INC
161	55233	ENSMUSG00000028158.15	Mttp	chr3	-	137839760	137839896	137830818	137831006	137848932	137849149	55233	20,19,11,6,21,6	0,2,2,0,1,0	11,16,8,7,11,5	2,0,0,5,1,4	282	146	7.38e-05	0.0148595	1.0,0.831,0.74,1.0,0.916,1.0	0.74,1.0,1.0,0.42,0.851,0.393	0.18	INC
162	55251	ENSMUSG00000054387.14	Mdm4	chr1	-	132936874	132936930	132931528	132931628	132946514	132946596	55251	15,6,18,5,10,11	1,0,0,1,2,0	4,7,2,9,6,11	2,3,1,6,0,0	202	146	0.000132738	0.0224597	0.916,1.0,1.0,0.783,0.783,1.0	0.591,0.628,0.591,0.52,1.0,1.0	0.192	INC
163	55825	ENSMUSG00000113960.3	4933412O06Rik	chr13	-	16091134	16091232	15971162	15971266	16197849	16197988	55825	2,7,4,6,5,2	7,0,0,3,6,4	5,0,0,2,0,2	5,6,9,5,6,4	244	146	0.000188993	0.028356	0.146,1.0,1.0,0.545,0.333,0.23	0.374,0.0,0.0,0.193,0.0,0.23	0.409	INC
164	55833	ENSMUSG00000113960.3	4933412O06Rik	chr13	-	16091134	16091232	16089675	16090352	16197849	16197988	55833	11,16,7,14,8,14	2,1,1,1,3,4	12,6,1,4,8,4	0,0,0,0,1,2	244	146	0.000115042	0.0204022	0.767,0.905,0.807,0.893,0.615,0.677	1.0,1.0,1.0,1.0,0.827,0.545	-0.118	EXC
165	55850	ENSMUSG00000113960.3	4933412O06Rik	chr13	-	16178411	16178465	15955759	15956491	16197849	16198011	55850	1,1,1,0,1,1	1,1,0,4,2,1	3,1,4,0,3,2	0,0,1,4,0,1	200	146	3.36e-06	0.00159028	0.422,0.422,1.0,0.0,0.267,0.422	1.0,1.0,0.745,0.0,1.0,0.593	-0.301	EXC
166	55854	ENSMUSG00000113960.3	4933412O06Rik	chr13	-	16178411	16178465	15988132	15990573	16197849	16198011	55854	1,1,1,0,1,1	1,8,4,1,3,15	3,1,4,0,3,2	1,3,1,9,5,3	200	146	0.000287776	0.0372443	0.422,0.084,0.154,0.0,0.196,0.046	0.687,0.196,0.745,0.0,0.305,0.327	-0.226	EXC
167	55866	ENSMUSG00000113960.3	4933412O06Rik	chr13	-	16185013	16185147	16090281	16090352	16197849	16197955	55866	17,12,9,9,9,12	2,1,1,1,3,4	8,8,12,28,16,13	0,0,0,0,1,2	280	146	1.08e-05	0.00366667	0.816,0.862,0.824,0.824,0.61,0.61	1.0,1.0,1.0,1.0,0.893,0.772	-0.187	EXC
168	56045	ENSMUSG00000061322.16	Dnai1	chr4	+	41602517	41602644	41597858	41597939	41602865	41603002	56045	12,3,3,7,6,11	1,1,2,1,5,2	11,10,12,17,11,3	0,1,0,0,2,1	273	146	2.27e-05	0.00648335	0.865,0.616,0.445,0.789,0.391,0.746	1.0,0.842,1.0,1.0,0.746,0.616	-0.225	EXC
169	56967	ENSMUSG00000073096.12	Lrrc61	chr6	+	48533888	48534028	48531729	48531916	48545070	48545155	56967	20,38,49,22,23,22	2,0,7,1,1,2	20,29,30,24,19,15	5,5,6,8,7,3	286	146	6.18e-05	0.0131652	0.836,1.0,0.781,0.918,0.922,0.849	0.671,0.748,0.719,0.605,0.581,0.719	0.21	INC
170	57150	ENSMUSG00000120095.2	Gm26664	chr8	+	85395120	85395244	85391731	85391898	85395472	85396039	57150	1,1,1,2,2,0	9,11,12,5,6,5	3,3,6,10,6,6	7,7,14,23,19,11	270	146	6.84e-05	0.0140458	0.057,0.047,0.043,0.178,0.153,0.0	0.188,0.188,0.188,0.19,0.146,0.228	-0.108	EXC
171	57385	ENSMUSG00000031959.16	Wdr59	chr8	-	112199261	112199318	112193420	112193554	112202675	112202829	57385	39,27,25,16,13,29	69,64,72,63,46,58	24,40,27,26,35,21	41,52,29,51,36,29	203	146	0.000233508	0.0319326	0.289,0.233,0.2,0.154,0.169,0.264	0.296,0.356,0.401,0.268,0.411,0.342	-0.127	EXC
172	57413	ENSMUSG00000005677.15	Nr1i3	chr1	+	171045194	171045300	171044644	171044999	171046157	171046413	57413	9,1,7,3,1,7	5,1,3,0,4,0	3,2,3,5,2,15	1,0,0,0,0,0	252	146	1.19e-06	0.000731708	0.51,0.367,0.575,1.0,0.127,1.0	0.635,1.0,1.0,1.0,1.0,1.0	-0.343	EXC
173	57533	ENSMUSG00000027270.15	Lamp5	chr2	+	135901414	135901546	135899846	135900296	135902757	135902946	57533	31,23,25,17,34,40	4,1,2,8,3,2	17,30,23,36,33,31	3,1,0,1,0,1	278	146	5.84e-05	0.0126631	0.803,0.924,0.868,0.527,0.856,0.913	0.748,0.94,1.0,0.95,1.0,0.942	-0.115	EXC
174	58167	ENSMUSG00000030727.13	Rabep2	chr7	+	126043694	126043750	126043589	126043601	126043991	126044108	58167	1,7,2,4,2,4	1,2,1,2,4,0	3,1,5,1,7,3	0,0,1,1,1,1	202	146	0.000256053	0.0338098	0.42,0.717,0.591,0.591,0.265,1.0	1.0,1.0,0.783,0.42,0.835,0.684	-0.19	EXC
175	58329	ENSMUSG00000034312.16	Iqsec1	chr6	-	90641003	90641053	90636579	90639937	90644881	90645058	58329	17,40,22,17,26,34	7,6,13,6,11,1	33,35,43,44,39,38	8,1,3,2,1,3	196	146	5.07e-05	0.0113992	0.644,0.832,0.558,0.679,0.638,0.962	0.754,0.963,0.914,0.942,0.967,0.904	-0.189	EXC
176	58434	ENSMUSG00000101799.3	9330175M20Rik	chr1	-	51371742	51371954	51339790	51339966	51372842	51372986	58434	3,1,0,0,0,0	2,2,1,3,3,1	6,4,4,0,0,0	3,3,2,7,1,4	358	146	0.000303532	0.0387511	0.38,0.169,0.0,0.0,0.0,0.0	0.449,0.352,0.449,0.0,0.0,0.0	-0.117	EXC
177	58758	ENSMUSG00000063659.12	Zbtb18	chr1	+	177272304	177272388	177271550	177271658	177274654	177274662	58758	3,3,6,3,2,5	0,0,0,3,0,0	10,0,0,2,5,8	2,3,7,1,0,0	230	146	4.05e-05	0.00974445	1.0,1.0,1.0,0.388,1.0,1.0	0.76,0.0,0.0,0.559,1.0,1.0	0.345	INC
178	58856	ENSMUSG00000030882.20	Dnhd1	chr7	+	105354453	105354658	105354026	105354235	105358074	105358257	58856	7,14,9,5,10,9	6,0,2,1,3,0	14,8,3,13,5,8	0,1,0,0,1,0	351	146	6.01e-06	0.00244995	0.327,1.0,0.652,0.675,0.581,1.0	1.0,0.769,1.0,1.0,0.675,1.0	-0.202	EXC
179	59583	ENSMUSG00000026103.15	Gls	chr1	-	52243504	52243675	52239776	52239810	52246459	52246518	59583	41,34,32,19,21,16	6,1,3,3,4,3	27,52,15,42,52,39	0,1,4,2,0,0	317	146	8.87e-05	0.0170081	0.759,0.94,0.831,0.745,0.707,0.711	1.0,0.96,0.633,0.906,1.0,1.0	-0.134	EXC
180	59654	ENSMUSG00000101299.5	Gm28175	chr1	+	42340516	42341112	42334907	42335341	42343010	42343571	59654	15,8,6,3,3,2	4,3,3,0,1,2	9,10,6,6,7,11	0,1,0,0,0,0	742	146	1.63e-13	6.89e-10	0.425,0.344,0.282,1.0,0.371,0.164	1.0,0.663,1.0,1.0,1.0,1.0	-0.513	EXC
181	59658	ENSMUSG00000101299.5	Gm28175	chr1	+	42341014	42341112	42334561	42335341	42343010	42343156	59658	4,1,0,3,2,3	4,3,3,0,1,2	6,5,1,1,2,3	0,1,0,0,0,0	244	146	9.96e-12	3.38e-08	0.374,0.166,0.0,1.0,0.545,0.473	1.0,0.749,1.0,1.0,1.0,1.0	-0.532	EXC
182	60442	ENSMUSG00000056737.15	Capg	chr6	+	72526712	72526851	72526433	72526484	72532255	72532291	60442	13,30,12,16,25,27	53,123,51,72,80,65	1,0,0,1,0,2	20,21,22,22,17,21	285	146	2.42e-13	9.76e-10	0.112,0.111,0.108,0.102,0.138,0.175	0.025,0.0,0.0,0.023,0.0,0.047	0.108	INC
183	61041	ENSMUSG00000047996.17	Prrg1	chrX	-	77605181	77605250	77564376	77564427	77627309	77627388	61041	2,3,9,6,4,0	14,11,8,7,7,13	0,0,0,1,0,2	7,8,13,8,16,4	215	146	8.16e-08	8.86e-05	0.088,0.156,0.433,0.368,0.28,0.0	0.0,0.0,0.0,0.078,0.0,0.253	0.166	INC
184	61397	ENSMUSG00000039178.10	Tbc1d19	chr5	+	53988708	53988830	53987796	53987840	53990311	53990387	61397	67,84,59,51,38,24	7,12,9,7,10,7	87,72,66,81,71,63	6,3,4,4,5,3	268	146	2.25e-05	0.00646055	0.839,0.792,0.781,0.799,0.674,0.651	0.888,0.929,0.9,0.917,0.886,0.92	-0.151	EXC
185	61806	ENSMUSG00000016918.16	Sulf1	chr1	+	12798817	12798912	12762500	12762908	12856302	12856375	61806	57,59,41,20,43,28	9,6,8,3,12,4	25,51,21,40,30,33	1,5,0,3,3,0	241	146	0.00010794	0.0194271	0.793,0.856,0.756,0.802,0.685,0.809	0.938,0.861,1.0,0.89,0.858,1.0	-0.141	EXC
186	62102	ENSMUSG00000100009.8	Gm7967	chr1	+	98524972	98525118	98517162	98517382	98532855	98532912	62102	0,2,1,0,1,3	5,6,15,9,3,3	10,4,5,7,8,3	14,9,18,9,4,12	292	146	6.36e-05	0.0133862	0.0,0.143,0.032,0.0,0.143,0.333	0.263,0.182,0.122,0.28,0.5,0.111	-0.135	EXC
187	62209	ENSMUSG00000135429.1	ENSMUSG00000135429	chr17	+	5886761	5886837	5881909	5882023	5889956	5890178	62209	2,1,0,2,0,0	5,7,10,12,10,6	1,3,5,2,7,3	14,12,10,24,6,11	222	146	4.86e-05	0.0110806	0.208,0.086,0.0,0.099,0.0,0.0	0.045,0.141,0.247,0.052,0.434,0.152	-0.113	EXC
188	62668	ENSMUSG00000053714.11	4732471J01Rik	chr7	+	25094137	25095378	25076203	25076295	25096114	25096331	62668	24,20,17,18,18,13	0,2,1,0,0,0	10,9,13,18,20,9	1,2,1,4,2,4	1387	146	9.4e-09	1.85e-05	1.0,0.513,0.642,1.0,1.0,1.0	0.513,0.321,0.578,0.321,0.513,0.191	0.453	INC
189	62671	ENSMUSG00000053714.11	4732471J01Rik	chr7	+	25095752	25095988	25076203	25076295	25096114	25096331	62671	15,6,9,5,11,13	0,2,1,0,0,0	6,10,13,7,5,5	1,2,1,4,2,4	382	146	4.48e-08	5.84e-05	1.0,0.534,0.775,1.0,1.0,1.0	0.696,0.656,0.832,0.401,0.489,0.323	0.319	INC
190	63384	ENSMUSG00000128372.1	ENSMUSG00000128372	chr1	+	133538384	133538612	133538109	133538183	133541982	133542171	63384	4,6,5,3,3,6	0,0,1,1,1,0	2,1,1,4,1,3	2,0,3,4,0,0	374	146	0.000193065	0.0285625	1.0,1.0,0.661,0.539,0.539,1.0	0.281,1.0,0.115,0.281,1.0,1.0	0.177	INC
191	63408	ENSMUSG00000013523.14	Bcas1	chr2	-	170198167	170198233	170191101	170191383	170212369	170212411	63408	1.47717e+23	1.76202e+17	9.16904e+19	52,33,42,37,49,49	212	146	0	0	0.852,0.856,0.868,0.801,0.798,0.809	0.924,0.95,0.949,0.953,0.923,0.93	-0.107	EXC
192	63412	ENSMUSG00000013523.14	Bcas1	chr2	-	170208283	170208448	170191101	170191383	170212369	170212411	63412	5.53619e+17	1.76202e+17	2.41243e+17	52,33,42,37,49,49	311	146	1.79e-09	4.22e-06	0.596,0.59,0.582,0.457,0.428,0.487	0.685,0.776,0.729,0.716,0.637,0.669	-0.179	EXC
193	63414	ENSMUSG00000013523.14	Bcas1	chr2	-	170208283	170208448	170198167	170198233	170212369	170212411	63414	1.00211e+19	3.76443e+17	4.46419e+17	68,65,87,103,62,69	311	146	0	0	0.556,0.541,0.558,0.544,0.508,0.503	0.755,0.752,0.711,0.637,0.709,0.739	-0.182	EXC
194	63418	ENSMUSG00000013523.14	Bcas1	chr2	-	170212369	170212411	170191101	170191383	170248193	170248768	63418	36,34,30,44,62,39	32,27,28,57,40,41	6,4,12,8,15,14	19,12,24,26,16,20	188	146	0.000220844	0.0311646	0.466,0.494,0.454,0.375,0.546,0.425	0.197,0.206,0.28,0.193,0.421,0.352	0.185	INC
195	63419	ENSMUSG00000013523.14	Bcas1	chr2	-	170212369	170212411	170198167	170198233	170220642	170220849	63419	6.7979e+17	1.25513e+23	1.66172e+17	1.01411e+22	188	146	0	0	0.296,0.32,0.284,0.319,0.299,0.32	0.113,0.11,0.108,0.103,0.114,0.108	0.197	INC
196	64270	ENSMUSG00000060771.16	Tsga10	chr1	-	37843709	37843820	37840543	37840986	37850052	37850108	64270	23,13,14,17,18,21	1,0,5,0,1,5	24,36,21,25,16,4	1,0,0,1,0,0	257	146	0.00011614	0.0205269	0.929,1.0,0.614,1.0,0.911,0.705	0.932,1.0,1.0,0.934,1.0,1.0	-0.118	EXC
197	64321	ENSMUSG00000057182.17	Scn3a	chr2	-	65356038	65356130	65354947	65355220	65356220	65356312	64321	9,6,8,3,7,12	2,0,0,0,0,0	10,9,8,9,15,6	4,1,0,2,4,2	238	146	1.6e-07	0.000150596	0.734,1.0,1.0,1.0,1.0,1.0	0.605,0.847,1.0,0.734,0.697,0.648	0.201	INC
198	64487	ENSMUSG00000014769.11	Psmb1	chr17	-	15713359	15713441	15696220	15697683	15718414	15718560	64487	2,1,2,2,5,0	0,1,0,0,1,1	1,2,2,6,1,3	1,2,0,2,3,4	228	146	6.5e-06	0.00258732	1.0,0.39,1.0,1.0,0.762,0.0	0.39,0.39,1.0,0.658,0.176,0.324	0.202	INC
199	65167	ENSMUSG00000140630.1	ENSMUSG00000140630	chrX	-	35458319	35458461	35414159	35414244	35460401	35460572	65167	2,4,1,1,2,6	3,3,0,0,0,4	3,8,1,9,7,5	0,0,0,2,1,0	288	146	0.000166082	0.025928	0.253,0.403,1.0,1.0,1.0,0.432	1.0,1.0,1.0,0.695,0.78,1.0	-0.231	EXC
200	65847	ENSMUSG00000100627.9	A830008E24Rik	chr1	-	153982841	153983084	153913322	153913623	153987941	153988075	65847	3,2,4,2,5,6	0,2,0,0,1,0	1,2,4,4,1,2	4,3,1,3,3,1	389	146	1.15e-08	2.16e-05	1.0,0.273,1.0,1.0,0.652,1.0	0.086,0.2,0.6,0.334,0.111,0.429	0.528	INC
201	66567	ENSMUSG00000041669.16	Prima1	chr12	-	103166002	103166173	103163166	103163610	103168907	103169037	66567	47,82,60,55,52,58	37,38,38,37,21,37	48,88,121,138,98,107	32,11,25,24,19,11	317	146	2.18e-06	0.00110803	0.369,0.498,0.421,0.406,0.533,0.419	0.409,0.787,0.69,0.726,0.704,0.818	-0.248	EXC
202	66617	ENSMUSG00000097290.11	1300002E11Rik	chr16	+	21619464	21619586	21614599	21614725	21620030	21620106	66617	22,17,11,19,19,10	0,0,1,1,1,1	14,27,21,26,25,23	8,1,2,6,0,1	268	146	1.61e-05	0.0049711	1.0,1.0,0.857,0.912,0.912,0.845	0.488,0.936,0.851,0.702,1.0,0.926	0.104	INC
203	66620	ENSMUSG00000097290.11	1300002E11Rik	chr16	+	21619524	21619586	21614599	21614725	21620030	21620106	66620	8,23,11,8,8,6	0,0,1,1,1,1	10,10,6,14,15,14	8,1,2,6,0,1	208	146	4.96e-06	0.00212241	1.0,1.0,0.885,0.849,0.849,0.808	0.467,0.875,0.678,0.621,1.0,0.908	0.14	INC
204	66724	ENSMUSG00000097354.10	2310001H17Rik	chr6	-	129214701	129214730	129209585	129210116	129214958	129215031	66724	6,2,2,0,1,1	0,2,1,1,3,4	1,1,1,5,1,1	4,0,0,0,0,0	175	146	2.61e-05	0.00715136	1.0,0.455,0.625,0.0,0.218,0.173	0.173,1.0,1.0,1.0,1.0,1.0	-0.45	EXC
205	66731	ENSMUSG00000097354.10	2310001H17Rik	chr6	-	129214701	129214807	129209585	129210116	129214958	129215021	66731	6,6,3,4,6,6	0,2,1,1,3,4	4,5,5,10,1,8	4,0,0,0,0,0	252	146	0.000136176	0.0225989	1.0,0.635,0.635,0.699,0.537,0.465	0.367,1.0,1.0,1.0,1.0,1.0	-0.233	EXC
206	66737	ENSMUSG00000097354.10	2310001H17Rik	chr6	-	129214701	129214820	129210026	129210116	129214958	129215033	66737	6,9,3,4,6,9	0,2,1,1,3,4	5,7,5,15,1,8	4,0,0,0,0,0	265	146	0.000174377	0.0269215	1.0,0.713,0.623,0.688,0.524,0.553	0.408,1.0,1.0,1.0,1.0,1.0	-0.218	EXC
207	67264	ENSMUSG00000028637.17	Ccdc30	chr4	-	119230798	119230962	119224836	119225214	119250738	119250854	67264	8,3,3,2,0,2	0,1,10,1,1,4	5,5,4,4,2,2	0,0,0,2,0,0	310	146	1.73e-09	4.19e-06	1.0,0.586,0.124,0.485,0.0,0.191	1.0,1.0,1.0,0.485,1.0,1.0	-0.516	EXC
208	68946	ENSMUSG00000101344.3	Gm29183	chr1	-	73868944	73869125	73789381	73789569	73897223	73897256	68946	5,2,2,5,3,2	1,1,1,0,1,7	9,4,7,5,2,5	0,0,0,0,1,0	327	146	1.56e-06	0.000878135	0.691,0.472,0.472,1.0,0.573,0.113	1.0,1.0,1.0,1.0,0.472,1.0	-0.358	EXC
209	68960	ENSMUSG00000101344.3	Gm29183	chr1	-	73901817	73902275	73900127	73900211	73903533	73903625	68960	46,59,37,78,45,50	1,1,2,1,0,1	41,35,45,52,43,60	4,4,6,3,0,1	604	146	5.14e-05	0.0114969	0.917,0.934,0.817,0.95,1.0,0.924	0.712,0.679,0.644,0.807,1.0,0.935	0.128	INC
210	69011	ENSMUSG00000038495.15	Otud7b	chr3	+	96037541	96037654	96011838	96012131	96043784	96043935	69011	27,32,30,35,61,28	14,19,21,14,21,11	88,29,48,46,63,31	14,9,14,7,18,2	259	146	0.000237734	0.0322936	0.521,0.487,0.446,0.585,0.621,0.589	0.78,0.645,0.659,0.787,0.664,0.897	-0.197	EXC
211	69753	ENSMUSG00000036617.18	Etl4	chr2	+	20810395	20810473	20806352	20806472	20812712	20813001	69753	2,1,0,1,0,1	0,2,5,0,2,0	7,0,1,7,2,2	1,1,0,0,0,0	224	146	3.63e-05	0.00911506	1.0,0.246,0.0,1.0,0.0,1.0	0.82,0.0,1.0,1.0,1.0,1.0	-0.262	EXC
212	71441	ENSMUSG00000112143.3	Gm35721	chr10	-	76830260	76830367	76828666	76828874	76844085	76844415	71441	0,4,2,0,0,6	7,3,4,3,2,2	0,0,0,0,0,0	5,7,10,5,1,9	253	146	0.000311105	0.0394211	0.0,0.435,0.224,0.0,0.0,0.634	0.0,0.0,0.0,0.0,0.0,0.0	0.216	INC
213	71874	ENSMUSG00000117541.3	Gm50048	chr18	+	15554470	15554820	15536304	15536411	15562119	15562554	71874	18,15,10,24,7,6	0,1,1,1,4,5	15,10,6,5,12,10	0,0,0,1,1,0	496	146	3.75e-06	0.00170895	1.0,0.815,0.746,0.876,0.34,0.261	1.0,1.0,1.0,0.595,0.779,1.0	-0.223	EXC
214	71878	ENSMUSG00000117541.3	Gm50048	chr18	+	15558187	15558678	15554470	15554820	15562119	15563847	71878	8,11,3,10,9,8	1,0,0,2,1,0	14,5,3,8,10,4	2,1,1,1,0,3	637	146	0.00041983	0.048487	0.647,1.0,1.0,0.534,0.674,1.0	0.616,0.534,0.407,0.647,1.0,0.234	0.236	INC
215	71960	ENSMUSG00000038766.17	Gabpb2	chr3	-	95123524	95123579	95116150	95116247	95124899	95125005	71960	7,9,8,7,12,7	1,0,0,1,0,0	16,8,11,5,7,5	3,3,2,1,3,3	201	146	9.41e-08	9.86e-05	0.836,1.0,1.0,0.836,1.0,1.0	0.795,0.66,0.8,0.784,0.629,0.548	0.243	INC
216	72267	ENSMUSG00000031010.18	Usp9x	chrX	+	12938453	12938564	12937736	12937972	12960162	12960416	72267	19,21,21,15,25,15	5,1,0,4,1,6	18,16,17,12,33,13	1,0,2,0,3,0	257	146	0.000374092	0.0448545	0.683,0.923,1.0,0.681,0.934,0.587	0.911,1.0,0.828,1.0,0.862,1.0	-0.132	EXC
217	74811	ENSMUSG00000117069.3	Gm49894	chr17	-	69689198	69689293	69664725	69665013	69690170	69690284	74811	1,2,2,2,3,0	0,1,2,3,0,3	5,0,1,2,4,3	0,1,1,0,0,0	241	146	7.24e-05	0.0147493	1.0,0.548,0.377,0.288,1.0,0.0	1.0,0.0,0.377,1.0,1.0,1.0	-0.194	EXC
218	75048	ENSMUSG00000026927.18	Entr1	chr2	-	26275509	26275621	26274693	26274833	26276915	26277323	75048	26,22,12,18,15,18	3,0,3,2,1,3	22,27,13,59,30,27	0,1,0,0,0,3	258	146	0.000190254	0.0283727	0.831,1.0,0.694,0.836,0.895,0.772	1.0,0.939,1.0,1.0,1.0,0.836	-0.124	EXC
219	75767	ENSMUSG00000074627.12	Mroh8	chr2	-	157065107	157065222	157064458	157064824	157065825	157065872	75767	7,2,6,4,11,2	0,5,3,3,5,3	3,4,5,3,7,1	2,0,0,2,0,0	261	146	1.2e-05	0.00393917	1.0,0.183,0.528,0.427,0.552,0.272	0.456,1.0,1.0,0.456,1.0,1.0	-0.325	EXC
220	75775	ENSMUSG00000074627.12	Mroh8	chr2	-	157106992	157107115	157099947	157100027	157111400	157111546	75775	13,19,15,9,6,2	2,0,3,5,0,6	9,9,22,7,5,20	0,0,1,1,2,0	269	146	2.35e-05	0.00663524	0.779,1.0,0.731,0.494,1.0,0.153	1.0,1.0,0.923,0.792,0.576,1.0	-0.189	EXC
221	75881	ENSMUSG00000068740.15	Celsr2	chr3	-	108300965	108301148	108300655	108300826	108301251	108301340	75881	12,14,21,19,13,5	0,2,1,0,0,2	21,17,26,22,18,12	4,5,4,0,2,3	329	146	0.000146609	0.0239465	1.0,0.756,0.903,1.0,1.0,0.526	0.7,0.601,0.743,1.0,0.8,0.64	0.117	INC
222	76039	ENSMUSG00000104117.7	Gm20743	chr1	+	164693806	164693908	164692095	164692212	164698122	164699007	76039	0,0,1,0,0,2	9,1,3,4,2,2	2,4,0,2,1,2	3,2,4,3,4,5	248	146	0.000436174	0.0497643	0.0,0.0,0.164,0.0,0.0,0.371	0.282,0.541,0.0,0.282,0.128,0.191	-0.148	EXC
223	76516	ENSMUSG00000027287.15	Snap23	chr2	+	120398529	120398686	120398171	120398242	120414749	120414846	76516	1,0,5,0,0,1	4,6,6,3,11,5	1,4,1,4,4,5	4,3,5,3,6,9	303	146	0.000405773	0.0474453	0.108,0.0,0.286,0.0,0.0,0.088	0.108,0.391,0.088,0.391,0.243,0.211	-0.158	EXC
224	77274	ENSMUSG00000098912.10	1500004A13Rik	chr3	-	88708260	88708499	88690628	88691764	88739570	88739851	77274	69,48,88,111,88,82	5,7,8,7,12,13	86,23,49,76,65,68	2,2,1,6,0,1	385	146	7.35e-06	0.00283214	0.84,0.722,0.807,0.857,0.736,0.705	0.942,0.813,0.949,0.828,1.0,0.963	-0.138	EXC
225	77344	ENSMUSG00000030924.17	Rexo5	chr7	+	119427314	119427429	119426525	119426599	119431893	119431998	77344	11,7,4,8,10,13	0,2,0,0,0,1	7,4,7,3,10,5	2,3,4,4,0,1	261	146	3.73e-08	5.26e-05	1.0,0.662,1.0,1.0,1.0,0.879	0.662,0.427,0.495,0.296,1.0,0.737	0.321	INC
226	77348	ENSMUSG00000030924.17	Rexo5	chr7	+	119444605	119444724	119443087	119443287	119447954	119448162	77348	16,4,15,11,10,7	3,0,0,0,2,0	10,9,5,10,10,10	5,0,2,4,3,0	265	146	7.44e-05	0.0148719	0.746,1.0,1.0,1.0,0.734,1.0	0.524,1.0,0.579,0.579,0.647,1.0	0.192	INC
227	77504	ENSMUSG00000040187.16	Bmal2	chr6	+	146726664	146726726	146724591	146724742	146729596	146729657	77504	7,11,11,8,3,16	0,1,1,0,0,0	7,11,13,14,17,8	2,2,0,2,2,3	208	146	0.000185785	0.0281235	1.0,0.885,0.885,1.0,1.0,1.0	0.711,0.794,1.0,0.831,0.856,0.652	0.154	INC
228	77506	ENSMUSG00000040187.16	Bmal2	chr6	+	146728713	146728822	146726664	146726726	146729596	146729657	77506	44,21,38,28,41,44	2,1,4,1,1,0	36,36,42,41,30,43	2,5,3,14,6,3	255	146	5.38e-05	0.0119021	0.926,0.923,0.845,0.941,0.959,1.0	0.912,0.805,0.889,0.626,0.741,0.891	0.122	INC
229	77848	ENSMUSG00000075324.14	Fign	chr2	-	63927238	63927408	63858253	63858311	63928185	63928356	77848	5,4,15,3,7,3	3,0,5,2,5,0	4,2,7,5,2,3	0,0,0,1,0,0	316	146	2.08e-09	4.63e-06	0.435,1.0,0.581,0.409,0.393,1.0	1.0,1.0,1.0,0.698,1.0,1.0	-0.313	EXC
230	79050	ENSMUSG00000108079.4	Gm44210	chr6	-	87707689	87707845	87707324	87707592	87709636	87709736	79050	7,8,7,14,12,7	5,3,1,2,2,1	13,7,14,16,19,15	1,2,1,0,0,0	302	146	3.01e-06	0.00144783	0.404,0.563,0.772,0.772,0.744,0.772	0.863,0.629,0.871,1.0,1.0,1.0	-0.223	EXC
231	79894	ENSMUSG00000026615.15	Eprs1	chr1	+	185106314	185106409	185103085	185103242	185111741	185111934	79894	13,8,14,8,15,10	3,0,2,5,3,2	10,13,29,12,12,17	1,1,0,0,0,3	241	146	9.21e-06	0.00330904	0.724,1.0,0.809,0.492,0.752,0.752	0.858,0.887,1.0,1.0,1.0,0.774	-0.165	EXC
232	80115	ENSMUSG00000107667.4	C530044C16Rik	chr6	+	50775746	50775968	50753248	50753383	50802516	50802633	80115	2,18,6,7,8,4	1,1,0,2,0,0	3,8,3,9,1,19	1,4,2,4,0,3	368	146	7.47e-06	0.00285077	0.442,0.877,1.0,0.581,1.0,1.0	0.543,0.442,0.373,0.472,1.0,0.715	0.226	INC
233	80175	ENSMUSG00000121790.3	2310069G16Rik	chr15	+	44668630	44668730	44651880	44652019	44708908	44709917	80175	45,25,18,13,18,28	63,49,65,62,57,49	11,36,42,46,39,36	20,60,27,38,44,42	246	146	5.05e-05	0.0113955	0.298,0.232,0.141,0.111,0.158,0.253	0.246,0.263,0.48,0.418,0.345,0.337	-0.149	EXC
234	81069	ENSMUSG00000023764.19	Sfi1	chr11	-	3093694	3093790	3093259	3093336	3094216	3094292	81069	0,1,1,1,0,0	10,20,1,3,2,7	1,2,2,12,0,4	5,8,7,9,7,1	242	146	1.32e-05	0.00424778	0.0,0.029,0.376,0.167,0.0,0.0	0.108,0.131,0.147,0.446,0.0,0.707	-0.161	EXC
235	82396	ENSMUSG00000086496.4	Gm14204	chr2	-	158445982	158446096	158445608	158445770	158452447	158452578	82396	3,1,3,5,4,5	9,5,0,3,0,0	0,2,0,1,2,1	4,3,2,2,3,0	260	146	0.000206549	0.0297778	0.158,0.101,1.0,0.483,1.0,1.0	0.0,0.272,0.0,0.219,0.272,1.0	0.33	INC
236	82534	ENSMUSG00000050211.15	Pla2g4e	chr2	-	120037610	120037716	120030693	120030766	120040293	120040404	82534	2,4,17,3,2,2	3,0,4,1,6,4	6,4,5,3,3,6	0,1,0,2,0,2	252	146	0.000112396	0.0201011	0.279,1.0,0.711,0.635,0.162,0.225	1.0,0.699,1.0,0.465,1.0,0.635	-0.298	EXC
237	83148	ENSMUSG00000034751.18	Mast4	chr13	-	102890563	102890764	102887888	102888118	102895009	102895245	83148	5,2,14,8,1,1	0,0,3,0,0,1	5,5,4,1,8,1	7,1,11,0,7,0	347	146	2.02e-06	0.00104493	1.0,1.0,0.663,1.0,1.0,0.296	0.231,0.678,0.133,1.0,0.325,1.0	0.265	INC
238	83239	ENSMUSG00000032443.18	Zcwpw2	chr9	-	117776913	117776972	117758151	117758249	117789034	117789081	83239	0,2,1,0,1,0	1,4,5,1,1,3	4,1,0,2,3,1	0,3,3,3,0,1	205	146	0.000224457	0.0313984	0.0,0.263,0.125,0.0,0.416,0.0	1.0,0.192,0.0,0.322,1.0,0.416	-0.354	EXC
239	83346	ENSMUSG00000052613.18	Pcdh15	chr10	+	73886924	73886939	73782859	73782978	73887429	73887495	83346	2,1,2,1,1,1	12,14,16,5,5,0	6,6,4,2,7,2	7,7,4,1,11,2	161	146	0.000385252	0.045612	0.131,0.061,0.102,0.154,0.154,1.0	0.437,0.437,0.476,0.645,0.366,0.476	-0.206	EXC
240	83745	ENSMUSG00000086384.3	Banf2os	chr2	-	143907760	143907825	143901049	143901703	143910601	143910753	83745	2,2,5,5,1,3	1,0,2,0,1,1	0,0,1,1,0,0	1,3,1,3,3,1	211	146	5.18e-14	2.31e-10	0.581,1.0,0.634,1.0,0.409,0.675	0.0,0.0,0.409,0.187,0.0,0.0	0.617	INC
241	84317	ENSMUSG00000005045.17	Chd5	chr4	+	152461036	152461147	152460592	152460824	152461425	152461598	84317	5,9,3,3,1,2	0,0,0,0,0,0	2,12,8,4,4,7	3,0,2,1,1,2	257	146	0.000338298	0.0420497	1.0,1.0,1.0,1.0,1.0,1.0	0.275,1.0,0.694,0.694,0.694,0.665	0.33	INC
242	84509	ENSMUSG00000051435.12	Fhad1	chr4	-	141681352	141681502	141678792	141678988	141682603	141682687	84509	18,18,28,21,16,23	1,4,2,1,0,6	15,18,12,27,32,26	0,0,0,3,0,0	296	146	7.75e-07	0.000513281	0.899,0.689,0.874,0.912,1.0,0.654	1.0,1.0,1.0,0.816,1.0,1.0	-0.131	EXC
243	85220	ENSMUSG00000116840.3	Gm21691	chr16	-	34824288	34824337	34821218	34821254	34824575	34824639	85220	3,0,0,0,0,2	3,2,3,5,2,6	5,4,4,3,2,0	4,4,5,7,5,4	195	146	0.000102744	0.0188932	0.428,0.0,0.0,0.0,0.0,0.2	0.483,0.428,0.375,0.243,0.23,0.0	-0.188	EXC
244	85325	ENSMUSG00000026017.14	Carf	chr1	+	60147241	60147359	60144469	60144593	60148485	60148608	85325	24,20,34,15,28,22	1,1,0,0,4,0	26,23,12,17,22,24	2,2,1,7,0,5	264	146	0.000123849	0.0214261	0.93,0.917,1.0,1.0,0.795,1.0	0.878,0.864,0.869,0.573,1.0,0.726	0.122	INC
245	85952	ENSMUSG00000026305.16	Lrrfip1	chr1	+	91021281	91021359	90996284	90996371	91028298	91028303	85952	87,81,90,81,88,72	30,20,12,9,16,16	91,100,83,105,87,75	13,6,10,5,6,5	224	146	7.69e-06	0.0029084	0.654,0.725,0.83,0.854,0.782,0.746	0.82,0.916,0.844,0.932,0.904,0.907	-0.122	EXC
246	86159	ENSMUSG00000036053.19	Fmnl2	chr2	+	52944465	52944618	52941211	52941295	52958513	52958622	86159	111,94,124,124,116,78	15,18,32,45,39,30	106,107,86,86,111,105	49,60,51,34,59,44	299	146	0.00013666	0.0226266	0.783,0.718,0.654,0.574,0.592,0.559	0.514,0.465,0.452,0.553,0.479,0.538	0.146	INC
247	86407	ENSMUSG00000039210.17	Gpatch2	chr1	+	187048720	187048760	187036526	187036594	187073683	187073772	86407	8,10,7,9,13,21	2,2,3,6,12,1	16,26,11,25,21,12	2,0,0,2,1,2	186	146	2.66e-06	0.00129479	0.758,0.797,0.647,0.541,0.46,0.943	0.863,1.0,1.0,0.908,0.943,0.825	-0.232	EXC
248	86879	ENSMUSG00000025145.14	Lrrc45	chr11	+	120609475	120609546	120609267	120609379	120610291	120610384	86879	13,3,3,3,5,6	0,0,1,0,0,3	4,14,6,13,2,11	3,2,4,3,0,2	217	146	3.3e-05	0.00860435	1.0,1.0,0.669,1.0,1.0,0.574	0.473,0.825,0.502,0.745,1.0,0.787	0.152	INC
249	87109	ENSMUSG00000135833.1	ENSMUSG00000135833	chr17	+	46042508	46042771	46041832	46042090	46042953	46043137	87109	9,36,24,19,23,17	0,1,0,0,0,1	10,17,16,34,18,28	0,9,1,4,0,0	409	146	5.23e-05	0.0116124	1.0,0.928,1.0,1.0,1.0,0.859	1.0,0.403,0.851,0.752,1.0,1.0	0.13	INC
250	87257	ENSMUSG00000029405.17	G3bp2	chr5	-	92230608	92230711	92221018	92221137	92231005	92231122	87257	26,19,18,14,30,27	1,2,14,2,4,1	18,20,18,18,38,32	3,0,0,1,1,1	249	146	4e-05	0.00972204	0.938,0.848,0.43,0.804,0.815,0.941	0.779,1.0,1.0,0.913,0.957,0.949	-0.137	EXC
251	87308	ENSMUSG00000097207.10	6030443J06Rik	chr5	+	22934463	22934522	22899677	22899888	22944986	22945053	87308	0,0,1,2,1,1	10,4,4,1,0,3	3,2,2,2,5,2	3,3,1,1,2,3	205	146	0.000234342	0.0319894	0.0,0.0,0.151,0.588,1.0,0.192	0.416,0.322,0.588,0.588,0.64,0.322	-0.158	EXC
252	87578	ENSMUSG00000079038.4	Zfp781a	chr8	+	69744281	69744534	69743913	69743974	69752904	69753031	87578	2,0,0,6,1,3	10,21,11,3,11,29	8,1,18,11,4,3	12,8,6,13,14,8	399	146	7.27e-05	0.0147601	0.068,0.0,0.0,0.423,0.032,0.036	0.196,0.044,0.523,0.236,0.095,0.121	-0.109	EXC
253	87647	ENSMUSG00000105218.6	Gm38413	chr5	-	99890181	99890402	99883741	99883858	99899114	99899242	87647	6,2,0,9,5,3	2,1,1,5,0,1	3,3,1,3,5,4	0,1,0,0,2,0	367	146	6.46e-05	0.0135633	0.544,0.443,0.0,0.417,1.0,0.544	1.0,0.544,1.0,1.0,0.499,1.0	-0.349	EXC
254	88064	ENSMUSG00000056752.17	Dnah9	chr11	-	65750232	65750360	65746012	65746240	65761745	65761894	88064	10,16,21,13,6,8	1,2,0,0,2,2	6,5,1,17,10,5	5,3,3,2,4,2	274	146	7.52e-05	0.0149941	0.842,0.81,1.0,1.0,0.615,0.681	0.39,0.47,0.151,0.819,0.571,0.571	0.329	INC
255	88436	ENSMUSG00000054083.9	Capn12	chr7	+	28589580	28589651	28589205	28589263	28589748	28589811	88436	0,1,1,2,0,2	2,1,1,0,1,3	2,1,1,7,2,2	0,0,0,1,2,0	217	146	3.15e-07	0.000249235	0.0,0.402,0.402,1.0,0.0,0.31	1.0,1.0,1.0,0.825,0.402,1.0	-0.519	EXC
256	88585	ENSMUSG00000030016.16	Zfp638	chr6	+	83955003	83955069	83949227	83949265	83960957	83961056	88585	12,3,6,7,6,5	0,1,0,2,1,0	5,7,2,2,6,7	6,5,2,2,0,0	212	146	6.36e-06	0.00255609	1.0,0.674,1.0,0.707,0.805,1.0	0.365,0.491,0.408,0.408,1.0,1.0	0.252	INC
257	89172	ENSMUSG00000041609.17	Bicdl1	chr5	-	115789214	115789323	115787325	115787628	115789877	115789998	89172	13,8,13,14,7,1	1,2,2,0,0,0	6,6,16,13,7,4	2,3,3,2,2,0	255	146	1.51e-05	0.00471298	0.882,0.696,0.788,1.0,1.0,1.0	0.632,0.534,0.753,0.788,0.667,1.0	0.165	INC
258	89406	ENSMUSG00000030839.13	Sergef	chr7	-	46264041	46264200	46165091	46165128	46270984	46271098	89406	30,22,22,37,45,41	5,0,6,1,1,5	39,37,50,42,35,31	0,2,2,1,1,0	305	146	0.000240819	0.0325071	0.742,1.0,0.637,0.947,0.956,0.797	1.0,0.899,0.923,0.953,0.944,1.0	-0.107	EXC
259	89762	ENSMUSG00000029469.15	Ift81	chr5	-	122748140	122748240	122747235	122747416	122749005	122749170	89762	93,58,67,55,71,35	34,15,32,42,40,28	52,72,66,85,66,67	17,13,19,19,22,13	246	146	0.000355978	0.0434982	0.619,0.696,0.554,0.437,0.513,0.426	0.645,0.767,0.673,0.726,0.64,0.754	-0.16	EXC
260	90118	ENSMUSG00000061882.14	Ccdc62	chr5	+	124099284	124099401	124095456	124095565	124104898	124104991	90118	68,51,52,66,46,47	1,2,3,1,1,3	58,65,54,56,33,34	8,10,6,9,0,6	263	146	4.04e-06	0.00178208	0.974,0.934,0.906,0.973,0.962,0.897	0.801,0.783,0.833,0.775,1.0,0.759	0.116	INC
261	90145	ENSMUSG00000028859.15	Csf3r	chr4	+	125927962	125928132	125925904	125926092	125929558	125929772	90145	5,15,2,8,9,6	1,8,4,4,0,3	4,8,3,13,5,0	1,0,0,0,0,1	316	146	3.01e-07	0.000242972	0.698,0.464,0.188,0.48,1.0,0.48	0.649,1.0,1.0,1.0,1.0,0.0	-0.223	EXC
262	90149	ENSMUSG00000028859.15	Csf3r	chr4	+	125929091	125929171	125925904	125926092	125929558	125929772	90149	7,8,2,8,13,6	1,8,4,4,0,3	1,5,3,3,6,2	1,0,0,0,0,1	226	146	2.02e-07	0.000175131	0.819,0.392,0.244,0.564,1.0,0.564	0.392,1.0,1.0,1.0,1.0,0.564	-0.229	EXC
263	90186	ENSMUSG00000038095.16	Sbno1	chr5	-	124551247	124551352	124548132	124548442	124552461	124552590	90186	85,91,87,85,113,68	17,15,9,11,15,19	88,119,67,68,103,101	6,8,9,3,9,7	251	146	0.000179379	0.027448	0.744,0.779,0.849,0.818,0.814,0.676	0.895,0.896,0.812,0.93,0.869,0.894	-0.103	EXC
264	90927	ENSMUSG00000120013.2	Gm57273	chr5	-	34490155	34490224	34488935	34489286	34491724	34491779	90927	1,7,2,21,14,16	0,1,0,0,3,2	9,8,7,3,6,9	2,0,3,3,2,1	215	146	0.000213915	0.0304258	1.0,0.826,1.0,1.0,0.76,0.845	0.753,1.0,0.613,0.404,0.671,0.859	0.189	INC
265	91204	ENSMUSG00000042515.14	Pwwp3b	chrX	+	138118896	138119057	138117914	138117963	138132034	138132163	91204	14,21,5,10,9,6	0,0,0,0,1,3	4,4,5,4,2,14	0,2,1,2,3,2	307	146	8.3e-05	0.0161419	1.0,1.0,1.0,1.0,0.811,0.487	1.0,0.487,0.704,0.487,0.241,0.769	0.268	INC
266	91764	ENSMUSG00000006154.14	Eps8l1	chr7	+	4481138	4481313	4480888	4480997	4481617	4481750	91764	10,16,1,8,6,6	0,0,0,0,1,4	1,14,4,4,0,6	1,1,3,1,4,0	321	146	0.000130119	0.0221421	1.0,1.0,1.0,1.0,0.732,0.406	0.313,0.864,0.378,0.645,0.0,1.0	0.323	INC
267	91945	ENSMUSG00000029647.16	Pan3	chr5	+	147424920	147425068	147391927	147391998	147456314	147456562	91945	27,17,20,23,31,26	0,0,1,1,0,4	23,20,9,13,32,17	3,7,0,3,1,1	294	146	0.000206282	0.0297778	1.0,1.0,0.909,0.919,1.0,0.763	0.792,0.587,1.0,0.683,0.941,0.894	0.116	INC
268	92101	ENSMUSG00000051950.11	B3glct	chr5	+	149648875	149648952	149632784	149632894	149653388	149653525	92101	30,20,18,21,14,12	0,0,2,2,0,13	12,15,14,16,13,21	0,0,0,0,1,0	223	146	0.000166508	0.0259468	1.0,1.0,0.855,0.873,1.0,0.377	1.0,1.0,1.0,1.0,0.895,1.0	-0.132	EXC
269	92138	ENSMUSG00000029178.16	Klf3	chr5	+	64984146	64984225	64979690	64979700	64984452	64984510	92138	3,2,5,4,3,3	1,2,1,2,5,1	6,8,0,1,8,2	1,2,1,0,0,0	225	146	4.62e-05	0.0106693	0.661,0.394,0.764,0.565,0.28,0.661	0.796,0.722,0.0,1.0,1.0,1.0	-0.199	EXC
270	92143	ENSMUSG00000041132.12	N4bp2l1	chr5	-	150500636	150500764	150500104	150500232	150516604	150517234	92143	29,25,23,23,26,23	0,0,0,1,0,3	9,16,22,15,26,15	3,4,0,3,3,4	274	146	1.65e-07	0.000153559	1.0,1.0,1.0,0.925,1.0,0.803	0.615,0.681,1.0,0.727,0.822,0.666	0.203	INC
271	92581	ENSMUSG00000062995.13	Ica1	chr6	-	8777046	8777224	8775783	8775930	8778071	8778123	92581	4,7,7,11,8,6	2,1,5,2,1,5	3,14,15,10,2,7	0,1,0,1,0,1	324	146	1.64e-08	2.79e-05	0.474,0.759,0.387,0.713,0.783,0.351	1.0,0.863,1.0,0.818,1.0,0.759	-0.329	EXC
272	92585	ENSMUSG00000011158.9	Brf1	chr12	-	112946646	112946678	112943304	112943377	112947352	112947469	92585	12,15,11,11,2,5	1,1,3,4,2,0	10,9,15,17,9,4	1,1,1,0,0,0	178	146	0.000421392	0.0485403	0.908,0.925,0.75,0.693,0.451,1.0	0.891,0.881,0.925,1.0,1.0,1.0	-0.162	EXC
273	92827	ENSMUSG00000042870.16	Tom1	chr8	+	75778135	75778285	75774620	75774705	75778777	75778809	92827	9,4,11,10,6,2	1,0,0,0,0,0	5,5,2,8,3,6	1,0,1,4,2,1	296	146	0.000163454	0.0257549	0.816,1.0,1.0,1.0,1.0,1.0	0.712,1.0,0.497,0.497,0.425,0.747	0.323	INC
274	93010	ENSMUSG00000029769.18	Ccdc136	chr6	+	29417930	29418152	29415429	29415654	29426623	29426952	93010	56,73,71,68,40,56	2,5,12,7,6,11	64,67,75,75,75,55	3,2,2,5,4,1	368	146	0.000148839	0.0241709	0.917,0.853,0.701,0.794,0.726,0.669	0.894,0.93,0.937,0.856,0.882,0.956	-0.132	EXC
275	93014	ENSMUSG00000029769.18	Ccdc136	chr6	+	29419100	29419382	29417070	29417577	29421989	29422096	93014	26,36,18,17,18,18	2,1,1,0,0,0	22,26,18,27,31,26	0,4,0,5,3,2	428	146	4.38e-06	0.00190228	0.816,0.925,0.86,1.0,1.0,1.0	1.0,0.689,1.0,0.648,0.779,0.816	0.111	INC
276	93050	ENSMUSG00000012535.15	Tnpo3	chr6	-	29599538	29599697	29589027	29589228	29601956	29602022	93050	28,23,21,18,26,22	2,1,3,6,0,1	13,17,19,24,21,33	0,0,2,2,0,0	305	146	1.39e-05	0.00440726	0.87,0.917,0.77,0.59,1.0,0.913	1.0,1.0,0.82,0.852,1.0,1.0	-0.102	EXC
277	93071	ENSMUSG00000029772.18	Ahcyl2	chr6	+	29854014	29854138	29820327	29820633	29863141	29863250	93071	5,3,4,0,2,1	0,2,0,3,2,1	8,13,1,6,1,6	2,0,0,0,1,0	270	146	0.000275684	0.0360649	1.0,0.448,1.0,0.0,0.351,0.351	0.684,1.0,1.0,1.0,0.351,1.0	-0.314	EXC
278	94038	ENSMUSG00000037593.13	Rskr	chr11	+	78182787	78182856	78182580	78182664	78183230	78183300	94038	3,8,6,3,1,3	4,1,3,2,1,3	10,13,5,11,14,8	0,1,1,1,0,0	215	146	2.87e-10	7.84e-07	0.337,0.845,0.576,0.505,0.404,0.404	1.0,0.898,0.772,0.882,1.0,1.0	-0.413	EXC
279	94150	ENSMUSG00000029687.17	Ezh2	chr6	-	47523682	47523764	47522609	47522850	47524278	47524370	94150	18,16,21,13,13,12	38,50,28,52,46,32	33,21,25,30,21,26	52,38,32,34,15,26	228	146	0.000126567	0.0217191	0.233,0.17,0.324,0.138,0.153,0.194	0.289,0.261,0.333,0.361,0.473,0.39	-0.149	EXC
280	94372	ENSMUSG00000029822.16	Osbpl3	chr6	-	50322990	50323083	50321853	50322010	50328823	50328937	94372	17,5,10,11,21,8	4,1,0,6,0,1	9,9,6,5,4,12	0,1,0,0,0,0	239	146	2.97e-05	0.00791594	0.722,0.753,1.0,0.528,1.0,0.83	1.0,0.846,1.0,1.0,1.0,1.0	-0.169	EXC
281	94374	ENSMUSG00000029822.16	Osbpl3	chr6	-	50324950	50325118	50321853	50322010	50328823	50328937	94374	19,18,35,33,37,14	4,1,0,6,0,1	24,20,10,13,31,15	0,1,0,0,0,0	314	146	0.000176088	0.0270911	0.688,0.893,1.0,0.719,1.0,0.867	1.0,0.903,1.0,1.0,1.0,1.0	-0.123	EXC
282	94378	ENSMUSG00000034300.18	Fam53c	chr18	+	34896125	34896183	34895547	34895777	34901220	34902005	94378	7,7,5,3,6,3	0,0,0,0,1,0	3,11,2,5,2,6	1,4,5,1,0,0	204	146	7.57e-05	0.0150349	1.0,1.0,1.0,1.0,0.811,1.0	0.682,0.663,0.223,0.782,1.0,1.0	0.243	INC
283	94634	ENSMUSG00000097441.3	Gm26633	chr7	-	78599213	78599380	78595708	78595808	78702978	78703320	94634	5,25,4,2,4,12	0,2,0,1,2,0	3,16,3,7,5,4	0,1,4,2,1,4	313	146	0.000287156	0.0372209	1.0,0.854,1.0,0.483,0.483,1.0	1.0,0.882,0.259,0.62,0.7,0.318	0.173	INC
284	95007	ENSMUSG00000097099.5	Gm9917	chr9	-	107441544	107441816	107440787	107441112	107443722	107444079	95007	13,4,6,11,8,6	4,5,1,0,2,4	9,3,8,17,4,6	0,0,0,1,0,0	418	146	1.71e-10	5.03e-07	0.532,0.218,0.677,1.0,0.583,0.344	1.0,1.0,1.0,0.856,1.0,1.0	-0.417	EXC
285	95008	ENSMUSG00000097099.5	Gm9917	chr9	-	107441544	107441973	107440789	107441112	107443722	107444259	95008	25,19,11,15,11,14	4,5,1,0,2,4	15,24,12,26,11,14	0,0,0,1,0,0	575	146	2.86e-10	7.84e-07	0.613,0.491,0.736,1.0,0.583,0.471	1.0,1.0,1.0,0.868,1.0,1.0	-0.329	EXC
286	96318	ENSMUSG00000036634.16	Mag	chr7	-	30599776	30599821	30598600	30599123	30600062	30600162	96318	1.41424e+23	1.23229e+17	1.76215e+23	6.90366e+17	191	146	0	0	0.898,0.887,0.902,0.87,0.855,0.86	0.661,0.761,0.746,0.772,0.726,0.753	0.142	INC
287	96452	ENSMUSG00000038879.9	Nipal2	chr15	-	34609318	34609440	34584775	34584911	34648811	34648983	96452	4,3,8,4,4,1	0,0,2,4,1,3	2,2,3,2,7,3	1,1,0,0,0,1	268	146	0.000168845	0.0261189	1.0,1.0,0.685,0.353,0.685,0.154	0.521,0.521,1.0,1.0,1.0,0.62	-0.131	EXC
288	96514	ENSMUSG00000054226.14	Tprkb	chr6	+	85896898	85897006	85890377	85890462	85898404	85898493	96514	2,14,8,8,4,9	5,6,0,1,2,2	1,5,7,3,6,3	0,2,0,1,1,0	254	146	4.4e-05	0.0103628	0.187,0.573,1.0,0.821,0.535,0.721	1.0,0.59,1.0,0.633,0.775,1.0	-0.193	EXC
289	97082	ENSMUSG00000050623.6	Catsperz	chr19	-	6900668	6900735	6899790	6900028	6902161	6902257	97082	11,8,10,15,7,7	3,0,0,0,0,1	13,6,11,15,14,6	3,3,1,3,2,0	213	146	0.000407696	0.0475448	0.715,1.0,1.0,1.0,1.0,0.828	0.748,0.578,0.883,0.774,0.828,1.0	0.122	INC
290	97265	ENSMUSG00000022677.16	Cep20	chr16	-	14128910	14128995	14117107	14118073	14135157	14135211	97265	3,0,2,5,3,6	12,4,7,15,11,18	1,0,0,1,0,0	14,7,15,18,6,5	231	146	1.46e-07	0.000138808	0.136,0.0,0.153,0.174,0.147,0.174	0.043,0.0,0.0,0.034,0.0,0.0	0.118	INC
291	98144	ENSMUSG00000108030.3	9530062K07Rik	chr6	-	116184114	116184218	116179130	116179219	116184939	116184975	98144	5,9,5,10,7,6	2,4,5,2,1,1	5,10,11,17,5,12	1,1,0,0,1,1	250	146	1.3e-06	0.000773271	0.593,0.568,0.369,0.745,0.803,0.778	0.745,0.854,1.0,1.0,0.745,0.875	-0.227	EXC
292	98183	ENSMUSG00000085058.4	8030453O22Rik	chr6	+	39506625	39506753	39506382	39506456	39520037	39521423	98183	8,8,9,4,4,10	1,1,0,1,0,1	6,8,10,12,11,11	7,2,2,2,2,1	274	146	5.98e-06	0.00244934	0.81,0.81,1.0,0.681,1.0,0.842	0.314,0.681,0.727,0.762,0.746,0.854	0.176	INC
293	98761	ENSMUSG00000097342.3	Gm26618	chrX	-	5938907	5939341	5927282	5928029	5942655	5942995	98761	3,3,2,4,0,2	9,5,6,2,1,4	17,2,3,7,6,10	5,2,0,3,2,0	580	146	0.000133968	0.0224743	0.077,0.131,0.077,0.335,0.0,0.112	0.461,0.201,1.0,0.37,0.43,1.0	-0.455	EXC
294	99845	ENSMUSG00000097571.12	Jpx	chrX	+	102546465	102546536	102540043	102540136	102573250	102574316	99845	5,5,12,17,15,11	2,6,1,3,0,0	9,8,11,24,12,11	0,0,1,1,0,0	217	146	7.63e-05	0.0151202	0.627,0.359,0.89,0.792,1.0,1.0	1.0,1.0,0.881,0.942,1.0,1.0	-0.193	EXC
295	99853	ENSMUSG00000097571.12	Jpx	chrX	+	102546465	102546798	102540043	102540136	102608572	102609302	99853	13,29,28,35,30,29	0,0,1,0,1,0	20,20,38,41,28,29	7,0,4,2,0,0	479	146	4.93e-05	0.0111843	1.0,1.0,0.895,1.0,0.901,1.0	0.465,1.0,0.743,0.862,1.0,1.0	0.121	INC
296	99868	ENSMUSG00000097571.12	Jpx	chrX	+	102568472	102568570	102540043	102540136	102573250	102574316	99868	15,8,9,14,6,11	2,6,1,3,0,0	11,9,6,11,4,7	0,0,1,1,0,0	244	146	3.77e-05	0.00938256	0.818,0.444,0.843,0.736,1.0,1.0	1.0,1.0,0.782,0.868,1.0,1.0	-0.135	EXC
297	99878	ENSMUSG00000097571.12	Jpx	chrX	+	102568472	102568602	102540043	102540136	102608572	102609294	99878	14,19,10,15,9,17	0,0,1,0,1,0	13,12,10,13,5,8	7,0,4,2,0,0	276	146	1.69e-05	0.00516833	1.0,1.0,0.841,1.0,0.826,1.0	0.496,1.0,0.569,0.775,1.0,1.0	0.138	INC
298	99884	ENSMUSG00000097571.12	Jpx	chrX	+	102568475	102568602	102540043	102540136	102573250	102574316	99884	15,10,17,24,15,24	2,6,1,3,0,0	16,8,10,19,9,15	0,0,1,1,0,0	273	146	0.000118817	0.0207674	0.8,0.471,0.901,0.811,1.0,1.0	1.0,1.0,0.842,0.91,1.0,1.0	-0.128	EXC
299	100579	ENSMUSG00000024381.18	Bin1	chr18	+	32562752	32562776	32559276	32559405	32564723	32564795	100579	4,5,4,6,3,3	7,14,8,19,16,13	11,3,8,7,3,5	2,5,8,3,5,2	170	146	0.000121427	0.0211094	0.329,0.235,0.3,0.213,0.139,0.165	0.825,0.34,0.462,0.667,0.34,0.682	-0.322	EXC
300	100583	ENSMUSG00000024381.18	Bin1	chr18	+	32563802	32563910	32559276	32559405	32564723	32564795	100583	43,72,85,47,37,65	7,14,8,19,16,13	87,49,90,79,70,43	2,5,8,3,5,2	254	146	1.4e-07	0.00013517	0.779,0.747,0.859,0.587,0.571,0.742	0.962,0.849,0.866,0.938,0.889,0.925	-0.191	EXC
301	100610	ENSMUSG00000059897.6	Zfp930	chr8	+	69679323	69679381	69678994	69679121	69680494	69681632	100610	85,79,85,82,85,120	6,5,9,6,12,14	59,57,74,97,90,62	10,18,23,17,11,17	204	146	2.49e-05	0.0069645	0.91,0.919,0.871,0.907,0.835,0.86	0.809,0.694,0.697,0.803,0.854,0.723	0.12	INC
302	100942	ENSMUSG00000054457.8	9430021M05Rik	chr2	+	162503640	162503716	162503191	162503346	162515591	162516048	100942	5,8,10,16,8,3	3,0,0,0,1,0	7,8,4,3,7,6	2,5,0,1,2,5	222	146	2.5e-06	0.00123935	0.523,1.0,1.0,1.0,0.84,1.0	0.697,0.513,1.0,0.664,0.697,0.441	0.225	INC
303	101171	ENSMUSG00000097589.12	Dleu2	chr14	-	61862668	61862811	61861881	61861931	61869885	61869932	101171	5,25,6,4,5,1	2,0,0,0,0,0	4,4,6,4,7,7	1,2,2,2,1,3	289	146	3.22e-07	0.000252713	0.558,1.0,1.0,1.0,1.0,1.0	0.669,0.503,0.602,0.503,0.78,0.541	0.327	INC
304	101753	ENSMUSG00000016346.19	Kcnq2	chr2	-	180734031	180734085	180730139	180730363	180738742	180738772	101753	0,1,1,2,0,0	3,8,6,8,5,5	2,2,1,2,4,2	0,1,12,6,0,3	200	146	1.44e-06	0.000830503	0.0,0.084,0.108,0.154,0.0,0.0	1.0,0.593,0.057,0.196,1.0,0.327	-0.471	EXC
305	103034	ENSMUSG00000097149.3	G630030J09Rik	chr7	+	30863254	30863361	30862810	30862984	30871964	30872419	103034	1,2,2,5,0,1	4,1,2,2,1,2	1,6,2,5,2,1	0,1,1,0,0,1	253	146	2.64e-08	4.07e-05	0.126,0.536,0.366,0.591,0.0,0.224	1.0,0.776,0.536,1.0,1.0,0.366	-0.472	EXC
306	103420	ENSMUSG00000108621.4	Gm33989	chr7	+	39194422	39194504	39193739	39193928	39202651	39202756	103420	4,8,4,3,1,0	4,2,7,3,7,6	2,6,2,8,8,18	3,1,0,2,2,3	228	146	0.000226442	0.0315006	0.39,0.719,0.268,0.39,0.084,0.0	0.299,0.793,1.0,0.719,0.719,0.793	-0.412	EXC
307	103654	ENSMUSG00000058239.14	Usf2	chr7	-	30654714	30654865	30654168	30654227	30655224	30655425	103654	32,35,30,22,24,25	7,0,2,0,2,5	46,36,50,29,24,18	0,1,0,1,0,1	297	146	1.1e-06	0.000690898	0.692,1.0,0.881,1.0,0.855,0.711	1.0,0.947,1.0,0.934,1.0,0.898	-0.107	EXC
308	103780	ENSMUSG00000045411.17	2410002F23Rik	chr7	+	43897333	43897483	43896654	43896840	43897675	43897719	103780	27,34,19,14,27,27	20,28,23,10,10,22	20,8,19,18,15,7	26,18,31,31,27,26	296	146	3.4e-05	0.00869606	0.4,0.375,0.29,0.408,0.571,0.377	0.275,0.18,0.232,0.223,0.215,0.117	0.196	INC
309	104076	ENSMUSG00000040528.16	Milr1	chr11	+	106652008	106652122	106645607	106645877	106654681	106654774	104076	25,56,18,26,30,42	2,2,3,6,7,9	7,9,5,25,4,4	0,1,0,0,0,0	260	146	3.87e-09	7.99e-06	0.875,0.94,0.771,0.709,0.706,0.724	1.0,0.835,1.0,1.0,1.0,1.0	-0.185	EXC
310	104467	ENSMUSG00000030452.17	Nipa2	chr7	-	55594706	55594833	55594228	55594457	55611947	55612224	104467	3,2,8,7,4,7	4,10,13,12,7,18	7,7,16,14,6,9	6,7,9,2,4,8	273	146	0.000345149	0.0424043	0.286,0.097,0.248,0.238,0.234,0.172	0.384,0.348,0.487,0.789,0.445,0.376	-0.259	EXC
311	105084	ENSMUSG00000053091.17	Lins1	chr7	+	66358386	66358491	66357787	66358301	66359041	66359183	105084	21,21,12,17,25,22	3,2,1,2,4,0	30,21,9,16,18,19	2,0,0,0,0,0	251	146	7.3e-05	0.0147601	0.803,0.859,0.875,0.832,0.784,1.0	0.897,1.0,1.0,1.0,1.0,1.0	-0.124	EXC
312	105588	ENSMUSG00000032076.21	Cadm1	chr9	+	47730031	47730115	47725070	47725243	47759464	47759596	105588	1.79201e+17	1.15111e+17	1.38116e+17	1.22114e+17	230	146	1.07e-05	0.0036608	0.497,0.535,0.433,0.561,0.572,0.516	0.418,0.392,0.388,0.409,0.401,0.442	0.111	INC
313	105592	ENSMUSG00000032076.21	Cadm1	chr9	+	47740674	47740707	47730031	47730115	47759464	47759596	105592	114,123,119,80,116,103	62,71,58,81,77,90	111,118,112,112,126,98	38,30,28,32,33,45	179	146	1.65e-08	2.79e-05	0.6,0.586,0.626,0.446,0.551,0.483	0.704,0.762,0.765,0.741,0.757,0.64	-0.179	EXC
314	106122	ENSMUSG00000075415.14	Fnbp1	chr2	-	30942996	30943092	30934893	30934908	30944035	30944230	106122	34,60,39,14,10,18	69,95,103,50,63,48	51,49,45,47,50,33	53,67,65,68,59,26	242	146	1.71e-06	0.000930796	0.229,0.276,0.186,0.145,0.087,0.184	0.367,0.306,0.295,0.294,0.338,0.434	-0.155	EXC
315	106123	ENSMUSG00000075415.14	Fnbp1	chr2	-	30942996	30943149	30930416	30930526	30944035	30944230	106123	22,34,20,20,17,9	9,11,2,4,0,2	18,39,14,26,22,14	3,0,2,1,0,1	299	146	5.43e-05	0.0119882	0.544,0.601,0.83,0.709,1.0,0.687	0.746,1.0,0.774,0.927,1.0,0.872	-0.158	EXC
316	106126	ENSMUSG00000075415.14	Fnbp1	chr2	-	30942996	30943179	30934893	30934908	30944035	30944230	106126	104,165,147,50,73,61	69,95,103,50,63,48	118,169,145,139,151,93	53,67,65,68,59,26	329	146	1.85e-06	0.000994647	0.401,0.435,0.388,0.307,0.34,0.361	0.497,0.528,0.497,0.476,0.532,0.614	-0.152	EXC
317	106760	ENSMUSG00000120700.2	Gm57098	chr4	+	8944384	8944598	8942805	8942884	8946644	8946819	106760	7,7,4,6,4,2	1,2,2,0,2,2	5,10,5,5,4,3	0,0,0,0,3,1	360	146	0.00037938	0.0451692	0.74,0.587,0.448,1.0,0.448,0.289	1.0,1.0,1.0,1.0,0.351,0.549	-0.231	EXC
318	107148	ENSMUSG00000015016.9	Acsf3	chr8	+	123512557	123512703	123510685	123510840	123517328	123517438	107148	26,28,23,17,30,28	0,0,6,3,4,9	40,50,40,37,34,28	0,0,0,1,1,0	292	146	1.72e-09	4.19e-06	1.0,1.0,0.657,0.739,0.789,0.609	1.0,1.0,1.0,0.949,0.944,1.0	-0.183	EXC
319	107215	ENSMUSG00000030987.6	Stim1	chr7	+	102082403	102082440	102080091	102080482	102084590	102085107	107215	6,2,3,0,4,2	0,0,0,2,0,0	6,2,8,4,4,2	3,5,0,2,2,0	183	146	0.000237037	0.0322533	1.0,1.0,1.0,0.0,1.0,1.0	0.615,0.242,1.0,0.615,0.615,1.0	0.152	INC
320	107381	ENSMUSG00000022150.17	Dab2	chr15	+	6454115	6454178	6453677	6453731	6460434	6460588	107381	24,44,22,24,15,17	2,2,0,3,1,5	11,49,5,34,24,15	0,0,0,0,0,0	209	146	0.000108867	0.0195112	0.893,0.939,1.0,0.848,0.913,0.704	1.0,1.0,1.0,1.0,1.0,1.0	-0.117	EXC
321	107548	ENSMUSG00000024812.12	Tjp2	chr19	-	24076816	24076927	24075364	24075679	24079260	24079361	107548	75,77,65,74,43,77	2,0,16,10,6,7	57,63,58,74,66,51	13,14,14,23,12,9	257	146	0.000148805	0.0241709	0.955,1.0,0.698,0.808,0.803,0.862	0.714,0.719,0.702,0.646,0.758,0.763	0.137	INC
322	107763	ENSMUSG00000042269.16	Cibar2	chr8	-	120901448	120901683	120898814	120898883	120904052	120904166	107763	8,12,21,6,12,5	0,0,1,0,2,0	13,19,9,24,16,8	5,3,7,3,2,0	381	146	1.68e-07	0.000155054	1.0,1.0,0.889,1.0,0.697,1.0	0.499,0.708,0.33,0.754,0.754,1.0	0.257	INC
323	107982	ENSMUSG00000051910.14	Sox6	chr7	-	115178250	115178373	115149244	115149394	115179799	115179879	107982	2,8,1,1,3,3	7,6,5,5,2,1	0,0,0,0,2,3	3,10,4,1,3,3	269	146	0.000116908	0.0205796	0.134,0.42,0.098,0.098,0.449,0.62	0.0,0.0,0.0,0.0,0.266,0.352	0.2	INC
324	108208	ENSMUSG00000033904.17	Ccp110	chr7	+	118332109	118332195	118331616	118331676	118334490	118336244	108208	3.70435e+17	1.79122e+17	4.20398e+17	1.15134e+17	232	146	3.98e-06	0.0017655	0.565,0.692,0.59,0.492,0.55,0.495	0.697,0.651,0.69,0.671,0.667,0.73	-0.12	EXC
325	108352	ENSMUSG00000121724.2	Ppp1ccb	chr7	+	119338514	119338592	119336408	119336460	119342022	119342665	108352	29,33,26,8,15,11	0,0,4,0,1,0	92,75,123,114,105,101	16,11,16,6,15,19	224	146	2.17e-07	0.000184282	1.0,1.0,0.809,1.0,0.907,1.0	0.789,0.816,0.834,0.925,0.82,0.776	0.126	INC
326	108387	ENSMUSG00000030877.12	Mfsd13b	chr7	+	120598123	120598207	120594602	120594757	120599317	120599440	108387	5,6,8,6,10,10	1,4,3,2,0,0	12,3,6,7,5,14	0,0,0,0,0,4	230	146	0.000360465	0.0436096	0.76,0.488,0.629,0.656,1.0,1.0	1.0,1.0,1.0,1.0,1.0,0.69	-0.193	EXC
327	108626	ENSMUSG00000036641.10	Ccdc148	chr2	-	58899093	58899197	58893334	58893483	58907527	58907649	108626	8,15,13,27,19,24	0,0,0,1,1,0	8,19,14,8,22,7	1,1,2,0,2,6	250	146	3.33e-05	0.00860921	1.0,1.0,1.0,0.94,0.917,1.0	0.824,0.917,0.803,1.0,0.865,0.405	0.174	INC
328	109550	ENSMUSG00000032355.17	Mlip	chr9	-	77124258	77124330	77088633	77088678	77136766	77138236	109550	1,1,1,3,0,1	0,0,0,0,2,2	2,0,2,0,2,0	1,1,0,2,1,1	218	146	1.14e-05	0.00377688	1.0,1.0,1.0,1.0,0.0,0.251	0.573,0.0,1.0,0.0,0.573,0.0	0.351	INC
329	109707	ENSMUSG00000028730.15	Cfap57	chr4	-	118471903	118472220	118470120	118470404	118477445	118477602	109707	8,6,9,3,17,4	1,0,0,0,2,0	15,15,9,2,2,12	1,3,2,1,2,0	463	146	0.000261976	0.0344845	0.716,1.0,1.0,1.0,0.728,1.0	0.825,0.612,0.587,0.387,0.24,1.0	0.299	INC
330	109942	ENSMUSG00000031075.20	Ano1	chr7	-	144173211	144173223	144172585	144172657	144175404	144175487	109942	14,11,8,4,3,6	4,7,3,2,3,5	27,14,4,13,6,13	0,1,0,1,1,5	158	146	8.65e-06	0.00315965	0.764,0.592,0.711,0.649,0.48,0.526	1.0,0.928,1.0,0.923,0.847,0.706	-0.28	EXC
331	110611	ENSMUSG00000121345.2	2610005L07Rik	chr8	+	20041811	20042184	20039783	20039903	20052877	20055498	110611	90,99,116,66,71,77	3,1,9,6,8,4	96,94,61,81,97,87	1,4,0,2,0,3	519	146	0.00011814	0.0206919	0.894,0.965,0.784,0.756,0.714,0.844	0.964,0.869,1.0,0.919,1.0,0.891	-0.114	EXC
332	110617	ENSMUSG00000121345.2	2610005L07Rik	chr8	+	20045715	20045998	20039783	20039903	20052877	20053179	110617	42,34,34,36,39,36	3,1,9,6,8,4	29,34,35,56,62,39	1,4,0,2,0,3	429	146	0.000126443	0.0217191	0.827,0.92,0.562,0.671,0.624,0.754	0.908,0.743,1.0,0.905,1.0,0.816	-0.169	EXC
333	110619	ENSMUSG00000121345.2	2610005L07Rik	chr8	+	20045732	20045998	20039783	20039903	20052877	20053141	110619	51,35,43,42,48,42	3,1,9,6,8,4	40,35,42,59,62,44	1,4,0,2,0,3	412	146	0.000140765	0.0231231	0.858,0.925,0.629,0.713,0.68,0.788	0.934,0.756,1.0,0.913,1.0,0.839	-0.142	EXC
334	110968	ENSMUSG00000070644.14	Etnk2	chr1	+	133302264	133302348	133300872	133301015	133304643	133304717	110968	13,11,5,7,1,9	0,0,1,0,0,1	10,7,1,7,3,8	6,1,9,1,2,0	230	146	1.89e-08	3.1e-05	1.0,1.0,0.76,1.0,1.0,0.851	0.514,0.816,0.066,0.816,0.488,1.0	0.318	INC
335	111087	ENSMUSG00000053141.17	Ptprt	chr2	-	161560274	161560331	161539893	161540029	161574798	161574835	111087	2,0,0,5,1,4	4,3,8,2,2,4	0,0,0,2,0,0	6,3,1,5,3,1	203	146	6.53e-05	0.013614	0.264,0.0,0.0,0.643,0.264,0.418	0.0,0.0,0.0,0.223,0.0,0.0	0.228	INC
336	111184	ENSMUSG00000087516.10	Tbx3os1	chr5	-	119778058	119778169	119755878	119756021	119809315	119809449	111184	17,9,10,2,8,15	2,1,1,2,5,0	16,8,9,10,13,17	0,0,0,0,1,2	257	146	0.000151453	0.0243496	0.828,0.836,0.85,0.362,0.476,1.0	1.0,1.0,1.0,1.0,0.881,0.828	-0.226	EXC
337	111210	ENSMUSG00000018858.16	Mrpl58	chr11	+	115297376	115297413	115294582	115294699	115300885	115300968	111210	16,5,4,8,11,9	1,1,0,5,4,1	13,9,3,11,17,13	1,0,0,4,0,0	183	146	3.38e-05	0.00867897	0.927,0.8,1.0,0.561,0.687,0.878	0.912,1.0,1.0,0.687,1.0,1.0	-0.124	EXC
338	111618	ENSMUSG00000110246.4	C130073E24Rik	chr8	-	51356937	51356985	51264444	51264799	51368899	51368942	111618	4,5,0,1,5,1	3,1,6,10,6,2	0,0,1,0,0,0	2,9,0,3,1,7	194	146	1.78e-05	0.00538522	0.501,0.79,0.0,0.07,0.385,0.273	0.0,0.0,1.0,0.0,0.0,0.0	0.17	INC
339	111772	ENSMUSG00000062014.15	Gmfb	chr14	-	47053634	47053684	47051700	47051774	47059557	47059641	111772	1,4,2,2,2,0	2,2,2,2,3,1	0,1,0,0,2,0	6,1,2,2,0,1	196	146	0.000412467	0.0478976	0.271,0.598,0.427,0.427,0.332,0.0	0.0,0.427,0.0,0.0,1.0,0.0	0.105	INC
340	111782	ENSMUSG00000025938.17	Slco5a1	chr1	-	12991261	12991426	12964650	12964849	13009212	13009424	111782	2,2,3,4,7,4	0,2,0,0,0,1	1,4,1,3,2,1	1,4,0,0,1,3	311	146	8.51e-05	0.0164636	1.0,0.319,1.0,1.0,1.0,0.653	0.319,0.319,1.0,1.0,0.484,0.135	0.286	INC
341	112096	ENSMUSG00000110468.3	Gm39185	chr8	+	67389295	67389427	67387267	67387446	67390391	67390471	112096	0,0,1,0,1,0	4,4,1,5,2,13	3,0,2,4,0,6	1,1,18,12,9,2	278	146	0.000342837	0.0423036	0.0,0.0,0.344,0.0,0.208,0.0	0.612,0.0,0.055,0.149,0.0,0.612	-0.146	EXC
342	112741	ENSMUSG00000040738.12	Ints8	chr4	-	11212791	11212931	11209391	11209465	11213705	11213809	112741	18,14,12,3,15,13	0,0,0,1,0,4	20,22,13,5,11,17	2,5,3,3,1,2	286	146	0.000210631	0.0302122	1.0,1.0,1.0,0.605,1.0,0.624	0.836,0.692,0.689,0.46,0.849,0.813	0.148	INC
343	112773	ENSMUSG00000047747.11	Rnf150	chr8	+	83762653	83762750	83732958	83733041	83769200	83769411	112773	13,13,31,15,23,22	0,3,2,2,2,3	17,27,20,19,28,20	0,0,0,1,0,0	243	146	6.29e-05	0.0133223	1.0,0.722,0.903,0.818,0.874,0.815	1.0,1.0,1.0,0.919,1.0,1.0	-0.131	EXC
344	112991	ENSMUSG00000097881.10	Celrr	chr1	+	121026767	121026816	121015086	121015285	121047586	121047646	112991	21,27,26,28,12,13	1,1,2,0,0,2	16,24,17,20,20,28	3,4,16,3,2,2	195	146	2.67e-06	0.00129479	0.94,0.953,0.907,1.0,1.0,0.83	0.8,0.818,0.443,0.833,0.882,0.913	0.157	INC
345	113013	ENSMUSG00000097881.10	Celrr	chr1	+	121045037	121045826	121015129	121015285	121047586	121047738	113013	37,40,50,26,30,31	1,1,2,0,0,2	26,52,31,54,30,30	3,4,16,3,2,2	935	146	1.09e-05	0.00366667	0.852,0.862,0.796,1.0,1.0,0.708	0.575,0.67,0.232,0.738,0.701,0.701	0.267	INC
346	113159	ENSMUSG00000120400.2	Gm3134	chr8	+	89787320	89787587	89784011	89784079	89790319	89791572	113159	1,4,2,1,8,3	0,0,0,1,0,0	0,4,0,5,1,0	1,1,2,0,6,3	413	146	5.25e-13	2.02e-09	1.0,1.0,1.0,0.261,1.0,1.0	0.0,0.586,0.0,1.0,0.056,0.0	0.603	INC
347	113451	ENSMUSG00000046707.10	Csnk2a2	chr8	-	96203839	96203941	96192278	96192338	96214192	96214207	113451	38,52,59,40,51,36	5,2,14,2,6,10	53,29,33,51,39,29	1,6,1,1,0,2	248	146	0.000238095	0.0322936	0.817,0.939,0.713,0.922,0.833,0.679	0.969,0.74,0.951,0.968,1.0,0.895	-0.103	EXC
348	113522	ENSMUSG00000110633.3	Gm32122	chr8	-	97105069	97106507	97102925	97103100	97109051	97109131	113522	2.41268e+17	1,7,3,4,11,2	1.1249e+19	84,71,60,74,48,39	1584	146	1.29e-06	0.000767532	0.957,0.779,0.886,0.799,0.627,0.866	0.552,0.539,0.6,0.602,0.623,0.699	0.216	INC
349	114192	ENSMUSG00000110523.4	C230057M02Rik	chr8	-	123456509	123456633	123451682	123453293	123478852	123479153	114192	5,4,5,2,1,3	0,1,1,0,2,0	7,4,7,3,4,1	5,0,1,2,5,0	270	146	0.000227499	0.0315006	1.0,0.684,0.73,1.0,0.213,1.0	0.431,1.0,0.791,0.448,0.302,1.0	0.109	INC
350	115098	ENSMUSG00000059475.14	Zfp426	chr9	-	20401976	20402778	20397625	20397721	20403681	20404042	115098	59,35,55,83,69,40	3,2,0,3,6,5	64,50,47,47,69,45	0,0,1,1,1,0	948	146	3.7e-08	5.26e-05	0.752,0.729,1.0,0.81,0.639,0.552	1.0,1.0,0.879,0.879,0.914,1.0	-0.198	EXC
351	115156	ENSMUSG00000032175.12	Tyk2	chr9	-	21035706	21035854	21035272	21035436	21036159	21036277	115156	3,11,6,5,4,4	2,1,0,1,3,4	4,5,4,7,4,3	0,0,0,2,2,0	294	146	5.27e-06	0.00221084	0.427,0.845,1.0,0.713,0.398,0.332	1.0,1.0,1.0,0.635,0.498,1.0	-0.236	EXC
352	115426	ENSMUSG00000029587.17	Zfp12	chr5	+	143226074	143226170	143225708	143225835	143229816	143230385	115426	72,82,67,56,54,50	4,12,12,7,6,18	54,62,44,59,60,21	3,3,1,4,6,2	242	146	0.000410381	0.0477207	0.916,0.805,0.771,0.828,0.844,0.626	0.916,0.926,0.964,0.899,0.858,0.864	-0.106	EXC
353	116158	ENSMUSG00000033419.17	Snap91	chr9	-	86680590	86680752	86665352	86665487	86686507	86686620	116158	32,13,28,26,31,17	3,4,3,2,7,5	18,10,13,14,29,17	1,1,2,0,0,2	308	146	0.00010484	0.0190716	0.835,0.606,0.816,0.86,0.677,0.617	0.895,0.826,0.755,1.0,1.0,0.801	-0.144	EXC
354	116681	ENSMUSG00000066057.10	Gm1976	chr17	-	95075872	95076073	95071910	95071967	95126322	95126372	116681	23,35,30,34,38,17	1,0,0,1,0,0	33,30,23,30,34,31	1,0,5,2,3,1	347	146	0.000193496	0.0285764	0.906,1.0,1.0,0.935,1.0,1.0	0.933,1.0,0.659,0.863,0.827,0.929	0.105	INC
355	116689	ENSMUSG00000066057.10	Gm1976	chr17	-	95076031	95076073	95071910	95071967	95126322	95126372	116689	4,1,3,1,4,3	1,0,0,1,0,0	1,2,5,2,5,5	1,0,5,2,3,1	188	146	1.73e-06	0.000932291	0.756,1.0,1.0,0.437,1.0,1.0	0.437,1.0,0.437,0.437,0.564,0.795	0.254	INC
356	116710	ENSMUSG00000066057.10	Gm1976	chr17	-	95083519	95083879	95082291	95082382	95142119	95142227	116710	21,14,29,39,27,26	1,0,0,0,0,0	30,26,37,42,38,29	0,7,1,4,3,0	506	146	1.28e-07	0.000127367	0.858,1.0,1.0,1.0,1.0,1.0	1.0,0.517,0.914,0.752,0.785,1.0	0.148	INC
357	116753	ENSMUSG00000066057.10	Gm1976	chr17	-	95127763	95127824	95081232	95082382	95142119	95142187	116753	8,7,6,10,6,7	1,0,0,0,0,0	12,17,12,10,19,11	0,7,1,4,3,0	207	146	1.81e-07	0.000165053	0.849,1.0,1.0,1.0,1.0,1.0	1.0,0.631,0.894,0.638,0.817,1.0	0.145	INC
358	116832	ENSMUSG00000050875.12	Minar2	chr18	+	59198906	59200061	59195581	59195634	59205264	59207736	116832	7.67596e+17	59,41,60,53,43,50	5.54587e+17	21,25,35,36,28,36	1301	146	5.7e-05	0.0124867	0.593,0.62,0.558,0.606,0.627,0.648	0.748,0.725,0.665,0.686,0.729,0.703	-0.101	EXC
359	117300	ENSMUSG00000036466.18	Megf11	chr9	+	64598502	64598631	64597283	64597412	64599076	64599205	117300	12,18,8,1,5,6	1,1,0,0,0,0	8,19,9,6,12,15	2,6,1,3,0,1	275	146	4.64e-07	0.000344961	0.864,0.905,1.0,1.0,1.0,1.0	0.68,0.627,0.827,0.515,1.0,0.888	0.205	INC
360	118481	ENSMUSG00000042757.17	Tmem108	chr9	-	103376000	103377407	103366387	103366542	103486909	103486991	118481	90,92,89,56,79,65	2,2,0,1,0,0	79,61,59,70,77,47	2,3,0,3,0,3	1553	146	3.43e-05	0.00872355	0.809,0.812,1.0,0.84,1.0,1.0	0.788,0.657,1.0,0.687,1.0,0.596	0.122	INC
361	118859	ENSMUSG00000085251.3	Gm12326	chr11	-	71630726	71630957	71630222	71630625	71631077	71631345	118859	61,36,42,25,35,47	5,2,6,0,2,1	39,36,41,60,39,53	6,6,14,4,7,12	377	146	0.000301955	0.0386079	0.825,0.875,0.731,1.0,0.871,0.948	0.716,0.699,0.531,0.853,0.683,0.631	0.189	INC
362	119307	ENSMUSG00000126979.1	Gm6981	chr9	-	51932310	51932429	51913356	51914626	51960246	51960327	119307	3,2,4,1,3,2	5,1,0,1,2,3	1,5,2,4,3,2	1,0,2,1,0,0	265	146	3.03e-05	0.00801641	0.248,0.524,1.0,0.355,0.452,0.269	0.355,1.0,0.355,0.688,1.0,1.0	-0.258	EXC
363	119891	ENSMUSG00000019806.14	Aig1	chr10	-	13705371	13705573	13704986	13705142	13736862	13737070	119891	3,7,11,5,3,2	0,2,2,6,4,5	0,0,2,1,2,1	7,1,2,5,1,1	348	146	9.1e-05	0.0172599	1.0,0.595,0.698,0.259,0.239,0.144	0.0,0.0,0.296,0.077,0.456,0.296	0.302	INC
364	120154	ENSMUSG00000087400.11	Gm15270	chr10	-	24424683	24425485	24407396	24407529	24456005	24456055	120154	50,45,43,52,42,30	1,0,6,2,2,2	31,52,59,43,51,52	0,0,2,0,2,1	948	146	2.3e-05	0.00652793	0.885,1.0,0.525,0.8,0.764,0.698	1.0,1.0,0.82,1.0,0.797,0.889	-0.139	EXC

## Sheet: 56wk
	ID	GeneID	geneSymbol	chr	strand	exonStart_0base	exonEnd	upstreamES	upstreamEE	downstreamES	downstreamEE	ID.1	IJC_SAMPLE_1	SJC_SAMPLE_1	IJC_SAMPLE_2	SJC_SAMPLE_2	IncFormLen	SkipFormLen	PValue	FDR	IncLevel1	IncLevel2	IncLevelDifference	Inc/Exc
1	334	ENSMUSG00000031367.16	Ap1s2	chrX	+	162703901	162703996	162700701	162700839	162715128	162716352	334	94,70,44,74,50,61	46,70,49,35,45,55	50,113,95,108,109,74	21,25,32,60,45,40	241	146	0.000275169	0.0133552	0.553,0.377,0.352,0.562,0.402,0.402	0.591,0.732,0.643,0.522,0.595,0.528	-0.16	EXC
2	528	ENSMUSG00000087368.9	BC065397	chrX	+	135657242	135657369	135648071	135648197	135658849	135658945	528	45,33,37,50,31,23	1,4,3,2,5,1	14,29,28,52,33,26	0,7,7,32,8,3	273	146	0.000384085	0.0173075	0.96,0.815,0.868,0.93,0.768,0.925	1.0,0.689,0.681,0.465,0.688,0.823	0.153	INC
3	595	ENSMUSG00000031256.12	Cstf2	chrX	+	132973163	132973223	132970593	132970656	132973962	132974026	595	2.33249e+17	39,46,20,34,26,33	1.65191e+17	10,12,13,36,10,6	206	146	2.78e-13	3.26e-10	0.809,0.793,0.849,0.831,0.785,0.738	0.921,0.919,0.935,0.874,0.934,0.963	-0.124	EXC
4	753	ENSMUSG00000031209.15	Heph	chrX	+	95503180	95503375	95499978	95500221	95506496	95506697	753	94,126,131,107,49,91	14,20,8,17,7,9	63,108,98,169,88,67	3,6,5,8,5,6	341	146	0.000117599	0.00701795	0.742,0.73,0.875,0.729,0.75,0.812	0.9,0.885,0.894,0.9,0.883,0.827	-0.108	EXC
5	854	ENSMUSG00000073077.8	Cfap47	chrX	-	78374359	78374535	78366441	78366553	78376370	78376468	854	14,12,11,10,14,5	2,0,0,0,2,0	3,11,7,8,8,3	2,0,2,2,2,2	322	146	8.07e-06	0.00086001	0.76,1.0,1.0,1.0,0.76,1.0	0.405,1.0,0.613,0.645,0.645,0.405	0.301	INC
6	926	ENSMUSG00000031399.16	Fam3a	chrX	-	73431233	73431412	73431043	73431102	73434079	73434103	926	108,107,116,107,78,80	4,2,7,10,4,0	71,79,91,103,70,92	8,8,16,14,22,7	325	146	1.05e-06	0.000165761	0.924,0.96,0.882,0.828,0.898,1.0	0.799,0.816,0.719,0.768,0.588,0.855	0.158	INC
7	1003	ENSMUSG00000031389.18	Arhgap4	chrX	-	72949762	72949825	72949256	72949469	72950034	72950197	1003	9,4,6,4,29,3	2,1,4,1,5,2	5,5,8,6,4,3	1,0,0,1,0,0	209	146	8.15e-09	2.96e-06	0.759,0.736,0.512,0.736,0.802,0.512	0.777,1.0,1.0,0.807,1.0,1.0	-0.254	EXC
8	1088	ENSMUSG00000015214.15	Mtmr1	chrX	+	70422619	70422670	70413404	70413510	70426805	70426881	1088	63,40,48,39,30,32	5,17,4,11,11,3	49,65,50,88,64,48	6,5,0,3,4,3	197	146	1.41e-05	0.00133171	0.903,0.636,0.899,0.724,0.669,0.888	0.858,0.906,1.0,0.956,0.922,0.922	-0.141	EXC
9	1329	ENSMUSG00000031105.17	Slc25a14	chrX	+	47714472	47714517	47712838	47713074	47717012	47717060	1329	33,20,21,18,34,27	0,0,0,0,0,0	33,22,16,26,31,24	2,3,1,9,0,0	191	146	1.81e-05	0.00161374	1.0,1.0,1.0,1.0,1.0,1.0	0.927,0.849,0.924,0.688,1.0,1.0	0.102	INC
10	1554	ENSMUSG00000142802.1	ENSMUSG00000142802	chrX	-	8740253	8740562	8696556	8696673	8742795	8742887	1554	19,29,16,14,17,16	0,1,0,0,0,0	16,10,22,4,9,14	5,0,0,7,1,2	455	146	1.13e-07	2.71e-05	1.0,0.903,1.0,1.0,1.0,1.0	0.507,1.0,1.0,0.155,0.743,0.692	0.301	INC
11	1578	ENSMUSG00000031169.14	Porcn	chrX	-	8069264	8069282	8067896	8067911	8071803	8071972	1578	6,5,16,10,13,12	2,0,0,0,0,0	12,15,2,9,3,5	1,6,3,2,0,0	164	146	0.0003014	0.0143144	0.728,1.0,1.0,1.0,1.0,1.0	0.914,0.69,0.372,0.8,1.0,1.0	0.159	INC
12	1963	ENSMUSG00000025069.16	Gsto2	chr19	+	47858647	47858762	47858124	47858199	47860454	47860563	1963	26,14,29,22,36,14	3,2,1,5,2,5	19,34,15,28,39,32	0,1,1,0,0,2	261	146	4.97e-07	8.88e-05	0.829,0.797,0.942,0.711,0.91,0.61	1.0,0.95,0.894,1.0,1.0,0.899	-0.157	EXC
13	1965	ENSMUSG00000025069.16	Gsto2	chr19	+	47860092	47860242	47858124	47858199	47860454	47860563	1965	23,10,9,13,20,12	3,2,1,5,2,5	13,22,21,27,25,14	0,1,1,0,0,2	296	146	5.92e-08	1.56e-05	0.791,0.712,0.816,0.562,0.831,0.542	1.0,0.916,0.912,1.0,1.0,0.775	-0.225	EXC
14	1972	ENSMUSG00000025069.16	Gsto2	chr19	+	47864834	47864936	47863268	47863491	47873094	47873201	1972	49,21,28,35,44,44	4,5,3,1,8,4	37,74,40,57,58,42	0,0,1,4,1,5	248	146	0.000310444	0.0146988	0.878,0.712,0.846,0.954,0.764,0.866	1.0,1.0,0.959,0.893,0.972,0.832	-0.106	EXC
15	1982	ENSMUSG00000025227.15	Mfsd13a	chr19	+	46360374	46360546	46357675	46357772	46360620	46360814	1982	85,44,95,71,117,89	6,12,6,2,3,2	32,71,43,71,39,20	16,6,4,17,4,4	318	146	0.00092333	0.0338947	0.867,0.627,0.879,0.942,0.947,0.953	0.479,0.845,0.832,0.657,0.817,0.697	0.148	INC
16	2064	ENSMUSG00000120787.2	Gm56659	chr19	-	45052282	45052332	45049674	45049786	45065255	45065594	2064	4,2,3,0,1,1	0,0,0,3,2,0	1,0,7,2,1,3	0,3,8,6,1,0	196	146	0.00145077	0.0481484	1.0,1.0,1.0,0.0,0.271,1.0	1.0,0.0,0.395,0.199,0.427,1.0	0.208	INC
17	2451	ENSMUSG00000094732.5	1500015L24Rik	chr19	+	20395907	20396069	20382619	20382793	20398439	20398627	2451	23,9,6,15,28,14	1,4,0,6,0,0	15,23,15,25,5,17	0,0,0,1,1,0	308	146	0.000927904	0.0340163	0.916,0.516,1.0,0.542,1.0,1.0	1.0,1.0,1.0,0.922,0.703,1.0	-0.108	EXC
18	2476	ENSMUSG00000094732.5	1500015L24Rik	chr19	+	20413433	20413507	20399993	20400085	20417902	20418080	2476	4,2,12,2,7,7	2,1,4,2,8,0	7,5,6,8,6,7	1,2,0,0,0,0	220	146	1.08e-07	2.62e-05	0.57,0.57,0.666,0.399,0.367,1.0	0.823,0.624,1.0,1.0,1.0,1.0	-0.313	EXC
19	2486	ENSMUSG00000094732.5	1500015L24Rik	chr19	+	20413655	20413877	20399993	20400085	20417902	20418093	2486	12,13,27,9,19,8	2,1,4,2,8,0	9,15,15,23,20,8	1,2,0,0,0,0	368	146	1.34e-07	3.12e-05	0.704,0.838,0.728,0.641,0.485,1.0	0.781,0.748,1.0,1.0,1.0,1.0	-0.189	EXC
20	2519	ENSMUSG00000039126.11	Prune2	chr19	+	17193689	17193737	17185594	17185693	17198147	17199173	2519	116,142,112,109,34,102	29,66,52,47,44,23	1.24109e+17	31,18,41,38,25,19	194	146	0.000280415	0.0135758	0.751,0.618,0.618,0.636,0.368,0.769	0.751,0.82,0.724,0.805,0.8,0.825	-0.161	EXC
21	2648	ENSMUSG00000118100.4	Gm50340	chr19	+	9879061	9879156	9878231	9878441	9879880	9879988	2648	1,10,0,1,12,4	4,1,5,4,6,8	0,0,0,0,1,0	1,20,2,3,3,8	241	146	1.99e-08	6.2e-06	0.132,0.858,0.0,0.132,0.548,0.232	0.0,0.0,0.0,0.0,0.168,0.0	0.289	INC
22	3099	ENSMUSG00000047992.12	Dipk1c	chr18	+	84754936	84755101	84748154	84748814	84757493	84757533	3099	23,35,26,26,32,13	2,2,0,3,3,4	31,38,28,51,16,25	1,3,0,0,0,0	311	146	4.85e-06	0.000571918	0.844,0.891,1.0,0.803,0.834,0.604	0.936,0.856,1.0,1.0,1.0,1.0	-0.136	EXC
23	3213	ENSMUSG00000025420.14	Katnal2	chr18	-	77099685	77099800	77097736	77098741	77134869	77134939	3213	3,23,7,19,8,8	0,0,0,0,0,0	6,12,12,9,6,10	0,6,4,0,2,0	261	146	1.37e-05	0.00130298	1.0,1.0,1.0,1.0,1.0,1.0	1.0,0.528,0.627,1.0,0.627,1.0	0.203	INC
24	3430	ENSMUSG00000042439.14	Zfp532	chr18	+	65715797	65715880	65712982	65713581	65715967	65716077	3430	0,0,0,3,0,0	3,7,2,5,2,7	7,6,6,2,0,1	0,3,4,9,1,4	229	146	5.2e-07	9.16e-05	0.0,0.0,0.0,0.277,0.0,0.0	1.0,0.56,0.489,0.124,0.0,0.137	-0.339	EXC
25	4440	ENSMUSG00000024921.18	Smarca2	chr19	+	26737277	26737331	26729223	26729441	26748907	26749009	4440	1.11104e+17	16,23,30,20,22,28	1.26148e+17	4,9,16,21,7,14	200	146	2.97e-08	8.63e-06	0.835,0.767,0.74,0.803,0.774,0.727	0.958,0.923,0.842,0.86,0.939,0.853	-0.121	EXC
26	4870	ENSMUSG00000024135.11	Srbd1	chr17	-	86308858	86309035	86295752	86295937	86358513	86358596	4870	11,14,5,5,2,13	0,4,0,2,3,3	9,8,9,22,6,5	0,0,0,0,1,3	323	146	4.48e-05	0.00327405	1.0,0.613,1.0,0.531,0.232,0.662	1.0,1.0,1.0,1.0,0.731,0.43	-0.187	EXC
27	4963	ENSMUSG00000054640.17	Slc8a1	chr17	-	81749631	81749652	81749201	81749219	81752297	81752401	4963	13,16,13,6,2,11	3,10,4,3,8,19	5,6,15,9,25,8	1,1,3,4,2,1	167	146	0.00027712	0.0134415	0.791,0.583,0.74,0.636,0.179,0.336	0.814,0.84,0.814,0.663,0.916,0.875	-0.276	EXC
28	5369	ENSMUSG00000024044.20	Epb41l3	chr17	+	69588027	69588102	69581698	69581890	69591533	69591911	5369	2.96266e+17	1.57199e+17	2.71417e+17	1.18175e+17	221	146	1.68e-07	3.76e-05	0.555,0.469,0.428,0.389,0.463,0.52	0.603,0.612,0.605,0.567,0.614,0.585	-0.127	EXC
29	6116	ENSMUSG00000041488.17	Stx3	chr19	-	11758930	11759044	11754451	11754534	11760389	11760500	6116	12,23,18,11,17,15	7,4,9,7,7,4	18,14,9,24,10,17	1,1,0,7,2,1	260	146	0.000450042	0.0196288	0.49,0.764,0.529,0.469,0.577,0.678	0.91,0.887,1.0,0.658,0.737,0.905	-0.265	EXC
30	6117	ENSMUSG00000041488.17	Stx3	chr19	-	11758930	11759044	11754848	11756537	11760389	11760500	6117	37,89,41,35,42,39	48,40,34,46,15,30	21,17,28,38,22,35	40,46,36,70,59,23	260	146	0.000790029	0.0301352	0.302,0.555,0.404,0.299,0.611,0.422	0.228,0.172,0.304,0.234,0.173,0.461	0.17	INC
31	6125	ENSMUSG00000041488.17	Stx3	chr19	-	11769109	11769209	11767411	11767457	11780857	11780941	6125	1.6316e+17	21,8,7,10,14,8	132,98,143,182,129,112	26,19,25,32,20,17	246	146	6.72e-07	0.000112834	0.822,0.922,0.942,0.9,0.821,0.889	0.751,0.754,0.772,0.771,0.793,0.796	0.11	INC
32	6218	ENSMUSG00000003929.12	Zfp81	chr17	-	33555695	33555822	33555428	33555483	33577707	33577852	6218	41,36,16,38,21,59	1,4,0,1,2,1	28,32,43,98,25,59	0,1,8,13,11,10	273	146	8.14e-05	0.00524202	0.956,0.828,1.0,0.953,0.849,0.969	1.0,0.945,0.742,0.801,0.549,0.759	0.126	INC
33	6264	ENSMUSG00000024055.16	Cyp4f13	chr17	-	33157045	33157181	33151602	33151656	33165778	33165977	6264	4,5,10,5,6,4	0,0,5,1,0,6	4,4,18,3,10,11	0,0,2,1,0,0	282	146	0.000402392	0.0179549	1.0,1.0,0.509,0.721,1.0,0.257	1.0,1.0,0.823,0.608,1.0,1.0	-0.157	EXC
34	6293	ENSMUSG00000121449.2	Pdxk-ps	chr17	-	32305003	32305082	32303019	32303066	32306732	32306813	6293	6,2,1,2,2,3	1,2,1,2,0,3	2,2,5,9,2,0	0,0,0,0,1,1	225	146	8.38e-05	0.00535704	0.796,0.394,0.394,0.394,1.0,0.394	1.0,1.0,1.0,1.0,0.565,0.0	-0.199	EXC
35	6394	ENSMUSG00000001173.16	Ocrl	chrX	+	47045086	47045110	47037001	47037237	47049329	47049446	6394	2.18234e+17	110,154,105,128,94,126	1.51289e+17	58,67,154,128,75,106	170	146	0.000216212	0.0110914	0.63,0.566,0.642,0.571,0.519,0.552	0.691,0.787,0.566,0.681,0.719,0.667	-0.105	EXC
36	6507	ENSMUSG00000048249.15	Crebrf	chr17	+	26958516	26958642	26934683	26934748	26976778	26976973	6507	3,4,6,7,3,7	2,5,3,4,2,4	1,1,1,1,3,0	4,7,6,18,7,8	272	146	7.11e-10	3.65e-07	0.446,0.3,0.518,0.484,0.446,0.484	0.118,0.071,0.082,0.029,0.187,0.0	0.365	INC
37	6534	ENSMUSG00000024188.17	Luc7l	chr17	+	26472947	26473018	26471972	26472065	26474004	26474099	6534	1.27199e+17	154,145,109,140,121,62	55,77,109,98,117,83	1.01153e+17	217	146	4.68e-09	1.83e-06	0.357,0.48,0.472,0.342,0.465,0.594	0.268,0.253,0.266,0.164,0.289,0.337	0.189	INC
38	6577	ENSMUSG00000024186.16	Rgs11	chr17	+	26424680	26424749	26424081	26424163	26426266	26426296	6577	129,79,131,124,146,79	33,16,14,22,33,21	81,115,122,111,87,57	36,41,35,60,29,37	215	146	4.28e-06	0.000512972	0.726,0.77,0.864,0.793,0.75,0.719	0.604,0.656,0.703,0.557,0.671,0.511	0.153	INC
39	6662	ENSMUSG00000117437.5	Gm33727	chr17	+	25740995	25741123	25737361	25737606	25741290	25741539	6662	10,0,3,3,14,0	62,30,34,36,40,23	9,7,17,12,4,8	37,8,20,36,21,33	274	146	9.47e-05	0.00586189	0.079,0.0,0.045,0.043,0.157,0.0	0.115,0.318,0.312,0.151,0.092,0.114	-0.13	EXC
40	7132	ENSMUSG00000015659.13	Serac1	chr17	-	6119573	6119663	6117803	6117935	6121027	6121164	7132	34,30,15,29,11,22	10,6,9,20,5,10	30,32,44,88,43,57	2,2,2,12,7,3	236	146	2.75e-08	8.12e-06	0.678,0.756,0.508,0.473,0.576,0.576	0.903,0.908,0.932,0.819,0.792,0.922	-0.285	EXC
41	7465	ENSMUSG00000039903.19	Eva1c	chr16	+	90687417	90687561	90672926	90673079	90691465	90691543	7465	15,7,18,11,25,13	6,0,2,2,1,3	12,15,8,6,17,14	0,2,1,0,0,0	290	146	2.15e-07	4.53e-05	0.557,1.0,0.819,0.735,0.926,0.686	1.0,0.791,0.801,1.0,1.0,1.0	-0.145	EXC
42	7480	ENSMUSG00000024766.16	Lipo3	chr19	-	33556761	33556898	33536911	33537055	33557864	33557974	7480	106,115,118,90,53,89	0,5,2,3,3,0	57,67,64,88,79,89	9,5,3,18,7,7	283	146	1.31e-08	4.27e-06	1.0,0.922,0.968,0.939,0.901,1.0	0.766,0.874,0.917,0.716,0.853,0.868	0.123	INC
43	7735	ENSMUSG00000090386.13	Mir99ahg	chr16	+	77233242	77233290	77157550	77157606	77352809	77352855	7735	7,16,11,18,11,8	0,0,0,0,1,2	13,10,7,5,12,12	1,0,7,0,1,3	194	146	0.000375049	0.0170491	1.0,1.0,1.0,1.0,0.892,0.751	0.907,1.0,0.429,1.0,0.9,0.751	0.109	INC
44	7737	ENSMUSG00000090386.13	Mir99ahg	chr16	+	77233242	77233290	77218215	77218740	77298390	77298498	7737	19,27,20,26,25,18	3,0,4,1,3,2	5,13,14,5,20,18	4,5,3,8,2,5	194	146	0.000368126	0.0168192	0.827,1.0,0.79,0.951,0.862,0.871	0.485,0.662,0.778,0.32,0.883,0.73	0.241	INC
45	8091	ENSMUSG00000055447.20	Cd47	chr16	+	49729065	49729098	49727143	49727175	49731231	49731239	8091	103,79,101,114,55,75	3.0724e+17	9.91041e+16	1.53189e+17	179	146	1.14e-10	7.85e-08	0.215,0.212,0.212,0.24,0.121,0.237	0.345,0.31,0.331,0.359,0.319,0.262	-0.115	EXC
46	8169	ENSMUSG00000022668.11	Gtpbp8	chr16	-	44565645	44565856	44562866	44562966	44566361	44566672	8169	68,68,33,78,68,72	2,8,0,11,6,12	53,65,94,79,76,69	0,4,0,2,6,1	357	146	7.7e-05	0.0050118	0.933,0.777,1.0,0.744,0.823,0.71	1.0,0.869,1.0,0.942,0.838,0.966	-0.105	EXC
47	8171	ENSMUSG00000022668.11	Gtpbp8	chr16	-	44565757	44565856	44562866	44562966	44566361	44566726	8171	45,42,17,43,48,51	2,8,0,11,6,12	32,36,65,44,50,42	0,4,0,2,6,1	245	146	0.000171303	0.00925981	0.931,0.758,1.0,0.7,0.827,0.717	1.0,0.843,1.0,0.929,0.832,0.962	-0.106	EXC
48	8232	ENSMUSG00000022708.17	Zbtb20	chr16	+	42967259	42967306	42892786	42892832	43122931	43122978	8232	22,8,20,12,15,11	2,0,0,2,0,1	18,10,6,11,20,9	1,3,8,1,5,4	193	146	1.36e-06	0.000204016	0.893,1.0,1.0,0.819,1.0,0.893	0.932,0.716,0.362,0.893,0.752,0.63	0.22	INC
49	8248	ENSMUSG00000022708.17	Zbtb20	chr16	+	43053121	43053183	42892786	42892832	43122931	43122978	8248	16,5,20,9,2,6	2,0,0,2,0,1	2,6,2,15,13,9	1,3,8,1,5,4	208	146	1.32e-06	0.000200226	0.849,1.0,1.0,0.76,1.0,0.808	0.584,0.584,0.149,0.913,0.646,0.612	0.321	INC
50	8374	ENSMUSG00000022838.15	Eaf2	chr16	-	36630833	36630970	36628376	36628522	36694989	36695173	8374	19,17,12,11,10,9	11,9,1,3,7,6	8,14,26,32,17,19	0,1,0,0,1,2	283	146	1.88e-12	2.02e-09	0.471,0.494,0.861,0.654,0.424,0.436	1.0,0.878,1.0,1.0,0.898,0.831	-0.378	EXC
51	8705	ENSMUSG00000022537.19	Tmem44	chr16	-	30366935	30367146	30366160	30366287	30369180	30369346	8705	1,0,0,0,2,0	6,1,10,12,12,14	2,3,1,0,2,9	12,5,7,11,9,2	357	146	0.000153338	0.00850652	0.064,0.0,0.0,0.0,0.064,0.0	0.064,0.197,0.055,0.0,0.083,0.648	-0.153	EXC
52	9099	ENSMUSG00000000884.18	Gnb1l	chr16	+	18362860	18363023	18317795	18317890	18366842	18366941	9099	26,11,12,28,29,9	2,2,0,4,7,4	14,27,37,15,22,26	2,0,0,1,0,3	309	146	4.69e-05	0.00339209	0.86,0.722,1.0,0.768,0.662,0.515	0.768,1.0,1.0,0.876,1.0,0.804	-0.154	EXC
53	9101	ENSMUSG00000000884.18	Gnb1l	chr16	+	18362864	18363023	18317795	18317890	18366842	18366941	9101	25,11,12,24,25,9	2,2,0,4,7,4	13,24,37,15,19,26	2,0,0,1,0,3	305	146	3.68e-05	0.00278535	0.857,0.725,1.0,0.742,0.631,0.519	0.757,1.0,1.0,0.878,1.0,0.806	-0.161	EXC
54	9199	ENSMUSG00000022763.19	Aifm3	chr16	+	17309784	17309967	17307526	17307755	17318152	17318262	9199	3,10,10,18,15,8	0,1,3,3,7,2	7,11,10,22,8,6	2,0,0,0,0,0	329	146	9.99e-09	3.44e-06	1.0,0.816,0.597,0.727,0.487,0.64	0.608,1.0,1.0,1.0,1.0,1.0	-0.224	EXC
55	9201	ENSMUSG00000022763.19	Aifm3	chr16	+	17317411	17317625	17307526	17307755	17318152	17318262	9201	15,31,50,24,68,24	0,1,3,3,7,2	32,38,30,47,26,35	2,0,0,0,0,0	360	146	1.42e-07	3.29e-05	1.0,0.926,0.871,0.764,0.798,0.83	0.866,1.0,1.0,1.0,1.0,1.0	-0.113	EXC
56	9259	ENSMUSG00000022771.18	Ppil2	chr16	-	16910548	16910655	16909719	16909753	16912746	16912907	9259	11,7,4,9,1,8	8,1,2,3,4,0	8,8,7,12,5,5	0,0,0,1,0,0	253	146	7.86e-10	3.95e-07	0.442,0.802,0.536,0.634,0.126,1.0	1.0,1.0,1.0,0.874,1.0,1.0	-0.389	EXC
57	9274	ENSMUSG00000022771.18	Ppil2	chr16	-	16923856	16923919	16918119	16918171	16929006	16929077	9274	2,2,1,8,3,12	8,7,12,3,7,4	0,0,3,3,1,0	9,8,12,10,6,1	209	146	0.000198953	0.0104059	0.149,0.166,0.055,0.651,0.23,0.677	0.0,0.0,0.149,0.173,0.104,0.0	0.25	INC
58	9457	ENSMUSG00000038055.13	Dexi	chr16	-	10332748	10332900	10320394	10321778	10336940	10337031	9457	3,7,15,4,13,16	2,5,2,0,0,0	4,9,5,6,2,1	1,9,5,2,4,1	298	146	0.000220661	0.01126	0.424,0.407,0.786,1.0,1.0,1.0	0.662,0.329,0.329,0.595,0.197,0.329	0.363	INC
59	9545	ENSMUSG00000008658.18	Rbfox1	chr16	+	7111933	7111994	7094888	7095032	7170795	7170928	9545	2,0,0,6,3,4	0,1,2,0,0,0	0,3,7,2,0,1	4,5,1,2,2,1	207	146	1.32e-05	0.00126842	1.0,0.0,0.0,1.0,1.0,1.0	0.0,0.297,0.832,0.414,0.0,0.414	0.34	INC
60	9789	ENSMUSG00000128537.1	ENSMUSG00000128537	chr15	+	102669221	102669360	102664669	102664739	102697530	102697677	9789	19,1,4,5,18,1	4,1,4,1,3,5	5,14,4,11,7,7	0,0,0,2,1,3	285	146	0.000260872	0.0127814	0.709,0.339,0.339,0.719,0.755,0.093	1.0,1.0,1.0,0.738,0.782,0.544	-0.352	EXC
61	9904	ENSMUSG00000023044.3	Csad	chr15	-	102110878	102111009	102097321	102097397	102112573	102112636	9904	28,14,57,21,43,34	4,1,5,8,15,1	12,32,13,36,13,16	0,0,0,0,2,2	277	146	1.67e-07	3.75e-05	0.787,0.881,0.857,0.58,0.602,0.947	1.0,1.0,1.0,1.0,0.774,0.808	-0.155	EXC
62	9909	ENSMUSG00000023044.3	Csad	chr15	-	102111571	102111695	102097321	102097397	102112573	102112668	9909	19,15,36,14,41,24	4,1,5,8,15,1	10,9,1,15,15,6	0,0,0,0,2,2	270	146	4.76e-06	0.000561534	0.72,0.89,0.796,0.486,0.596,0.928	1.0,1.0,1.0,1.0,0.802,0.619	-0.167	EXC
63	10128	ENSMUSG00000025006.19	Sorbs1	chr19	-	40329128	40329194	40325429	40325479	40332799	40332883	10128	52,28,28,47,19,51	54,73,75,70,53,51	38,55,71,103,49,56	30,47,56,73,40,49	212	146	3.87e-06	0.00047271	0.399,0.209,0.205,0.316,0.198,0.408	0.466,0.446,0.466,0.493,0.458,0.44	-0.172	EXC
64	10196	ENSMUSG00000097536.4	2610037D02Rik	chr15	-	96092820	96093000	96092443	96092545	96093804	96093858	10196	10,4,8,2,19,16	1,0,0,0,0,0	12,9,10,9,5,4	0,0,2,1,1,5	326	146	0.00135727	0.0457311	0.817,1.0,1.0,1.0,1.0,1.0	1.0,1.0,0.691,0.801,0.691,0.264	0.228	INC
65	10252	ENSMUSG00000022635.10	Zcrb1	chr15	-	93291587	93291645	93285681	93285740	93293467	93293496	10252	119,66,55,50,69,80	15,13,13,20,16,3	58,86,99,122,89,99	5,8,3,2,5,6	204	146	1.32e-07	3.1e-05	0.85,0.784,0.752,0.641,0.755,0.95	0.892,0.885,0.959,0.978,0.927,0.922	-0.138	EXC
66	10425	ENSMUSG00000040990.18	Sh3kbp1	chrX	+	158600237	158600294	158599572	158599702	158607470	158607545	10425	32,15,13,14,4,6	42,64,31,47,29,30	30,27,24,39,14,38	57,29,50,45,34,39	203	146	0.000673535	0.0265271	0.354,0.144,0.232,0.176,0.09,0.126	0.275,0.401,0.257,0.384,0.228,0.412	-0.139	EXC
67	10641	ENSMUSG00000058586.13	Serhl	chr15	+	82986825	82986885	82986499	82986541	82987134	82987209	10641	12,15,29,15,15,6	1,3,1,7,2,0	4,15,8,16,12,12	0,1,0,0,1,0	206	146	1.93e-06	0.00026934	0.895,0.78,0.954,0.603,0.842,1.0	1.0,0.914,1.0,1.0,0.895,1.0	-0.123	EXC
68	10960	ENSMUSG00000031012.18	Cask	chrX	-	13462924	13462942	13453082	13453204	13466595	13466695	10960	59,75,81,59,31,65	77,75,75,68,76,72	70,71,108,134,69,94	44,68,66,65,36,51	164	146	4.4e-06	0.000525221	0.406,0.471,0.49,0.436,0.266,0.446	0.586,0.482,0.593,0.647,0.63,0.621	-0.174	EXC
69	11332	ENSMUSG00000022377.17	Asap1	chr15	-	64025692	64025701	64024678	64024779	64030766	64030853	11332	58,74,47,77,36,89	56,56,69,65,41,92	62,113,63,94,80,50	23,47,58,43,57,32	155	146	0.00025836	0.0126985	0.494,0.555,0.391,0.527,0.453,0.477	0.717,0.694,0.506,0.673,0.569,0.595	-0.143	EXC
70	11593	ENSMUSG00000022353.11	Mtss1	chr15	-	58820171	58820291	58819174	58819369	58823318	58823529	11593	24,26,62,25,27,30	6,7,4,4,2,19	9,22,29,53,13,16	13,19,14,16,10,5	266	146	0.00113004	0.0398425	0.687,0.671,0.895,0.774,0.881,0.464	0.275,0.389,0.532,0.645,0.416,0.637	0.246	INC
71	11712	ENSMUSG00000097286.5	Gm26684	chr15	+	54831384	54831813	54816985	54817581	54833658	54834104	11712	1,5,6,9,0,3	0,0,0,1,1,0	7,6,3,3,2,15	4,6,10,0,0,0	575	146	1.55e-05	0.0014265	1.0,1.0,1.0,0.696,0.0,1.0	0.308,0.202,0.071,1.0,1.0,1.0	0.186	INC
72	11714	ENSMUSG00000097286.5	Gm26684	chr15	+	54831384	54831883	54817477	54817581	54833658	54834101	11714	3,5,8,7,0,3	0,0,0,1,1,0	9,7,5,6,6,15	4,6,10,0,0,0	645	146	2.59e-05	0.00211332	1.0,1.0,1.0,0.613,0.0,1.0	0.337,0.209,0.102,1.0,1.0,1.0	0.161	INC
73	11781	ENSMUSG00000022340.16	Sybu	chr15	-	44611704	44611794	44582183	44582381	44650984	44651459	11781	12,10,4,9,8,13	16,20,7,7,4,13	15,7,13,19,9,11	3,3,7,12,5,1	236	146	0.00136298	0.0458039	0.317,0.236,0.261,0.443,0.553,0.382	0.756,0.591,0.535,0.495,0.527,0.872	-0.264	EXC
74	11830	ENSMUSG00000022307.17	Oxr1	chr15	+	41696862	41697017	41694353	41694525	41701647	41701675	11830	8,3,4,2,0,3	13,10,15,10,7,20	2,12,8,12,8,13	0,16,3,14,16,6	301	146	0.000509626	0.0216071	0.23,0.127,0.115,0.088,0.0,0.068	1.0,0.267,0.564,0.294,0.195,0.512	-0.367	EXC
75	11845	ENSMUSG00000022307.17	Oxr1	chr15	+	41712065	41712146	41689285	41689448	41713854	41713980	11845	4.7141e+17	3.09377e+17	4.33682e+17	2.37288e+17	227	146	3.7e-06	0.000459236	0.495,0.412,0.505,0.42,0.414,0.541	0.54,0.603,0.558,0.514,0.618,0.578	-0.104	EXC
76	12044	ENSMUSG00000037627.17	Rgs22	chr15	-	36099748	36100361	36092969	36093144	36101872	36102002	12044	24,40,37,29,5,34	3,1,0,4,2,0	15,18,31,30,18,14	2,0,1,0,0,0	759	146	0.000794548	0.0302588	0.606,0.885,1.0,0.582,0.325,1.0	0.591,1.0,0.856,1.0,1.0,1.0	-0.175	EXC
77	12072	ENSMUSG00000022329.16	Stk3	chr15	-	35115083	35115104	35114674	35114803	35115710	35115791	12072	16,28,20,41,11,26	41,60,29,37,42,48	35,28,52,47,33,50	41,21,42,60,22,29	167	146	0.000164747	0.00899795	0.254,0.29,0.376,0.492,0.186,0.321	0.427,0.538,0.52,0.406,0.567,0.601	-0.19	EXC
78	12240	ENSMUSG00000022200.9	Golph3	chr15	+	12339713	12339845	12321535	12322042	12349453	12351351	12240	2.10241e+17	22,19,24,15,27,25	1.87249e+17	5,9,6,11,10,10	278	146	6.12e-12	5.85e-09	0.834,0.869,0.811,0.892,0.819,0.808	0.952,0.936,0.953,0.945,0.94,0.931	-0.104	EXC
79	12332	ENSMUSG00000042961.14	Egflam	chr15	-	7254125	7254149	7252228	7252307	7261068	7261249	12332	0,3,1,3,0,2	37,28,26,32,10,43	2,14,2,10,12,2	8,28,6,32,17,39	170	146	1.28e-08	4.2e-06	0.0,0.084,0.032,0.075,0.0,0.038	0.177,0.3,0.223,0.212,0.377,0.042	-0.184	EXC
80	12549	ENSMUSG00000058571.12	Gpc6	chr14	+	118129753	118129783	118125933	118126077	118188549	118188686	12549	3,4,1,5,0,1	11,14,13,16,2,6	11,10,9,15,12,10	10,4,5,12,8,18	176	146	1.42e-07	3.29e-05	0.184,0.192,0.06,0.206,0.0,0.121	0.477,0.675,0.599,0.509,0.554,0.315	-0.394	EXC
81	12801	ENSMUSG00000087252.3	Gm14379	chrX	+	7242762	7243182	7242416	7242522	7243753	7244285	12801	12,7,15,2,12,19	3,0,0,6,1,4	7,5,7,6,14,6	0,1,1,2,0,0	566	146	0.000164832	0.00899795	0.508,1.0,1.0,0.079,0.756,0.551	1.0,0.563,0.644,0.436,1.0,1.0	-0.125	EXC
82	13024	ENSMUSG00000041360.9	Pum3	chr19	-	27373694	27373782	27366097	27367713	27389581	27389664	13024	8,0,1,4,0,7	1,3,0,0,4,0	2,1,1,2,1,0	3,6,7,0,4,3	234	146	0.000740663	0.0287726	0.833,0.0,1.0,1.0,0.0,1.0	0.294,0.094,0.082,1.0,0.135,0.0	0.371	INC
83	13204	ENSMUSG00000036552.20	Ermard	chr17	+	15286087	15286207	15281330	15281444	15294678	15295255	13204	11,18,16,28,26,14	14,13,13,5,17,14	19,20,21,23,29,25	1,1,3,7,8,5	266	146	2.19e-05	0.00187196	0.301,0.432,0.403,0.755,0.456,0.354	0.912,0.917,0.793,0.643,0.666,0.733	-0.327	EXC
84	13273	ENSMUSG00000135048.1	ENSMUSG00000135048	chr14	+	69971083	69971117	69970307	69970737	69975686	69975836	13273	3,1,1,3,0,11	4,9,6,5,13,5	0,0,0,0,3,1	9,9,5,16,16,7	180	146	2.73e-06	0.000361393	0.378,0.083,0.119,0.327,0.0,0.641	0.0,0.0,0.0,0.0,0.132,0.104	0.219	INC
85	13285	ENSMUSG00000135048.1	ENSMUSG00000135048	chr14	+	69978173	69978302	69975686	69975836	70004513	70004839	13285	0,0,1,0,0,0	2,2,3,6,1,4	0,2,0,9,3,1	4,1,3,5,9,4	275	146	6.07e-05	0.00415754	0.0,0.0,0.15,0.0,0.0,0.0	0.0,0.515,0.0,0.489,0.15,0.117	-0.187	EXC
86	13338	ENSMUSG00000034327.19	Kctd9	chr14	+	67971589	67971739	67970795	67970891	67975054	67975160	13338	7.35494e+17	2.2223e+17	5.33593e+17	1.96173e+17	296	146	5.62e-07	9.78e-05	0.62,0.514,0.499,0.462,0.468,0.481	0.573,0.628,0.621,0.626,0.61,0.706	-0.12	EXC
87	13350	ENSMUSG00000059456.14	Ptk2b	chr14	-	66400473	66400599	66395979	66396126	66402712	66402778	13350	36,43,40,43,62,37	29,17,17,9,36,21	37,37,70,73,31,60	3,9,4,10,2,4	272	146	5.96e-10	3.17e-07	0.4,0.576,0.558,0.719,0.48,0.486	0.869,0.688,0.904,0.797,0.893,0.89	-0.304	EXC
88	13680	ENSMUSG00000035469.18	Rcbtb1	chr14	+	59447191	59447259	59444252	59444379	59447373	59447543	13680	11,1,3,3,1,10	8,14,14,10,4,26	0,1,5,3,0,6	21,17,28,41,24,21	214	146	0.000476301	0.0205427	0.484,0.046,0.128,0.17,0.146,0.208	0.0,0.039,0.109,0.048,0.0,0.163	0.137	INC
89	13703	ENSMUSG00000139062.1	ENSMUSG00000139062	chr19	+	28749316	28749567	28737261	28737687	28756831	28756908	13703	11,13,13,7,25,23	8,0,1,1,1,3	4,8,14,5,3,6	0,0,0,0,0,0	397	146	1.91e-07	4.12e-05	0.336,1.0,0.827,0.72,0.902,0.738	1.0,1.0,1.0,1.0,1.0,1.0	-0.246	EXC
90	13771	ENSMUSG00000087403.10	Kantr	chrX	-	151103205	151103280	151098307	151098415	151110156	151110235	13771	6,10,7,10,0,1	10,1,3,0,1,0	1,12,12,7,9,11	0,0,0,0,0,0	221	146	0.00102167	0.0366387	0.284,0.869,0.607,1.0,0.0,1.0	1.0,1.0,1.0,1.0,1.0,1.0	-0.373	EXC
91	13900	ENSMUSG00000085287.11	4833418N02Rik	chr17	-	87588639	87588908	87587986	87588190	87589601	87589920	13900	6,9,0,0,7,11	9,7,3,1,0,1	7,5,2,5,5,6	0,0,0,2,1,2	415	146	0.000140076	0.00796069	0.19,0.311,0.0,0.0,1.0,0.795	1.0,1.0,1.0,0.468,0.638,0.513	-0.387	EXC
92	13999	ENSMUSG00000090799.3	Klhl33	chr14	-	51129831	51130756	51129574	51129742	51133904	51134964	13999	59,49,100,56,34,51	1,0,1,0,1,0	45,63,75,49,50,36	0,1,3,0,5,2	1071	146	0.000182967	0.00974077	0.889,1.0,0.932,1.0,0.823,1.0	1.0,0.896,0.773,1.0,0.577,0.71	0.115	INC
93	14464	ENSMUSG00000021891.9	Mettl6	chr14	-	31204747	31204889	31198776	31201767	31209527	31209575	14464	1.93232e+17	27,40,16,27,49,20	1.98197e+17	8,10,12,22,35,11	288	146	3.13e-06	0.000403536	0.784,0.746,0.856,0.821,0.686,0.83	0.926,0.909,0.919,0.879,0.785,0.911	-0.101	EXC
94	14568	ENSMUSG00000021870.18	Slmap	chr14	-	26181058	26181109	26174692	26174755	26181196	26181340	14568	70,64,76,58,51,70	10,10,28,18,2,6	53,68,48,67,51,47	14,21,21,28,24,21	197	146	0.000168838	0.00916491	0.838,0.826,0.668,0.705,0.95,0.896	0.737,0.706,0.629,0.639,0.612,0.624	0.156	INC
95	14607	ENSMUSG00000087535.4	Zmiz1os1	chr14	-	25282547	25282697	25276669	25276700	25442297	25442474	14607	13,7,12,4,6,5	0,1,1,5,2,1	4,7,9,11,5,4	0,0,0,0,2,0	296	146	0.00011776	0.00702217	1.0,0.775,0.855,0.283,0.597,0.712	1.0,1.0,1.0,1.0,0.552,1.0	-0.222	EXC
96	14610	ENSMUSG00000087535.4	Zmiz1os1	chr14	-	25282547	25282700	25275719	25276700	25442297	25442474	14610	12,4,7,5,2,4	0,1,1,5,2,1	6,5,9,9,6,6	0,0,0,0,2,0	299	146	3.75e-05	0.00283762	1.0,0.661,0.774,0.328,0.328,0.661	1.0,1.0,1.0,1.0,0.594,1.0	-0.307	EXC
97	14691	ENSMUSG00000063142.17	Kcnma1	chr14	-	23499267	23499279	23492060	23492147	23501666	23501735	14691	6,6,3,5,1,12	33,61,18,32,11,35	2,9,9,14,15,22	12,39,16,37,24,30	158	146	0.000361848	0.0166543	0.144,0.083,0.133,0.126,0.077,0.241	0.133,0.176,0.342,0.259,0.366,0.404	-0.146	EXC
98	14740	ENSMUSG00000021814.18	Anxa7	chr14	-	20517525	20517591	20514911	20515014	20517938	20518003	14740	4.03393e+17	121,123,130,85,166,108	3.58509e+17	59,71,88,100,57,75	212	146	6.33e-15	1.04e-11	0.696,0.688,0.694,0.794,0.664,0.687	0.807,0.831,0.818,0.827,0.872,0.83	-0.127	EXC
99	14818	ENSMUSG00000072663.13	Spef2	chr15	-	9614283	9614437	9612538	9612667	9626057	9626238	14818	10,9,25,10,17,12	0,3,2,5,0,0	20,14,31,52,17,16	2,0,0,0,0,0	300	146	0.00151343	0.0497309	1.0,0.593,0.859,0.493,1.0,1.0	0.83,1.0,1.0,1.0,1.0,1.0	-0.147	EXC
100	14835	ENSMUSG00000131164.1	ENSMUSG00000131164	chr14	+	16595281	16595432	16589447	16589535	16606074	16606237	14835	5,3,5,8,2,7	1,0,1,1,0,0	5,4,5,2,7,4	0,2,3,0,6,0	297	146	0.000213674	0.0109903	0.711,1.0,0.711,0.797,1.0,1.0	1.0,0.496,0.45,1.0,0.364,1.0	0.151	INC
101	14952	ENSMUSG00000060579.14	Fhit	chr14	+	11478176	11478291	11344210	11344226	11718078	11718188	14952	6,5,4,4,8,2	6,2,0,4,1,0	2,11,11,6,5,8	2,2,0,0,0,0	261	146	6.16e-05	0.00420797	0.359,0.583,1.0,0.359,0.817,1.0	0.359,0.755,1.0,1.0,1.0,1.0	-0.166	EXC
102	14989	ENSMUSG00000024589.19	Nedd4l	chr18	+	65305986	65306106	65298642	65298717	65311989	65312067	14989	0,0,0,0,0,0	4,3,1,4,12,4	9,0,5,2,3,4	10,5,4,7,10,10	266	146	6.2e-10	3.25e-07	0.0,0.0,0.0,0.0,0.0,0.0	0.331,0.0,0.407,0.136,0.141,0.18	-0.199	EXC
103	15105	ENSMUSG00000133770.1	ENSMUSG00000133770	chr14	+	4811128	4811323	4809692	4809942	4843057	4843276	15105	8,5,6,4,1,9	9,1,2,5,13,4	0,4,2,3,2,0	7,2,24,21,6,16	341	146	2.05e-05	0.00176975	0.276,0.682,0.562,0.255,0.032,0.491	0.0,0.461,0.034,0.058,0.125,0.0	0.27	INC
104	15472	ENSMUSG00000021709.15	Erbin	chr13	-	103961227	103961356	103959821	103959914	103970005	103971536	15472	2.72374e+17	1.6015e+17	4.52534e+17	91,95,117,133,101,82	275	146	1.49e-09	6.73e-07	0.474,0.57,0.649,0.657,0.508,0.553	0.725,0.749,0.686,0.703,0.717,0.758	-0.154	EXC
105	15475	ENSMUSG00000021709.15	Erbin	chr13	-	103961227	103961434	103959821	103959914	103970005	103971536	15475	4.77639e+17	1.6015e+17	7.73863e+18	91,95,117,133,101,82	353	146	2.97e-11	2.3e-08	0.552,0.638,0.703,0.707,0.58,0.613	0.778,0.79,0.737,0.771,0.767,0.796	-0.141	EXC
106	15482	ENSMUSG00000021709.15	Erbin	chr13	-	103966695	103966839	103959821	103959914	103970005	103971536	15482	1.63195e+17	1.6015e+17	3.37357e+17	91,95,117,133,101,82	290	146	8.92e-13	9.73e-10	0.339,0.396,0.507,0.513,0.328,0.377	0.651,0.654,0.557,0.631,0.603,0.648	-0.214	EXC
107	15485	ENSMUSG00000021709.15	Erbin	chr13	-	103966695	103966839	103964414	103964531	103970005	103971536	15485	2.77364e+17	83,71,97,50,87,101	6.49675e+17	33,36,40,41,53,55	290	146	0	0	0.627,0.721,0.655,0.795,0.645,0.618	0.908,0.904,0.881,0.909,0.842,0.842	-0.204	EXC
108	15830	ENSMUSG00000021668.16	Polk	chr13	-	96633000	96633063	96631915	96632040	96638026	96638180	15830	2,1,0,2,2,0	3,2,1,3,1,9	3,7,6,11,5,9	0,0,0,0,4,1	209	146	8.75e-12	7.97e-09	0.318,0.259,0.0,0.318,0.583,0.0	1.0,1.0,1.0,1.0,0.466,0.863	-0.642	EXC
109	15913	ENSMUSG00000007617.19	Homer1	chr13	+	93522852	93522888	93492447	93492587	93524031	93524188	15913	47,32,52,56,41,53	21,11,6,18,8,12	37,59,67,50,50,59	8,4,7,4,5,6	182	146	5.47e-05	0.00384704	0.642,0.7,0.874,0.714,0.804,0.78	0.788,0.922,0.885,0.909,0.889,0.887	-0.128	EXC
110	15946	ENSMUSG00000074782.5	4833422C13Rik	chr13	-	91862698	91863102	91856013	91857433	91889540	91889937	15946	23,20,13,35,17,23	2,0,4,1,0,0	16,15,35,35,11,33	6,4,3,1,8,2	550	146	0.00115193	0.0404668	0.753,1.0,0.463,0.903,1.0,1.0	0.414,0.499,0.756,0.903,0.267,0.814	0.244	INC
111	16120	ENSMUSG00000114639.3	Gm31946	chr13	+	78589288	78589363	78587431	78587496	78590448	78590726	16120	2,0,6,0,0,0	19,24,25,17,31,16	7,4,10,6,3,7	16,15,27,33,27,22	221	146	5e-07	8.88e-05	0.065,0.0,0.137,0.0,0.0,0.0	0.224,0.15,0.197,0.107,0.068,0.174	-0.12	EXC
112	16233	ENSMUSG00000113204.4	Gm46430	chr13	-	74759382	74759506	74758318	74758445	74765320	74765406	16233	19,23,21,27,25,21	22,22,21,34,31,21	10,8,21,20,16,19	38,38,41,55,21,31	270	146	6.74e-05	0.00451125	0.318,0.361,0.351,0.3,0.304,0.351	0.125,0.102,0.217,0.164,0.292,0.249	0.139	INC
113	16240	ENSMUSG00000113204.4	Gm46430	chr13	-	74760842	74761067	74758767	74759440	74765320	74765406	16240	63,54,58,92,56,57	1,1,2,1,0,4	53,41,46,85,35,64	5,10,1,2,2,5	371	146	0.000213228	0.010982	0.961,0.955,0.919,0.973,1.0,0.849	0.807,0.617,0.948,0.944,0.873,0.834	0.106	INC
114	16552	ENSMUSG00000057842.15	Zfp595	chr13	-	67468335	67468431	67462328	67466041	67468891	67469018	16552	25,24,13,24,47,15	0,0,12,2,0,2	8,16,43,66,22,12	0,0,0,0,0,0	242	146	0.000117311	0.00700619	1.0,1.0,0.395,0.879,1.0,0.819	1.0,1.0,1.0,1.0,1.0,1.0	-0.151	EXC
115	16751	ENSMUSG00000021482.11	Prxl2c	chr13	-	64456906	64456960	64456635	64456741	64460080	64460149	16751	135,124,113,86,99,81	25,21,29,26,32,25	122,76,129,142,112,124	9,7,23,32,20,9	200	146	0.000327201	0.0153608	0.798,0.812,0.74,0.707,0.693,0.703	0.908,0.888,0.804,0.764,0.803,0.91	-0.104	EXC
116	17393	ENSMUSG00000037960.12	Card19	chr13	-	49363564	49363679	49361479	49361622	49369229	49369336	17393	18,17,31,26,96,33	99,71,91,89,130,68	34,41,21,60,20,26	50,52,34,42,39,50	261	146	0.000151955	0.0084377	0.092,0.118,0.16,0.14,0.292,0.214	0.276,0.306,0.257,0.444,0.223,0.225	-0.119	EXC
117	17407	ENSMUSG00000086889.3	Phf2os1	chr13	+	49024978	49025157	49024095	49024191	49028709	49028804	17407	5,9,4,1,9,8	4,5,1,3,2,0	1,3,4,2,2,1	0,0,0,4,1,0	325	146	0.00097347	0.0353528	0.36,0.447,0.642,0.13,0.669,1.0	1.0,1.0,1.0,0.183,0.473,1.0	-0.235	EXC
118	17414	ENSMUSG00000086889.3	Phf2os1	chr13	+	49026635	49026842	49026327	49026538	49028709	49028804	17414	11,4,4,10,28,7	2,5,1,2,10,0	6,10,9,5,7,16	0,1,4,0,0,1	353	146	0.00151386	0.0497309	0.695,0.249,0.623,0.674,0.537,1.0	1.0,0.805,0.482,1.0,1.0,0.869	-0.23	EXC
119	17688	ENSMUSG00000021427.11	Ssr1	chr13	-	38167070	38167085	38163718	38163782	38167368	38167462	17688	3.31359e+17	4.40397e+17	3.3441e+17	2.73288e+17	161	146	9.87e-09	3.43e-06	0.406,0.451,0.438,0.489,0.401,0.42	0.526,0.564,0.542,0.561,0.526,0.497	-0.102	EXC
120	17897	ENSMUSG00000086144.4	Gm11379	chr13	+	31984929	31985946	31984632	31984732	31986921	31987027	17897	5,23,51,15,4,19	4,3,5,0,0,8	6,10,4,7,3,44	0,0,0,4,0,1	1163	146	0.000865655	0.0322843	0.136,0.49,0.561,1.0,1.0,0.23	1.0,1.0,1.0,0.18,1.0,0.847	-0.268	EXC
121	17980	ENSMUSG00000086363.10	A330102I10Rik	chr13	+	29200692	29200797	29198291	29198517	29207158	29207195	17980	25,20,16,21,24,13	21,13,18,28,32,14	24,40,50,41,37,34	22,18,6,28,18,17	251	146	0.0014091	0.0471084	0.409,0.472,0.341,0.304,0.304,0.351	0.388,0.564,0.829,0.46,0.545,0.538	-0.19	EXC
122	17999	ENSMUSG00000086363.10	A330102I10Rik	chr13	+	29202290	29202528	29200376	29200862	29207158	29207195	17999	57,54,59,73,46,48	34,25,40,40,53,32	44,38,42,51,47,75	49,52,77,79,44,57	384	146	0.000144113	0.00809512	0.389,0.451,0.359,0.41,0.248,0.363	0.255,0.217,0.172,0.197,0.289,0.333	0.126	INC
123	18005	ENSMUSG00000086363.10	A330102I10Rik	chr13	+	29202290	29202528	29200692	29200797	29207158	29207195	18005	55,51,54,71,39,44	4,0,3,0,0,3	44,36,36,45,46,66	1,9,2,4,5,5	384	146	0.000502336	0.0213564	0.839,1.0,0.873,1.0,1.0,0.848	0.944,0.603,0.873,0.811,0.778,0.834	0.119	INC
124	18288	ENSMUSG00000023010.16	Tmbim6	chr15	+	99297537	99297752	99291099	99291264	99299460	99299544	18288	12,13,23,4,18,13	85,85,75,69,93,75	46,26,49,43,49,23	62,85,69,108,73,58	361	146	5.45e-13	6.12e-10	0.054,0.058,0.11,0.023,0.073,0.066	0.231,0.11,0.223,0.139,0.214,0.138	-0.112	EXC
125	18289	ENSMUSG00000023010.16	Tmbim6	chr15	+	99297537	99297752	99291575	99291611	99299460	99299544	18289	12,11,23,4,18,13	14,18,17,20,25,21	50,26,49,43,50,23	15,31,9,34,16,8	361	146	1.48e-05	0.00137562	0.257,0.198,0.354,0.075,0.226,0.2	0.574,0.253,0.688,0.338,0.558,0.538	-0.273	EXC
126	18302	ENSMUSG00000006611.16	Hfe	chr13	-	23892010	23892274	23890749	23891049	23894609	23894837	18302	2.06218e+17	27,23,15,23,16,26	1.04135e+17	11,31,18,29,23,20	410	146	0.000305565	0.0144944	0.731,0.771,0.856,0.795,0.856,0.779	0.771,0.608,0.709,0.656,0.671,0.749	0.104	INC
127	18687	ENSMUSG00000021313.18	Ryr2	chr13	-	11905719	11905734	11900349	11900424	11933196	11933301	18687	15,19,11,19,4,4	1,2,2,1,0,0	8,2,10,13,8,13	3,0,8,4,3,3	161	146	8.04e-06	0.000857517	0.932,0.896,0.833,0.945,1.0,1.0	0.707,1.0,0.531,0.747,0.707,0.797	0.186	INC
128	19197	ENSMUSG00000120091.2	Gm56529	chr12	-	111447547	111447627	111442712	111443056	111471418	111471545	19197	5,2,2,0,6,1	11,7,15,7,8,3	0,6,0,0,1,0	14,15,4,14,9,15	226	146	0.000436906	0.0191855	0.227,0.156,0.079,0.0,0.326,0.177	0.0,0.205,0.0,0.0,0.067,0.0	0.116	INC
129	19203	ENSMUSG00000120091.2	Gm56529	chr12	-	111463009	111463158	111417352	111417503	111464694	111464757	19203	41,42,53,57,70,55	19,23,38,39,23,25	1.13137e+17	40,37,32,27,19,24	295	146	6.67e-06	0.000737944	0.516,0.475,0.408,0.42,0.601,0.521	0.583,0.647,0.634,0.706,0.751,0.702	-0.18	EXC
130	19205	ENSMUSG00000120091.2	Gm56529	chr12	-	111463009	111463158	111442712	111443056	111464694	111464757	19205	42,41,49,65,77,56	16,8,5,12,14,10	1.17136e+17	6,3,3,9,13,12	295	146	5.39e-07	9.43e-05	0.565,0.717,0.829,0.728,0.731,0.735	0.906,0.957,0.953,0.879,0.831,0.823	-0.174	EXC
131	19225	ENSMUSG00000120091.2	Gm56529	chr12	-	111464694	111464791	111447547	111447627	111471418	111471492	19225	4,5,10,13,13,13	4,2,2,0,2,1	10,13,16,23,14,4	0,2,0,0,0,0	243	146	3.21e-05	0.00252041	0.375,0.6,0.75,1.0,0.796,0.887	1.0,0.796,1.0,1.0,1.0,1.0	-0.231	EXC
132	19308	ENSMUSG00000021276.11	Cinp	chr12	-	110845421	110845473	110843656	110843806	110846118	110846248	19308	3,0,0,4,3,0	2,2,1,0,4,5	5,2,5,3,4,6	1,3,5,0,0,1	198	146	0.00142753	0.0476015	0.525,0.0,0.0,1.0,0.356,0.0	0.787,0.33,0.424,1.0,1.0,0.816	-0.413	EXC
133	19516	ENSMUSG00000040877.17	Wdr25	chr12	+	108958732	108958863	108946616	108946764	108990888	108991059	19516	54,29,43,66,65,73	2,4,3,7,14,7	44,73,49,41,37,36	2,4,0,1,0,1	277	146	2.36e-06	0.000320401	0.934,0.793,0.883,0.832,0.71,0.846	0.921,0.906,1.0,0.956,1.0,0.95	-0.122	EXC
134	19715	ENSMUSG00000021198.17	Unc79	chr12	+	103062809	103062875	103061216	103061396	103070867	103071154	19715	42,41,24,42,25,39	52,51,57,43,31,60	19,43,90,85,47,55	30,42,43,39,39,24	212	146	0.000622476	0.0251395	0.357,0.356,0.225,0.402,0.357,0.309	0.304,0.414,0.59,0.6,0.454,0.612	-0.161	EXC
135	19966	ENSMUSG00000037369.18	Kdm6a	chrX	+	18113213	18113348	18112435	18112655	18114508	18114598	19966	48,12,43,85,20,30	12,9,4,19,10,6	28,58,34,63,61,75	1,8,4,2,0,6	281	146	4.06e-06	0.00049018	0.675,0.409,0.848,0.699,0.51,0.722	0.936,0.79,0.815,0.942,1.0,0.867	-0.248	EXC
136	19967	ENSMUSG00000037369.18	Kdm6a	chrX	+	18113805	18113961	18112435	18112655	18114508	18114598	19967	116,95,169,110,40,141	12,9,4,19,10,6	87,108,89,113,115,151	1,8,4,2,0,6	302	146	2.79e-05	0.00223844	0.824,0.836,0.953,0.737,0.659,0.919	0.977,0.867,0.915,0.965,1.0,0.924	-0.12	EXC
137	20496	ENSMUSG00000113582.3	Gm33929	chr12	+	73494160	73494327	73492134	73492359	73495324	73495421	20496	10,10,4,2,15,3	0,2,1,0,0,3	5,0,4,3,4,4	2,3,3,0,1,3	313	146	0.000850457	0.0318864	1.0,0.7,0.651,1.0,1.0,0.318	0.538,0.0,0.383,1.0,0.651,0.383	0.286	INC
138	20499	ENSMUSG00000113582.3	Gm33929	chr12	+	73495324	73495421	73492130	73492359	73495865	73496233	20499	3,7,1,1,14,5	0,4,0,0,2,6	5,3,8,2,7,4	0,0,0,0,0,0	243	146	1.35e-05	0.00128408	1.0,0.513,1.0,1.0,0.808,0.334	1.0,1.0,1.0,1.0,1.0,1.0	-0.224	EXC
139	20547	ENSMUSG00000021090.17	Lrrc9	chr12	+	72559137	72559306	72557109	72557251	72561030	72561108	20547	0,0,0,3,2,0	6,4,6,6,2,14	1,5,12,11,3,7	1,6,7,8,8,1	315	146	1.6e-08	5.12e-06	0.0,0.0,0.0,0.188,0.317,0.0	0.317,0.279,0.443,0.389,0.148,0.764	-0.306	EXC
140	20673	ENSMUSG00000021068.18	Nin	chr12	-	70069054	70069115	70067607	70067805	70072180	70072255	20673	27,24,43,22,24,20	28,9,9,10,13,7	32,42,33,29,30,20	10,6,2,7,1,7	207	146	0.000749269	0.0289761	0.405,0.653,0.771,0.608,0.566,0.668	0.693,0.832,0.921,0.745,0.955,0.668	-0.191	EXC
141	20940	ENSMUSG00000097431.5	Gm26782	chr14	+	51112370	51112419	51107822	51108000	51114128	51114801	20940	2,1,2,9,10,4	0,2,0,6,0,7	3,4,3,4,2,4	0,1,0,2,0,1	195	146	0.00130469	0.0442817	1.0,0.272,1.0,0.529,1.0,0.3	1.0,0.75,1.0,0.6,1.0,0.75	-0.166	EXC
142	20945	ENSMUSG00000097431.5	Gm26782	chr14	+	51112370	51112419	51109207	51109283	51117493	51117953	20945	2,2,3,10,0,1	0,0,8,0,2,0	2,10,1,1,7,5	6,2,2,4,4,4	195	146	0.00149873	0.0493594	1.0,1.0,0.219,1.0,0.0,1.0	0.2,0.789,0.272,0.158,0.567,0.483	0.292	INC
143	20982	ENSMUSG00000021010.10	Npas3	chr12	+	53401127	53401217	53295459	53295530	53547816	53548061	20982	4,1,6,2,2,2	2,0,4,1,0,2	5,4,1,1,6,10	0,0,0,0,0,0	236	146	0.000169085	0.00917191	0.553,1.0,0.481,0.553,1.0,0.382	1.0,1.0,1.0,1.0,1.0,1.0	-0.339	EXC
144	21066	ENSMUSG00000035293.14	G2e3	chr12	+	51410199	51410329	51409968	51410093	51414557	51414739	21066	17,26,13,27,16,15	0,0,0,2,0,0	10,34,27,39,22,17	4,0,0,9,2,0	276	146	1.84e-05	0.00163542	1.0,1.0,1.0,0.877,1.0,1.0	0.569,1.0,1.0,0.696,0.853,1.0	0.127	INC
145	21069	ENSMUSG00000035293.14	G2e3	chr12	+	51412037	51412342	51410199	51410329	51414557	51414739	21069	57,63,39,53,15,58	1,0,2,1,0,2	36,34,89,128,54,50	1,12,2,3,2,3	451	146	0.000163767	0.00895239	0.949,1.0,0.863,0.945,1.0,0.904	0.921,0.478,0.935,0.932,0.897,0.844	0.109	INC
146	21153	ENSMUSG00000020598.17	Nrcam	chr12	+	44581839	44581857	44579210	44579442	44584033	44584129	21153	192,239,219,309,65,223	2.30301e+17	3.51417e+17	2.07296e+17	164	146	0.000938908	0.0343709	0.426,0.414,0.43,0.586,0.306,0.48	0.602,0.556,0.457,0.49,0.668,0.636	-0.128	EXC
147	21157	ENSMUSG00000020598.17	Nrcam	chr12	+	44613622	44613652	44613070	44613195	44615326	44615428	21157	4.45461e+17	3.20337e+17	6.56684e+17	1.88232e+17	176	146	5.32e-05	0.0037662	0.536,0.532,0.557,0.695,0.452,0.51	0.743,0.71,0.58,0.598,0.723,0.686	-0.126	EXC
148	21160	ENSMUSG00000020598.17	Nrcam	chr12	+	44624927	44624963	44623386	44623563	44636890	44637022	21160	1.27139e+17	3.05255e+17	3.54395e+17	2.04247e+17	182	146	0.000335676	0.0156732	0.25,0.304,0.388,0.547,0.294,0.288	0.582,0.562,0.376,0.378,0.56,0.515	-0.15	EXC
149	21163	ENSMUSG00000020598.17	Nrcam	chr12	+	44624927	44624963	44623386	44623572	44636890	44637022	21163	97,62,73,161,62,56	1.66158e+17	159,159,94,139,202,173	1.27157e+17	182	146	0.000320946	0.0151221	0.319,0.239,0.345,0.463,0.297,0.238	0.501,0.448,0.355,0.34,0.506,0.556	-0.134	EXC
150	21167	ENSMUSG00000020598.17	Nrcam	chr12	+	44630449	44630575	44623386	44623572	44636890	44637022	21167	107,83,95,90,20,81	1.66158e+17	8.11221e+16	1.27157e+17	272	146	3.98e-05	0.00297955	0.257,0.22,0.315,0.244,0.083,0.232	0.255,0.294,0.364,0.313,0.383,0.377	-0.106	EXC
151	21352	ENSMUSG00000097494.10	4933406C10Rik	chr12	-	32975374	32975534	32970493	32970902	33003196	33003370	21352	3,14,1,10,8,4	1,0,0,0,0,0	7,1,9,10,1,11	0,7,1,1,4,0	306	146	3.31e-05	0.00256648	0.589,1.0,1.0,1.0,1.0,1.0	1.0,0.064,0.811,0.827,0.107,1.0	0.297	INC
152	21370	ENSMUSG00000097494.10	4933406C10Rik	chr12	-	32992281	32992397	32970493	32970902	33003196	33003347	21370	3,8,11,7,9,17	1,0,0,0,0,0	16,15,19,18,13,11	0,7,1,1,4,0	262	146	3.23e-05	0.00252925	0.626,1.0,1.0,1.0,1.0,1.0	1.0,0.544,0.914,0.909,0.644,1.0	0.102	INC
153	21430	ENSMUSG00000020674.18	Pxdn	chr12	+	30029238	30029310	30025489	30025561	30032292	30032364	21430	13,9,39,25,27,20	0,1,1,2,4,1	17,23,10,30,12,9	0,4,2,8,2,7	218	146	0.000925278	0.0339361	1.0,0.858,0.963,0.893,0.819,0.931	1.0,0.794,0.77,0.715,0.801,0.463	0.154	INC
154	21541	ENSMUSG00000094002.7	Silc1	chr12	-	27118475	27118693	27088513	27088667	27146715	27146910	21541	4,4,2,11,1,2	0,0,0,0,5,0	0,3,2,7,8,2	4,1,2,0,0,3	364	146	0.000149306	0.00833595	1.0,1.0,1.0,1.0,0.074,1.0	0.0,0.546,0.286,1.0,1.0,0.211	0.339	INC
155	21557	ENSMUSG00000094002.7	Silc1	chr12	-	27192573	27192717	27190793	27192161	27195264	27195414	21557	68,56,62,77,59,63	3,2,4,3,0,1	85,60,87,94,69,61	11,9,1,5,4,14	290	146	0.000144607	0.00811698	0.919,0.934,0.886,0.928,1.0,0.969	0.796,0.77,0.978,0.904,0.897,0.687	0.101	INC
156	21591	ENSMUSG00000094002.7	Silc1	chr12	-	27203517	27203604	27203315	27203373	27209223	27209260	21591	7,3,8,6,11,7	0,0,5,3,7,6	5,4,6,10,9,3	0,0,0,0,0,0	233	146	9.07e-12	8.08e-09	1.0,1.0,0.501,0.556,0.496,0.422	1.0,1.0,1.0,1.0,1.0,1.0	-0.338	EXC
157	21593	ENSMUSG00000094002.7	Silc1	chr12	-	27203517	27203625	27203315	27203373	27209223	27209260	21593	7,4,8,6,11,7	0,0,5,3,7,6	5,4,6,8,9,3	0,0,0,0,0,0	254	146	8.51e-12	7.85e-09	1.0,1.0,0.479,0.535,0.475,0.401	1.0,1.0,1.0,1.0,1.0,1.0	-0.352	EXC
158	21717	ENSMUSG00000036333.12	Kidins220	chr12	+	25096201	25096234	25091244	25091301	25097892	25097925	21717	81,80,62,44,62,79	24,7,21,24,12,14	9.61171e+16	20,11,7,17,7,12	179	146	3.33e-05	0.00258092	0.734,0.903,0.707,0.599,0.808,0.822	0.797,0.897,0.937,0.883,0.932,0.877	-0.125	EXC
159	21788	ENSMUSG00000097055.4	Gm4419	chr12	+	21468999	21469097	21468630	21468835	21470866	21471065	21788	13,9,9,14,24,15	3,0,0,4,5,1	16,9,10,9,7,4	0,0,0,0,0,0	244	146	3.02e-06	0.000395162	0.722,1.0,1.0,0.677,0.742,0.9	1.0,1.0,1.0,1.0,1.0,1.0	-0.16	EXC
160	22190	ENSMUSG00000079177.5	Fam228a	chr12	-	4768576	4768718	4763669	4765707	4781139	4781305	22190	5,8,18,12,14,19	1,0,0,0,2,2	15,8,9,12,9,10	2,5,4,5,1,6	288	146	3.29e-07	6.38e-05	0.717,1.0,1.0,1.0,0.78,0.828	0.792,0.448,0.533,0.549,0.82,0.458	0.288	INC
161	22290	ENSMUSG00000071454.14	Dtnb	chr12	+	3823550	3823640	3822586	3822746	3824569	3824610	22290	51,55,54,90,107,49	79,49,53,51,64,75	27,39,27,23,16,34	61,75,44,63,47,39	236	146	3.97e-05	0.002968	0.285,0.41,0.387,0.522,0.508,0.288	0.215,0.243,0.275,0.184,0.174,0.35	0.16	INC
162	22292	ENSMUSG00000071454.14	Dtnb	chr12	+	3823550	3823640	3822586	3822746	3829618	3829654	22292	37,49,34,68,92,49	1.20138e+17	16,29,18,11,20,30	1.32164e+17	236	146	0	0	0.16,0.18,0.159,0.224,0.238,0.188	0.07,0.099,0.061,0.031,0.082,0.101	0.117	INC
163	22576	ENSMUSG00000142138.1	ENSMUSG00000142138	chr11	-	117386723	117386981	117382671	117382824	117388696	117388860	22576	6,4,11,5,5,4	0,0,0,0,0,0	5,4,6,0,15,7	0,0,6,2,1,1	404	146	0.000792669	0.0302021	1.0,1.0,1.0,1.0,1.0,1.0	1.0,1.0,0.265,0.0,0.844,0.717	0.362	INC
164	22582	ENSMUSG00000050545.11	Fam228b	chr12	-	4791061	4791207	4789891	4790043	4794469	4794557	22582	50,44,44,39,28,62	9,5,22,10,7,4	7.81521e+16	7,15,10,7,8,12	292	146	0.000690649	0.0270741	0.735,0.815,0.5,0.661,0.667,0.886	0.848,0.835,0.873,0.899,0.866,0.829	-0.148	EXC
165	22583	ENSMUSG00000050545.11	Fam228b	chr12	-	4791061	4791207	4789891	4790043	4795651	4795730	22583	30,34,31,18,18,19	3,13,12,14,3,22	50,56,75,74,60,65	3,8,5,2,3,4	292	146	4.98e-08	1.34e-05	0.833,0.567,0.564,0.391,0.75,0.302	0.893,0.778,0.882,0.949,0.909,0.89	-0.316	EXC
166	23054	ENSMUSG00000040481.18	Bptf	chr11	-	106935317	106935491	106934458	106934651	106937825	106938169	23054	3.86442e+17	106,112,142,95,95,83	3.89471e+17	54,69,58,57,39,56	320	146	1.09e-11	9.46e-09	0.624,0.643,0.612,0.706,0.654,0.704	0.767,0.757,0.742,0.822,0.827,0.787	-0.127	EXC
167	23189	ENSMUSG00000053580.17	Tanc2	chr11	+	105649747	105649858	105604207	105604279	105667631	105667723	23189	18,19,14,4,4,15	1,0,0,0,0,1	13,9,12,56,14,3	0,2,1,3,4,3	257	146	2.29e-05	0.00192719	0.911,1.0,1.0,1.0,1.0,0.895	1.0,0.719,0.872,0.914,0.665,0.362	0.212	INC
168	23267	ENSMUSG00000018412.17	Kansl1	chr11	-	104317249	104317294	104315762	104316119	104358464	104358817	23267	7,18,19,5,5,16	45,27,44,45,14,36	9,3,4,7,3,8	47,35,34,70,40,42	191	146	9.46e-05	0.0058553	0.106,0.338,0.248,0.078,0.214,0.254	0.128,0.061,0.083,0.071,0.054,0.127	0.119	INC
169	23309	ENSMUSG00000055805.16	Fmnl1	chr11	+	103088960	103089059	103088483	103088604	103089308	103089721	23309	65,77,57,56,74,56	20,21,16,10,36,16	51,100,86,62,53,65	6,16,4,13,10,5	245	146	2.73e-05	0.00220451	0.659,0.686,0.68,0.769,0.551,0.676	0.835,0.788,0.928,0.74,0.76,0.886	-0.153	EXC
170	23566	ENSMUSG00000034574.11	Daam1	chr12	+	72005520	72005547	71999225	71999333	72006579	72006686	23566	151,151,164,160,69,138	42,58,43,60,50,44	1.34153e+17	16,28,37,55,22,22	173	146	1.59e-08	5.12e-06	0.752,0.687,0.763,0.692,0.538,0.726	0.876,0.822,0.808,0.789,0.888,0.895	-0.153	EXC
171	23612	ENSMUSG00000022533.15	Atp13a3	chr16	-	30140623	30140713	30131240	30134719	30141689	30141770	23612	2.3222e+17	64,50,29,39,23,36	1.48243e+17	13,13,4,27,19,14	236	146	2.63e-14	3.84e-11	0.692,0.731,0.834,0.783,0.783,0.788	0.876,0.92,0.972,0.862,0.899,0.915	-0.139	EXC
172	23739	ENSMUSG00000057058.17	Skap1	chr11	+	96594888	96594972	96432210	96432312	96599391	96599516	23739	5,12,11,9,17,5	1,1,4,1,3,5	10,14,10,15,7,8	3,0,0,0,0,3	230	146	0.000802067	0.0305152	0.76,0.884,0.636,0.851,0.782,0.388	0.679,1.0,1.0,1.0,1.0,0.629	-0.168	EXC
173	23771	ENSMUSG00000084844.6	Hoxb3os	chr11	-	96237219	96237238	96236483	96236633	96237652	96237715	23771	2,7,3,6,9,4	0,1,3,0,0,0	1,2,4,0,3,10	0,5,2,2,4,4	165	146	1.23e-06	0.000191046	1.0,0.861,0.469,1.0,1.0,1.0	1.0,0.261,0.639,0.0,0.399,0.689	0.39	INC
174	23776	ENSMUSG00000084844.6	Hoxb3os	chr11	-	96239114	96239214	96237652	96237715	96243885	96245517	23776	20,10,9,16,4,7	2,0,0,0,1,2	7,20,9,11,13,15	0,0,1,9,5,3	246	146	0.000210721	0.0108954	0.856,1.0,1.0,1.0,0.704,0.675	1.0,1.0,0.842,0.42,0.607,0.748	0.103	INC
175	23782	ENSMUSG00000084844.6	Hoxb3os	chr11	-	96239126	96239214	96237652	96237715	96243885	96244046	23782	16,9,10,13,11,4	2,0,0,0,1,2	11,6,17,3,10,5	0,0,1,9,5,3	234	146	0.000256214	0.012631	0.833,1.0,1.0,1.0,0.873,0.555	1.0,1.0,0.914,0.172,0.555,0.51	0.185	INC
176	23784	ENSMUSG00000084844.6	Hoxb3os	chr11	-	96239143	96239214	96237652	96237715	96243885	96244044	23784	10,5,10,5,6,9	2,0,0,0,1,2	11,2,3,2,5,5	0,0,1,9,5,3	217	146	5.12e-05	0.00364698	0.771,1.0,1.0,1.0,0.801,0.752	1.0,1.0,0.669,0.13,0.402,0.529	0.266	INC
177	23893	ENSMUSG00000076435.4	Acsf2	chr11	-	94461128	94461286	94460766	94460858	94461439	94461535	23893	98,91,173,131,151,162	6,6,26,15,10,10	83,134,68,159,58,61	22,22,31,23,10,9	304	146	2.66e-05	0.00216046	0.887,0.879,0.762,0.807,0.879,0.886	0.644,0.745,0.513,0.769,0.736,0.765	0.155	INC
178	23941	ENSMUSG00000086003.10	B230206L02Rik	chr11	+	94042163	94042238	94029312	94030060	94046281	94046323	23941	0,11,0,0,1,1	2,8,5,3,0,8	1,11,3,14,1,1	2,5,0,4,3,0	221	146	5.94e-05	0.00408437	0.0,0.476,0.0,0.0,1.0,0.076	0.248,0.592,1.0,0.698,0.18,1.0	-0.361	EXC
179	24478	ENSMUSG00000020707.7	Rnf135	chr11	+	80084711	80084874	80080049	80080193	80087698	80087773	24478	61,42,41,69,90,50	18,21,9,31,24,26	39,88,67,45,50,76	3,11,11,10,3,7	309	146	6.92e-07	0.000115495	0.616,0.486,0.683,0.513,0.639,0.476	0.86,0.791,0.742,0.68,0.887,0.837	-0.231	EXC
180	25039	ENSMUSG00000025558.20	Dock9	chr14	-	121781987	121781995	121779457	121781037	121783377	121783516	25039	1.89272e+17	9.60107e+19	2.58302e+17	4.52683e+17	154	146	2.2e-13	2.69e-10	0.157,0.194,0.172,0.226,0.155,0.147	0.351,0.296,0.232,0.252,0.294,0.237	-0.102	EXC
181	25049	ENSMUSG00000025558.20	Dock9	chr14	-	121828722	121828766	121823638	121823754	121831747	121831795	25049	116,112,95,105,51,136	17,23,7,13,6,26	52,56,76,111,67,71	16,15,43,39,11,29	190	146	4.56e-06	0.000542326	0.84,0.789,0.913,0.861,0.867,0.801	0.714,0.742,0.576,0.686,0.824,0.653	0.146	INC
182	25124	ENSMUSG00000020884.16	Asgr1	chr11	+	69947683	69947770	69947239	69947311	69947857	69948009	25124	4,40,9,3,13,19	0,3,1,2,3,4	11,26,9,23,16,48	0,0,0,1,0,5	233	146	0.000210845	0.0108954	1.0,0.893,0.849,0.485,0.731,0.749	1.0,1.0,1.0,0.935,1.0,0.857	-0.181	EXC
183	25534	ENSMUSG00000010086.18	Rnf112	chr11	-	61343453	61343773	61342870	61342967	61344253	61344322	25534	14,23,34,16,66,40	0,0,0,0,0,0	25,40,25,56,10,11	3,2,0,2,2,1	466	146	0.00126296	0.0432494	1.0,1.0,1.0,1.0,1.0,1.0	0.723,0.862,1.0,0.898,0.61,0.775	0.189	INC
184	25577	ENSMUSG00000024299.18	Adamts10	chr17	+	33762609	33762755	33762171	33762279	33762845	33762909	25577	2,2,10,0,8,2	0,0,0,1,0,0	0,8,0,1,2,2	2,1,2,2,0,1	292	146	1.19e-06	0.000185801	1.0,1.0,1.0,0.0,1.0,1.0	0.0,0.8,0.0,0.2,1.0,0.5	0.417	INC
185	25662	ENSMUSG00000005417.18	Mprip	chr11	+	59632816	59632924	59631674	59632087	59634596	59634653	25662	91,76,161,56,160,120	16,16,19,12,30,21	67,70,44,84,44,62	17,28,26,35,21,21	254	146	4.04e-07	7.59e-05	0.766,0.732,0.83,0.728,0.754,0.767	0.694,0.59,0.493,0.58,0.546,0.629	0.174	INC
186	25792	ENSMUSG00000087165.10	2010001A14Rik	chr11	-	57686851	57686999	57686318	57686620	57687137	57687223	25792	2.96278e+17	72,72,56,81,90,70	1.48209e+17	72,104,81,92,109,81	294	146	5.44e-09	2.07e-06	0.671,0.657,0.679,0.619,0.699,0.649	0.505,0.499,0.542,0.593,0.446,0.534	0.142	INC
187	25859	ENSMUSG00000086020.3	Gm12239	chr11	+	55853226	55853723	55662913	55663037	55906742	55906879	25859	15,18,25,23,11,6	6,11,4,7,4,3	11,34,31,46,28,38	0,0,10,0,3,1	643	146	3.59e-06	0.000448488	0.362,0.271,0.587,0.427,0.384,0.312	1.0,1.0,0.413,1.0,0.679,0.896	-0.441	EXC
188	25973	ENSMUSG00000081769.11	Gm12216	chr11	-	53695807	53695934	53686579	53686735	53704401	53704442	25973	8,11,1,12,4,14	0,0,1,0,1,0	0,9,13,3,4,4	3,0,0,6,3,3	273	146	3.26e-07	6.34e-05	1.0,1.0,0.348,1.0,0.681,1.0	0.0,1.0,1.0,0.211,0.416,0.416	0.331	INC
189	26400	ENSMUSG00000049336.17	Tenm2	chr11	-	36112234	36112357	36097731	36097937	36164057	36164296	26400	30,34,18,13,17,14	0,1,2,2,9,4	20,12,16,29,12,11	0,1,0,2,0,1	269	146	6.69e-06	0.000738209	1.0,0.949,0.83,0.779,0.506,0.655	1.0,0.867,1.0,0.887,1.0,0.857	-0.149	EXC
190	26401	ENSMUSG00000049336.17	Tenm2	chr11	-	36275945	36276155	36191022	36191257	36568295	36568572	26401	35,42,48,59,20,44	3,4,5,7,7,11	29,52,35,33,25,24	2,3,0,0,3,0	356	146	1.24e-05	0.00120693	0.827,0.812,0.797,0.776,0.54,0.621	0.856,0.877,1.0,1.0,0.774,1.0	-0.189	EXC
191	26512	ENSMUSG00000120285.2	Gm30439	chr14	-	111678652	111678872	111677694	111678180	111684726	111684793	26512	29,14,5,17,10,10	0,0,0,2,0,0	7,18,18,23,21,17	6,0,2,6,1,0	366	146	9.56e-07	0.000154026	1.0,1.0,1.0,0.772,1.0,1.0	0.318,1.0,0.782,0.605,0.893,1.0	0.196	INC
192	26537	ENSMUSG00000120285.2	Gm30439	chr14	-	111825621	111825749	111751268	111751375	111833242	111833381	26537	5,1,2,0,1,3	3,1,0,2,0,0	0,1,0,2,2,1	1,3,1,1,2,0	274	146	0.000969289	0.0352333	0.47,0.348,1.0,0.0,1.0,1.0	0.0,0.151,0.0,0.516,0.348,1.0	0.3	INC
193	26704	ENSMUSG00000032878.18	Ccdc85a	chr11	-	28342853	28342952	28338843	28338948	28384080	28384157	26704	48,51,60,58,52,49	62,96,69,77,50,70	58,65,81,114,67,66	33,64,49,92,55,53	245	146	2.34e-05	0.00195473	0.316,0.24,0.341,0.31,0.383,0.294	0.512,0.377,0.496,0.425,0.421,0.426	-0.129	EXC
194	26709	ENSMUSG00000032878.18	Ccdc85a	chr11	-	28349375	28349510	28337151	28338948	28384080	28384157	26709	28,36,41,24,36,22	62,96,69,77,50,70	41,32,44,107,37,33	33,64,49,92,55,53	281	146	0.00011805	0.0070272	0.19,0.163,0.236,0.139,0.272,0.14	0.392,0.206,0.318,0.377,0.259,0.244	-0.109	EXC
195	27034	ENSMUSG00000063652.11	Slc22a21	chr11	-	53850029	53850201	53848799	53848926	53851108	53851263	27034	13,6,17,28,24,20	4,8,0,1,0,0	26,10,10,17,30,15	0,1,0,1,1,0	318	146	0.00110112	0.0390105	0.599,0.256,1.0,0.928,1.0,1.0	1.0,0.821,1.0,0.886,0.932,1.0	-0.143	EXC
196	27355	ENSMUSG00000034175.14	Rhbdd3	chr11	+	5053160	5053349	5051868	5051905	5055432	5055717	27355	15,1,24,0,25,6	0,0,0,1,4,0	16,15,7,7,5,2	0,2,11,0,4,7	335	146	3.83e-05	0.0028796	1.0,1.0,1.0,0.0,0.731,1.0	1.0,0.766,0.217,1.0,0.353,0.111	0.214	INC
197	27627	ENSMUSG00000040033.18	Stat2	chr10	+	128113512	128113602	128112991	128113087	128113690	128113766	27627	71,71,77,66,53,96	1,7,5,1,0,1	39,65,50,87,70,48	7,9,5,11,13,1	236	146	1.75e-06	0.00025108	0.978,0.863,0.905,0.976,1.0,0.983	0.775,0.817,0.861,0.83,0.769,0.967	0.114	INC
198	27790	ENSMUSG00000020102.16	Slc16a7	chr10	-	125175007	125175102	125137825	125137950	125177649	125177719	27790	29,44,45,56,16,55	12,6,5,1,9,15	28,46,39,56,62,47	8,2,0,2,4,2	241	146	0.000781824	0.029951	0.594,0.816,0.845,0.971,0.519,0.69	0.68,0.933,1.0,0.944,0.904,0.934	-0.16	EXC
199	28143	ENSMUSG00000021919.9	Chat	chr14	-	32182681	32182870	32180564	32180668	32187763	32187914	28143	75,28,33,82,66,75	1,6,4,7,0,8	45,67,95,102,105,59	0,2,0,0,1,1	335	146	9.73e-09	3.4e-06	0.97,0.67,0.782,0.836,1.0,0.803	1.0,0.936,1.0,1.0,0.979,0.963	-0.136	EXC
200	28227	ENSMUSG00000092210.2	A930009A15Rik	chr10	+	115414179	115414266	115405890	115406186	115417894	115418353	28227	8,1,3,2,4,3	4,9,0,0,0,8	10,6,10,1,7,1	0,0,0,0,0,3	233	146	0.00017642	0.00947689	0.556,0.065,1.0,1.0,1.0,0.19	1.0,1.0,1.0,1.0,1.0,0.173	-0.227	EXC
201	28343	ENSMUSG00000058799.17	Nap1l1	chr10	+	111321359	111321445	111316477	111317177	111325888	111326030	28343	5.07444e+17	2.34248e+17	3.04371e+17	2.06278e+17	232	146	1.31e-10	8.75e-08	0.577,0.53,0.523,0.59,0.549,0.566	0.482,0.456,0.437,0.428,0.401,0.431	0.117	INC
202	28463	ENSMUSG00000053825.16	Ppfia2	chr10	+	106740681	106740707	106739503	106739566	106742226	106742420	28463	36,30,26,24,30,17	5,6,10,5,11,9	24,49,45,48,39,24	1,1,1,6,2,1	172	146	9.43e-09	3.35e-06	0.859,0.809,0.688,0.803,0.698,0.616	0.953,0.977,0.974,0.872,0.943,0.953	-0.2	EXC
203	28738	ENSMUSG00000112117.4	Rmst	chr10	-	91918613	91918837	91911374	91911535	91919735	91919835	28738	1.61169e+17	22,46,15,28,49,23	1.8416e+17	19,20,14,9,18,16	370	146	0.000661757	0.0261789	0.743,0.592,0.827,0.722,0.603,0.74	0.793,0.759,0.843,0.901,0.771,0.789	-0.105	EXC
204	28744	ENSMUSG00000112117.4	Rmst	chr10	-	91919735	91919835	91911374	91911535	91939567	91939774	28744	39,51,50,37,59,35	5,4,2,6,4,1	27,28,18,35,27,23	5,16,1,8,7,6	246	146	0.000161882	0.0088807	0.822,0.883,0.937,0.785,0.897,0.954	0.762,0.509,0.914,0.722,0.696,0.695	0.163	INC
205	28771	ENSMUSG00000112117.4	Rmst	chr10	-	91997966	91998026	91972418	91972552	92000488	92000528	28771	76,79,103,87,74,95	12,21,14,13,27,32	59,86,109,108,75,91	4,0,13,9,4,12	206	146	2.1e-07	4.45e-05	0.818,0.727,0.839,0.826,0.66,0.678	0.913,1.0,0.856,0.895,0.93,0.843	-0.148	EXC
206	28780	ENSMUSG00000019961.18	Tmpo	chr10	-	90989139	90989259	90988946	90989042	90994609	90994707	28780	29,63,69,27,41,75	44,58,78,63,55,59	30,27,20,27,20,31	47,103,46,58,63,49	266	146	8.07e-05	0.00520781	0.266,0.374,0.327,0.19,0.29,0.411	0.259,0.126,0.193,0.204,0.148,0.258	0.112	INC
207	28860	ENSMUSG00000020053.19	Igf1	chr10	+	87697157	87697247	87695351	87695501	87700592	87700749	28860	9,8,4,6,17,8	3,1,8,0,12,0	6,6,1,6,6,2	0,0,0,0,1,2	236	146	1.16e-05	0.0011386	0.65,0.832,0.236,1.0,0.467,1.0	1.0,1.0,1.0,1.0,0.788,0.382	-0.164	EXC
208	29131	ENSMUSG00000141108.1	ENSMUSG00000141108	chr10	-	82452292	82452626	82451226	82451464	82453306	82454362	29131	31,29,8,43,17,30	12,4,0,1,1,6	38,43,19,75,19,40	2,2,0,1,1,2	480	146	0.00051988	0.0219019	0.44,0.688,1.0,0.929,0.838,0.603	0.852,0.867,1.0,0.958,0.852,0.859	-0.148	EXC
209	29141	ENSMUSG00000073427.5	Gm4924	chr10	+	82219596	82219678	82204731	82204792	82236587	82236680	29141	37,14,11,20,13,29	5,4,5,2,13,1	43,42,30,71,47,40	1,3,2,0,3,1	228	146	1.64e-06	0.00023657	0.826,0.691,0.585,0.865,0.39,0.949	0.965,0.9,0.906,1.0,0.909,0.962	-0.223	EXC
210	29195	ENSMUSG00000025189.10	Cnnm1	chr19	+	43464618	43464681	43460815	43460863	43465655	43466015	29195	25,15,17,43,17,15	0,1,0,4,3,7	19,29,23,15,41,39	0,0,0,0,0,0	209	146	3.64e-06	0.000452901	1.0,0.913,1.0,0.882,0.798,0.6	1.0,1.0,1.0,1.0,1.0,1.0	-0.135	EXC
211	29276	ENSMUSG00000035504.17	Reep6	chr10	+	80170546	80170627	80169799	80169968	80170943	80172274	29276	2,4,5,2,1,6	1,3,9,2,2,0	8,11,2,8,18,15	4,2,1,0,0,0	227	146	9.82e-05	0.00604293	0.563,0.462,0.263,0.391,0.243,1.0	0.563,0.78,0.563,1.0,1.0,1.0	-0.331	EXC
212	29549	ENSMUSG00000020231.16	Dip2a	chr10	-	76107209	76107239	76106229	76106291	76108366	76108537	29549	50,29,33,36,45,26	43,47,79,35,70,59	43,35,55,60,42,46	32,55,28,32,10,36	176	146	0.000382519	0.0172671	0.491,0.339,0.257,0.46,0.348,0.268	0.527,0.346,0.62,0.609,0.777,0.515	-0.205	EXC
213	29553	ENSMUSG00000020231.16	Dip2a	chr10	-	76157323	76157440	76155300	76155420	76163535	76163607	29553	0,0,9,2,17,1	1,2,1,3,2,2	8,1,13,8,2,7	0,1,0,0,0,0	263	146	2.03e-08	6.28e-06	0.0,0.0,0.833,0.27,0.825,0.217	1.0,0.357,1.0,1.0,1.0,1.0	-0.535	EXC
214	29585	ENSMUSG00000001665.12	Gstt3	chr10	-	75611323	75611331	75610753	75610844	75611704	75611881	29585	8,16,13,22,13,24	104,81,58,106,118,69	2,4,8,14,4,10	98,99,122,151,97,128	154	146	2.9e-08	8.45e-06	0.068,0.158,0.175,0.164,0.095,0.248	0.019,0.037,0.059,0.081,0.038,0.069	0.101	INC
215	29605	ENSMUSG00000006344.18	Ggt5	chr10	+	75440476	75440634	75425173	75425716	75441089	75441236	29605	25,22,31,11,58,35	1,3,5,0,19,11	10,16,13,7,8,14	0,0,0,2,0,0	304	146	1.63e-08	5.21e-06	0.923,0.779,0.749,1.0,0.594,0.604	1.0,1.0,1.0,0.627,1.0,1.0	-0.163	EXC
216	29636	ENSMUSG00000111994.4	A330049N07Rik	chr10	-	72813471	72813707	72809134	72810527	72817823	72817939	29636	50,135,55,60,39,60	71,80,46,59,67,59	73,114,112,144,113,77	46,38,65,85,44,37	382	146	2.67e-06	0.000353004	0.212,0.392,0.314,0.28,0.182,0.28	0.378,0.534,0.397,0.393,0.495,0.443	-0.163	EXC
217	30048	ENSMUSG00000020063.17	Sirt1	chr10	-	63172758	63172875	63171414	63171656	63174343	63174811	30048	67,52,43,40,52,14	6,13,2,0,9,7	38,27,27,43,33,33	0,2,0,1,2,1	263	146	1.1e-06	0.000173037	0.861,0.689,0.923,1.0,0.762,0.526	1.0,0.882,1.0,0.96,0.902,0.948	-0.155	EXC
218	30057	ENSMUSG00000020072.16	Pbld2	chr10	+	62889642	62889731	62888207	62888237	62890105	62890284	30057	2,10,12,10,5,16	0,0,0,2,2,0	4,15,16,13,16,6	2,0,6,2,4,0	235	146	3.49e-05	0.00268242	1.0,1.0,1.0,0.756,0.608,1.0	0.554,1.0,0.624,0.802,0.713,1.0	0.112	INC
219	30414	ENSMUSG00000112023.2	Lilrb4b	chr10	+	51357235	51357520	51357001	51357037	51357762	51357965	30414	13,22,25,16,25,37	1,12,3,1,9,5	6,3,5,5,6,5	0,2,0,0,0,0	431	146	1.96e-07	4.21e-05	0.815,0.383,0.738,0.844,0.485,0.715	1.0,0.337,1.0,1.0,1.0,1.0	-0.226	EXC
220	30654	ENSMUSG00000075225.17	Ccdc162	chr10	-	41503141	41503297	41500577	41500671	41505945	41506148	30654	8,13,11,8,20,18	1,8,4,4,0,4	11,17,14,28,14,6	1,3,0,0,0,1	302	146	4.01e-06	0.00048653	0.795,0.44,0.571,0.492,1.0,0.685	0.842,0.733,1.0,1.0,1.0,0.744	-0.223	EXC
221	30671	ENSMUSG00000019826.12	Zbtb24	chr10	+	41331668	41331768	41327084	41328064	41338274	41338356	30671	1,0,0,0,0,1	1,2,1,2,5,1	1,1,7,2,2,2	3,2,0,3,2,3	246	146	1.88e-06	0.000263153	0.372,0.0,0.0,0.0,0.0,0.372	0.165,0.229,1.0,0.283,0.372,0.283	-0.265	EXC
222	30956	ENSMUSG00000000296.9	Tpd52l1	chr10	-	31214180	31214241	31208371	31208965	31222606	31222708	30956	142,105,73,76,127,103	93,67,76,73,106,64	83,93,92,124,80,83	8.61201e+16	207	146	2.22e-05	0.00188626	0.519,0.525,0.404,0.423,0.458,0.532	0.405,0.353,0.344,0.379,0.361,0.33	0.115	INC
223	31082	ENSMUSG00000019978.17	Epb41l2	chr10	+	25377721	25378036	25364848	25364991	25382072	25382171	31082	6.43916e+17	129,104,104,102,84,119	4.38667e+17	1.31187e+17	461	146	3.96e-06	0.000481032	0.612,0.736,0.685,0.631,0.753,0.69	0.514,0.53,0.492,0.583,0.599,0.665	0.121	INC
224	31088	ENSMUSG00000019978.17	Epb41l2	chr10	+	25380034	25380157	25364848	25364991	25382072	25382171	31088	3.05337e+17	129,104,104,102,84,119	1.55228e+17	1.31187e+17	269	146	2.26e-08	6.95e-06	0.562,0.638,0.619,0.508,0.675,0.616	0.391,0.398,0.314,0.451,0.457,0.545	0.177	INC
225	31203	ENSMUSG00000070733.14	Fryl	chr5	-	73182113	73182131	73181230	73181341	73184658	73184727	31203	2.33185e+17	123,167,171,142,68,143	2.0523e+17	49,74,81,119,58,59	164	146	5.77e-15	9.72e-12	0.628,0.497,0.493,0.538,0.583,0.546	0.788,0.735,0.718,0.681,0.762,0.711	-0.185	EXC
226	31293	ENSMUSG00000029221.16	Slc30a9	chr5	+	67482019	67482076	67473068	67473188	67484195	67484295	31293	4.98389e+17	121,134,97,113,120,108	4.35527e+17	67,72,80,68,46,59	203	146	0	0	0.747,0.676,0.731,0.741,0.7,0.736	0.824,0.84,0.831,0.888,0.896,0.859	-0.135	EXC
227	31302	ENSMUSG00000029221.16	Slc30a9	chr5	+	67491848	67492011	67487235	67487294	67501872	67501912	31302	3,4,5,7,7,9	1,4,2,1,0,2	8,4,8,5,3,1	2,0,0,0,0,1	309	146	8.64e-05	0.00546122	0.586,0.321,0.542,0.768,1.0,0.68	0.654,1.0,1.0,1.0,1.0,0.321	-0.18	EXC
228	31304	ENSMUSG00000029221.16	Slc30a9	chr5	+	67491908	67492011	67487235	67487294	67501872	67501912	31304	3,4,4,7,8,9	1,4,2,1,0,2	8,5,7,2,3,3	2,0,0,0,0,1	249	146	0.000105237	0.00642884	0.638,0.37,0.54,0.804,1.0,0.725	0.701,1.0,1.0,1.0,1.0,0.638	-0.21	EXC
229	31513	ENSMUSG00000055116.9	Bmal1	chr7	+	112880608	112880629	112879856	112880009	112882463	112882502	31513	14,25,38,12,4,44	81,86,51,88,60,71	10,13,6,11,4,8	83,93,88,138,89,57	167	146	3.93e-06	0.00047734	0.131,0.203,0.394,0.107,0.055,0.351	0.095,0.109,0.056,0.065,0.038,0.109	0.128	INC
230	31542	ENSMUSG00000029478.17	Ncor2	chr5	-	125096882	125097110	125095874	125096054	125099934	125099988	31542	6,8,19,13,21,4	0,1,0,2,7,2	1,17,10,20,11,14	0,3,0,0,1,0	374	146	4.07e-05	0.00303355	1.0,0.757,1.0,0.717,0.539,0.438	1.0,0.689,1.0,1.0,0.811,1.0	-0.175	EXC
231	31543	ENSMUSG00000029478.17	Ncor2	chr5	-	125097023	125097110	125095874	125096054	125099934	125099988	31543	6,4,17,7,14,2	0,1,0,2,7,2	2,13,2,7,6,4	0,3,0,0,1,0	233	146	0.000122631	0.00721818	1.0,0.715,1.0,0.687,0.556,0.385	1.0,0.731,1.0,1.0,0.79,1.0	-0.196	EXC
232	31612	ENSMUSG00000047045.18	Tmem164	chrX	+	141465286	141465945	141464413	141464552	141553962	141554029	31612	21,17,37,33,33,28	2,1,2,4,1,2	37,32,32,53,21,23	0,2,0,0,0,2	805	146	4.55e-05	0.00331094	0.656,0.755,0.77,0.599,0.857,0.717	1.0,0.744,1.0,1.0,1.0,0.676	-0.178	EXC
233	31614	ENSMUSG00000047045.18	Tmem164	chrX	+	141535035	141535085	141464401	141464552	141553962	141554029	31614	7,24,36,24,5,14	2,1,2,4,1,2	15,10,13,21,15,21	0,2,0,0,0,2	196	146	0.00125405	0.0430555	0.723,0.947,0.931,0.817,0.788,0.839	1.0,0.788,1.0,1.0,1.0,0.887	-0.105	EXC
234	31747	ENSMUSG00000032114.10	Slc37a4	chr9	+	44313003	44313066	44312717	44312831	44313369	44313508	31747	1.30129e+17	47,30,29,72,43,41	1.28207e+17	11,24,27,30,30,25	209	146	6.01e-09	2.26e-06	0.659,0.75,0.791,0.558,0.67,0.7	0.89,0.858,0.846,0.844,0.793,0.824	-0.154	EXC
235	32169	ENSMUSG00000106918.4	Mrpl33	chr5	+	31786959	31787064	31773724	31773831	31811811	31812205	32169	14,6,6,13,14,6	2,4,0,1,7,1	9,7,8,12,2,12	2,0,1,0,0,0	251	146	4.6e-07	8.39e-05	0.803,0.466,1.0,0.883,0.538,0.777	0.724,1.0,0.823,1.0,1.0,1.0	-0.18	EXC
236	32171	ENSMUSG00000106918.4	Mrpl33	chr5	+	31798948	31800384	31773724	31773831	31811811	31812205	32171	59,36,33,34,46,17	2,4,0,1,7,1	54,41,84,41,33,66	2,0,1,0,0,0	1582	146	3.48e-08	9.78e-06	0.731,0.454,1.0,0.758,0.378,0.611	0.714,1.0,0.886,1.0,1.0,1.0	-0.278	EXC
237	32172	ENSMUSG00000106918.4	Mrpl33	chr5	+	31807646	31807828	31773724	31773831	31811811	31811995	32172	19,46,23,15,16,15	2,4,0,1,7,1	16,11,18,46,18,12	2,0,1,0,0,0	328	146	5.71e-07	9.89e-05	0.809,0.837,1.0,0.87,0.504,0.87	0.781,1.0,0.889,1.0,1.0,1.0	-0.13	EXC
238	32297	ENSMUSG00000029130.13	Rnf32	chr5	+	29401620	29401643	29401055	29401110	29402923	29402989	32297	5,4,4,10,10,2	0,2,0,1,0,0	3,6,10,8,2,7	2,2,5,8,2,1	169	146	3.04e-08	8.77e-06	1.0,0.633,1.0,0.896,1.0,1.0	0.564,0.722,0.633,0.463,0.463,0.858	0.304	INC
239	33195	ENSMUSG00000020859.18	Spag9	chr11	+	93970024	93970036	93962390	93962512	93972165	93972223	33195	4.82517e+17	6.43717e+17	3.92508e+17	3.40431e+17	158	146	1.86e-11	1.55e-08	0.409,0.4,0.415,0.425,0.397,0.423	0.516,0.521,0.518,0.545,0.528,0.523	-0.114	EXC
240	33413	ENSMUSG00000029053.17	Prkcz	chr4	-	155378723	155378892	155374961	155375012	155385386	155385472	33413	7,5,5,3,2,1	2,1,2,9,0,3	2,1,5,3,1,1	0,0,0,2,0,1	315	146	3.07e-06	0.000399368	0.619,0.699,0.537,0.134,1.0,0.134	1.0,1.0,1.0,0.41,1.0,0.317	-0.267	EXC
241	33506	ENSMUSG00000079179.12	Rab10os	chr12	+	3288833	3289004	3288028	3288112	3291521	3291578	33506	1.80123e+17	20,31,11,30,22,21	9.41732e+16	5,4,12,11,11,4	317	146	4.95e-11	3.61e-08	0.806,0.646,0.819,0.73,0.695,0.753	0.896,0.952,0.854,0.887,0.889,0.951	-0.163	EXC
242	33508	ENSMUSG00000079179.12	Rab10os	chr12	+	3288833	3289009	3287921	3288112	3291521	3291578	33508	2.72162e+17	20,31,11,30,22,21	1.39244e+17	5,4,12,11,11,4	322	146	1.35e-10	8.89e-08	0.86,0.703,0.869,0.793,0.795,0.814	0.926,0.965,0.882,0.916,0.918,0.962	-0.122	EXC
243	33510	ENSMUSG00000079179.12	Rab10os	chr12	+	3288938	3289009	3288028	3288112	3291521	3291578	33510	35,18,20,28,53,32	20,31,11,30,22,21	19,33,24,34,37,28	5,4,12,11,11,4	217	146	8.12e-05	0.00523721	0.541,0.281,0.55,0.386,0.618,0.506	0.719,0.847,0.574,0.675,0.694,0.825	-0.242	EXC
244	33867	ENSMUSG00000022311.16	Csmd3	chr15	-	48156173	48156251	48149006	48150968	48222693	48222806	33867	32,26,41,42,14,35	2,0,4,0,0,0	15,13,38,50,52,35	2,5,2,0,3,4	224	146	0.000403174	0.0179794	0.912,1.0,0.87,1.0,1.0,1.0	0.83,0.629,0.925,1.0,0.919,0.851	0.105	INC
245	33868	ENSMUSG00000022311.16	Csmd3	chr15	-	48177194	48177506	48150880	48150968	48222693	48222806	33868	24,43,42,16,16,26	2,0,4,0,0,0	19,15,17,35,9,27	2,5,2,0,3,4	458	146	5.86e-05	0.00404681	0.793,1.0,0.77,1.0,1.0,1.0	0.752,0.489,0.73,1.0,0.489,0.683	0.237	INC
246	33970	ENSMUSG00000046862.15	Pramel12	chr4	+	143141918	143141983	143138995	143139661	143143189	143143522	33970	16,13,11,8,6,10	5,0,0,0,0,0	10,17,14,14,18,18	1,5,2,3,8,7	211	146	2.11e-06	0.000291137	0.689,1.0,1.0,1.0,1.0,1.0	0.874,0.702,0.829,0.764,0.609,0.64	0.212	INC
247	34203	ENSMUSG00000026767.13	Mindy3	chr2	-	12408808	12408977	12391419	12391490	12410670	12410731	34203	24,22,14,21,23,16	22,8,11,6,26,20	50,22,23,44,34,31	8,6,7,19,2,6	315	146	8.3e-05	0.00531977	0.336,0.56,0.371,0.619,0.291,0.27	0.743,0.63,0.604,0.518,0.887,0.705	-0.273	EXC
248	34230	ENSMUSG00000041161.9	Otud3	chr4	-	138632467	138632580	138629162	138629285	138636792	138636941	34230	8,7,21,25,32,13	0,0,0,1,1,0	16,22,16,24,10,18	2,0,1,2,0,6	259	146	0.000587783	0.0240138	1.0,1.0,1.0,0.934,0.947,1.0	0.819,1.0,0.9,0.871,1.0,0.628	0.111	INC
249	34306	ENSMUSG00000043411.16	Usp48	chr4	+	137365466	137365573	137362208	137362319	137371653	137371809	34306	0,13,4,6,11,7	12,21,17,8,14,11	0,0,0,6,3,2	5,9,9,21,12,13	253	146	0.000269741	0.0131411	0.0,0.263,0.12,0.302,0.312,0.269	0.0,0.0,0.0,0.142,0.126,0.082	0.153	INC
250	34454	ENSMUSG00000028809.17	Srrm1	chr4	-	135072506	135072788	135071838	135071980	135074045	135074168	34454	196,315,222,183,75,150	1.9815e+17	1.88214e+17	113,126,136,217,104,48	428	146	6.86e-05	0.00457953	0.252,0.417,0.268,0.31,0.193,0.219	0.362,0.367,0.433,0.373,0.396,0.631	-0.151	EXC
251	34458	ENSMUSG00000037266.19	Rsrp1	chr4	+	134653087	134653132	134652603	134652743	134653336	134654129	34458	50,31,66,50,24,72	54,41,43,26,60,48	23,21,22,7,17,17	38,59,34,58,40,46	191	146	1.75e-05	0.00157057	0.414,0.366,0.54,0.595,0.234,0.534	0.316,0.214,0.331,0.084,0.245,0.22	0.212	INC
252	34594	ENSMUSG00000015968.19	Cacna1d	chr14	-	29804908	29804953	29804367	29804496	29811778	29811862	34594	15,12,4,4,1,12	9,1,3,1,1,3	3,7,3,10,8,8	0,1,0,0,1,0	191	146	1.02e-08	3.48e-06	0.56,0.902,0.505,0.754,0.433,0.754	1.0,0.843,1.0,1.0,0.859,1.0	-0.299	EXC
253	34596	ENSMUSG00000015968.19	Cacna1d	chr14	-	29811252	29811336	29804367	29804496	29811778	29811862	34596	5,2,9,2,4,4	9,1,3,1,1,3	2,0,9,4,6,6	0,1,0,0,1,0	230	146	6.06e-08	1.58e-05	0.261,0.559,0.656,0.559,0.717,0.458	1.0,0.0,1.0,1.0,0.792,1.0	-0.264	EXC
254	34598	ENSMUSG00000015968.19	Cacna1d	chr14	-	29811252	29811336	29804908	29804953	29811778	29811862	34598	10,10,7,6,8,5	9,10,2,1,1,2	13,10,13,24,13,6	2,2,0,3,1,0	230	146	7.57e-05	0.00496448	0.414,0.388,0.69,0.792,0.835,0.613	0.805,0.76,1.0,0.835,0.892,1.0	-0.26	EXC
255	34600	ENSMUSG00000015968.19	Cacna1d	chr14	-	29811778	29811862	29804367	29804496	29817274	29817385	34600	24,7,8,8,2,10	0,2,0,1,0,0	5,2,1,10,4,1	3,0,4,2,1,0	230	146	0.000148661	0.00832042	1.0,0.69,1.0,0.835,1.0,1.0	0.514,1.0,0.137,0.76,0.717,1.0	0.233	INC
256	34602	ENSMUSG00000015968.19	Cacna1d	chr14	-	29811778	29811862	29811252	29811336	29817274	29817385	34602	17,7,6,8,1,7	9,33,25,27,10,6	5,1,1,10,3,1	25,38,35,37,37,57	230	146	1.95e-05	0.00171042	0.545,0.119,0.132,0.158,0.06,0.425	0.113,0.016,0.018,0.146,0.049,0.011	0.181	INC
257	34746	ENSMUSG00000059857.17	Ntng1	chr3	-	109739783	109739951	109688430	109690227	109759080	109759107	34746	13,16,14,19,12,14	37,47,29,34,8,37	22,35,23,41,44,43	17,34,29,35,31,39	314	146	2.82e-05	0.00225405	0.14,0.137,0.183,0.206,0.411,0.15	0.376,0.324,0.269,0.353,0.398,0.339	-0.139	EXC
258	34749	ENSMUSG00000059857.17	Ntng1	chr3	-	109739783	109739951	109734942	109735077	109759080	109759107	34749	21,22,34,39,25,34	26,17,16,15,15,12	45,53,34,71,85,70	8,9,16,18,26,14	314	146	0.000404383	0.018023	0.273,0.376,0.497,0.547,0.437,0.568	0.723,0.732,0.497,0.647,0.603,0.699	-0.201	EXC
259	34774	ENSMUSG00000028898.16	Trnau1ap	chr4	-	132052662	132052800	132052518	132052571	132056663	132056700	34774	36,25,27,22,20,22	6,4,0,4,1,6	23,17,21,25,21,28	3,2,0,1,0,1	284	146	0.000712153	0.0277765	0.755,0.763,1.0,0.739,0.911,0.653	0.798,0.814,1.0,0.928,1.0,0.935	-0.109	EXC
260	35074	ENSMUSG00000028785.14	Hpca	chr4	-	129015362	129015460	129015014	129015100	129015627	129015829	35074	34,18,37,22,65,13	2,0,1,4,5,4	23,50,43,39,13,25	0,0,0,2,0,1	244	146	1.52e-05	0.00140716	0.91,1.0,0.957,0.767,0.886,0.66	1.0,1.0,1.0,0.921,1.0,0.937	-0.113	EXC
261	35393	ENSMUSG00000032298.14	Neil1	chr9	-	57052381	57052501	57052228	57052292	57053884	57054318	35393	71,59,57,38,83,89	1,2,1,4,0,4	56,102,69,67,44,51	11,2,9,9,9,5	266	146	1.25e-06	0.000192019	0.975,0.942,0.969,0.839,1.0,0.924	0.736,0.966,0.808,0.803,0.729,0.848	0.127	INC
262	35566	ENSMUSG00000033149.18	Phldb2	chr16	-	45609351	45609480	45601664	45601820	45621854	45621934	35566	57,73,40,48,20,44	19,17,22,9,9,8	40,36,43,53,56,128	0,9,1,8,7,16	275	146	0.000162356	0.00890039	0.614,0.695,0.491,0.739,0.541,0.745	1.0,0.68,0.958,0.779,0.809,0.809	-0.202	EXC
263	35578	ENSMUSG00000028519.17	Dab1	chr4	+	104538794	104538860	104536649	104536769	104545579	104545639	35578	46,55,79,51,11,38	5,13,0,7,3,18	46,72,69,109,52,66	3,5,3,8,3,1	212	146	0.000416782	0.0184061	0.864,0.744,1.0,0.834,0.716,0.592	0.913,0.908,0.941,0.904,0.923,0.978	-0.136	EXC
264	35712	ENSMUSG00000041481.18	Serpina3g	chr12	+	104203453	104203545	104202503	104202577	104203993	104204582	35712	13,28,15,21,16,22	9,1,1,0,1,5	11,9,17,24,11,15	0,0,0,0,1,0	238	146	1.46e-07	3.36e-05	0.47,0.945,0.902,1.0,0.908,0.73	1.0,1.0,1.0,1.0,0.871,1.0	-0.153	EXC
265	35827	ENSMUSG00000005583.17	Mef2c	chr13	+	83802716	83802740	83800932	83801105	83803625	83803755	35827	21,37,21,18,29,12	29,49,24,28,28,36	25,39,40,64,54,37	24,22,31,21,16,27	170	146	1.86e-05	0.00164263	0.383,0.393,0.429,0.356,0.471,0.223	0.472,0.604,0.526,0.724,0.743,0.541	-0.226	EXC
266	36002	ENSMUSG00000038056.16	Kmt2c	chr5	-	25500395	25500608	25498104	25498246	25503867	25505073	36002	111,168,104,149,62,94	91,92,98,68,27,82	1.44147e+17	54,69,36,77,64,55	359	146	0.000192417	0.0101442	0.332,0.426,0.301,0.471,0.483,0.318	0.52,0.464,0.547,0.59,0.452,0.496	-0.123	EXC
267	36030	ENSMUSG00000021798.15	Ldb3	chr14	-	34277299	34277485	34274133	34274279	34288813	34288850	36030	0,4,5,0,1,3	4,5,5,7,6,5	19,13,17,7,4,9	2,2,10,6,3,3	332	146	1.87e-06	0.000262367	0.0,0.26,0.305,0.0,0.068,0.209	0.807,0.741,0.428,0.339,0.37,0.569	-0.402	EXC
268	36305	ENSMUSG00000025221.17	Kcnip2	chr19	-	45784717	45784771	45784018	45784143	45800636	45800730	36305	13,12,13,7,13,6	6,5,1,20,1,1	4,2,4,20,6,5	45,31,2,8,33,42	200	146	8.08e-06	0.00086001	0.613,0.637,0.905,0.204,0.905,0.814	0.061,0.045,0.593,0.646,0.117,0.08	0.423	INC
269	36489	ENSMUSG00000030766.16	Arhgap17	chr7	-	122884642	122884690	122882999	122883048	122885720	122886236	36489	10,13,2,2,3,18	0,3,6,5,2,4	6,9,6,6,0,2	0,4,0,0,1,0	194	146	7.66e-05	0.00500054	1.0,0.765,0.201,0.231,0.53,0.772	1.0,0.629,1.0,1.0,0.0,1.0	-0.188	EXC
270	36841	ENSMUSG00000041264.17	Uspl1	chr5	+	149124517	149124686	149121369	149121616	149125154	149125283	36841	135,110,81,136,107,81	143,166,92,148,159,97	61,71,82,118,81,92	1.282e+17	315	146	1.38e-11	1.16e-08	0.304,0.235,0.29,0.299,0.238,0.279	0.181,0.141,0.157,0.143,0.163,0.227	0.106	INC
271	36932	ENSMUSG00000028399.19	Ptprd	chr4	-	76013756	76013783	76009658	76009776	76017648	76017842	36932	104,80,48,102,41,50	33,73,39,26,21,30	51,43,75,143,47,58	65,66,106,131,65,79	173	146	7.12e-07	0.000118117	0.727,0.48,0.509,0.768,0.622,0.584	0.398,0.355,0.374,0.48,0.379,0.383	0.22	INC
272	36936	ENSMUSG00000028399.19	Ptprd	chr4	-	76053781	76053793	76051299	76051569	76055047	76055158	36936	156,180,124,131,48,107	63,119,80,84,62,66	1.54201e+17	51,66,96,128,60,42	158	146	2.16e-07	4.53e-05	0.696,0.583,0.589,0.59,0.417,0.6	0.736,0.738,0.701,0.711,0.778,0.851	-0.173	EXC
273	36941	ENSMUSG00000028399.19	Ptprd	chr4	-	76057530	76057539	76056792	76056810	76058750	76058939	36941	33,24,18,45,16,12	8,8,10,4,10,2	16,22,38,42,37,24	15,14,27,33,22,26	155	146	7.68e-05	0.00500564	0.795,0.739,0.629,0.914,0.601,0.85	0.501,0.597,0.57,0.545,0.613,0.465	0.206	INC
274	37067	ENSMUSG00000087575.9	Gm12976	chr4	+	129153889	129154063	129133112	129133317	129158539	129158803	37067	1,0,0,1,1,0	9,7,11,17,9,9	0,2,4,2,5,2	4,22,3,1,10,5	320	146	5.59e-05	0.003915	0.048,0.0,0.0,0.026,0.048,0.0	0.0,0.04,0.378,0.477,0.186,0.154	-0.185	EXC
275	37102	ENSMUSG00000038425.19	Poli	chr18	-	70657801	70658599	70656233	70656470	70659627	70659792	37102	71,43,61,88,62,47	0,4,11,2,4,3	56,103,70,120,63,84	0,0,0,2,4,1	944	146	3.09e-05	0.00244955	1.0,0.624,0.462,0.872,0.706,0.708	1.0,1.0,1.0,0.903,0.709,0.929	-0.195	EXC
276	37103	ENSMUSG00000038425.19	Poli	chr18	-	70658446	70658530	70656233	70656470	70659627	70659792	37103	34,27,19,38,61,44	0,4,11,2,4,3	20,38,55,43,46,31	0,0,0,2,4,1	230	146	8.81e-05	0.0055551	1.0,0.811,0.523,0.923,0.906,0.903	1.0,1.0,1.0,0.932,0.88,0.952	-0.116	EXC
277	37358	ENSMUSG00000070972.14	Dnajc25	chr4	+	59013631	59013855	59003192	59003557	59017669	59017822	37358	14,22,22,20,22,14	8,7,17,8,14,7	26,29,13,22,42,26	8,6,1,6,4,4	370	146	0.00015812	0.00872998	0.408,0.554,0.338,0.497,0.383,0.441	0.562,0.656,0.837,0.591,0.806,0.719	-0.258	EXC
278	37405	ENSMUSG00000090053.10	Pakap	chr4	+	57698489	57698588	57689522	57689544	57709450	57710229	37405	1,5,8,2,1,4	34,53,16,58,1,10	0,1,0,1,2,2	33,22,59,76,38,47	245	146	4.06e-05	0.00302842	0.017,0.053,0.23,0.02,0.373,0.192	0.0,0.026,0.0,0.008,0.03,0.025	0.133	INC
279	37424	ENSMUSG00000028434.13	Epb41l4b	chr4	-	57076913	57077002	57076533	57076603	57077163	57077251	37424	38,43,51,24,15,41	2,4,8,3,8,1	22,16,29,54,19,26	17,6,15,12,8,6	235	146	0.000170127	0.00921553	0.922,0.87,0.798,0.833,0.538,0.962	0.446,0.624,0.546,0.737,0.596,0.729	0.207	INC
280	37472	ENSMUSG00000027550.15	Lrrcc1	chr3	+	14601058	14601264	14598847	14599082	14601533	14601599	37472	132,100,72,93,87,70	76,61,49,71,47,53	38,53,94,112,46,71	53,68,104,133,72,50	352	146	1.86e-06	0.000262367	0.419,0.405,0.379,0.352,0.434,0.354	0.229,0.244,0.273,0.259,0.209,0.371	0.126	INC
281	37601	ENSMUSG00000130420.1	ENSMUSG00000130420	chr12	+	20291916	20291977	20246893	20247043	20325015	20325541	37601	0,0,3,1,0,2	4,9,9,6,9,4	7,7,4,5,1,1	4,13,11,17,8,11	207	146	0.000239243	0.0119639	0.0,0.0,0.19,0.105,0.0,0.261	0.552,0.275,0.204,0.172,0.081,0.06	-0.131	EXC
282	37791	ENSMUSG00000041225.17	Arhgap12	chr18	-	6057516	6057591	6052861	6052923	6061846	6061972	37791	1.21187e+17	1.89158e+17	7.21291e+16	1.88232e+17	221	146	5.74e-08	1.53e-05	0.297,0.439,0.275,0.361,0.302,0.404	0.202,0.269,0.234,0.173,0.233,0.252	0.119	INC
283	37794	ENSMUSG00000041225.17	Arhgap12	chr18	-	6064340	6064421	6052861	6052923	6111684	6112363	37794	3,1,1,3,9,0	0,3,0,0,4,1	1,0,1,0,6,0	0,2,1,2,1,2	227	146	0.000146036	0.00819124	1.0,0.177,1.0,1.0,0.591,0.0	1.0,0.0,0.391,0.0,0.794,0.0	0.264	INC
284	38065	ENSMUSG00000055639.17	Dach1	chr14	-	98153828	98153984	98153232	98153405	98207242	98207404	38065	3,8,4,3,4,4	22,27,11,37,11,21	14,5,13,8,9,10	18,16,11,37,20,16	302	146	0.000499781	0.0212829	0.062,0.125,0.15,0.038,0.15,0.084	0.273,0.131,0.364,0.095,0.179,0.232	-0.111	EXC
285	38180	ENSMUSG00000129247.1	ENSMUSG00000129247	chr1	+	124774618	124774731	124774073	124774152	124786224	124786802	38180	6,14,11,10,11,13	0,0,0,1,0,0	28,10,14,12,12,8	1,6,4,1,0,0	259	146	6.42e-05	0.00434248	1.0,1.0,1.0,0.849,1.0,1.0	0.94,0.484,0.664,0.871,1.0,1.0	0.148	INC
286	38233	ENSMUSG00000028433.15	Ubap2	chr4	-	41245455	41245492	41235516	41235594	41251534	41251619	38233	1,1,3,2,0,0	11,10,33,9,16,10	1,1,3,4,10,2	10,14,15,30,7,14	183	146	0.00077613	0.0298066	0.068,0.074,0.068,0.151,0.0,0.0	0.074,0.054,0.138,0.096,0.533,0.102	-0.106	EXC
287	38281	ENSMUSG00000023951.19	Vegfa	chr17	-	46331916	46332048	46327918	46329805	46334990	46335020	38281	2.59135e+17	46,19,58,59,58,40	1.86202e+17	18,33,18,21,20,17	278	146	6.27e-07	0.000106592	0.747,0.789,0.662,0.697,0.695,0.68	0.844,0.763,0.837,0.837,0.796,0.861	-0.111	EXC
288	38486	ENSMUSG00000004626.15	Stxbp2	chr8	+	3682499	3682581	3682219	3682269	3683290	3683367	38486	2.61255e+17	32,27,18,49,21,13	86,160,94,145,89,112	40,58,9,30,46,28	228	146	1.47e-07	3.36e-05	0.839,0.858,0.906,0.697,0.919,0.937	0.579,0.639,0.87,0.756,0.553,0.719	0.173	INC
289	38488	ENSMUSG00000004626.15	Stxbp2	chr8	+	3682499	3682600	3682219	3682269	3683290	3683367	38488	61,56,58,47,67,46	32,27,18,49,21,13	16,39,17,35,26,14	40,58,9,30,46,28	247	146	6.15e-06	0.000692738	0.53,0.551,0.656,0.362,0.653,0.677	0.191,0.284,0.528,0.408,0.25,0.228	0.257	INC
290	38493	ENSMUSG00000004626.15	Stxbp2	chr8	+	3683847	3684123	3683290	3683367	3685445	3685530	38493	1.17128e+17	8,5,2,5,0,0	60,99,33,77,56,59	8,5,7,9,3,3	422	146	4.31e-05	0.00317629	0.835,0.899,0.95,0.877,1.0,1.0	0.722,0.873,0.62,0.747,0.866,0.872	0.143	INC
291	38567	ENSMUSG00000073877.11	Ccl27al	chr4	+	42154116	42154176	42153838	42153905	42155719	42155821	38567	12,36,28,26,21,16	2,0,0,4,1,0	19,13,22,17,10,8	1,5,3,2,4,0	206	146	0.000518239	0.0218526	0.81,1.0,1.0,0.822,0.937,1.0	0.931,0.648,0.839,0.858,0.639,1.0	0.109	INC
292	38587	ENSMUSG00000028066.16	Pmf1	chr3	-	88307017	88307123	88303211	88303407	88317462	88317572	38587	89,75,41,86,113,63	14,9,14,12,16,17	49,77,57,73,58,75	4,5,8,10,2,4	252	146	0.000642679	0.0256876	0.786,0.828,0.629,0.806,0.804,0.682	0.877,0.899,0.805,0.809,0.944,0.916	-0.119	EXC
293	38606	ENSMUSG00000030077.12	Chl1	chr6	+	103643880	103643928	103642771	103642942	103645688	103645809	38606	107,165,121,85,85,122	117,157,127,133,41,104	33,78,72,161,31,59	105,93,118,273,139,118	194	146	8.56e-06	0.000897968	0.408,0.442,0.418,0.325,0.609,0.469	0.191,0.387,0.315,0.307,0.144,0.273	0.176	INC
294	38610	ENSMUSG00000030077.12	Chl1	chr6	+	103691405	103691567	103688027	103688207	103692228	103692360	38610	5.20495e+17	1.75202e+17	4.04505e+17	66,73,111,167,86,90	308	146	4.5e-07	8.26e-05	0.585,0.537,0.704,0.71,0.53,0.486	0.744,0.766,0.684,0.715,0.784,0.76	-0.15	EXC
295	38731	ENSMUSG00000032410.14	Xrn1	chr9	+	95888049	95888165	95885896	95885995	95888753	95888900	38731	27,30,48,28,15,27	0,5,0,2,4,2	27,26,28,39,14,23	1,12,12,7,11,1	262	146	0.00133641	0.0451263	1.0,0.77,1.0,0.886,0.676,0.883	0.938,0.547,0.565,0.756,0.415,0.928	0.178	INC
296	38790	ENSMUSG00000028689.15	Ccdc163	chr4	+	116566139	116566291	116565805	116565853	116566634	116566816	38790	20,20,15,24,12,45	1,2,2,1,2,2	42,17,17,24,21,35	0,1,0,1,0,0	298	146	0.00129507	0.0440568	0.907,0.83,0.786,0.922,0.746,0.917	1.0,0.893,1.0,0.922,1.0,1.0	-0.118	EXC
297	38791	ENSMUSG00000028689.15	Ccdc163	chr4	+	116566204	116566291	116565830	116565853	116566634	116566816	38791	8,6,5,11,7,20	1,2,2,1,2,2	17,7,9,6,7,20	0,1,0,1,0,0	233	146	0.000271218	0.0132048	0.834,0.653,0.61,0.873,0.687,0.862	1.0,0.814,1.0,0.79,1.0,1.0	-0.181	EXC
298	38852	ENSMUSG00000028970.10	Abcb1b	chr5	+	8862654	8862846	8855432	8855481	8863573	8863651	38852	37,69,19,35,28,41	2,0,4,0,2,8	16,8,24,16,13,19	1,0,0,0,0,0	338	146	5.76e-07	9.95e-05	0.889,1.0,0.672,1.0,0.858,0.689	0.874,1.0,1.0,1.0,1.0,1.0	-0.128	EXC
299	38865	ENSMUSG00000085614.4	1700123M08Rik	chr4	+	11976443	11976587	11966554	11966683	11980141	11980408	38865	4,6,9,1,8,7	0,0,0,1,0,0	5,13,15,12,3,8	0,6,1,5,1,2	290	146	2.07e-07	4.43e-05	1.0,1.0,1.0,0.335,1.0,1.0	1.0,0.522,0.883,0.547,0.602,0.668	0.185	INC
300	38868	ENSMUSG00000085614.4	1700123M08Rik	chr4	+	11976443	11977102	11966584	11966683	11980141	11980408	38868	1,8,17,26,14,8	0,0,0,1,0,0	9,24,27,18,26,27	0,6,1,5,1,2	805	146	1.55e-09	6.97e-07	1.0,1.0,1.0,0.825,1.0,1.0	1.0,0.42,0.83,0.395,0.825,0.71	0.274	INC
301	39015	ENSMUSG00000045273.9	Cenph	chr13	-	100898268	100898432	100896181	100896702	100900057	100900109	39015	20,6,15,10,31,24	0,0,0,0,0,0	9,32,22,14,18,9	1,0,1,3,5,2	310	146	8.4e-06	0.000889032	1.0,1.0,1.0,1.0,1.0,1.0	0.809,1.0,0.912,0.687,0.629,0.679	0.214	INC
302	39127	ENSMUSG00000025026.16	Add3	chr19	+	53191844	53191906	53186434	53186662	53205231	53205446	39127	5,16,5,22,1,6	9,0,4,2,3,5	6,6,25,21,10,11	0,2,0,0,0,0	208	146	1.19e-09	5.54e-07	0.281,1.0,0.467,0.885,0.19,0.457	1.0,0.678,1.0,1.0,1.0,1.0	-0.4	EXC
303	39616	ENSMUSG00000028035.14	Dnajb4	chr3	-	151914520	151914583	151900686	151900737	151915471	151915694	39616	2,0,0,1,3,5	0,1,2,6,2,1	0,2,0,0,0,0	3,4,2,5,3,4	209	146	0.000774966	0.0297766	1.0,0.0,0.0,0.104,0.512,0.777	0.0,0.259,0.0,0.0,0.0,0.0	0.356	INC
304	39744	ENSMUSG00000033102.16	Cdc14b	chr13	-	64353084	64353231	64349145	64349262	64356920	64356996	39744	14,7,16,22,6,30	12,8,4,12,7,7	13,11,3,10,6,18	13,21,15,38,20,16	293	146	9.78e-05	0.00602539	0.368,0.304,0.666,0.477,0.299,0.681	0.333,0.207,0.091,0.116,0.13,0.359	0.26	INC
305	39817	ENSMUSG00000097156.10	Gm3764	chr3	+	88130276	88130361	88128262	88128591	88131571	88131742	39817	22,32,36,30,19,29	6,5,0,0,7,5	17,28,26,17,23,27	1,2,0,2,0,1	231	146	5.72e-05	0.00396936	0.699,0.802,1.0,1.0,0.632,0.786	0.915,0.898,1.0,0.843,1.0,0.945	-0.114	EXC
306	39833	ENSMUSG00000097156.10	Gm3764	chr3	+	88135882	88136007	88134672	88134931	88136318	88136672	39833	15,21,28,20,27,48	39,46,63,57,36,45	23,40,40,30,16,23	17,24,30,51,10,30	271	146	0.000822346	0.0311186	0.172,0.197,0.193,0.159,0.288,0.365	0.422,0.473,0.418,0.241,0.463,0.292	-0.156	EXC
307	39963	ENSMUSG00000020064.10	Herc4	chr10	+	63139623	63139647	63134898	63135018	63142126	63142225	39963	77,70,89,102,93,63	72,106,72,87,100,98	7.91211e+16	49,66,47,60,56,55	170	146	5.97e-10	3.17e-07	0.479,0.362,0.515,0.502,0.444,0.356	0.581,0.612,0.674,0.732,0.638,0.626	-0.201	EXC
308	40035	ENSMUSG00000021962.10	Dcp1a	chr14	+	30234940	30235054	30227502	30227641	30240875	30241427	40035	81,83,86,76,60,49	11,12,8,7,5,6	77,59,94,155,96,93	1,6,2,0,3,6	260	146	7.42e-07	0.000122521	0.805,0.795,0.858,0.859,0.871,0.821	0.977,0.847,0.963,1.0,0.947,0.897	-0.104	EXC
309	40059	ENSMUSG00000073771.12	Btbd19	chr4	-	116978394	116978526	116978167	116978293	116978610	116978679	40059	15,9,5,2,11,2	1,0,0,0,2,1	1,1,4,9,3,8	0,2,0,6,4,0	278	146	0.0012866	0.0438872	0.887,1.0,1.0,1.0,0.743,0.512	1.0,0.208,1.0,0.441,0.283,1.0	0.202	INC
310	40165	ENSMUSG00000037994.15	Slc9b2	chr3	+	135024040	135024221	135013491	135013542	135027646	135027817	40165	14,20,25,13,11,12	0,0,0,0,3,0	20,59,60,82,66,69	4,8,8,0,3,7	327	146	3.82e-06	0.000468453	1.0,1.0,1.0,1.0,0.621,1.0	0.691,0.767,0.77,1.0,0.908,0.815	0.112	INC
311	40871	ENSMUSG00000097311.10	Gm26871	chr3	+	118307554	118307634	118227578	118227655	118307786	118307916	40871	0,1,0,1,0,0	7,4,4,3,9,6	3,3,0,4,2,0	2,8,5,5,1,8	226	146	0.000121426	0.00717452	0.0,0.139,0.0,0.177,0.0,0.0	0.492,0.195,0.0,0.341,0.564,0.0	-0.213	EXC
312	40912	ENSMUSG00000042323.18	Pbrm1	chr14	+	30835805	30835961	30829065	30829267	30838969	30839040	40912	114,100,81,132,89,115	130,133,133,133,71,113	86,90,82,89,65,78	1.04161e+17	302	146	5e-07	8.88e-05	0.298,0.267,0.227,0.324,0.377,0.33	0.286,0.213,0.179,0.157,0.162,0.202	0.104	INC
313	41214	ENSMUSG00000054582.5	Pabpc1l	chr2	+	163891413	163891544	163889929	163890066	163891896	163892458	41214	1,16,0,1,1,6	0,1,8,2,4,0	0,3,2,0,0,0	1,7,2,2,3,2	277	146	0.000229546	0.0116291	1.0,0.894,0.0,0.209,0.116,1.0	0.0,0.184,0.345,0.0,0.0,0.0	0.448	INC
314	41444	ENSMUSG00000022335.18	Zfat	chr15	-	68051565	68053007	68041984	68042072	68084441	68084693	41444	71,64,47,60,67,87	3,0,1,7,0,1	54,93,91,130,40,48	0,0,0,0,0,0	1588	146	7.13e-06	0.000775804	0.685,1.0,0.812,0.441,1.0,0.889	1.0,1.0,1.0,1.0,1.0,1.0	-0.196	EXC
315	41470	ENSMUSG00000084828.3	Gm12367	chr4	+	35235665	35235900	35225914	35226186	35260372	35262222	41470	9,10,9,21,6,7	1,0,9,2,3,2	15,19,4,5,14,8	0,1,0,3,1,0	381	146	0.00023619	0.0118621	0.775,1.0,0.277,0.801,0.434,0.573	1.0,0.879,1.0,0.39,0.843,1.0	-0.209	EXC
316	41601	ENSMUSG00000105891.7	A230001M10Rik	chr3	+	102200938	102201075	102186228	102186614	102328979	102329077	41601	3,3,17,1,13,3	1,0,2,0,0,1	4,5,16,1,5,4	1,0,5,6,2,2	283	146	3.17e-06	0.000407116	0.607,1.0,0.814,1.0,1.0,0.607	0.674,1.0,0.623,0.079,0.563,0.508	0.263	INC
317	41621	ENSMUSG00000027861.14	Casq2	chr3	+	102040405	102040414	102035256	102035302	102040692	102040747	41621	0,0,0,4,0,0	57,38,46,66,33,50	10,6,0,0,11,3	16,29,34,30,40,14	155	146	5.25e-10	2.86e-07	0.0,0.0,0.0,0.054,0.0,0.0	0.371,0.163,0.0,0.0,0.206,0.168	-0.142	EXC
318	41645	ENSMUSG00000002963.18	Pnkp	chr7	+	44509311	44509369	44507876	44508173	44509783	44509855	41645	2,2,3,2,4,0	2,6,2,0,3,2	4,2,2,3,1,1	1,0,0,1,0,0	204	146	3.28e-10	1.97e-07	0.417,0.193,0.518,1.0,0.488,0.0	0.741,1.0,1.0,0.682,1.0,1.0	-0.468	EXC
319	41740	ENSMUSG00000044948.18	Cfap43	chr19	-	47768699	47768850	47766832	47766916	47770717	47770848	41740	13,12,14,4,3,7	4,0,5,4,2,0	6,19,19,17,11,8	0,0,1,1,0,1	297	146	1.29e-07	3.05e-05	0.615,1.0,0.579,0.33,0.424,1.0	1.0,1.0,0.903,0.893,1.0,0.797	-0.274	EXC
320	41869	ENSMUSG00000073792.12	Alg6	chr4	+	99626360	99626450	99615099	99615184	99629770	99629853	41869	11,6,15,4,3,2	6,2,0,6,7,0	6,8,13,13,7,4	3,0,0,1,1,1	236	146	0.000782885	0.0299768	0.531,0.65,1.0,0.292,0.21,1.0	0.553,1.0,1.0,0.889,0.812,0.712	-0.214	EXC
321	42018	ENSMUSG00000090210.8	Itga10	chr3	+	96564742	96564827	96564249	96564339	96564969	96565083	42018	3,15,21,14,6,31	1,0,5,4,7,6	6,11,16,16,5,9	0,0,1,0,0,4	231	146	3.12e-05	0.00246627	0.655,1.0,0.726,0.689,0.351,0.766	1.0,1.0,0.91,1.0,1.0,0.587	-0.218	EXC
322	42253	ENSMUSG00000028137.10	Celf3	chr3	+	94391798	94391990	94387574	94387657	94392123	94392172	42253	2,2,9,8,2,2	4,6,12,11,8,13	3,2,2,2,0,1	12,20,6,17,8,18	338	146	0.000163225	0.00893537	0.178,0.126,0.245,0.239,0.097,0.062	0.097,0.041,0.126,0.048,0.0,0.023	0.102	INC
323	42274	ENSMUSG00000028150.15	Rorc	chr3	+	94297706	94298513	94296781	94296903	94300337	94300447	42274	10,21,33,0,17,17	2,0,0,1,1,0	3,11,14,0,8,2	1,2,0,2,11,4	953	146	1.8e-06	0.000254692	0.434,1.0,1.0,0.0,0.723,1.0	0.315,0.457,1.0,0.0,0.1,0.071	0.369	INC
324	42293	ENSMUSG00000022425.17	Enpp2	chr15	-	54714743	54714818	54713386	54713523	54723438	54723490	42293	1.11511e+20	3.56634e+23	2.30227e+23	4.45228e+23	221	146	0	0	0.171,0.176,0.152,0.098,0.121,0.109	0.255,0.388,0.379,0.34,0.375,0.363	-0.212	EXC
325	42436	ENSMUSG00000085558.10	4930412C18Rik	chr4	+	9771031	9771102	9770628	9770948	9776036	9776197	42436	1,2,2,1,4,0	5,5,0,2,0,6	1,0,0,0,0,1	3,4,2,8,4,3	217	146	0.0010011	0.0360511	0.119,0.212,1.0,0.252,1.0,0.0	0.183,0.0,0.0,0.0,0.0,0.183	0.37	INC
326	42452	ENSMUSG00000085558.10	4930412C18Rik	chr4	+	9776036	9776197	9770621	9770948	9819923	9820761	42452	7,9,5,2,0,11	2,0,0,0,1,0	8,6,3,9,7,3	0,1,1,2,2,3	307	146	0.000907212	0.0334	0.625,1.0,1.0,1.0,0.0,1.0	1.0,0.74,0.588,0.682,0.625,0.322	0.111	INC
327	42559	ENSMUSG00000027936.19	Crtc2	chr3	+	90168003	90168410	90167432	90167677	90169757	90170021	42559	73,124,119,89,147,92	24,31,40,34,37,28	61,106,33,55,56,33	18,42,46,54,16,29	553	146	0.00129295	0.0440041	0.445,0.514,0.44,0.409,0.512,0.465	0.472,0.4,0.159,0.212,0.48,0.231	0.139	INC
328	43112	ENSMUSG00000020167.15	Tcf3	chr10	-	80246231	80246455	80245459	80246108	80249038	80249171	43112	17,26,12,19,24,3	2,0,3,4,0,3	8,17,14,10,14,7	0,0,0,0,0,0	370	146	4.03e-06	0.000487947	0.77,1.0,0.612,0.652,1.0,0.283	1.0,1.0,1.0,1.0,1.0,1.0	-0.28	EXC
329	43113	ENSMUSG00000020167.15	Tcf3	chr10	-	80246231	80246458	80245347	80246108	80249038	80249171	43113	23,32,18,25,41,6	2,0,3,4,0,3	11,21,22,17,17,14	0,0,0,0,0,0	373	146	2.24e-05	0.00189674	0.818,1.0,0.701,0.71,1.0,0.439	1.0,1.0,1.0,1.0,1.0,1.0	-0.222	EXC
330	43114	ENSMUSG00000020167.15	Tcf3	chr10	-	80248660	80248896	80245380	80246108	80249038	80249171	43114	17,6,4,5,18,12	2,0,3,4,0,3	4,4,8,2,6,5	0,0,0,0,0,0	382	146	2.46e-07	5.07e-05	0.765,1.0,0.338,0.323,1.0,0.605	1.0,1.0,1.0,1.0,1.0,1.0	-0.328	EXC
331	43145	ENSMUSG00000033767.15	Tmem131l	chr3	-	83816458	83816641	83813653	83813732	83817675	83817815	43145	63,53,77,71,57,83	18,24,12,20,14,11	33,31,37,52,38,73	17,28,17,21,22,23	329	146	0.00102402	0.0366891	0.608,0.495,0.74,0.612,0.644,0.77	0.463,0.329,0.491,0.524,0.434,0.585	0.174	INC
332	43524	ENSMUSG00000085527.3	Gm15535	chr3	-	85480585	85480711	85464488	85464744	85481125	85481298	43524	0,0,3,6,0,3	4,7,9,7,7,9	1,0,16,5,15,9	1,3,6,1,5,2	272	146	2.58e-05	0.00211173	0.0,0.0,0.152,0.315,0.0,0.152	0.349,0.0,0.589,0.729,0.617,0.707	-0.395	EXC
333	43638	ENSMUSG00000043531.18	Sorcs1	chr19	-	50141197	50141358	50139404	50139789	50141491	50141597	43638	78,100,92,57,43,48	33,59,47,40,15,29	39,85,68,85,48,59	35,73,50,73,46,46	307	146	0.000967473	0.0352003	0.529,0.446,0.482,0.404,0.577,0.44	0.346,0.356,0.393,0.356,0.332,0.379	0.119	INC
334	43658	ENSMUSG00000087228.4	Gm12827	chr4	+	117360120	117360343	117357416	117357525	117361406	117361618	43658	6,1,4,5,3,3	2,3,15,3,10,10	6,12,13,5,8,8	3,2,2,8,1,4	369	146	0.000371321	0.016922	0.543,0.117,0.095,0.397,0.106,0.106	0.442,0.704,0.72,0.198,0.76,0.442	-0.317	EXC
335	43791	ENSMUSG00000100147.5	1700047M11Rik	chr1	+	182129446	182129546	182128530	182128740	182130533	182130813	43791	50,24,22,29,48,19	32,23,36,43,52,31	20,20,23,15,36,19	51,30,59,63,47,33	246	146	0.00147091	0.0486803	0.481,0.382,0.266,0.286,0.354,0.267	0.189,0.283,0.188,0.124,0.313,0.255	0.114	INC
336	43802	ENSMUSG00000100147.5	1700047M11Rik	chr1	+	182130232	182130338	182129503	182129546	182130533	182130813	43802	3,7,6,8,5,15	42,18,23,24,41,14	4,2,3,1,2,0	20,17,27,11,27,19	252	146	0.000246709	0.0122659	0.04,0.184,0.131,0.162,0.066,0.383	0.104,0.064,0.06,0.05,0.041,0.0	0.108	INC
337	44071	ENSMUSG00000027763.14	Mbnl1	chr3	+	60531399	60531462	60528843	60528879	60532544	60532601	44071	10,6,6,7,1,9	43,35,24,23,4,18	2,1,2,11,0,2	17,15,30,63,20,22	209	146	0.000767549	0.0295938	0.14,0.107,0.149,0.175,0.149,0.259	0.076,0.044,0.044,0.109,0.0,0.06	0.108	INC
338	44088	ENSMUSG00000056476.14	Med12l	chr3	+	58946586	58946619	58944980	58945172	58949674	58949834	44088	34,23,19,16,13,13	6,4,4,12,1,7	3,18,15,31,8,23	14,3,29,17,18,28	179	146	0.000351633	0.0162906	0.822,0.824,0.795,0.521,0.914,0.602	0.149,0.83,0.297,0.598,0.266,0.401	0.323	INC
339	44091	ENSMUSG00000056476.14	Med12l	chr3	+	59000114	59000219	58998827	58999042	59000939	59001116	44091	23,46,44,38,8,41	7,14,0,9,3,4	26,38,49,84,53,35	4,3,4,0,3,0	251	146	0.000118231	0.0070286	0.657,0.657,1.0,0.711,0.608,0.856	0.791,0.88,0.877,1.0,0.911,1.0	-0.162	EXC
340	44243	ENSMUSG00000025290.18	Rps24	chr14	+	24544119	24544137	24543450	24543561	24545842	24545913	44243	3.19313e+17	3.3936e+17	2.50263e+17	1.14109e+17	164	146	0	0	0.456,0.436,0.458,0.561,0.39,0.328	0.661,0.682,0.685,0.674,0.65,0.648	-0.228	EXC
341	44244	ENSMUSG00000025290.18	Rps24	chr14	+	24545497	24545517	24543450	24543561	24545842	24545891	44244	1.92118e+23	3.3936e+17	2.01019e+23	1.14109e+17	166	146	0	0	0.833,0.815,0.833,0.907,0.804,0.774	0.939,0.939,0.934,0.934,0.938,0.931	-0.108	EXC
342	44281	ENSMUSG00000036580.16	Spart	chr3	+	55032175	55032346	55029020	55029218	55033954	55034075	44281	5.50507e+17	2.06193e+17	5.28669e+17	1.25166e+17	317	146	2.67e-11	2.13e-08	0.552,0.547,0.512,0.563,0.574,0.511	0.66,0.65,0.662,0.663,0.702,0.648	-0.121	EXC
343	44731	ENSMUSG00000026566.16	Mpzl1	chr1	-	165429318	165429424	165419808	165421246	165432178	165432311	44731	1.67184e+17	1.97212e+17	1.92199e+17	1.20157e+17	252	146	4.4e-12	4.43e-09	0.329,0.335,0.341,0.32,0.318,0.357	0.481,0.423,0.464,0.469,0.501,0.51	-0.141	EXC
344	44733	ENSMUSG00000026566.16	Mpzl1	chr1	-	165429318	165429433	165421222	165421246	165432178	165432311	44733	80,79,86,80,76,76	1.97212e+17	99,91,109,117,99,94	1.20157e+17	261	146	5.31e-10	2.87e-07	0.185,0.172,0.216,0.188,0.18,0.198	0.316,0.245,0.296,0.286,0.321,0.329	-0.109	EXC
345	44759	ENSMUSG00000027940.19	Tpm3	chr3	+	89996354	89996430	89995707	89995783	89997103	89997166	44759	6.24575e+17	4.88645e+17	4.41638e+17	2.54355e+17	222	146	5.25e-11	3.8e-08	0.457,0.369,0.418,0.477,0.414,0.383	0.533,0.541,0.551,0.548,0.535,0.524	-0.119	EXC
346	44936	ENSMUSG00000091329.5	1700112D23Rik	chr3	-	28815012	28815095	28796264	28796386	28835119	28835271	44936	2,0,0,0,1,0	4,3,2,4,7,7	0,1,3,4,2,4	5,9,3,9,6,6	229	146	2.25e-06	0.000307445	0.242,0.0,0.0,0.0,0.083,0.0	0.0,0.066,0.389,0.221,0.175,0.298	-0.137	EXC
347	44937	ENSMUSG00000091329.5	1700112D23Rik	chr3	-	28815012	28815095	28796264	28796386	28835147	28835284	44937	2,0,0,0,1,0	5,6,8,1,6,7	0,2,4,2,3,2	7,2,8,12,11,5	229	146	0.000239196	0.0119639	0.203,0.0,0.0,0.0,0.096,0.0	0.0,0.389,0.242,0.096,0.148,0.203	-0.13	EXC
348	45033	ENSMUSG00000104168.4	Gm38250	chr8	+	106293000	106293102	106292694	106292906	106304095	106305292	45033	19,25,22,17,6,19	0,0,0,0,0,0	15,28,32,63,14,19	2,0,0,0,2,8	248	146	0.00121415	0.0420989	1.0,1.0,1.0,1.0,1.0,1.0	0.815,1.0,1.0,1.0,0.805,0.583	0.133	INC
349	45366	ENSMUSG00000027674.17	Pex5l	chr3	-	33134613	33134685	33061270	33061465	33196997	33197396	45366	7,9,7,11,11,15	0,0,0,2,0,0	7,15,10,14,9,10	0,8,3,1,0,0	218	146	0.000304712	0.0144628	1.0,1.0,1.0,0.786,1.0,1.0	1.0,0.557,0.691,0.904,1.0,1.0	0.106	INC
350	45406	ENSMUSG00000027673.13	Ndufb5	chr3	+	32800596	32800663	32791138	32791354	32805177	32805251	45406	2,1,6,3,2,0	0,2,0,1,6,7	1,1,3,3,9,2	0,0,3,0,0,0	213	146	2.6e-06	0.000346002	1.0,0.255,1.0,0.673,0.186,0.0	1.0,1.0,0.407,1.0,1.0,1.0	-0.382	EXC
351	45591	ENSMUSG00000041936.19	Agrn	chr4	-	156254002	156254014	156253676	156253793	156254226	156254338	45591	18,11,26,6,33,15	6,0,5,3,2,6	10,33,11,27,19,14	0,1,0,2,0,0	158	146	5.56e-08	1.5e-05	0.735,1.0,0.828,0.649,0.938,0.698	1.0,0.968,1.0,0.926,1.0,1.0	-0.174	EXC
352	45638	ENSMUSG00000036356.16	Csgalnact1	chr8	-	69171505	69172146	69098450	69098587	69187677	69187754	45638	17,39,18,18,15,15	11,29,9,6,6,10	0,12,0,18,13,12	13,5,18,29,15,11	787	146	2.23e-05	0.00188839	0.223,0.2,0.271,0.358,0.317,0.218	0.0,0.308,0.0,0.103,0.139,0.168	0.145	INC
353	45787	ENSMUSG00000037013.18	Ss18	chr18	-	14770448	14770541	14769552	14769675	14773313	14773418	45787	1.69183e+17	136,189,111,122,98,102	1.16137e+17	49,55,58,92,53,72	239	146	3.49e-10	2.06e-07	0.432,0.372,0.519,0.461,0.48,0.438	0.591,0.603,0.635,0.581,0.635,0.62	-0.16	EXC
354	45878	ENSMUSG00000032826.20	Ank2	chr3	-	126845874	126845898	126841830	126841929	126846336	126846522	45878	143,184,127,169,29,140	87,140,97,46,34,57	1.14175e+17	47,36,63,80,43,60	170	146	3.63e-05	0.00275523	0.585,0.53,0.529,0.759,0.423,0.678	0.676,0.807,0.71,0.807,0.77,0.716	-0.164	EXC
355	45927	ENSMUSG00000032359.15	Ctsh	chr9	+	89943447	89943529	89942531	89942563	89944769	89944840	45927	1,9,5,1,5,5	27,9,11,15,12,5	0,0,0,1,4,1	1,4,4,16,4,13	228	146	0.00036222	0.0166615	0.023,0.39,0.225,0.041,0.211,0.39	0.0,0.0,0.0,0.038,0.39,0.047	0.134	INC
356	46062	ENSMUSG00000027506.16	Tpd52	chr3	-	9001498	9001540	9000051	9000100	9009670	9009772	46062	3.6436e+17	4.88527e+17	3.37394e+17	2.79348e+17	188	146	4.18e-08	1.15e-05	0.367,0.347,0.376,0.444,0.282,0.342	0.484,0.468,0.432,0.455,0.533,0.456	-0.112	EXC
357	46534	ENSMUSG00000129177.1	ENSMUSG00000129177	chr7	-	36357936	36358019	36356581	36356618	36395625	36395976	46534	16,0,6,6,6,5	7,3,3,2,3,10	17,21,24,20,16,33	2,8,1,4,2,5	229	146	0.000454834	0.0197932	0.593,0.0,0.56,0.657,0.56,0.242	0.844,0.626,0.939,0.761,0.836,0.808	-0.367	EXC
358	46539	ENSMUSG00000129177.1	ENSMUSG00000129177	chr7	-	36357936	36358158	36356581	36356618	36395625	36395997	46539	40,13,14,16,4,10	7,3,3,2,3,10	33,39,52,43,40,49	2,8,1,4,2,5	368	146	0.00106366	0.0378749	0.694,0.632,0.649,0.76,0.346,0.284	0.867,0.659,0.954,0.81,0.888,0.795	-0.268	EXC
359	46687	ENSMUSG00000037058.17	Paip2	chr18	+	35741790	35741872	35731701	35731812	35742645	35742726	46687	16,15,13,17,27,7	1,2,2,0,0,0	14,9,25,7,7,8	2,2,8,4,10,0	228	146	4.82e-07	8.72e-05	0.911,0.828,0.806,1.0,1.0,1.0	0.818,0.742,0.667,0.528,0.31,1.0	0.247	INC
360	46823	ENSMUSG00000030302.18	Atp2b2	chr6	-	113728524	113728651	113722630	113725809	113732177	113732349	46823	28,34,19,28,13,44	7,4,6,4,1,1	20,31,27,44,25,26	0,1,3,2,3,0	273	146	0.00144609	0.0480287	0.681,0.82,0.629,0.789,0.874,0.959	1.0,0.943,0.828,0.922,0.817,1.0	-0.126	EXC
361	46858	ENSMUSG00000079036.11	Alkbh1	chr12	-	87488040	87488113	87487075	87487184	87488412	87488550	46858	12,11,18,19,8,5	12,10,24,10,5,23	3,1,7,12,3,2	8,9,16,24,9,17	219	146	0.000985662	0.0356384	0.4,0.423,0.333,0.559,0.516,0.127	0.2,0.069,0.226,0.25,0.182,0.073	0.226	INC
362	46914	ENSMUSG00000027575.20	Arfgap1	chr2	+	180609326	180609607	180609037	180609122	180612843	180612907	46914	1.58134e+17	52,22,43,37,54,43	1.05144e+17	36,70,40,79,54,42	427	146	5.14e-05	0.00365899	0.51,0.676,0.575,0.608,0.578,0.603	0.499,0.413,0.55,0.411,0.388,0.466	0.137	INC
363	46916	ENSMUSG00000027575.20	Arfgap1	chr2	+	180609394	180609607	180609026	180609122	180612843	180612907	46916	1.86154e+17	52,22,43,37,54,43	1.21159e+17	36,70,40,79,54,42	359	146	5.21e-06	0.000604623	0.593,0.74,0.64,0.675,0.648,0.666	0.578,0.48,0.571,0.475,0.444,0.559	0.143	INC
364	47031	ENSMUSG00000037536.15	Fbxo34	chr14	+	47744721	47744903	47710573	47710721	47766631	47769357	47031	2,4,5,3,0,7	2,3,0,3,5,4	0,1,0,0,4,0	1,2,3,5,1,5	328	146	9.56e-05	0.00590692	0.308,0.372,1.0,0.308,0.0,0.438	0.0,0.182,0.0,0.0,0.64,0.0	0.267	INC
365	47033	ENSMUSG00000037536.15	Fbxo34	chr14	+	47744721	47744903	47738250	47738327	47766631	47769357	47033	2,6,5,3,0,5	5,4,6,5,2,3	0,1,0,0,4,1	3,2,8,6,3,5	328	146	9.43e-05	0.00584573	0.151,0.4,0.271,0.211,0.0,0.426	0.0,0.182,0.0,0.0,0.372,0.082	0.137	INC
366	47034	ENSMUSG00000037536.15	Fbxo34	chr14	+	47744721	47744903	47742442	47742589	47763661	47763693	47034	11,3,12,1,8,23	2,2,1,1,1,7	6,9,12,4,6,17	1,0,0,0,2,0	328	146	6.25e-06	0.00069882	0.71,0.4,0.842,0.308,0.781,0.594	0.728,1.0,1.0,1.0,0.572,1.0	-0.277	EXC
367	47035	ENSMUSG00000037536.15	Fbxo34	chr14	+	47744721	47744903	47742442	47742589	47766631	47769357	47035	8,6,6,4,7,14	0,0,3,0,0,0	5,5,6,1,5,8	2,4,0,1,0,2	328	146	0.000729687	0.0284032	1.0,1.0,0.471,1.0,1.0,1.0	0.527,0.357,1.0,0.308,1.0,0.64	0.273	INC
368	47103	ENSMUSG00000036202.17	Rif1	chr2	+	51964258	51964337	51963148	51963265	51966092	51966189	47103	10,15,15,6,13,10	0,0,0,1,0,2	5,6,11,21,13,9	2,3,3,4,0,0	225	146	7.98e-05	0.00517096	1.0,1.0,1.0,0.796,1.0,0.764	0.619,0.565,0.704,0.773,1.0,1.0	0.15	INC
369	47186	ENSMUSG00000056763.17	Cspp1	chr1	+	10130048	10130072	10128944	10129048	10134557	10134638	47186	53,69,44,68,52,46	41,27,13,11,18,12	31,39,44,53,35,41	22,27,42,53,25,29	170	146	1.28e-05	0.00123669	0.526,0.687,0.744,0.841,0.713,0.767	0.548,0.554,0.474,0.462,0.546,0.548	0.191	INC
370	47192	ENSMUSG00000056763.17	Cspp1	chr1	+	10174436	10174589	10166090	10166238	10178593	10178706	47192	1.19224e+17	51,49,66,49,61,46	1.23134e+17	63,54,56,103,80,72	299	146	8.57e-06	0.000898355	0.533,0.691,0.638,0.593,0.568,0.698	0.488,0.548,0.509,0.404,0.457,0.498	0.136	INC
371	47427	ENSMUSG00000026150.15	Mff	chr1	+	82714733	82714808	82713139	82713228	82723244	82723277	47427	4,14,8,5,9,5	9,16,13,17,17,10	17,22,26,31,14,24	16,11,6,7,5,8	221	146	2.56e-08	7.64e-06	0.227,0.366,0.289,0.163,0.259,0.248	0.412,0.569,0.741,0.745,0.649,0.665	-0.371	EXC
372	47439	ENSMUSG00000026150.15	Mff	chr1	+	82723244	82723277	82719359	82719697	82728240	82728325	47439	111,76,93,109,111,60	23,19,25,14,20,24	111,85,88,129,95,66	8,5,13,28,3,10	179	146	0.000221786	0.0113056	0.797,0.765,0.752,0.864,0.819,0.671	0.919,0.933,0.847,0.79,0.963,0.843	-0.104	EXC
373	47481	ENSMUSG00000017288.16	Vps53	chr11	-	76054627	76054690	76029133	76029220	76065452	76065533	47481	6,5,3,4,5,5	4,3,1,0,0,4	2,5,10,2,4,5	0,1,0,1,2,0	209	146	1.07e-05	0.00108574	0.512,0.538,0.677,1.0,1.0,0.466	1.0,0.777,1.0,0.583,0.583,1.0	-0.125	EXC
374	47513	ENSMUSG00000022637.12	Cblb	chr16	+	51852540	51852622	51851925	51852048	51853371	51853553	47513	1,5,1,2,0,4	13,24,10,11,4,4	7,2,14,17,3,2	9,9,15,15,13,5	228	146	0.000578202	0.0237729	0.047,0.118,0.06,0.104,0.0,0.39	0.332,0.125,0.374,0.421,0.129,0.204	-0.144	EXC
375	47925	ENSMUSG00000026490.19	Cdc42bpa	chr1	+	179951488	179951527	179945231	179945308	179961861	179961945	47925	155,114,123,146,73,98	2.60325e+17	1.42172e+17	1.6321e+17	185	146	9.05e-10	4.38e-07	0.32,0.217,0.278,0.316,0.182,0.225	0.407,0.393,0.413,0.381,0.353,0.373	-0.13	EXC
376	47936	ENSMUSG00000026490.19	Cdc42bpa	chr1	+	179983359	179983545	179977699	179977823	179987170	179987288	47936	76,132,96,46,79,63	82,73,78,72,84,87	2.06178e+17	105,87,106,98,88,81	332	146	4.34e-11	3.23e-08	0.29,0.443,0.351,0.219,0.293,0.242	0.463,0.474,0.528,0.628,0.517,0.564	-0.223	EXC
377	47937	ENSMUSG00000026490.19	Cdc42bpa	chr1	+	179983359	179983545	179978724	179978842	179987170	179987288	47937	124,213,164,77,132,100	6.94823e+17	3.25392e+17	6.40817e+17	332	146	0	0	0.073,0.102,0.08,0.042,0.094,0.06	0.183,0.174,0.21,0.236,0.178,0.205	-0.122	EXC
378	48203	ENSMUSG00000045962.17	Wnk1	chr6	-	119939357	119940593	119937604	119937685	119945436	119945624	48203	4.36591e+17	76,82,81,122,26,87	6.60832e+19	50,106,66,111,92,76	1382	146	1.89e-10	1.2e-07	0.377,0.432,0.331,0.226,0.389,0.254	0.582,0.453,0.645,0.557,0.487,0.573	-0.215	EXC
379	48204	ENSMUSG00000045962.17	Wnk1	chr6	-	119942625	119942883	119939357	119940593	119945436	119945624	48204	14,26,12,5,4,12	13,25,8,18,9,16	40,71,62,69,51,74	7,14,7,23,6,16	404	146	2.68e-14	3.84e-11	0.28,0.273,0.352,0.091,0.138,0.213	0.674,0.647,0.762,0.52,0.754,0.626	-0.439	EXC
380	48415	ENSMUSG00000126648.1	ENSMUSG00000126648	chr1	+	74874510	74874750	74856162	74856366	74878417	74878513	48415	4,5,8,1,3,3	1,3,3,2,0,0	5,4,11,2,11,5	0,2,1,1,0,0	386	146	0.00054156	0.0226144	0.602,0.387,0.502,0.159,1.0,1.0	1.0,0.431,0.806,0.431,1.0,1.0	-0.17	EXC
381	48517	ENSMUSG00000085084.10	4930570G19Rik	chr3	-	156257491	156257580	156254051	156256874	156260983	156261062	48517	17,14,5,19,8,20	1,1,0,1,3,1	6,6,11,20,9,2	3,4,4,1,1,6	235	146	0.000192509	0.0101442	0.914,0.897,1.0,0.922,0.624,0.926	0.554,0.482,0.631,0.926,0.848,0.172	0.278	INC
382	48653	ENSMUSG00000015536.15	Mocs2	chr13	+	114961746	114961770	114957337	114957482	114962693	114962784	48653	3,6,11,11,17,1	2,2,4,4,4,0	3,4,5,13,7,7	1,0,0,0,0,0	170	146	4.83e-10	2.68e-07	0.563,0.72,0.703,0.703,0.785,1.0	0.72,1.0,1.0,1.0,1.0,1.0	-0.208	EXC
383	48722	ENSMUSG00000027959.15	Sass6	chr3	+	116422166	116422261	116419571	116420816	116422356	116422781	48722	79,50,55,61,56,50	2,1,1,4,7,4	53,56,74,87,52,56	1,6,20,8,14,11	241	146	9.19e-05	0.00573004	0.96,0.968,0.971,0.902,0.829,0.883	0.97,0.85,0.692,0.868,0.692,0.755	0.114	INC
384	49029	ENSMUSG00000060798.8	Intu	chr3	+	40618689	40618775	40608135	40608683	40627000	40627204	49029	23,13,18,12,9,10	2,0,1,0,0,1	14,6,19,29,16,10	3,0,0,3,2,4	232	146	0.000702515	0.0274558	0.879,1.0,0.919,1.0,1.0,0.863	0.746,1.0,1.0,0.859,0.834,0.611	0.102	INC
385	49205	ENSMUSG00000017843.15	Ppp2r5c	chr12	+	110544534	110544602	110541178	110541295	110546834	110547294	49205	25,27,24,31,36,29	53,70,64,28,71,56	60,99,51,64,57,58	44,52,45,84,49,47	214	146	7.06e-07	0.000117384	0.243,0.208,0.204,0.43,0.257,0.261	0.482,0.565,0.436,0.342,0.442,0.457	-0.187	EXC
386	49278	ENSMUSG00000078495.11	Zfp984	chr4	-	147880114	147880181	147845677	147845735	147891546	147891640	49278	6,1,2,4,5,8	0,8,3,2,2,3	2,6,15,3,11,3	0,0,4,0,1,0	213	146	5.28e-06	0.000611323	1.0,0.079,0.314,0.578,0.631,0.646	1.0,1.0,0.72,1.0,0.883,1.0	-0.392	EXC
387	49290	ENSMUSG00000026395.17	Ptprc	chr1	-	138044691	138044763	138043356	138043380	138054040	138054064	49290	19,44,27,16,43,23	8,11,7,8,5,2	7,22,5,9,3,12	1,0,1,0,0,2	218	146	4.6e-07	8.39e-05	0.614,0.728,0.721,0.573,0.852,0.885	0.824,1.0,0.77,1.0,1.0,0.801	-0.17	EXC
388	49306	ENSMUSG00000005871.16	Apc	chr18	+	34422890	34422995	34412321	34412405	34429083	34429182	49306	120,129,98,79,23,66	27,16,8,12,7,8	50,83,100,205,92,79	17,13,37,56,24,23	251	146	0.00100832	0.0362438	0.721,0.824,0.877,0.793,0.657,0.828	0.631,0.788,0.611,0.68,0.69,0.666	0.106	INC
389	49504	ENSMUSG00000037773.15	Pced1a	chr2	-	130264385	130264624	130264144	130264295	130264732	130264812	49504	1.30112e+17	6,0,3,2,2,3	116,142,129,130,95,98	7,5,10,15,7,12	385	146	2.42e-08	7.28e-06	0.891,1.0,0.945,0.96,0.973,0.943	0.863,0.915,0.83,0.767,0.837,0.756	0.124	INC
390	49519	ENSMUSG00000020834.18	Dhrs13	chr11	+	77924838	77924962	77923177	77923529	77927687	77928617	49519	20,2,16,9,15,6	0,2,3,0,8,0	9,14,15,17,20,22	0,0,0,2,0,1	270	146	0.000653935	0.0260033	1.0,0.351,0.743,1.0,0.503,1.0	1.0,1.0,1.0,0.821,1.0,0.922	-0.191	EXC
391	49543	ENSMUSG00000054556.9	Gm4876	chr6	-	17145348	17145467	17097903	17098149	17171369	17171632	49543	1,8,1,2,12,1	11,25,16,13,10,15	0,1,0,0,0,0	9,14,4,10,6,6	265	146	2.31e-07	4.78e-05	0.048,0.15,0.033,0.078,0.398,0.035	0.0,0.038,0.0,0.0,0.0,0.0	0.117	INC
392	49562	ENSMUSG00000032637.16	Atxn2l	chr7	-	126091620	126091657	126091324	126091387	126091983	126092173	49562	9,6,4,8,16,3	14,7,21,12,13,20	5,15,9,9,10,10	6,10,5,3,3,9	183	146	0.000790134	0.0301352	0.339,0.406,0.132,0.347,0.495,0.107	0.399,0.545,0.59,0.705,0.727,0.47	-0.268	EXC
393	49877	ENSMUSG00000087366.10	Junos	chr4	+	94950823	94950905	94941489	94941633	94953849	94953981	49877	0,0,9,1,9,2	11,6,7,13,5,1	1,0,0,2,0,2	1,5,6,6,7,20	228	146	0.000565703	0.0234016	0.0,0.0,0.452,0.047,0.535,0.562	0.39,0.0,0.0,0.176,0.0,0.06	0.162	INC
394	49959	ENSMUSG00000029207.18	Apbb2	chr5	-	66549615	66549678	66549114	66549200	66557418	66557624	49959	118,111,94,134,62,94	49,41,25,42,23,44	8.01271e+16	29,15,19,35,19,34	209	146	3.38e-05	0.00261873	0.627,0.654,0.724,0.69,0.653,0.599	0.658,0.855,0.832,0.791,0.84,0.715	-0.124	EXC
395	50068	ENSMUSG00000028478.19	Clta	chr4	+	44030214	44030268	44025448	44025560	44032400	44032846	50068	3.96433e+23	1.74117e+23	3.10636e+23	8.87108e+22	200	146	4.27e-11	3.21e-08	0.624,0.592,0.585,0.698,0.58,0.628	0.719,0.711,0.714,0.712,0.751,0.704	-0.101	EXC
396	50384	ENSMUSG00000052534.16	Pbx1	chr1	-	168012524	168012637	168011098	168011188	168018846	168019006	50384	1.97224e+17	74,127,85,77,52,87	1.75244e+17	38,70,54,72,66,79	259	146	3.76e-05	0.00284105	0.6,0.499,0.574,0.673,0.563,0.533	0.722,0.663,0.703,0.716,0.645,0.651	-0.11	EXC
397	50927	ENSMUSG00000057531.16	Dtnbp1	chr13	-	45123521	45123654	45084471	45084627	45139510	45139571	50927	6,2,5,2,7,3	2,1,0,1,0,0	8,2,1,5,4,4	1,3,2,4,0,3	279	146	1.53e-05	0.00141433	0.611,0.511,1.0,0.511,1.0,1.0	0.807,0.259,0.207,0.395,1.0,0.411	0.259	INC
398	50958	ENSMUSG00000057531.16	Dtnbp1	chr13	-	45149306	45149482	45147160	45147214	45154856	45155123	50958	10,3,3,2,15,11	7,4,15,10,18,14	1,1,2,3,4,4	13,12,7,16,12,8	322	146	0.000855105	0.0320141	0.393,0.254,0.083,0.083,0.274,0.263	0.034,0.036,0.115,0.078,0.131,0.185	0.129	INC
399	51051	ENSMUSG00000002190.14	Clgn	chr8	+	84134782	84134864	84126577	84126719	84136114	84136307	51051	2.20161e+17	69,75,36,45,61,38	2.64295e+17	43,49,77,84,26,44	228	146	2.34e-06	0.000318443	0.671,0.579,0.758,0.669,0.512,0.761	0.797,0.794,0.75,0.804,0.885,0.793	-0.146	EXC
400	51203	ENSMUSG00000097113.10	Gm19705	chr1	+	136609206	136609300	136603985	136605004	136616481	136616491	51203	22,30,4,30,16,7	4,2,3,2,1,0	23,18,18,23,15,18	0,3,0,0,0,0	240	146	0.000387525	0.017422	0.77,0.901,0.448,0.901,0.907,1.0	1.0,0.785,1.0,1.0,1.0,1.0	-0.143	EXC
401	51361	ENSMUSG00000016940.19	Kctd2	chr11	+	115320460	115320608	115320178	115320231	115320711	115321027	51361	1,3,0,1,14,11	2,5,4,3,2,2	1,2,2,1,0,0	0,0,0,0,3,1	294	146	0.000868207	0.0323328	0.199,0.23,0.0,0.142,0.777,0.732	1.0,1.0,1.0,1.0,0.0,0.0	-0.32	EXC
402	52129	ENSMUSG00000056260.16	Lrif1	chr3	+	106640652	106640922	106629208	106629422	106641673	106641698	52129	31,27,58,26,34,42	23,24,5,29,26,3	9,41,25,21,20,16	13,42,33,46,27,20	416	146	0.00111857	0.0394922	0.321,0.283,0.803,0.239,0.315,0.831	0.195,0.255,0.21,0.138,0.206,0.219	0.261	INC
403	52306	ENSMUSG00000014767.18	Tbp	chr17	+	15721573	15721619	15721415	15721464	15723223	15723390	52306	4,5,3,6,1,3	1,0,4,1,2,2	8,4,10,3,5,3	1,0,0,0,0,0	192	146	2.46e-05	0.0020399	0.753,1.0,0.363,0.82,0.275,0.533	0.859,1.0,1.0,1.0,1.0,1.0	-0.353	EXC
404	52418	ENSMUSG00000113960.3	4933412O06Rik	chr13	-	15971162	15971266	15955393	15956491	16197849	16198008	52418	8,22,3,5,11,13	3,0,0,3,6,0	10,22,13,29,9,14	1,0,0,0,2,0	250	146	0.000142651	0.00805385	0.609,1.0,1.0,0.493,0.517,1.0	0.854,1.0,1.0,1.0,0.724,1.0	-0.16	EXC
405	52427	ENSMUSG00000113960.3	4933412O06Rik	chr13	-	16083270	16084004	15955759	15956491	16197849	16198010	52427	7,17,36,12,7,30	3,0,0,3,6,0	15,29,11,27,39,9	1,0,0,0,2,0	880	146	1.46e-05	0.00136141	0.279,1.0,1.0,0.399,0.162,1.0	0.713,1.0,1.0,1.0,0.764,1.0	-0.273	EXC
406	52476	ENSMUSG00000113960.3	4933412O06Rik	chr13	-	16147822	16147933	16119333	16119892	16178411	16178465	52476	5,6,4,7,1,5	0,1,0,1,4,5	12,4,12,5,0,2	0,0,0,1,1,0	257	146	0.000696862	0.0272762	1.0,0.773,1.0,0.799,0.124,0.362	1.0,1.0,1.0,0.74,0.0,1.0	-0.114	EXC
407	52481	ENSMUSG00000113960.3	4933412O06Rik	chr13	-	16147822	16147933	16119335	16119925	16197849	16198008	52481	11,26,19,37,5,17	4,6,17,14,8,10	4,3,10,8,6,9	5,8,8,29,8,13	257	146	0.000292673	0.0140289	0.61,0.711,0.388,0.6,0.262,0.491	0.312,0.176,0.415,0.135,0.299,0.282	0.241	INC
408	52493	ENSMUSG00000113960.3	4933412O06Rik	chr13	-	16178411	16178465	16119335	16119892	16197849	16198011	52493	1,2,0,1,6,5	9,7,8,9,11,7	4,0,0,0,2,0	18,5,10,13,7,18	200	146	0.000115383	0.00691073	0.075,0.173,0.0,0.075,0.285,0.343	0.14,0.0,0.0,0.0,0.173,0.0	0.106	INC
409	52496	ENSMUSG00000113960.3	4933412O06Rik	chr13	-	16185013	16185147	15955401	15956491	16197849	16197955	52496	6,13,5,17,12,13	3,0,0,3,6,0	19,10,14,15,10,8	1,0,0,0,2,0	280	146	0.000160084	0.00881952	0.51,1.0,1.0,0.747,0.51,1.0	0.908,1.0,1.0,1.0,0.723,1.0	-0.144	EXC
410	52673	ENSMUSG00000026565.19	Pou2f1	chr1	-	165780349	165780425	165773470	165773571	165830130	165830178	52673	1,7,12,3,1,1	0,2,12,2,0,0	5,3,8,10,5,3	0,0,0,0,0,1	222	146	1.75e-05	0.00157057	1.0,0.697,0.397,0.497,1.0,1.0	1.0,1.0,1.0,1.0,1.0,0.664	-0.179	EXC
411	52758	ENSMUSG00000000085.17	Scmh1	chr4	+	120313481	120313706	120310948	120310972	120320271	120320281	52758	42,67,59,81,21,73	3,16,17,10,9,16	44,72,70,90,60,43	5,5,1,7,6,5	371	146	0.000217033	0.0111114	0.846,0.622,0.577,0.761,0.479,0.642	0.776,0.85,0.965,0.835,0.797,0.772	-0.178	EXC
412	52761	ENSMUSG00000000085.17	Scmh1	chr4	+	120319209	120319352	120310948	120310972	120320271	120320281	52761	73,79,80,101,48,70	3,16,17,10,9,16	45,91,91,140,86,70	5,5,1,7,6,5	289	146	1.65e-05	0.0015048	0.925,0.714,0.704,0.836,0.729,0.688	0.82,0.902,0.979,0.91,0.879,0.876	-0.128	EXC
413	52899	ENSMUSG00000085862.4	Gm13483	chr2	+	50197015	50197193	50186876	50186914	50197263	50197342	52899	11,13,4,10,9,10	2,3,0,0,0,0	5,3,8,11,6,1	3,4,1,0,2,0	324	146	0.000131039	0.00757493	0.713,0.661,1.0,1.0,1.0,1.0	0.429,0.253,0.783,1.0,0.575,1.0	0.222	INC
414	52976	ENSMUSG00000050565.17	Tor1aip2	chr1	+	155916820	155916880	155911517	155911837	155935156	155935333	52976	14,7,9,7,5,8	0,0,0,0,0,0	7,4,7,14,8,9	1,3,0,4,2,1	206	146	3.3e-05	0.00256603	1.0,1.0,1.0,1.0,1.0,1.0	0.832,0.486,1.0,0.713,0.739,0.864	0.228	INC
415	53171	ENSMUSG00000011958.18	Bnip2	chr9	+	69905529	69905615	69904362	69904539	69908124	69908227	53171	35,34,25,23,7,30	1,3,0,0,1,0	17,18,23,27,27,28	5,0,10,3,1,1	232	146	1.11e-05	0.00111426	0.957,0.877,1.0,1.0,0.815,1.0	0.681,1.0,0.591,0.85,0.944,0.946	0.106	INC
416	53348	ENSMUSG00000048720.9	Tbc1d12	chr19	+	38887312	38887430	38884430	38884513	38896215	38896296	53348	11,13,17,20,10,14	2,2,5,0,0,3	7,19,13,15,6,4	0,2,2,0,0,0	264	146	2.14e-05	0.00183906	0.753,0.782,0.653,1.0,1.0,0.721	1.0,0.84,0.782,1.0,1.0,1.0	-0.119	EXC
417	53483	ENSMUSG00000057191.15	AB124611	chr9	+	21447203	21447293	21440058	21440379	21450382	21450410	53483	25,40,23,16,72,25	2,13,2,7,8,21	5,5,9,2,9,5	0,2,0,1,0,0	236	146	1.24e-06	0.000191162	0.885,0.656,0.877,0.586,0.848,0.424	1.0,0.607,1.0,0.553,1.0,1.0	-0.147	EXC
418	54076	ENSMUSG00000087179.11	5730471H19Rik	chr2	-	156676378	156676815	156672632	156675346	156679742	156679833	54076	2,11,0,6,16,3	1,1,6,3,0,5	3,2,4,2,1,2	0,0,2,1,0,0	583	146	8.98e-06	0.000935082	0.334,0.734,0.0,0.334,1.0,0.131	1.0,1.0,0.334,0.334,1.0,1.0	-0.356	EXC
419	54144	ENSMUSG00000031229.17	Atrx	chrX	-	104927912	104928026	104923514	104923624	104931320	104931429	54144	105,137,84,109,25,60	43,63,27,36,18,27	49,58,109,222,102,114	24,10,30,45,14,21	260	146	0.000958265	0.0349309	0.578,0.55,0.636,0.63,0.438,0.555	0.534,0.765,0.671,0.735,0.804,0.753	-0.146	EXC
420	54148	ENSMUSG00000031229.17	Atrx	chrX	-	104943486	104943599	104934522	104934578	104972564	104973003	54148	59,86,28,47,27,28	4,13,3,6,4,3	23,23,49,120,41,33	11,14,12,21,10,11	259	146	0.000129774	0.00754523	0.893,0.789,0.84,0.815,0.792,0.84	0.541,0.481,0.697,0.763,0.698,0.628	0.194	INC
421	54508	ENSMUSG00000025885.19	Myo5b	chr18	+	74861941	74862019	74856827	74856928	74864715	74864914	54508	41,51,57,47,32,31	8,10,6,18,2,9	39,31,21,76,16,38	16,10,13,25,20,19	224	146	0.000423309	0.0186624	0.77,0.769,0.861,0.63,0.912,0.692	0.614,0.669,0.513,0.665,0.343,0.566	0.211	INC
422	54568	ENSMUSG00000000673.10	Haao	chr17	-	84142207	84142353	84139755	84139824	84142619	84142663	54568	20,50,8,9,22,21	1,2,1,0,0,0	11,23,11,13,5,15	2,2,2,1,2,7	292	146	9.41e-08	2.33e-05	0.909,0.926,0.8,1.0,1.0,1.0	0.733,0.852,0.733,0.867,0.556,0.517	0.229	INC
423	54589	ENSMUSG00000026193.16	Fn1	chr1	-	71652921	71653194	71651626	71651809	71654518	71654710	54589	8,24,51,28,2,23	33,54,93,71,22,116	6,68,15,8,40,88	18,47,32,29,17,29	419	146	0.000180612	0.00963526	0.078,0.134,0.16,0.121,0.031,0.065	0.104,0.335,0.14,0.088,0.451,0.514	-0.174	EXC
424	54894	ENSMUSG00000052675.12	Zfp112	chr7	+	23821658	23821785	23817759	23817808	23823343	23823427	54894	46,55,37,54,39,43	9,5,3,1,3,11	44,34,71,117,43,68	0,4,0,2,4,0	273	146	5.34e-06	0.000616467	0.732,0.855,0.868,0.967,0.874,0.676	1.0,0.82,1.0,0.969,0.852,1.0	-0.111	EXC
425	56010	ENSMUSG00000026103.15	Gls	chr1	-	52239776	52239810	52239013	52239046	52243504	52243675	56010	1,2,17,2,1,9	2,10,10,18,1,1	2,0,1,0,1,4	9,17,8,12,17,16	180	146	4.46e-05	0.00326765	0.289,0.14,0.58,0.083,0.448,0.88	0.153,0.0,0.092,0.0,0.046,0.169	0.327	INC
426	56099	ENSMUSG00000003810.15	Mast2	chr4	-	116190609	116190630	116187587	116187666	116194618	116194694	56099	0,1,10,12,15,5	6,1,5,5,1,2	16,12,9,9,7,6	1,1,1,0,3,0	167	146	3.39e-05	0.0026234	0.0,0.466,0.636,0.677,0.929,0.686	0.933,0.913,0.887,1.0,0.671,1.0	-0.335	EXC
427	56226	ENSMUSG00000086370.12	Ftx	chrX	-	102635408	102635495	102608135	102608178	102639536	102639613	56226	3,1,10,2,4,22	0,8,0,1,6,0	2,5,12,4,3,2	0,0,0,0,1,2	233	146	0.00126188	0.0432389	1.0,0.073,1.0,0.556,0.295,1.0	1.0,1.0,1.0,1.0,0.653,0.385	-0.186	EXC
428	56229	ENSMUSG00000086370.12	Ftx	chrX	-	102635408	102635512	102608135	102608178	102639536	102639613	56229	13,12,9,13,8,20	0,8,0,1,6,0	1,11,10,18,12,13	0,0,0,0,1,2	250	146	5.62e-05	0.00392523	1.0,0.467,1.0,0.884,0.438,1.0	1.0,1.0,1.0,1.0,0.875,0.791	-0.146	EXC
429	56301	ENSMUSG00000111474.3	Gm32926	chr10	+	18704121	18704263	18659329	18659436	18707191	18707241	56301	0,0,4,1,2,1	10,11,14,4,5,6	7,3,3,4,1,12	4,11,8,3,3,0	288	146	5.43e-05	0.0038378	0.0,0.0,0.127,0.112,0.169,0.078	0.47,0.121,0.16,0.403,0.145,1.0	-0.302	EXC
430	56302	ENSMUSG00000111474.3	Gm32926	chr10	+	18704121	18704263	18659329	18659436	18713234	18713745	56302	0,0,0,1,5,0	2,2,2,2,14,3	3,3,1,4,1,8	6,9,6,11,5,7	288	146	0.000576364	0.0237225	0.0,0.0,0.0,0.202,0.153,0.0	0.202,0.145,0.078,0.156,0.092,0.367	-0.114	EXC
431	56384	ENSMUSG00000074039.12	4930520O04Rik	chr9	+	114204275	114204652	114198056	114198131	114205325	114205602	56384	1.06116e+17	15,14,11,11,12,11	60,102,65,119,73,82	8,17,14,20,21,13	523	146	0.000468916	0.0203034	0.664,0.698,0.803,0.753,0.71,0.826	0.677,0.626,0.564,0.624,0.492,0.638	0.139	INC
432	56608	ENSMUSG00000032839.14	Trpc1	chr9	-	95618872	95618974	95614059	95614262	95625249	95625404	56608	42,69,37,35,50,59	21,29,41,22,40,30	46,103,63,85,57,64	10,29,29,39,10,21	248	146	0.000570541	0.0235454	0.541,0.583,0.347,0.484,0.424,0.537	0.73,0.676,0.561,0.562,0.77,0.642	-0.171	EXC
433	56710	ENSMUSG00000039917.11	Rhbdd2	chr5	+	135663957	135664077	135661507	135661772	135664848	135665256	56710	70,54,107,66,60,92	105,96,100,106,118,73	97,123,88,136,80,91	83,126,67,108,63,77	266	146	0.000439107	0.0192603	0.268,0.236,0.37,0.255,0.218,0.409	0.391,0.349,0.419,0.409,0.411,0.393	-0.103	EXC
434	56835	ENSMUSG00000074646.12	6430550D23Rik	chr2	-	155845600	155845768	155845244	155845405	155849799	155849839	56835	9,15,3,16,9,12	6,0,7,1,3,4	8,10,10,5,8,15	0,1,4,0,0,0	314	146	4.19e-05	0.00310603	0.411,1.0,0.166,0.882,0.582,0.582	1.0,0.823,0.538,1.0,1.0,1.0	-0.29	EXC
435	56836	ENSMUSG00000074646.12	6430550D23Rik	chr2	-	155845600	155845905	155845244	155845405	155849799	155849897	56836	15,26,6,19,15,25	6,0,7,1,3,4	16,12,14,6,17,34	0,1,4,0,0,0	451	146	3.49e-05	0.00268242	0.447,1.0,0.217,0.86,0.618,0.669	1.0,0.795,0.531,1.0,1.0,1.0	-0.253	EXC
436	57042	ENSMUSG00000038323.4	1700066M21Rik	chr1	+	57418865	57418971	57416791	57417105	57419200	57419321	57042	0,0,1,0,0,2	7,2,3,2,1,1	4,5,4,3,4,2	6,14,7,1,1,9	252	146	3.29e-06	0.00041863	0.0,0.0,0.162,0.0,0.0,0.537	0.279,0.171,0.249,0.635,0.699,0.114	-0.241	EXC
437	57175	ENSMUSG00000020388.13	Pdlim4	chr11	-	53954460	53954612	53946968	53947150	53959665	53959758	57175	19,19,73,14,113,50	5,4,8,0,1,6	22,39,29,25,7,10	1,0,0,0,0,2	298	146	1.53e-06	0.000223455	0.651,0.699,0.817,1.0,0.982,0.803	0.915,1.0,1.0,1.0,1.0,0.71	-0.112	EXC
438	57272	ENSMUSG00000023911.13	Flywch2	chr17	-	23996785	23996914	23995932	23996073	24004974	24005055	57272	3,6,13,1,0,2	3,3,5,7,14,6	2,5,12,4,7,7	1,2,0,1,0,8	275	146	0.000181896	0.00969039	0.347,0.515,0.58,0.07,0.0,0.15	0.515,0.57,1.0,0.68,1.0,0.317	-0.403	EXC
439	57518	ENSMUSG00000013973.13	Dedd	chr1	+	171158801	171158853	171156966	171157094	171165819	171166208	57518	89,70,98,76,81,53	43,20,33,22,18,24	89,85,74,111,82,72	11,14,10,28,13,17	198	146	0.000142023	0.00802426	0.604,0.721,0.686,0.718,0.768,0.62	0.856,0.817,0.845,0.745,0.823,0.757	-0.121	EXC
440	57520	ENSMUSG00000013973.13	Dedd	chr1	+	171158820	171158853	171157136	171157260	171165819	171165907	57520	104,82,118,104,107,45	29,19,9,17,29,15	103,88,91,135,88,81	7,4,9,18,16,7	179	146	0.000146142	0.00819125	0.745,0.779,0.914,0.833,0.751,0.71	0.923,0.947,0.892,0.859,0.818,0.904	-0.102	EXC
441	57855	ENSMUSG00000024039.16	Cbs	chr17	-	31833502	31833544	31827867	31832267	31834447	31834532	57855	58,86,96,53,146,82	7.91061e+16	111,147,164,161,117,99	55,73,81,129,80,77	188	146	2.7e-08	8e-06	0.363,0.387,0.391,0.272,0.468,0.389	0.61,0.61,0.611,0.492,0.532,0.5	-0.181	EXC
442	58480	ENSMUSG00000025939.20	Ube2w	chr1	-	16655499	16655655	16640005	16641506	16672485	16672577	58480	70,69,30,39,51,36	3,2,2,6,20,0	45,48,48,83,82,54	0,0,4,6,0,0	302	146	0.000261582	0.0128081	0.919,0.943,0.879,0.759,0.552,1.0	1.0,1.0,0.853,0.87,1.0,1.0	-0.112	EXC
443	58495	ENSMUSG00000070031.12	Sp140	chr1	+	85555898	85555979	85553820	85553886	85558180	85558260	58495	5,10,9,11,10,4	20,28,28,22,28,42	3,9,6,21,9,6	6,5,5,18,11,18	227	146	0.000567795	0.0234696	0.139,0.187,0.171,0.243,0.187,0.058	0.243,0.537,0.436,0.429,0.345,0.177	-0.197	EXC
444	58678	ENSMUSG00000090272.10	Mndal	chr1	-	173703141	173703426	173701916	173702038	173707490	173707556	58678	41,47,34,29,42,52	2,3,1,10,0,1	3,43,43,23,34,57	0,2,0,0,0,2	431	146	2.05e-05	0.00176975	0.874,0.841,0.92,0.496,1.0,0.946	1.0,0.879,1.0,1.0,1.0,0.906	-0.118	EXC
445	58732	ENSMUSG00000027168.22	Pax6	chr2	+	105515095	105515137	105512879	105514303	105515231	105515339	58732	45,71,70,57,66,66	36,37,35,24,64,14	16,27,32,47,7,45	42,42,29,55,52,19	188	146	0.0004708	0.0203508	0.493,0.598,0.608,0.648,0.445,0.785	0.228,0.333,0.461,0.399,0.095,0.648	0.235	INC
446	58919	ENSMUSG00000037400.18	Atp11b	chr3	+	35895178	35895264	35893197	35893363	35903582	35903713	58919	1.98221e+17	1.96251e+17	1.67193e+17	1.64162e+17	232	146	0.000126944	0.00742119	0.389,0.357,0.297,0.468,0.29,0.318	0.391,0.428,0.474,0.446,0.543,0.466	-0.105	EXC
447	58920	ENSMUSG00000037400.18	Atp11b	chr3	+	35897719	35897845	35892869	35893363	35903582	35903713	58920	3.9344e+17	1.96251e+17	3.55436e+17	1.64162e+17	272	146	5.64e-05	0.00393344	0.518,0.485,0.393,0.585,0.451,0.46	0.537,0.591,0.594,0.613,0.625,0.538	-0.101	EXC
448	58948	ENSMUSG00000053714.11	4732471J01Rik	chr7	+	25083023	25083162	25077810	25077880	25084219	25084307	58948	4,3,5,3,3,3	0,1,0,0,0,0	1,4,2,8,8,5	0,0,0,12,2,1	285	146	0.000217464	0.0111188	1.0,0.606,1.0,1.0,1.0,1.0	1.0,1.0,1.0,0.255,0.672,0.719	0.16	INC
449	59292	ENSMUSG00000115422.3	4930452G13Rik	chr14	+	79941877	79942083	79940313	79940582	79947358	79947545	59292	7,9,6,6,3,1	10,0,10,0,0,0	11,2,8,13,6,16	0,0,0,2,0,0	352	146	0.000250909	0.0124508	0.225,1.0,0.199,1.0,1.0,1.0	1.0,1.0,1.0,0.729,1.0,1.0	-0.217	EXC
450	59295	ENSMUSG00000115422.3	4930452G13Rik	chr14	+	79941967	79942083	79940278	79940582	79947358	79947516	59295	2,4,5,2,2,1	10,0,10,0,0,0	15,7,6,11,3,10	0,0,0,2,0,0	262	146	0.000863791	0.0322614	0.1,1.0,0.218,1.0,1.0,1.0	1.0,1.0,1.0,0.754,1.0,1.0	-0.239	EXC
451	59659	ENSMUSG00000096929.10	A330023F24Rik	chr1	+	194699782	194699859	194665136	194665217	194700908	194701168	59659	23,19,15,14,9,10	0,1,1,5,0,2	12,5,15,28,5,21	2,0,14,23,4,5	223	146	0.000179433	0.00957897	1.0,0.926,0.908,0.647,1.0,0.766	0.797,1.0,0.412,0.444,0.45,0.733	0.235	INC
452	59672	ENSMUSG00000096929.10	A330023F24Rik	chr1	+	194706154	194706260	194705857	194706024	194706604	194706714	59672	157,150,116,166,59,82	12,20,3,22,19,6	92,67,165,188,121,88	19,22,36,76,21,22	252	146	1.97e-05	0.00172408	0.883,0.813,0.957,0.814,0.643,0.888	0.737,0.638,0.726,0.589,0.769,0.699	0.14	INC
453	59701	ENSMUSG00000013523.14	Bcas1	chr2	-	170208283	170208448	170198167	170198233	170220642	170220849	59701	1.2101e+23	1.76617e+23	1.98271e+17	1.01113e+23	311	146	0	0	0.243,0.222,0.283,0.326,0.289,0.282	0.084,0.09,0.075,0.07,0.097,0.083	0.191	INC
454	59702	ENSMUSG00000013523.14	Bcas1	chr2	-	170212369	170212411	170191101	170191383	170220642	170220849	59702	7.59686e+17	4.79045e+23	7.31071e+16	2.53635e+23	188	146	0	0	0.11,0.105,0.129,0.151,0.135,0.126	0.022,0.023,0.022,0.028,0.032,0.026	0.101	INC
455	59705	ENSMUSG00000013523.14	Bcas1	chr2	-	170212369	170212411	170198167	170198233	170220642	170220849	59705	1.21711e+23	1.76617e+23	9.71282e+16	1.01113e+23	188	146	0	0	0.349,0.341,0.365,0.41,0.375,0.37	0.069,0.071,0.096,0.08,0.104,0.086	0.284	INC
456	59708	ENSMUSG00000013523.14	Bcas1	chr2	-	170212369	170212411	170208283	170208448	170220642	170220849	59708	1.59514e+23	17,19,24,25,24,24	1.35226e+17	32,60,28,27,41,11	188	146	0	0	0.986,0.982,0.982,0.979,0.983,0.981	0.766,0.745,0.882,0.908,0.822,0.935	0.139	INC
457	59976	ENSMUSG00000002032.18	Tmem25	chr9	-	44707292	44707424	44706487	44707009	44707620	44707911	59976	1.65185e+17	86,47,112,70,42,74	2.6838e+17	44,63,79,49,48,55	278	146	0.00031489	0.0148912	0.502,0.674,0.535,0.623,0.78,0.57	0.762,0.76,0.643,0.771,0.767,0.723	-0.124	EXC
458	60303	ENSMUSG00000086815.7	3110082J24Rik	chr5	-	30310060	30310412	30308581	30308916	30310777	30311086	60303	16,11,12,16,14,15	0,2,0,0,0,0	12,27,9,11,15,16	1,7,3,3,2,8	498	146	7.99e-11	5.68e-08	1.0,0.617,1.0,1.0,1.0,1.0	0.779,0.531,0.468,0.518,0.687,0.37	0.377	INC
459	60370	ENSMUSG00000079414.7	Gm11110	chr17	-	57412420	57412606	57410349	57410484	57412897	57412947	60370	4,6,12,5,17,10	5,8,0,0,2,0	1,1,3,4,4,6	2,10,1,6,2,5	332	146	0.000193024	0.0101575	0.26,0.248,1.0,1.0,0.789,1.0	0.18,0.042,0.569,0.227,0.468,0.345	0.411	INC
460	60567	ENSMUSG00000032268.14	Tmprss5	chr9	+	49017800	49017899	49017370	49017516	49018376	49018499	60567	50,35,30,44,54,59	0,6,3,7,4,5	41,56,68,55,34,71	2,2,0,0,0,0	245	146	2.38e-08	7.23e-06	1.0,0.777,0.856,0.789,0.889,0.875	0.924,0.943,1.0,1.0,1.0,1.0	-0.114	EXC
461	60654	ENSMUSG00000036452.19	Arhgap26	chr18	+	39490605	39490716	39439754	39439905	39490851	39490881	60654	32,29,21,23,6,33	1,1,0,0,0,0	16,30,24,26,22,26	1,2,6,0,2,2	257	146	4.46e-05	0.00326765	0.948,0.943,1.0,1.0,1.0,1.0	0.901,0.895,0.694,1.0,0.862,0.881	0.11	INC
462	61026	ENSMUSG00000047369.18	Dnah14	chr1	+	181641606	181641756	181633526	181633654	181642074	181642284	61026	29,40,42,52,38,37	30,27,24,35,32,35	14,17,20,24,12,12	2,7,4,3,4,4	296	146	8.96e-06	0.000933999	0.323,0.422,0.463,0.423,0.369,0.343	0.775,0.545,0.712,0.798,0.597,0.597	-0.28	EXC
463	61084	ENSMUSG00000029086.16	Prom1	chr5	-	44158118	44158187	44152416	44152456	44159127	44159243	61084	18,21,18,26,9,16	15,9,14,9,9,18	31,47,29,41,46,51	6,8,15,14,12,7	215	146	0.000155383	0.00859111	0.449,0.613,0.466,0.662,0.404,0.376	0.778,0.8,0.568,0.665,0.722,0.832	-0.233	EXC
464	61085	ENSMUSG00000029086.16	Prom1	chr5	-	44158611	44158635	44152416	44152456	44159127	44159243	61085	10,9,6,14,5,17	15,9,14,9,9,18	19,16,20,31,20,24	6,8,15,14,12,7	170	146	0.000389265	0.0174901	0.364,0.462,0.269,0.572,0.323,0.448	0.731,0.632,0.534,0.655,0.589,0.746	-0.241	EXC
465	61164	ENSMUSG00000045251.14	Zfp688	chr7	-	127019181	127019277	127018138	127018813	127020980	127021206	61164	24,40,27,32,42,23	25,17,28,28,33,24	32,32,41,39,24,25	9,7,7,12,14,5	242	146	2.29e-06	0.000312072	0.367,0.587,0.368,0.408,0.434,0.366	0.682,0.734,0.779,0.662,0.508,0.751	-0.264	EXC
466	61166	ENSMUSG00000045251.14	Zfp688	chr7	-	127020576	127020690	127018138	127018813	127020980	127021206	61166	59,55,51,72,89,61	25,17,28,28,33,24	45,65,84,74,75,76	9,7,7,12,14,5	260	146	8.07e-10	4.01e-07	0.57,0.645,0.506,0.591,0.602,0.588	0.737,0.839,0.871,0.776,0.751,0.895	-0.228	EXC
467	61529	ENSMUSG00000024163.19	Mapk8ip3	chr17	-	25139445	25139469	25137061	25137110	25142789	25142842	61529	6,0,5,0,9,9	6,1,4,4,7,4	5,2,7,3,7,1	0,1,0,0,4,1	170	146	2.63e-05	0.00213582	0.462,0.0,0.518,0.0,0.525,0.659	1.0,0.632,1.0,1.0,0.6,0.462	-0.422	EXC
468	61545	ENSMUSG00000026867.20	Gapvd1	chr2	-	34612949	34613030	34610579	34610740	34615054	34615244	61545	207,189,142,197,82,162	82,94,72,67,82,70	1.96215e+17	62,50,93,93,64,73	227	146	0.000920204	0.03383	0.619,0.564,0.559,0.654,0.391,0.598	0.67,0.734,0.633,0.717,0.687,0.621	-0.113	EXC
469	61665	ENSMUSG00000097623.10	B230323A14Rik	chr9	+	69728360	69729099	69714068	69714186	69736962	69737496	61665	14,48,21,45,18,22	6,1,2,4,0,1	51,41,51,62,26,39	0,1,1,0,0,0	885	146	1.22e-08	4.05e-06	0.278,0.888,0.634,0.65,1.0,0.784	1.0,0.871,0.894,1.0,1.0,1.0	-0.255	EXC
470	61667	ENSMUSG00000097623.10	B230323A14Rik	chr9	+	69730800	69730992	69714068	69714186	69736962	69737496	61667	15,18,6,29,6,25	6,1,2,4,0,1	13,15,12,12,4,11	0,1,1,0,0,0	338	146	1.6e-07	3.61e-05	0.519,0.886,0.564,0.758,1.0,0.915	1.0,0.866,0.838,1.0,1.0,1.0	-0.177	EXC
471	61671	ENSMUSG00000097623.10	B230323A14Rik	chr9	+	69730827	69730992	69714068	69714186	69736962	69737496	61671	10,17,6,28,5,23	6,1,2,4,0,1	14,8,5,14,4,9	0,1,1,0,0,0	311	146	3.61e-07	6.89e-05	0.439,0.889,0.585,0.767,1.0,0.915	1.0,0.79,0.701,1.0,1.0,1.0	-0.149	EXC
472	61673	ENSMUSG00000097623.10	B230323A14Rik	chr9	+	69736324	69736556	69714068	69714186	69736962	69737496	61673	6,8,17,12,5,2	6,1,2,4,0,1	13,15,11,7,10,7	0,1,1,0,0,0	378	146	4.94e-09	1.9e-06	0.279,0.755,0.767,0.537,1.0,0.436	1.0,0.853,0.809,1.0,1.0,1.0	-0.315	EXC
473	61675	ENSMUSG00000097623.10	B230323A14Rik	chr9	+	69736375	69736556	69714068	69714186	69736962	69737497	61675	5,2,10,5,5,0	6,1,2,4,0,1	10,14,8,4,7,2	0,1,1,0,0,0	327	146	3.43e-09	1.4e-06	0.271,0.472,0.691,0.358,1.0,0.0	1.0,0.862,0.781,1.0,1.0,1.0	-0.475	EXC
474	61715	ENSMUSG00000112627.4	4933412E12Rik	chr10	+	116790417	116790630	116786422	116786597	116791432	116791562	61715	3,16,2,9,13,11	19,23,21,7,25,27	1,1,1,0,2,4	17,13,20,17,6,10	359	146	1.97e-06	0.000273822	0.06,0.221,0.037,0.343,0.175,0.142	0.023,0.03,0.02,0.0,0.119,0.14	0.108	INC
475	61858	ENSMUSG00000024985.22	Tcf7l2	chr19	+	55915115	55915188	55912327	55912376	55919865	55920641	61858	0,2,5,2,0,4	3,0,0,2,3,0	0,0,0,1,1,1	7,1,1,0,0,1	219	146	0.0002243	0.0113931	0.0,1.0,1.0,0.4,0.0,1.0	0.0,0.0,0.0,1.0,1.0,0.4	0.167	INC
476	61999	ENSMUSG00000025505.17	Tmem80	chr7	+	140911330	140911474	140908042	140908179	140912822	140912842	61999	3.78251e+17	1.35156e+17	2.49392e+17	66,86,116,137,117,100	290	146	3.83e-06	0.000469141	0.585,0.448,0.589,0.564,0.476,0.5	0.655,0.696,0.654,0.588,0.61,0.662	-0.117	EXC
477	62030	ENSMUSG00000041440.19	Gk5	chr9	+	96019797	96019891	96015441	96015517	96022591	96022723	62030	4,11,8,8,5,26	2,6,6,0,0,0	4,12,5,20,12,28	0,1,1,0,0,0	240	146	1.91e-05	0.00168124	0.549,0.527,0.448,1.0,1.0,1.0	1.0,0.88,0.753,1.0,1.0,1.0	-0.185	EXC
478	62198	ENSMUSG00000005886.15	Ncoa2	chr1	-	13235119	13235326	13232296	13232512	13237119	13237330	62198	147,142,131,127,47,115	25,61,41,41,13,33	1.29202e+17	28,17,33,32,24,22	353	146	0.000131423	0.00758582	0.709,0.491,0.569,0.562,0.599,0.59	0.656,0.831,0.65,0.724,0.691,0.776	-0.135	EXC
479	62400	ENSMUSG00000086822.5	5330413P13Rik	chr2	-	131687023	131687091	131678355	131678402	131689491	131689574	62400	1,3,1,1,2,11	4,3,0,4,3,0	0,0,0,1,0,0	2,5,5,3,1,3	214	146	2.91e-07	5.77e-05	0.146,0.406,1.0,0.146,0.313,1.0	0.0,0.0,0.0,0.185,0.0,0.0	0.471	INC
480	62574	ENSMUSG00000087196.4	Gm13373	chr2	-	28210115	28210291	28204844	28205333	28213889	28214061	62574	1,1,4,2,2,3	0,0,0,0,3,0	4,5,0,12,6,5	1,7,1,0,1,4	322	146	3.6e-05	0.00273916	1.0,1.0,1.0,1.0,0.232,1.0	0.645,0.245,0.0,1.0,0.731,0.362	0.375	INC
481	62618	ENSMUSG00000041669.16	Prima1	chr12	-	103166002	103166173	103163166	103163610	103168907	103169037	62618	56,51,66,65,68,32	27,18,26,26,43,33	46,73,55,65,53,58	7,12,11,23,20,19	317	146	0.00117202	0.0409684	0.489,0.566,0.539,0.535,0.421,0.309	0.752,0.737,0.697,0.566,0.55,0.584	-0.171	EXC
482	62633	ENSMUSG00000037996.18	Slc24a2	chr4	-	86968120	86968171	86950429	86950528	86991424	86991533	62633	116,108,86,124,43,77	92,123,92,72,30,76	54,100,96,202,134,102	1.15122e+17	197	146	5.77e-07	9.96e-05	0.483,0.394,0.409,0.561,0.515,0.429	0.258,0.378,0.245,0.313,0.369,0.299	0.155	INC
483	62788	ENSMUSG00000097354.10	2310001H17Rik	chr6	-	129214701	129214820	129210026	129210116	129214958	129215033	62788	9,14,3,7,1,5	0,4,1,0,5,4	3,2,3,7,1,5	0,0,0,0,0,0	265	146	8.24e-08	2.06e-05	1.0,0.659,0.623,1.0,0.099,0.408	1.0,1.0,1.0,1.0,1.0,1.0	-0.368	EXC
484	62853	ENSMUSG00000144212.1	ENSMUSG00000144212	chr8	+	20723149	20723317	20722101	20722319	20727081	20727561	62853	4,5,9,10,1,10	0,1,2,2,1,3	7,4,9,11,7,5	0,0,1,0,2,0	314	146	0.000823215	0.0311249	1.0,0.699,0.677,0.699,0.317,0.608	1.0,1.0,0.807,1.0,0.619,1.0	-0.238	EXC
485	62927	ENSMUSG00000041482.18	Piezo2	chr18	-	63201974	63202046	63197743	63197850	63203026	63203148	62927	7,11,11,9,8,19	2,1,0,1,0,1	9,7,15,10,7,7	4,0,2,4,1,2	218	146	0.000370388	0.0169067	0.701,0.88,1.0,0.858,1.0,0.927	0.601,1.0,0.834,0.626,0.824,0.701	0.13	INC
486	63341	ENSMUSG00000057147.14	Dph6	chr2	-	114353524	114353619	114350149	114350280	114366005	114366067	63341	1.80132e+17	22,13,23,33,14,15	1.20113e+17	16,32,29,44,56,38	241	146	0.000108068	0.00655013	0.832,0.86,0.749,0.771,0.847,0.867	0.82,0.681,0.697,0.743,0.632,0.736	0.103	INC
487	63827	ENSMUSG00000027886.8	Cfap276	chr3	+	108449803	108449917	108444856	108445015	108450754	108450870	63827	9,7,16,24,4,7	0,0,5,0,0,0	16,6,28,8,13,16	4,0,2,5,2,0	260	146	0.000246976	0.0122713	1.0,1.0,0.642,1.0,1.0,1.0	0.692,1.0,0.887,0.473,0.785,1.0	0.134	INC
488	64169	ENSMUSG00000026029.15	Casp8	chr1	+	58843157	58843273	58841811	58841852	58863073	58863406	64169	1,0,5,0,0,0	7,12,10,10,14,8	7,4,4,4,6,2	4,5,6,0,6,3	262	146	2.38e-08	7.23e-06	0.074,0.0,0.218,0.0,0.0,0.0	0.494,0.308,0.271,1.0,0.358,0.271	-0.402	EXC
489	64321	ENSMUSG00000058174.8	Gm5148	chr3	-	37770270	37770381	37768338	37769284	37778351	37778559	64321	62,57,27,68,39,57	60,55,41,51,33,55	63,52,70,96,48,51	21,16,30,31,38,29	257	146	5.6e-06	0.000640025	0.37,0.371,0.272,0.431,0.402,0.371	0.63,0.649,0.57,0.638,0.418,0.5	-0.198	EXC
490	64322	ENSMUSG00000058174.8	Gm5148	chr3	-	37770270	37770487	37768346	37769284	37778351	37778478	64322	49,41,15,45,35,47	60,55,41,51,33,55	39,45,58,78,39,37	21,16,30,31,38,29	363	146	5.12e-06	0.000596371	0.247,0.231,0.128,0.262,0.299,0.256	0.428,0.531,0.437,0.503,0.292,0.339	-0.184	EXC
491	64323	ENSMUSG00000058174.8	Gm5148	chr3	-	37776447	37777130	37768474	37769284	37778351	37778480	64323	61,59,40,31,28,45	60,55,41,51,33,55	36,69,41,82,58,64	21,16,30,31,38,29	829	146	3.41e-07	6.58e-05	0.152,0.159,0.147,0.097,0.13,0.126	0.232,0.432,0.194,0.318,0.212,0.28	-0.143	EXC
492	64622	ENSMUSG00000105265.8	Sox2ot	chr3	+	34466181	34466252	34251309	34251378	34562641	34562735	64622	0,0,3,2,0,1	10,1,3,2,11,8	4,4,4,3,2,1	3,6,6,9,0,2	217	146	0.000310095	0.0146913	0.0,0.0,0.402,0.402,0.0,0.078	0.473,0.31,0.31,0.183,1.0,0.252	-0.274	EXC
493	64710	ENSMUSG00000048000.16	Gigyf2	chr1	+	87301718	87301833	87282125	87282208	87331388	87331568	64710	3,10,1,3,1,5	4,9,0,7,6,11	7,5,13,21,7,8	3,2,0,5,6,4	261	146	0.00138286	0.0463513	0.296,0.383,1.0,0.193,0.085,0.203	0.566,0.583,1.0,0.701,0.395,0.528	-0.269	EXC
494	64797	ENSMUSG00000023235.15	Ccl25	chr8	+	4397713	4398340	4377756	4377893	4398502	4398788	64797	11,12,7,17,6,21	1,2,3,1,2,0	6,10,6,3,7,9	7,1,5,1,6,6	773	146	0.00144655	0.0480287	0.675,0.531,0.306,0.763,0.362,1.0	0.139,0.654,0.185,0.362,0.181,0.221	0.316	INC
495	64816	ENSMUSG00000123588.1	ENSMUSG00000123588	chr2	-	169469791	169470014	169466967	169467140	169475451	169475597	64816	3,3,1,4,7,10	6,6,0,1,4,0	1,8,8,9,12,9	1,0,0,1,0,1	369	146	6.86e-07	0.00011477	0.165,0.165,1.0,0.613,0.409,1.0	0.283,1.0,1.0,0.781,1.0,0.781	-0.249	EXC
496	64871	ENSMUSG00000101344.3	Gm29183	chr1	-	73868944	73869125	73865045	73865083	73897223	73897256	64871	11,4,3,7,21,10	2,3,0,1,2,3	2,2,8,5,2,7	1,0,3,0,0,0	327	146	0.000803191	0.030528	0.711,0.373,1.0,0.758,0.824,0.598	0.472,1.0,0.544,1.0,1.0,1.0	-0.125	EXC
497	64882	ENSMUSG00000101344.3	Gm29183	chr1	-	73901817	73902275	73900127	73900211	73903533	73903625	64882	41,45,49,60,39,25	2,0,0,0,4,1	24,16,48,38,10,33	1,2,4,0,6,5	604	146	0.000319191	0.0150669	0.832,1.0,1.0,1.0,0.702,0.858	0.853,0.659,0.744,1.0,0.287,0.615	0.206	INC
498	65055	ENSMUSG00000074758.12	Gm5535	chr2	-	144031060	144031153	144016446	144016664	144032846	144032967	65055	13,10,5,4,7,20	1,3,0,0,0,2	6,28,5,16,6,13	6,1,3,3,8,1	239	146	0.000260111	0.0127603	0.888,0.671,1.0,1.0,1.0,0.859	0.379,0.945,0.504,0.765,0.314,0.888	0.271	INC
499	65179	ENSMUSG00000020076.8	Ddx50	chr10	-	62483312	62483422	62481769	62482980	62486803	62486982	65179	3.34329e+17	2.00166e+17	2.28231e+17	1.15157e+17	256	146	3.24e-05	0.00253749	0.488,0.531,0.545,0.486,0.532,0.598	0.531,0.456,0.414,0.398,0.371,0.4	0.102	INC
500	65248	ENSMUSG00000047617.12	Paxx	chr2	-	25350020	25350086	25345152	25345660	25350798	25351084	65248	5,11,2,12,10,8	1,2,2,0,2,8	8,3,7,16,9,7	0,1,0,0,0,0	212	146	6.66e-08	1.73e-05	0.775,0.791,0.408,1.0,0.775,0.408	1.0,0.674,1.0,1.0,1.0,1.0	-0.253	EXC
501	65359	ENSMUSG00000020289.16	Nprl3	chr11	-	32205438	32205568	32203874	32203949	32213024	32213094	65359	1.4814e+17	31,40,53,65,55,55	1.49177e+17	22,54,38,37,25,16	276	146	9.99e-05	0.00612207	0.716,0.649,0.586,0.569,0.667,0.556	0.782,0.634,0.727,0.748,0.759,0.853	-0.127	EXC
502	65595	ENSMUSG00000027333.19	Smox	chr2	+	131362331	131362566	131362014	131362188	131363978	131364139	65595	3.34314e+17	27,24,56,45,67,14	3.29396e+17	34,53,54,70,53,51	381	146	1.45e-07	3.33e-05	0.826,0.834,0.758,0.781,0.846,0.908	0.788,0.741,0.685,0.707,0.661,0.661	0.118	INC
503	65601	ENSMUSG00000027333.19	Smox	chr2	+	131362974	131363091	131362014	131362188	131363978	131364139	65601	3.69408e+17	27,24,56,45,67,14	2.99433e+17	34,53,54,70,53,51	263	146	3.48e-08	9.78e-06	0.884,0.904,0.807,0.805,0.861,0.94	0.83,0.819,0.725,0.742,0.734,0.733	0.103	INC
504	65611	ENSMUSG00000027333.19	Smox	chr2	+	131366163	131366253	131362331	131363091	131366662	131366799	65611	19,12,20,19,31,18	14,36,27,25,37,21	19,25,23,20,22,16	5,11,13,10,9,6	236	146	9.79e-07	0.000156661	0.456,0.171,0.314,0.32,0.341,0.347	0.702,0.584,0.523,0.553,0.602,0.623	-0.273	EXC
505	65626	ENSMUSG00000036617.18	Etl4	chr2	+	20810395	20810473	20806352	20806472	20812712	20813001	65626	0,3,0,4,1,3	1,1,4,0,0,0	2,0,0,3,0,3	0,2,2,4,2,0	224	146	0.00118316	0.0412833	0.0,0.662,0.0,1.0,1.0,1.0	1.0,0.0,0.0,0.328,0.0,1.0	0.222	INC
506	66397	ENSMUSG00000035266.17	Helq	chr5	-	100916147	100916321	100914553	100914667	100919599	100919757	66397	76,69,94,99,70,57	5,2,1,8,7,1	63,83,62,113,76,75	4,12,14,13,12,4	320	146	0.000359524	0.016585	0.874,0.94,0.977,0.85,0.82,0.963	0.878,0.759,0.669,0.799,0.743,0.895	0.113	INC
507	66400	ENSMUSG00000035266.17	Helq	chr5	-	100918263	100918362	100914553	100914667	100919599	100919757	66400	36,38,41,51,46,40	5,2,1,8,7,1	35,29,27,41,59,43	4,12,14,13,12,4	245	146	0.000546207	0.0227643	0.811,0.919,0.961,0.792,0.797,0.96	0.839,0.59,0.535,0.653,0.746,0.865	0.169	INC
508	66515	ENSMUSG00000039671.19	Zmynd8	chr2	-	165629083	165629167	165626071	165627658	165633824	165633891	66515	1.89202e+17	103,85,105,71,84,69	1.40216e+17	84,101,88,174,98,111	230	146	0.000570369	0.0235454	0.538,0.601,0.591,0.635,0.516,0.693	0.514,0.576,0.464,0.422,0.523,0.458	0.103	INC
509	66777	ENSMUSG00000039205.17	Ciz1	chr2	+	32260875	32261125	32260253	32260356	32262309	32262507	66777	27,56,79,53,107,64	0,6,0,3,1,1	35,47,52,88,37,46	1,8,0,10,7,2	396	146	0.000745544	0.0289042	1.0,0.775,1.0,0.867,0.975,0.959	0.928,0.684,1.0,0.764,0.661,0.895	0.107	INC
510	66979	ENSMUSG00000039599.17	Fam149b	chr14	+	20409822	20409984	20408091	20408208	20424397	20424458	66979	1.81188e+17	29,35,27,29,21,15	1.6914e+17	52,40,41,38,52,29	308	146	0.000215197	0.0110466	0.747,0.718,0.776,0.768,0.845,0.884	0.606,0.624,0.72,0.783,0.613,0.722	0.112	INC
511	67006	ENSMUSG00000039599.17	Fam149b	chr14	+	20427842	20428067	20425577	20425681	20428467	20428591	67006	2.67385e+17	29,46,36,21,30,38	1.88223e+17	35,49,62,53,45,46	371	146	1.2e-06	0.000187188	0.784,0.767,0.748,0.845,0.788,0.794	0.679,0.642,0.672,0.717,0.684,0.686	0.108	INC
512	67056	ENSMUSG00000020904.12	Cfap52	chr11	-	67840393	67840522	67837123	67837223	67844306	67844443	67056	33,13,16,30,25,17	7,4,0,2,1,1	23,22,40,27,17,18	1,0,3,0,0,0	275	146	6.84e-06	0.00074948	0.715,0.633,1.0,0.888,0.93,0.9	0.924,1.0,0.876,1.0,1.0,1.0	-0.122	EXC
513	67077	ENSMUSG00000037935.17	Smarce1	chr11	-	99115863	99115968	99111480	99111561	99119322	99119374	67077	1.50148e+17	30,28,19,37,37,18	1.2613e+17	32,62,43,72,49,43	251	146	6e-07	0.00010256	0.744,0.755,0.845,0.701,0.747,0.832	0.696,0.549,0.661,0.576,0.628,0.659	0.143	INC
514	67175	ENSMUSG00000112143.3	Gm35721	chr10	-	76802193	76802284	76800486	76801815	76827110	76827178	67175	6,1,0,0,3,3	0,0,2,3,3,0	9,8,5,8,10,11	0,0,2,0,0,0	237	146	0.000533461	0.0223145	1.0,1.0,0.0,0.0,0.381,1.0	1.0,1.0,0.606,1.0,1.0,1.0	-0.371	EXC
515	67444	ENSMUSG00000033502.16	Cdc14a	chr3	-	116198191	116198267	116186470	116186563	116216215	116216306	67444	22,23,21,21,5,14	0,0,0,1,2,0	13,13,9,17,8,13	0,0,4,1,4,3	222	146	0.000120292	0.00711292	1.0,1.0,1.0,0.932,0.622,1.0	1.0,1.0,0.597,0.918,0.568,0.74	0.122	INC
516	67537	ENSMUSG00000033740.18	St18	chr1	+	6822519	6822592	6800293	6800464	6823217	6823260	67537	2,4,1,3,10,4	3,0,0,0,0,0	5,5,3,0,0,6	2,1,1,3,2,0	219	146	9.82e-05	0.00604293	0.308,1.0,1.0,1.0,1.0,1.0	0.625,0.769,0.667,0.0,0.0,1.0	0.374	INC
517	67580	ENSMUSG00000117541.3	Gm50048	chr18	+	15558187	15558678	15554470	15554820	15562119	15563847	67580	16,10,6,17,10,13	2,2,0,3,3,0	10,8,30,8,6,25	0,1,0,1,0,1	637	146	2.67e-05	0.00216949	0.647,0.534,1.0,0.565,0.433,1.0	1.0,0.647,1.0,0.647,1.0,0.851	-0.161	EXC
518	67628	ENSMUSG00000003341.10	Atp8b3	chr10	-	80357603	80357731	80355417	80356296	80360162	80360246	67628	26,16,6,13,16,18	4,0,0,4,7,2	18,15,15,22,26,10	2,0,1,0,1,0	274	146	2.47e-06	0.00033363	0.776,1.0,1.0,0.634,0.549,0.827	0.827,1.0,0.889,1.0,0.933,1.0	-0.144	EXC
519	67645	ENSMUSG00000038766.17	Gabpb2	chr3	-	95116150	95116247	95113773	95113913	95123524	95123579	67645	22,11,9,17,16,7	8,23,1,7,10,3	7,9,17,36,20,25	4,0,1,2,5,0	243	146	5.44e-05	0.00383802	0.623,0.223,0.844,0.593,0.49,0.584	0.513,1.0,0.911,0.915,0.706,1.0	-0.281	EXC
520	67968	ENSMUSG00000042198.13	Chchd7	chr4	+	3947120	3947188	3943413	3943492	3949055	3949127	67968	3,11,9,3,3,6	3,2,0,1,0,0	1,0,8,10,8,9	9,5,4,1,0,5	214	146	0.000577975	0.0237729	0.406,0.79,1.0,0.672,1.0,1.0	0.07,0.0,0.577,0.872,1.0,0.551	0.3	INC
521	68200	ENSMUSG00000040693.8	Slco4c1	chr1	-	96764604	96764800	96759710	96759864	96765178	96765323	68200	17,4,13,18,2,23	0,0,0,3,0,0	5,28,22,22,7,13	1,2,2,0,6,1	342	146	1.77e-05	0.00157686	1.0,1.0,1.0,0.719,1.0,1.0	0.681,0.857,0.824,1.0,0.332,0.847	0.196	INC
522	68202	ENSMUSG00000034343.15	Ube2f	chr1	+	91181481	91181549	91178032	91178159	91181936	91182115	68202	12,6,4,4,3,7	72,62,32,30,51,31	23,18,2,12,15,5	15,34,43,35,25,37	214	146	0.000244985	0.0121959	0.102,0.062,0.079,0.083,0.039,0.133	0.511,0.265,0.031,0.19,0.29,0.084	-0.146	EXC
523	68204	ENSMUSG00000034343.15	Ube2f	chr1	+	91181481	91181549	91178032	91178159	91181984	91182115	68204	13,6,4,5,5,8	51,37,32,39,58,43	23,21,4,17,20,6	32,34,46,41,44,29	214	146	9.15e-05	0.00571522	0.148,0.1,0.079,0.08,0.056,0.113	0.329,0.296,0.056,0.221,0.237,0.124	-0.114	EXC
524	68600	ENSMUSG00000042213.19	Zfand4	chr6	+	116261700	116261776	116250533	116250833	116262814	116262882	68600	31,28,13,16,32,15	32,25,16,16,15,11	0,7,17,7,12,11	18,9,22,42,16,14	222	146	0.00040521	0.0180494	0.389,0.424,0.348,0.397,0.584,0.473	0.0,0.338,0.337,0.099,0.33,0.341	0.195	INC
525	69118	ENSMUSG00000097899.4	Gm16894	chr1	-	40124126	40124174	40094990	40095784	40124772	40124997	69118	4,0,1,2,1,0	3,4,2,0,0,2	4,5,10,4,5,3	2,0,0,1,4,0	194	146	0.000376495	0.0170947	0.501,0.0,0.273,1.0,1.0,0.0	0.601,1.0,1.0,0.751,0.485,1.0	-0.344	EXC
526	69151	ENSMUSG00000026730.13	Pter	chr2	+	12979179	12979264	12928851	12929009	12982970	12983428	69151	37,50,48,34,85,57	54,28,23,26,40,28	47,44,70,77,56,41	14,10,20,34,16,20	231	146	0.00123034	0.0425272	0.302,0.53,0.569,0.453,0.573,0.563	0.68,0.736,0.689,0.589,0.689,0.564	-0.16	EXC
527	69260	ENSMUSG00000035778.18	Ggta1	chr2	-	35304230	35304296	35303337	35303439	35306483	35306519	69260	30,37,65,43,22,54	9,3,20,6,3,6	29,35,22,30,21,29	3,1,1,2,1,1	212	146	1.28e-05	0.00123669	0.697,0.895,0.691,0.832,0.835,0.861	0.869,0.96,0.938,0.912,0.935,0.952	-0.126	EXC
528	69264	ENSMUSG00000035778.18	Ggta1	chr2	-	35306483	35306519	35303337	35303439	35312191	35312280	69264	10,6,25,9,5,17	8,39,9,2,20,10	4,1,7,8,2,2	11,8,20,27,6,16	182	146	0.00127373	0.0435411	0.501,0.11,0.69,0.783,0.167,0.577	0.226,0.091,0.219,0.192,0.211,0.091	0.3	INC
529	69391	ENSMUSG00000026959.14	Grin1	chr2	-	25201354	25201417	25200386	25200487	25203439	25203616	69391	10,8,8,15,15,9	2,5,3,0,1,5	6,8,9,7,5,1	0,0,0,0,0,0	209	146	2.54e-09	1.08e-06	0.777,0.528,0.651,1.0,0.913,0.557	1.0,1.0,1.0,1.0,1.0,1.0	-0.262	EXC
530	70013	ENSMUSG00000040987.16	Mill2	chr7	+	18575394	18575439	18573890	18574016	18589864	18590128	70013	6,12,20,5,10,6	8,17,10,7,6,19	0,0,0,5,3,1	3,10,15,4,2,26	191	146	1.95e-05	0.00171042	0.364,0.35,0.605,0.353,0.56,0.194	0.0,0.0,0.0,0.489,0.534,0.029	0.229	INC
531	70084	ENSMUSG00000020400.18	Tnip1	chr11	-	54831536	54831708	54830423	54830561	54846846	54846930	70084	52,36,70,42,78,46	8,7,8,10,14,11	55,55,61,64,48,36	4,4,6,8,0,2	318	146	0.000298032	0.0141979	0.749,0.702,0.801,0.659,0.719,0.658	0.863,0.863,0.824,0.786,1.0,0.892	-0.157	EXC
532	70140	ENSMUSG00000004113.20	Cacna1b	chr2	-	24515249	24515346	24512610	24512719	24521910	24522038	70140	14,28,52,22,11,20	3,15,3,1,8,6	12,34,22,26,8,18	2,0,0,1,2,0	243	146	2.55e-07	5.23e-05	0.737,0.529,0.912,0.93,0.452,0.667	0.783,1.0,1.0,0.94,0.706,1.0	-0.2	EXC
533	70224	ENSMUSG00000044164.3	Rnf182	chr13	+	43819233	43819298	43769458	43769543	43821235	43821542	70224	8,4,2,6,1,12	17,29,24,24,21,22	10,19,15,41,13,13	25,27,19,27,33,18	211	146	2.92e-05	0.00232613	0.246,0.087,0.055,0.147,0.032,0.274	0.217,0.327,0.353,0.512,0.214,0.333	-0.186	EXC
534	70390	ENSMUSG00000058740.15	Kcnt1	chr2	+	25790234	25790298	25788710	25788847	25790383	25790492	70390	4,3,4,6,29,8	1,0,0,1,6,4	5,1,6,7,4,8	0,0,0,0,0,0	210	146	2.4e-05	0.00199421	0.736,1.0,1.0,0.807,0.771,0.582	1.0,1.0,1.0,1.0,1.0,1.0	-0.184	EXC
535	70473	ENSMUSG00000033885.16	Pxk	chr14	-	14309741	14309774	14304661	14305838	14314427	14314490	70473	3.78277e+17	2.42222e+17	2.1131e+17	1.04169e+17	179	146	3.72e-07	7.07e-05	0.56,0.504,0.517,0.608,0.46,0.495	0.623,0.599,0.665,0.629,0.632,0.672	-0.113	EXC
536	70619	ENSMUSG00000026927.18	Entr1	chr2	-	26278503	26278572	26276666	26277683	26279160	26279295	70619	1.43115e+17	2.78216e+17	1.22138e+17	1.28128e+17	215	146	2.8e-07	5.64e-05	0.259,0.266,0.343,0.235,0.382,0.271	0.393,0.423,0.366,0.43,0.43,0.406	-0.115	EXC
537	70801	ENSMUSG00000028329.14	Xpa	chr4	-	46180206	46180398	46155346	46155826	46183117	46183235	70801	54,41,62,58,100,49	8,6,3,13,4,15	60,31,75,94,41,83	0,0,3,2,0,6	338	146	2.12e-07	4.49e-05	0.745,0.747,0.899,0.658,0.915,0.585	1.0,1.0,0.915,0.953,1.0,0.857	-0.196	EXC
538	70802	ENSMUSG00000028329.14	Xpa	chr4	-	46180206	46180398	46175221	46175415	46183117	46183235	70802	114,97,105,98,199,94	1.77147e+17	109,65,114,179,108,147	91,87,86,98,93,72	338	146	1.72e-06	0.000247412	0.218,0.222,0.269,0.191,0.314,0.177	0.341,0.244,0.364,0.441,0.334,0.469	-0.134	EXC
539	70815	ENSMUSG00000064307.14	Lrrc51	chr7	-	101570710	101570773	101569843	101569981	101582970	101583009	70815	34,17,25,14,31,10	61,36,37,47,61,26	16,6,20,19,16,14	45,73,83,66,58,58	209	146	5.27e-05	0.00373143	0.28,0.248,0.321,0.172,0.262,0.212	0.199,0.054,0.144,0.167,0.162,0.144	0.104	INC
540	71015	ENSMUSG00000035666.15	Gtf3c4	chr2	-	28726036	28726139	28725215	28725385	28726422	28726528	71015	6,8,7,3,7,1	0,1,0,0,0,2	4,7,8,8,4,7	4,1,4,4,0,1	249	146	8.12e-06	0.000862463	1.0,0.824,1.0,1.0,1.0,0.227	0.37,0.804,0.54,0.54,1.0,0.804	0.165	INC
541	71039	ENSMUSG00000022995.18	Enah	chr1	-	181763224	181763281	181758738	181758750	181783958	181784136	71039	1,20,1,4,2,0	2,6,8,5,2,2	7,6,8,5,3,2	0,0,4,2,0,2	203	146	0.000128595	0.00749708	0.264,0.706,0.082,0.365,0.418,0.0	1.0,1.0,0.59,0.643,1.0,0.418	-0.469	EXC
542	71174	ENSMUSG00000032131.17	Abcg4	chr9	-	44190268	44190411	44189328	44189427	44190599	44190714	71174	18,18,43,17,38,20	0,3,5,0,1,5	18,36,18,23,8,17	0,2,0,0,0,0	289	146	5.19e-06	0.000603931	1.0,0.752,0.813,1.0,0.95,0.669	1.0,0.901,1.0,1.0,1.0,1.0	-0.12	EXC
543	71177	ENSMUSG00000028037.14	Ifi44	chr3	-	151443859	151443960	151436558	151438190	151444956	151445128	71177	21,15,5,26,16,33	3,1,13,4,4,2	8,26,12,8,30,48	0,0,0,0,0,5	247	146	1.04e-06	0.000165598	0.805,0.899,0.185,0.793,0.703,0.907	1.0,1.0,1.0,1.0,1.0,0.85	-0.26	EXC
544	71302	ENSMUSG00000074627.12	Mroh8	chr2	-	157063063	157063228	157061979	157062135	157064683	157064824	71302	9,10,4,6,4,20	1,0,2,1,0,1	1,6,5,9,19,3	4,0,2,3,0,3	311	146	0.000252173	0.0125055	0.809,1.0,0.484,0.738,1.0,0.904	0.105,1.0,0.54,0.585,1.0,0.319	0.231	INC
545	71407	ENSMUSG00000068740.15	Celsr2	chr3	-	108300965	108301148	108300655	108300826	108301251	108301340	71407	4,19,25,15,46,16	7,3,5,2,3,3	13,15,7,4,11,6	0,2,1,0,0,0	329	146	2.78e-07	5.62e-05	0.202,0.738,0.689,0.769,0.872,0.703	1.0,0.769,0.756,1.0,1.0,1.0	-0.259	EXC
546	71564	ENSMUSG00000104117.7	Gm20743	chr1	+	164697702	164697835	164696904	164697028	164698122	164699188	71564	20,10,24,15,8,13	7,6,4,12,5,8	4,26,17,23,19,16	2,0,1,10,0,3	279	146	0.000662069	0.0261789	0.599,0.466,0.758,0.395,0.456,0.46	0.511,1.0,0.899,0.546,1.0,0.736	-0.26	EXC
547	71566	ENSMUSG00000104117.7	Gm20743	chr1	+	164697706	164697835	164696904	164697028	164698122	164699007	71566	13,11,25,14,8,15	7,6,4,12,5,8	4,26,15,19,19,16	2,0,1,10,0,3	275	146	0.000860146	0.0321563	0.496,0.493,0.768,0.382,0.459,0.499	0.515,1.0,0.888,0.502,1.0,0.739	-0.258	EXC
548	72036	ENSMUSG00000020268.15	Lyrm7	chr11	-	54725400	54725683	54717691	54717891	54731755	54732028	72036	5,4,6,12,13,18	1,0,0,1,2,1	4,18,8,14,10,7	1,5,1,3,4,0	429	146	0.00013548	0.00775638	0.63,1.0,1.0,0.803,0.689,0.86	0.577,0.551,0.731,0.614,0.46,1.0	0.175	INC
549	72065	ENSMUSG00000021998.17	Lcp1	chr14	+	75412696	75412761	75368993	75369151	75414254	75414373	72065	10,6,6,3,13,5	19,25,20,29,12,20	2,0,3,6,6,6	28,34,37,19,41,32	211	146	0.000517614	0.0218501	0.267,0.142,0.172,0.067,0.428,0.147	0.047,0.0,0.053,0.179,0.092,0.115	0.123	INC
550	72202	ENSMUSG00000086714.4	0610009E02Rik	chr2	+	26348427	26348525	26347684	26347792	26349233	26349402	72202	2,0,1,0,1,1	0,2,2,3,8,0	2,3,1,4,5,1	0,0,2,0,4,0	244	146	5.36e-07	9.4e-05	1.0,0.0,0.23,0.0,0.07,1.0	1.0,1.0,0.23,1.0,0.428,1.0	-0.393	EXC
551	72672	ENSMUSG00000098912.10	1500004A13Rik	chr3	-	88717944	88718309	88707925	88708499	88739570	88739831	72672	23,22,28,31,9,15	21,40,19,25,8,46	24,35,27,43,20,27	7,14,16,20,14,6	511	146	1.17e-05	0.00114663	0.238,0.136,0.296,0.262,0.243,0.085	0.495,0.417,0.325,0.381,0.29,0.563	-0.202	EXC
552	72675	ENSMUSG00000098912.10	1500004A13Rik	chr3	-	88717944	88718309	88712595	88715579	88739570	88739831	72675	46,50,49,50,35,35	52,69,49,55,47,65	37,82,69,95,47,50	39,41,57,43,40,33	511	146	1.68e-05	0.00152397	0.202,0.172,0.222,0.206,0.175,0.133	0.213,0.364,0.257,0.387,0.251,0.302	-0.111	EXC
553	72689	ENSMUSG00000098912.10	1500004A13Rik	chr3	-	88732438	88732721	88707767	88708499	88739570	88739774	72689	3.08215e+17	21,40,19,25,8,46	2.19294e+17	7,14,16,20,14,6	429	146	9.93e-08	2.43e-05	0.833,0.647,0.775,0.749,0.908,0.587	0.914,0.877,0.887,0.886,0.87,0.956	-0.149	EXC
554	72692	ENSMUSG00000098912.10	1500004A13Rik	chr3	-	88732438	88732721	88714048	88715579	88739570	88739774	72692	3.27228e+17	52,69,49,55,47,65	2.51312e+17	39,41,57,43,40,33	429	146	2.31e-07	4.78e-05	0.682,0.529,0.601,0.59,0.638,0.53	0.687,0.721,0.7,0.799,0.712,0.808	-0.143	EXC
555	72730	ENSMUSG00000030924.17	Rexo5	chr7	+	119427314	119427429	119426525	119426599	119431893	119431998	72730	5,5,8,13,10,5	0,2,1,3,1,2	6,9,1,8,13,10	0,0,0,0,2,0	261	146	0.00133574	0.0451263	1.0,0.583,0.817,0.708,0.848,0.583	1.0,1.0,1.0,1.0,0.784,1.0	-0.208	EXC
556	72732	ENSMUSG00000030924.17	Rexo5	chr7	+	119443481	119443669	119443070	119443287	119444605	119444724	72732	24,19,14,21,10,15	11,2,8,2,9,6	12,15,4,21,6,8	0,0,0,4,1,2	334	146	0.000236004	0.0118621	0.488,0.806,0.433,0.821,0.327,0.522	1.0,1.0,1.0,0.697,0.724,0.636	-0.277	EXC
557	73290	ENSMUSG00000034903.19	Cobll1	chr2	-	64962839	64962878	64956551	64956649	64963922	64964151	73290	3,6,6,3,0,6	51,83,67,49,38,88	15,7,7,24,6,16	42,69,35,80,37,47	185	146	7.87e-09	2.89e-06	0.044,0.054,0.066,0.046,0.0,0.051	0.22,0.074,0.136,0.191,0.113,0.212	-0.114	EXC
558	73362	ENSMUSG00000022607.19	Ptk2	chr15	-	73236889	73237044	73202697	73202864	73263607	73263729	73362	2,1,5,5,2,4	3,0,2,0,0,0	1,2,3,3,3,13	0,1,3,3,1,2	301	146	0.00068101	0.0267368	0.244,1.0,0.548,1.0,1.0,1.0	1.0,0.492,0.327,0.327,0.593,0.759	0.216	INC
559	73402	ENSMUSG00000057110.16	Cntrl	chr2	+	35050532	35050673	35050259	35050390	35051940	35052105	73402	54,60,27,42,24,65	4,3,0,0,4,2	22,48,42,36,25,36	1,9,3,15,4,4	287	146	0.000160614	0.00882989	0.873,0.911,1.0,1.0,0.753,0.943	0.918,0.731,0.877,0.55,0.761,0.821	0.137	INC
560	73420	ENSMUSG00000075318.14	Scn2a	chr2	+	65513033	65513125	65512846	65512938	65514014	65514287	73420	38,41,28,47,11,33	11,4,4,2,5,3	29,35,37,85,48,36	2,2,2,1,3,3	238	146	0.000695252	0.027227	0.679,0.863,0.811,0.935,0.574,0.871	0.899,0.915,0.919,0.981,0.908,0.88	-0.128	EXC
561	73616	ENSMUSG00000058392.14	Rrp1b	chr17	+	32266647	32266705	32264902	32265203	32267526	32267612	73616	31,10,10,27,5,7	0,2,4,1,2,7	11,4,8,11,13,10	0,1,0,0,0,3	204	146	3.21e-05	0.00252041	1.0,0.782,0.641,0.951,0.641,0.417	1.0,0.741,1.0,1.0,1.0,0.705	-0.169	EXC
562	73713	ENSMUSG00000097616.10	1110019D14Rik	chr6	+	13837932	13838070	13836758	13837139	13854015	13854232	73713	18,3,9,5,5,3	0,0,0,0,2,0	13,3,5,10,2,4	3,0,1,5,0,1	284	146	0.000149049	0.00833009	1.0,1.0,1.0,1.0,0.562,1.0	0.69,1.0,0.72,0.507,1.0,0.673	0.162	INC
563	74319	ENSMUSG00000024566.11	Atp9b	chr18	-	80780026	80780059	80777355	80779364	80781867	80781996	74319	3.88414e+17	1.28146e+17	2.56375e+17	72,72,67,109,40,83	179	146	3.58e-10	2.1e-07	0.712,0.698,0.686,0.724,0.622,0.674	0.744,0.809,0.809,0.784,0.869,0.769	-0.111	EXC
564	74392	ENSMUSG00000026596.14	Abl2	chr1	+	156448408	156448471	156386556	156386775	156450054	156450225	74392	14,5,9,5,3,6	7,4,5,7,1,3	3,9,2,16,8,1	0,1,0,2,0,5	209	146	0.000957562	0.0349217	0.583,0.466,0.557,0.333,0.677,0.583	1.0,0.863,1.0,0.848,1.0,0.123	-0.273	EXC
565	74421	ENSMUSG00000108079.4	Gm44210	chr6	-	87707689	87707845	87707324	87707592	87709636	87709736	74421	5,7,4,10,5,11	0,9,1,0,1,3	10,16,8,22,9,7	2,0,0,3,1,0	302	146	0.00124673	0.0429214	1.0,0.273,0.659,1.0,0.707,0.639	0.707,1.0,1.0,0.78,0.813,1.0	-0.17	EXC
566	74528	ENSMUSG00000085875.5	Gm12905	chr4	-	123797715	123797789	123794705	123794809	123810904	123811087	74528	2,0,1,4,1,2	3,14,4,4,2,6	6,10,7,9,5,2	1,2,6,4,6,3	220	146	3.23e-05	0.00252925	0.307,0.0,0.142,0.399,0.249,0.181	0.799,0.768,0.436,0.599,0.356,0.307	-0.331	EXC
567	74569	ENSMUSG00000026791.15	Slc2a8	chr2	-	32866872	32867072	32864849	32866292	32871969	32872029	74569	2,6,9,7,20,0	3,0,2,2,1,3	14,1,3,7,10,8	0,0,0,0,0,0	346	146	1.16e-07	2.77e-05	0.22,1.0,0.655,0.596,0.894,0.0	1.0,1.0,1.0,1.0,1.0,1.0	-0.439	EXC
568	74646	ENSMUSG00000036879.17	Phkb	chr8	+	86751826	86751917	86750909	86750967	86756110	86756313	74646	7,4,3,4,2,5	23,17,19,11,13,30	5,6,20,8,7,8	7,11,10,4,21,12	237	146	4.52e-05	0.00329604	0.158,0.127,0.089,0.183,0.087,0.093	0.306,0.252,0.552,0.552,0.17,0.291	-0.231	EXC
569	74810	ENSMUSG00000002908.19	Kcnn1	chr8	-	71299407	71299416	71299138	71299208	71300843	71300946	74810	4,9,3,4,15,10	2,2,4,0,2,1	6,7,9,6,2,7	1,2,0,0,1,0	155	146	0.00143495	0.0477459	0.653,0.809,0.414,1.0,0.876,0.904	0.85,0.767,1.0,1.0,0.653,1.0	-0.102	EXC
570	75030	ENSMUSG00000029128.13	Rab28	chr5	-	41784329	41784424	41782318	41783205	41790515	41790593	75030	5.37526e+17	7.70668e+17	5.19672e+17	4.80557e+17	241	146	2.22e-13	2.69e-10	0.297,0.323,0.309,0.262,0.315,0.33	0.396,0.422,0.429,0.424,0.41,0.425	-0.112	EXC
571	75154	ENSMUSG00000073236.7	2500004C02Rik	chr2	-	153187540	153187675	153187037	153187098	153187796	153187873	75154	10,1,5,3,5,1	1,0,0,1,1,0	3,3,4,2,0,0	1,2,3,1,1,1	281	146	2.23e-07	4.65e-05	0.839,1.0,1.0,0.609,0.722,1.0	0.609,0.438,0.409,0.51,0.0,0.0	0.534	INC
572	75178	ENSMUSG00000033423.17	Eri3	chr4	+	117439796	117439913	117410164	117410240	117506503	117506603	75178	5,7,12,10,10,12	0,0,0,0,0,0	13,9,12,13,7,10	4,3,0,2,0,2	263	146	3.53e-05	0.00270691	1.0,1.0,1.0,1.0,1.0,1.0	0.643,0.625,1.0,0.783,1.0,0.735	0.202	INC
573	75275	ENSMUSG00000034663.14	Bmp2k	chr5	+	97222491	97222602	97216257	97216415	97234601	97239726	75275	38,54,64,44,29,46	9,2,10,4,5,5	25,64,55,127,44,84	4,0,3,4,0,2	257	146	8.44e-06	0.000889398	0.706,0.939,0.784,0.862,0.767,0.839	0.78,1.0,0.912,0.947,1.0,0.96	-0.117	EXC
574	75400	ENSMUSG00000107667.4	C530044C16Rik	chr6	+	50775746	50775968	50753248	50753383	50791123	50791874	75400	17,18,7,9,22,17	1,1,1,3,0,8	9,21,21,8,10,12	0,5,0,0,0,0	368	146	0.000171841	0.00927595	0.871,0.877,0.735,0.543,1.0,0.457	1.0,0.625,1.0,1.0,1.0,1.0	-0.19	EXC
575	75464	ENSMUSG00000121790.3	2310069G16Rik	chr15	+	44703834	44703985	44617028	44617161	44708908	44709061	75464	4,1,0,7,5,2	11,9,15,11,12,3	1,1,0,2,1,3	11,11,15,19,20,19	297	146	0.000980061	0.0355082	0.152,0.052,0.0,0.238,0.17,0.247	0.043,0.043,0.0,0.049,0.024,0.072	0.105	INC
576	75586	ENSMUSG00000029141.17	Slc4a1ap	chr5	+	31703523	31703610	31697729	31697841	31705954	31706025	75586	49,49,51,39,66,38	34,24,41,43,69,28	66,70,96,86,88,68	42,43,31,28,33,26	233	146	0.000234611	0.0118238	0.475,0.561,0.438,0.362,0.375,0.46	0.496,0.505,0.66,0.658,0.626,0.621	-0.149	EXC
577	76017	ENSMUSG00000032411.16	Tfdp2	chr9	+	96129102	96129141	96114734	96114801	96155918	96155995	76017	12,6,0,8,5,1	4,0,3,3,2,0	1,4,6,3,6,1	0,0,0,0,0,1	185	146	5.6e-05	0.00391906	0.703,1.0,0.0,0.678,0.664,1.0	1.0,1.0,1.0,1.0,1.0,0.441	-0.233	EXC
578	76180	ENSMUSG00000052525.15	Spdya	chr17	+	71863234	71863484	71859055	71859136	71865615	71865674	76180	10,11,6,11,14,1	0,0,3,0,0,0	4,2,7,7,2,10	3,2,0,2,1,1	396	146	4.22e-05	0.00312618	1.0,1.0,0.424,1.0,1.0,1.0	0.33,0.269,1.0,0.563,0.424,0.787	0.342	INC
579	76354	ENSMUSG00000023764.19	Sfi1	chr11	-	3105398	3105496	3103431	3103498	3114556	3114597	76354	3,9,26,4,14,8	1,4,4,0,1,0	1,2,0,12,4,0	5,1,1,13,1,5	244	146	3.06e-06	0.00039857	0.642,0.574,0.795,1.0,0.893,1.0	0.107,0.545,0.0,0.356,0.705,0.0	0.532	INC
580	76365	ENSMUSG00000023764.19	Sfi1	chr11	-	3120586	3120704	3115575	3115678	3127426	3127493	76365	22,10,19,14,30,22	7,1,1,2,0,0	10,39,10,14,15,8	0,0,0,1,0,0	264	146	0.00123727	0.0426717	0.635,0.847,0.913,0.795,1.0,1.0	1.0,1.0,1.0,0.886,1.0,1.0	-0.116	EXC
581	76871	ENSMUSG00000025036.8	Sfxn2	chr19	+	46576662	46576748	46576373	46576449	46578579	46578640	76871	7,2,12,3,8,11	0,1,0,2,1,10	7,0,3,1,3,4	4,4,2,11,0,6	232	146	0.00129074	0.0439675	1.0,0.557,1.0,0.486,0.834,0.409	0.524,0.0,0.486,0.054,1.0,0.296	0.321	INC
582	76912	ENSMUSG00000060538.15	Tmem219	chr7	-	126497968	126498095	126490774	126491004	126521981	126522072	76912	7,6,9,6,16,17	20,8,10,3,17,7	6,3,9,3,2,3	1,0,1,0,1,0	273	146	3.63e-10	2.1e-07	0.158,0.286,0.325,0.517,0.335,0.565	0.762,1.0,0.828,1.0,0.517,1.0	-0.487	EXC
583	76959	ENSMUSG00000041439.16	Mfsd6	chr1	-	52697857	52697882	52695685	52697704	52699965	52700246	76959	6.20516e+17	2.63334e+17	5.2873e+17	1.1514e+17	171	146	8.01e-10	4e-07	0.668,0.568,0.704,0.729,0.652,0.691	0.797,0.816,0.751,0.746,0.817,0.76	-0.112	EXC
584	77066	ENSMUSG00000040374.14	Pex2	chr3	-	5627728	5627792	5625247	5626824	5628224	5628332	77066	1.52128e+17	2.40244e+17	1.87201e+17	1.90216e+17	210	146	4.74e-09	1.85e-06	0.306,0.267,0.267,0.221,0.302,0.318	0.406,0.393,0.499,0.425,0.367,0.339	-0.125	EXC
585	77067	ENSMUSG00000040374.14	Pex2	chr3	-	5627728	5627792	5625559	5626820	5628224	5628332	77067	45,42,43,24,56,43	86,61,58,82,105,72	52,73,97,111,48,68	48,50,78,78,55,38	210	146	3.97e-09	1.59e-06	0.267,0.324,0.34,0.169,0.27,0.293	0.43,0.504,0.464,0.497,0.378,0.554	-0.194	EXC
586	77299	ENSMUSG00000041144.13	Dnah7b	chr1	+	46328692	46328826	46316120	46316311	46337407	46337534	77299	18,31,26,40,26,32	0,0,0,0,0,0	22,38,16,40,29,31	3,0,6,3,2,1	280	146	1.25e-06	0.00019202	1.0,1.0,1.0,1.0,1.0,1.0	0.793,1.0,0.582,0.874,0.883,0.942	0.154	INC
587	77714	ENSMUSG00000057554.14	Lgals8	chr13	-	12467602	12467659	12463299	12463388	12474054	12474197	77714	12,17,2,13,16,8	2,0,0,2,0,0	15,6,15,23,21,18	2,7,1,4,0,0	203	146	0.000125112	0.00733132	0.812,1.0,1.0,0.824,1.0,1.0	0.844,0.381,0.915,0.805,1.0,1.0	0.115	INC
588	77780	ENSMUSG00000075593.11	Gal3st4	chr5	-	138269540	138269856	138263199	138264568	138270797	138271011	77780	11,21,23,15,25,31	0,0,0,0,0,0	24,30,25,37,8,17	0,0,0,2,3,5	462	146	0.00110393	0.0390743	1.0,1.0,1.0,1.0,1.0,1.0	1.0,1.0,1.0,0.854,0.457,0.518	0.195	INC
589	78149	ENSMUSG00000030557.18	Mef2a	chr7	-	66894268	66894292	66890061	66890188	66901404	66901490	78149	195,193,151,142,57,122	116,121,108,71,81,90	1.89183e+17	80,89,79,101,86,84	170	146	0.000513531	0.0217488	0.591,0.578,0.546,0.632,0.377,0.538	0.67,0.638,0.659,0.685,0.627,0.668	-0.114	EXC
590	78362	ENSMUSG00000034751.18	Mast4	chr13	-	103143712	103143748	102990338	102990427	103162029	103162061	78362	2,0,2,3,5,3	3,12,17,2,0,8	3,0,0,2,1,0	9,11,17,19,9,10	182	146	0.00012319	0.00724006	0.348,0.0,0.086,0.546,1.0,0.231	0.211,0.0,0.0,0.078,0.082,0.0	0.307	INC
591	78546	ENSMUSG00000052613.18	Pcdh15	chr10	+	74462518	74462674	74460036	74460255	74471461	74471480	78546	18,31,43,16,16,12	2,5,5,9,4,2	11,22,2,17,5,11	0,4,0,0,1,1	302	146	0.000326539	0.015339	0.813,0.75,0.806,0.462,0.659,0.744	1.0,0.727,1.0,1.0,0.707,0.842	-0.174	EXC
592	78837	ENSMUSG00000052407.18	Ccdc171	chr4	+	83670090	83670145	83661164	83661310	83713436	83713568	78837	30,31,13,21,32,28	0,0,0,1,0,0	16,43,44,43,17,20	7,2,2,5,1,2	201	146	1.7e-07	3.79e-05	1.0,1.0,1.0,0.938,1.0,1.0	0.624,0.94,0.941,0.862,0.925,0.879	0.128	INC
593	78878	ENSMUSG00000032702.17	Kank1	chr19	+	25401501	25401747	25400282	25400391	25403260	25403348	78878	1.35257e+17	34,9,40,26,28,20	105,108,101,146,89,101	31,37,17,48,32,39	392	146	7.37e-06	0.000797006	0.597,0.914,0.679,0.657,0.75,0.811	0.558,0.521,0.689,0.531,0.509,0.491	0.185	INC
594	78980	ENSMUSG00000059974.11	Ntm	chr9	-	28917549	28917585	28912000	28912033	28920521	28920673	78980	2.17198e+17	2.0427e+17	2.29276e+17	1.39218e+17	182	146	2.81e-11	2.2e-08	0.46,0.37,0.461,0.436,0.433,0.436	0.569,0.504,0.63,0.557,0.64,0.638	-0.157	EXC
595	78995	ENSMUSG00000086155.10	9430041J12Rik	chr7	-	4098456	4098585	4079213	4079343	4104896	4105055	78995	27,25,19,24,14,19	0,1,0,1,0,0	11,13,32,30,12,13	4,3,0,2,13,0	275	146	1.33e-07	3.11e-05	1.0,0.93,1.0,0.927,1.0,1.0	0.593,0.697,1.0,0.888,0.329,1.0	0.225	INC
596	78999	ENSMUSG00000086155.10	9430041J12Rik	chr7	-	4104034	4104138	4079213	4079343	4104896	4105055	78999	7,10,7,15,12,3	0,1,0,1,0,0	7,5,28,26,7,9	4,3,0,2,13,0	250	146	2.57e-07	5.24e-05	1.0,0.854,1.0,0.898,1.0,1.0	0.505,0.493,1.0,0.884,0.239,1.0	0.272	INC
597	79046	ENSMUSG00000041460.17	Cacna2d4	chr6	+	119322390	119322411	119322004	119322057	119324094	119324212	79046	2,5,1,7,1,0	2,0,2,0,0,13	2,0,1,0,0,0	4,7,1,10,5,3	167	146	2.86e-07	5.73e-05	0.466,1.0,0.304,1.0,1.0,0.0	0.304,0.0,0.466,0.0,0.0,0.0	0.5	INC
598	79089	ENSMUSG00000074579.15	Lekr1	chr3	+	65688791	65688869	65591312	65591527	65691242	65691446	79089	6,12,7,7,4,0	0,0,0,0,3,2	3,14,1,16,4,3	1,1,2,12,4,1	224	146	0.000716263	0.0279227	1.0,1.0,1.0,1.0,0.465,0.0	0.662,0.901,0.246,0.465,0.395,0.662	0.189	INC
599	79091	ENSMUSG00000074579.15	Lekr1	chr3	+	65688791	65688869	65647102	65647288	65691242	65691446	79091	7,11,7,8,4,1	0,0,3,0,0,0	3,13,1,18,9,3	2,0,4,3,6,0	224	146	5.57e-06	0.000637112	1.0,1.0,0.603,1.0,1.0,1.0	0.494,1.0,0.14,0.796,0.494,1.0	0.28	INC
600	79135	ENSMUSG00000041343.20	Ankrd42	chr7	-	92268755	92268933	92263559	92263760	92273175	92273295	79135	89,105,85,113,85,54	15,11,30,14,8,21	72,92,113,147,95,86	12,6,4,9,6,9	324	146	0.000295942	0.0141249	0.728,0.811,0.561,0.784,0.827,0.537	0.73,0.874,0.927,0.88,0.877,0.812	-0.142	EXC
601	79457	ENSMUSG00000027466.16	Rbck1	chr2	-	152165091	152165252	152164079	152164191	152166186	152166284	79457	43,41,63,35,107,36	0,3,6,1,9,4	42,46,55,28,26,42	14,14,11,8,4,10	307	146	3.59e-07	6.86e-05	1.0,0.867,0.833,0.943,0.85,0.811	0.588,0.61,0.704,0.625,0.756,0.666	0.226	INC
602	79557	ENSMUSG00000031819.14	Emc8	chr8	-	121387232	121387409	121386712	121386756	121387522	121387599	79557	4,7,3,9,2,10	0,0,1,2,1,2	4,15,6,1,3,5	3,7,2,3,4,0	323	146	0.00151264	0.0497309	1.0,1.0,0.576,0.67,0.475,0.693	0.376,0.492,0.576,0.131,0.253,1.0	0.264	INC
603	80426	ENSMUSG00000030346.17	Rad51ap1	chr6	-	126901880	126902030	126900012	126901303	126903321	126903480	80426	31,38,20,47,45,17	0,1,0,4,2,8	27,43,39,79,33,23	0,0,0,0,0,0	296	146	1.09e-05	0.00110051	1.0,0.949,1.0,0.853,0.917,0.512	1.0,1.0,1.0,1.0,1.0,1.0	-0.128	EXC
604	80515	ENSMUSG00000115317.4	Gm32618	chr15	+	32793720	32793756	32778878	32779576	32795266	32796151	80515	4,7,1,4,0,6	40,68,49,50,73,43	7,4,8,6,8,9	20,18,24,36,31,38	182	146	1.53e-06	0.000223455	0.074,0.076,0.016,0.06,0.0,0.101	0.219,0.151,0.211,0.118,0.172,0.16	-0.117	EXC
605	80586	ENSMUSG00000079671.11	2610203C22Rik	chr1	-	9693313	9693353	9691179	9691307	9701285	9701385	80586	0,1,2,4,3,3	5,7,8,3,7,20	0,0,0,0,1,2	7,7,3,5,16,5	186	146	0.000143295	0.00807257	0.0,0.101,0.164,0.511,0.252,0.105	0.0,0.0,0.0,0.0,0.047,0.239	0.141	INC
606	80923	ENSMUSG00000026305.16	Lrrfip1	chr1	+	91021281	91021359	90996284	90996371	91028298	91028303	80923	86,84,84,115,77,82	19,34,20,16,14,24	91,96,99,138,109,75	8,12,10,21,11,14	224	146	0.000255934	0.012631	0.747,0.617,0.732,0.824,0.782,0.69	0.881,0.839,0.866,0.811,0.866,0.777	-0.108	EXC
607	80928	ENSMUSG00000026305.16	Lrrfip1	chr1	+	91036301	91036394	91035019	91035112	91039877	91040019	80928	1.86181e+17	53,61,58,72,35,71	1.78227e+17	18,20,36,49,36,19	239	146	4.1e-11	3.12e-08	0.682,0.644,0.674,0.692,0.754,0.575	0.858,0.874,0.782,0.807,0.804,0.841	-0.157	EXC
608	80929	ENSMUSG00000026305.16	Lrrfip1	chr1	+	91038076	91038169	91035019	91035112	91039877	91040019	80929	3.13341e+17	53,61,58,72,35,71	2.37378e+17	18,20,36,49,36,19	239	146	4.97e-12	4.87e-09	0.783,0.773,0.765,0.733,0.817,0.706	0.889,0.92,0.851,0.85,0.834,0.91	-0.113	EXC
609	80988	ENSMUSG00000036555.15	Iqce	chr5	-	140660832	140661003	140660091	140660115	140663170	140663261	80988	6,6,8,3,13,12	9,2,10,5,17,9	7,15,6,14,6,12	2,4,1,0,2,6	317	146	0.000141833	0.00801936	0.235,0.58,0.269,0.217,0.26,0.38	0.617,0.633,0.734,1.0,0.58,0.479	-0.35	EXC
610	81103	ENSMUSG00000036053.19	Fmnl2	chr2	+	53018728	53018854	53016864	53016988	53020423	53020517	81103	39,39,54,41,43,30	74,94,136,65,64,140	42,62,45,80,44,64	66,63,68,56,80,87	272	146	0.00013053	0.00755679	0.221,0.182,0.176,0.253,0.265,0.103	0.255,0.346,0.262,0.434,0.228,0.283	-0.101	EXC
611	81117	ENSMUSG00000111110.3	Gm36855	chr9	-	43427847	43428090	43427324	43427365	43428947	43429090	81117	16,25,13,2,6,19	1,0,0,2,0,2	28,40,63,42,37,37	6,1,11,6,12,8	389	146	0.000111326	0.00671086	0.857,1.0,1.0,0.273,1.0,0.781	0.637,0.938,0.682,0.724,0.536,0.634	0.127	INC
612	81124	ENSMUSG00000111110.3	Gm36855	chr9	-	43430479	43430724	43427324	43427365	43432251	43432304	81124	3,12,14,5,9,11	3,6,12,2,3,6	19,10,19,26,7,20	26,39,19,48,40,29	391	146	8.92e-05	0.00561345	0.272,0.428,0.303,0.483,0.528,0.406	0.214,0.087,0.272,0.168,0.061,0.205	0.235	INC
613	81125	ENSMUSG00000111110.3	Gm36855	chr9	-	43430479	43430724	43427847	43428090	43432251	43432304	81125	2,9,10,5,9,3	0,4,0,0,0,1	13,10,15,25,2,18	8,4,3,8,2,0	391	146	0.000134928	0.00773623	1.0,0.457,1.0,1.0,1.0,0.528	0.378,0.483,0.651,0.539,0.272,1.0	0.277	INC
614	81139	ENSMUSG00000074219.5	Gm10644	chr8	-	84661487	84661699	84658957	84661235	84662360	84662457	81139	10,8,3,1,7,3	1,1,1,1,0,0	2,7,3,5,4,8	2,1,5,0,1,1	358	146	0.000242139	0.0120853	0.803,0.765,0.55,0.29,1.0,1.0	0.29,0.741,0.197,1.0,0.62,0.765	0.133	INC
615	81202	ENSMUSG00000026975.11	Dph7	chr2	+	24853467	24853555	24852434	24852822	24855568	24855666	81202	29,39,31,54,46,30	10,6,6,9,6,6	25,34,44,41,45,43	0,1,2,4,5,3	234	146	7.2e-05	0.004767	0.644,0.802,0.763,0.789,0.827,0.757	1.0,0.955,0.932,0.865,0.849,0.899	-0.153	EXC
616	82034	ENSMUSG00000026414.15	Tnnt2	chr1	+	135771522	135771552	135769638	135769649	135773292	135773382	82034	11,16,13,14,26,7	4,1,1,4,8,1	8,6,14,21,11,16	0,2,0,0,0,0	176	146	1.3e-07	3.06e-05	0.695,0.93,0.915,0.744,0.729,0.853	1.0,0.713,1.0,1.0,1.0,1.0	-0.141	EXC
617	82090	ENSMUSG00000032386.16	Trip4	chr9	-	65803978	65804212	65792209	65792529	65815720	65816076	82090	28,15,21,13,2,12	0,3,1,3,7,10	10,18,22,30,5,22	2,0,0,3,0,1	380	146	9.24e-05	0.00575605	1.0,0.658,0.89,0.625,0.099,0.316	0.658,1.0,1.0,0.793,1.0,0.894	-0.293	EXC
618	82141	ENSMUSG00000030257.17	Srgap3	chr6	-	112727341	112727372	112726322	112726383	112731531	112731634	82141	11,4,14,11,3,8	10,27,23,19,9,24	11,13,14,32,21,19	8,17,15,36,11,14	177	146	0.000857296	0.0320652	0.476,0.109,0.334,0.323,0.216,0.216	0.531,0.387,0.435,0.423,0.612,0.528	-0.207	EXC
619	82246	ENSMUSG00000034826.15	Nup54	chr5	-	92573481	92573669	92572132	92572329	92575958	92576185	82246	3.87392e+17	39,28,48,51,27,51	2.79458e+17	21,23,26,31,19,13	334	146	2.38e-08	7.23e-06	0.813,0.86,0.713,0.755,0.872,0.688	0.853,0.897,0.883,0.895,0.905,0.923	-0.109	EXC
620	82343	ENSMUSG00000028672.14	Hmgcl	chr4	+	135680599	135680744	135679681	135679789	135682897	135683046	82343	8,16,21,8,10,6	4,0,0,2,3,4	8,6,22,13,18,14	0,0,0,3,0,2	291	146	8.99e-05	0.0056441	0.501,1.0,1.0,0.667,0.626,0.429	1.0,1.0,1.0,0.685,1.0,0.778	-0.207	EXC
621	82482	ENSMUSG00000057816.8	Cfap299	chr5	+	98494090	98494221	98477162	98477323	98646147	98646238	82482	25,16,26,37,22,33	0,1,0,3,0,2	20,37,42,32,18,40	4,3,0,0,9,2	277	146	0.00061781	0.0249771	1.0,0.894,1.0,0.867,1.0,0.897	0.725,0.867,1.0,1.0,0.513,0.913	0.107	INC
622	82492	ENSMUSG00000001855.16	Nup214	chr2	+	31880246	31880373	31879084	31879151	31881275	31881437	82492	30,26,47,15,20,43	1,4,6,0,3,0	34,32,33,63,12,21	0,0,0,0,0,0	273	146	1.71e-05	0.00154507	0.941,0.777,0.807,1.0,0.781,1.0	1.0,1.0,1.0,1.0,1.0,1.0	-0.116	EXC
623	82534	ENSMUSG00000105218.6	Gm38413	chr5	-	99893616	99893884	99890181	99890402	99899114	99899242	82534	3,3,3,5,4,0	2,6,3,2,0,2	1,4,3,8,6,7	0,1,1,0,4,0	414	146	0.000499089	0.0212694	0.346,0.15,0.261,0.469,1.0,0.0	1.0,0.585,0.514,1.0,0.346,1.0	-0.37	EXC
624	82634	ENSMUSG00000085782.3	Gm15624	chr6	-	83148589	83148862	83143133	83143620	83149489	83149536	82634	20,16,13,25,5,15	0,0,3,0,3,1	22,27,23,40,18,14	8,3,3,14,2,4	419	146	0.00144576	0.0480287	1.0,1.0,0.602,1.0,0.367,0.839	0.489,0.758,0.728,0.499,0.758,0.549	0.171	INC
625	82635	ENSMUSG00000085782.3	Gm15624	chr6	-	83148589	83148862	83146785	83147870	83149489	83149536	82635	28,27,38,29,16,26	0,0,1,0,0,0	28,41,39,59,22,22	0,3,2,3,0,3	419	146	0.000854395	0.0320031	1.0,1.0,0.93,1.0,1.0,1.0	1.0,0.826,0.872,0.873,1.0,0.719	0.107	INC
626	82831	ENSMUSG00000034462.10	Pkd2	chr5	+	104638509	104638630	104637098	104637280	104642758	104642857	82831	110,144,146,88,109,158	8,9,9,5,7,5	72,62,80,126,72,142	3,16,16,21,17,11	267	146	9.41e-06	0.000968489	0.883,0.897,0.899,0.906,0.895,0.945	0.929,0.679,0.732,0.766,0.698,0.876	0.124	INC
627	83046	ENSMUSG00000049606.17	Zfp644	chr5	-	106843508	106843565	106814650	106814711	106844397	106844692	83046	10,1,2,7,0,3	20,16,25,16,12,11	3,8,16,6,7,4	6,4,23,16,3,8	203	146	0.000621656	0.0251195	0.264,0.043,0.054,0.239,0.0,0.164	0.264,0.59,0.333,0.212,0.627,0.264	-0.254	EXC
628	83133	ENSMUSG00000004980.17	Hnrnpa2b1	chr6	-	51441407	51441431	51441068	51441191	51442158	51442221	83133	7.41688e+17	6.15575e+17	6.93832e+18	2.66328e+17	170	146	0	0	0.509,0.507,0.5,0.478,0.511,0.462	0.691,0.685,0.636,0.688,0.704,0.628	-0.178	EXC
629	83203	ENSMUSG00000112375.3	Gm38560	chr10	-	82686362	82686556	82681048	82681830	82692955	82693091	83203	3,3,6,6,3,7	6,12,7,5,14,5	17,18,16,13,8,19	10,10,10,15,5,9	340	146	0.000829829	0.0313488	0.177,0.097,0.269,0.34,0.084,0.375	0.422,0.436,0.407,0.271,0.407,0.475	-0.179	EXC
630	83231	ENSMUSG00000029490.5	Slc49a3	chr5	-	108590889	108590999	108588919	108590127	108591304	108591462	83231	52,50,39,43,56,50	5,2,3,8,5,6	26,42,57,69,35,39	2,0,3,0,1,0	256	146	4.15e-07	7.71e-05	0.856,0.934,0.881,0.754,0.865,0.826	0.881,1.0,0.916,1.0,0.952,1.0	-0.106	EXC
631	83262	ENSMUSG00000028744.16	Slc66a1	chr4	-	139025956	139026280	139021339	139021903	139028322	139028415	83262	24,19,23,21,47,17	9,17,6,10,0,7	27,28,24,49,42,25	3,0,0,2,1,9	470	146	0.000486279	0.0208917	0.453,0.258,0.544,0.395,1.0,0.43	0.737,1.0,1.0,0.884,0.929,0.463	-0.322	EXC
632	83326	ENSMUSG00000033467.13	Crlf2	chr5	-	109703372	109703526	109703138	109703223	109703884	109704047	83326	3,6,8,6,7,6	10,3,5,9,12,0	0,0,1,4,0,2	8,4,8,2,5,4	300	146	7.46e-05	0.0049035	0.127,0.493,0.438,0.245,0.221,1.0	0.0,0.0,0.057,0.493,0.0,0.196	0.296	INC
633	83492	ENSMUSG00000046337.19	Fam178b	chr1	-	36603410	36603563	36601772	36602101	36603911	36603989	83492	15,13,46,8,52,20	0,3,4,0,7,8	9,15,7,13,14,35	0,0,0,0,0,0	299	146	5.2e-10	2.86e-07	1.0,0.679,0.849,1.0,0.784,0.55	1.0,1.0,1.0,1.0,1.0,1.0	-0.19	EXC
634	83536	ENSMUSG00000006638.17	Abhd1	chr5	+	31110228	31110389	31107409	31107592	31110686	31110869	83536	84,73,64,69,60,48	12,1,3,6,2,7	46,52,51,83,48,54	6,21,12,19,19,3	307	146	7.26e-05	0.00479978	0.769,0.972,0.91,0.845,0.934,0.765	0.785,0.541,0.669,0.675,0.546,0.895	0.181	INC
635	83541	ENSMUSG00000085271.10	E130006D01Rik	chr5	-	111886992	111887079	111881541	111882495	111887701	111887775	83541	2,10,23,11,11,11	2,2,0,0,1,14	2,8,6,14,21,6	0,0,0,0,0,1	233	146	2.2e-05	0.00187196	0.385,0.758,1.0,1.0,0.873,0.33	1.0,1.0,1.0,1.0,1.0,0.79	-0.241	EXC
636	83854	ENSMUSG00000066952.12	Myo1h	chr5	+	114497804	114497860	114497571	114497665	114498545	114498681	83854	16,38,14,11,25,25	2,3,2,0,3,3	14,28,24,38,9,21	0,0,1,1,0,0	202	146	6.42e-05	0.00434248	0.853,0.902,0.835,1.0,0.858,0.858	1.0,1.0,0.945,0.965,1.0,1.0	-0.101	EXC
637	83882	ENSMUSG00000041890.18	Git2	chr5	-	114875408	114875498	114871921	114872004	114877093	114877342	83882	58,72,96,47,63,89	14,12,14,12,5,12	34,78,54,71,54,54	24,15,25,26,8,33	236	146	0.000489617	0.0209769	0.719,0.788,0.809,0.708,0.886,0.821	0.467,0.763,0.572,0.628,0.807,0.503	0.165	INC
638	83939	ENSMUSG00000029538.15	Srsf9	chr5	+	115469508	115469598	115468556	115468717	115470175	115470348	83939	1.84151e+17	5.06391e+17	2.22293e+17	3.55356e+17	236	146	1.55e-14	2.39e-11	0.184,0.193,0.256,0.218,0.176,0.192	0.279,0.337,0.317,0.326,0.268,0.327	-0.106	EXC
639	84000	ENSMUSG00000034269.13	Setd5	chr6	+	113087045	113087182	113086845	113086951	113087277	113087486	84000	19,36,23,39,10,27	15,21,13,17,11,19	2,22,13,42,23,23	9,37,26,59,23,23	283	146	0.000219696	0.0112255	0.395,0.469,0.477,0.542,0.319,0.423	0.103,0.235,0.205,0.269,0.34,0.34	0.189	INC
640	84026	ENSMUSG00000068036.17	Afdn	chr17	+	14046204	14046249	14043552	14043720	14049190	14049285	84026	145,149,105,152,63,128	57,61,85,48,46,49	1.16155e+17	35,33,58,61,28,47	191	146	4.99e-05	0.003563	0.66,0.651,0.486,0.708,0.511,0.666	0.717,0.782,0.699,0.772,0.811,0.716	-0.136	EXC
641	84061	ENSMUSG00000035284.11	Vps13c	chr9	+	67890604	67890688	67889786	67889901	67895244	67895333	84061	98,146,157,121,48,69	91,90,66,66,77,66	1.2213e+17	52,66,70,72,40,57	230	146	0.000141394	0.0080004	0.406,0.507,0.602,0.538,0.284,0.399	0.598,0.556,0.575,0.695,0.727,0.586	-0.167	EXC
642	84349	ENSMUSG00000039367.12	Sec24c	chr14	+	20735279	20735348	20733952	20734089	20736576	20736678	84349	132,97,133,112,87,153	81,110,117,92,103,87	1.53222e+17	64,83,129,91,79,57	215	146	7.53e-06	0.000810582	0.525,0.375,0.436,0.453,0.365,0.544	0.619,0.645,0.484,0.669,0.581,0.627	-0.154	EXC
643	84381	ENSMUSG00000034101.15	Ctnnd1	chr2	-	84454613	84454793	84452354	84452426	84480749	84481089	84381	1.52158e+17	21,34,37,12,2,9	108,115,129,200,94,89	2,8,9,9,11,3	326	146	0.000735178	0.0285738	0.764,0.675,0.567,0.841,0.959,0.841	0.96,0.866,0.865,0.909,0.793,0.93	-0.113	EXC
644	84845	ENSMUSG00000026204.16	Ptprn	chr1	-	75234588	75234940	75233936	75234068	75235022	75235281	84845	16,7,10,12,21,7	0,0,0,0,0,1	8,6,18,6,7,1	0,0,2,2,2,2	498	146	0.000635118	0.0255303	1.0,1.0,1.0,1.0,1.0,0.672	1.0,1.0,0.725,0.468,0.506,0.128	0.307	INC
645	84949	ENSMUSG00000028859.15	Csf3r	chr4	+	125929091	125929171	125928214	125928368	125929558	125929772	84949	6,11,35,15,38,35	1,5,0,0,9,0	7,17,15,15,7,10	0,0,2,0,0,0	226	146	3.93e-05	0.00294799	0.795,0.587,1.0,1.0,0.732,1.0	1.0,1.0,0.829,1.0,1.0,1.0	-0.119	EXC
646	84961	ENSMUSG00000053819.17	Camk2d	chr3	+	126596585	126596618	126595365	126595410	126604287	126604336	84961	41,68,53,70,29,59	68,81,71,66,42,58	46,76,75,93,83,57	42,46,32,55,37,36	179	146	5.1e-07	9e-05	0.33,0.406,0.378,0.464,0.36,0.453	0.472,0.574,0.657,0.58,0.647,0.564	-0.184	EXC
647	84963	ENSMUSG00000053819.17	Camk2d	chr3	+	126599505	126599565	126595365	126595410	126604287	126604336	84963	2.24246e+17	68,81,71,66,42,58	2.34233e+17	42,46,32,55,37,36	206	146	1.02e-09	4.81e-07	0.7,0.683,0.683,0.718,0.736,0.729	0.798,0.782,0.869,0.837,0.804,0.821	-0.11	EXC
648	84966	ENSMUSG00000053819.17	Camk2d	chr3	+	126601856	126601898	126595372	126595410	126604287	126604336	84966	69,101,103,76,76,83	68,81,71,66,42,58	59,89,99,192,97,94	42,46,32,55,37,36	188	146	2.36e-05	0.00196628	0.441,0.492,0.53,0.472,0.584,0.526	0.522,0.6,0.706,0.731,0.671,0.67	-0.142	EXC
649	85253	ENSMUSG00000086308.4	G630016G05Rik	chr2	+	115897296	115897521	115896488	115896678	115898664	115898731	85253	11,40,41,21,37,15	4,9,1,0,5,0	28,26,35,26,39,18	4,0,1,0,0,0	371	146	4.37e-05	0.0032166	0.52,0.636,0.942,1.0,0.744,1.0	0.734,1.0,0.932,1.0,1.0,1.0	-0.137	EXC
650	85300	ENSMUSG00000028613.16	Lrp8	chr4	+	107707300	107707339	107705477	107705600	107708504	107708624	85300	4,0,2,5,0,0	4,5,2,7,12,3	0,1,0,0,0,0	10,10,6,11,1,4	185	146	0.000579856	0.0238156	0.441,0.0,0.441,0.36,0.0,0.0	0.0,0.073,0.0,0.0,0.0,0.0	0.195	INC
651	85345	ENSMUSG00000072591.14	Fzd10os	chr5	-	128659778	128660051	128656176	128656466	128662335	128662470	85345	9,6,12,10,21,4	5,2,0,0,1,2	8,27,16,9,10,10	0,0,0,0,3,1	419	146	0.00120956	0.0420119	0.385,0.511,1.0,1.0,0.88,0.411	1.0,1.0,1.0,1.0,0.537,0.777	-0.188	EXC
652	86414	ENSMUSG00000087484.3	2900089D17Rik	chr5	-	144181242	144181456	144178592	144178900	144192671	144192737	86414	11,6,7,2,9,11	4,1,6,2,7,3	0,5,2,7,3,2	1,0,0,0,0,2	360	146	1.66e-05	0.00150973	0.527,0.709,0.321,0.289,0.343,0.598	0.0,1.0,1.0,1.0,1.0,0.289	-0.25	EXC
653	86478	ENSMUSG00000019188.17	H13	chr2	+	152545914	152546114	152542102	152542188	152546541	152546956	86478	5.11508e+17	1.68179e+17	4.71654e+17	106,116,86,136,108,133	346	146	1.2e-09	5.55e-07	0.562,0.544,0.561,0.631,0.551,0.552	0.652,0.704,0.733,0.674,0.684,0.63	-0.113	EXC
654	86592	ENSMUSG00000004347.18	Pde1c	chr6	-	56322110	56322137	56158668	56158782	56346525	56346616	86592	10,15,10,8,2,9	4,1,6,1,2,0	6,3,5,11,17,13	0,1,0,1,0,2	173	146	0.000129961	0.00754523	0.678,0.927,0.584,0.871,0.458,1.0	1.0,0.717,1.0,0.903,1.0,0.846	-0.158	EXC
655	86627	ENSMUSG00000029647.16	Pan3	chr5	+	147439894	147440012	147391927	147391998	147456314	147456562	86627	11,11,7,13,14,10	1,2,3,0,9,0	18,7,10,15,4,9	0,0,2,1,0,0	264	146	1.48e-06	0.000218921	0.859,0.753,0.563,1.0,0.462,1.0	1.0,1.0,0.734,0.892,1.0,1.0	-0.165	EXC
656	86661	ENSMUSG00000033114.12	Slc35d2	chr13	-	64266229	64266297	64260743	64260815	64268408	64268495	86661	8,12,17,7,8,16	2,2,0,0,1,1	4,6,3,2,6,20	5,2,1,0,3,2	214	146	0.000235499	0.0118608	0.732,0.804,1.0,1.0,0.845,0.916	0.353,0.672,0.672,1.0,0.577,0.872	0.192	INC
657	86698	ENSMUSG00000038836.16	Agbl3	chr6	+	34805126	34805184	34801654	34801735	34809439	34809511	86698	0,0,0,5,14,0	4,3,5,2,0,1	1,1,1,0,3,3	2,0,0,1,0,0	204	146	4.58e-07	8.39e-05	0.0,0.0,0.0,0.641,1.0,0.0	0.264,1.0,1.0,0.0,1.0,1.0	-0.437	EXC
658	87109	ENSMUSG00000038604.10	Ripor1	chr8	+	106341030	106341157	106331886	106331982	106341272	106341425	87109	3,8,8,0,2,2	0,0,0,3,0,0	10,3,4,7,2,7	4,0,1,7,0,2	273	146	0.000128772	0.00749988	1.0,1.0,1.0,0.0,1.0,1.0	0.572,1.0,0.681,0.348,1.0,0.652	0.125	INC
659	87199	ENSMUSG00000018654.19	Ikzf1	chr11	+	11708194	11708317	11704006	11704174	11711218	11711353	87199	51,52,55,21,23,29	4,1,5,0,0,12	21,12,29,30,23,26	0,0,0,0,0,0	269	146	5.65e-08	1.52e-05	0.874,0.966,0.857,1.0,1.0,0.567	1.0,1.0,1.0,1.0,1.0,1.0	-0.123	EXC
660	87200	ENSMUSG00000018654.19	Ikzf1	chr11	+	11708194	11708317	11704006	11704174	11718880	11719581	87200	33,29,29,14,7,19	0,2,16,0,0,2	16,6,19,17,10,15	0,0,0,0,0,0	269	146	2.02e-06	0.000280411	1.0,0.887,0.496,1.0,1.0,0.838	1.0,1.0,1.0,1.0,1.0,1.0	-0.13	EXC
661	87201	ENSMUSG00000018654.19	Ikzf1	chr11	+	11711218	11711353	11704006	11704174	11718880	11719798	87201	16,39,34,21,15,26	0,2,16,0,0,2	11,9,21,15,9,15	0,0,0,0,0,0	281	146	1.69e-06	0.000243456	1.0,0.91,0.525,1.0,1.0,0.871	1.0,1.0,1.0,1.0,1.0,1.0	-0.116	EXC
662	87254	ENSMUSG00000011158.9	Brf1	chr12	-	112946646	112946678	112943304	112943377	112947352	112947469	87254	13,3,20,10,18,15	7,5,0,2,0,1	15,10,8,11,11,14	0,2,0,2,0,0	178	146	8.63e-05	0.00546122	0.604,0.33,1.0,0.804,1.0,0.925	1.0,0.804,1.0,0.819,1.0,1.0	-0.16	EXC
663	87325	ENSMUSG00000057469.9	E2f6	chr12	+	16863847	16863913	16861099	16861316	16866400	16866455	87325	1.38121e+17	118,103,116,102,132,93	1.26178e+17	85,83,120,114,90,96	212	146	5.09e-09	1.95e-06	0.446,0.447,0.402,0.484,0.352,0.514	0.505,0.596,0.621,0.644,0.642,0.619	-0.164	EXC
664	87561	ENSMUSG00000045010.15	Gm4779	chrX	-	100834440	100834504	100834212	100834254	100834844	100834890	87561	6,20,9,7,17,14	2,0,3,2,1,2	1,14,13,16,3,18	7,6,0,9,15,4	210	146	0.00126116	0.0432389	0.676,1.0,0.676,0.709,0.922,0.83	0.09,0.619,1.0,0.553,0.122,0.758	0.279	INC
665	87649	ENSMUSG00000029769.18	Ccdc136	chr6	+	29417930	29418152	29415429	29415654	29421989	29422096	87649	22,37,38,40,43,64	27,14,5,10,8,13	42,41,44,59,21,38	3,12,5,5,0,3	368	146	0.00152185	0.0498754	0.244,0.512,0.751,0.613,0.681,0.661	0.847,0.575,0.777,0.824,1.0,0.834	-0.232	EXC
666	87739	ENSMUSG00000039629.15	Strip2	chr6	+	29944424	29944491	29939035	29939162	29953347	29953452	87739	29,40,42,36,23,38	0,5,0,4,2,2	18,41,34,53,22,43	3,12,4,8,13,1	213	146	0.000321587	0.0151339	1.0,0.846,1.0,0.861,0.887,0.929	0.804,0.701,0.854,0.82,0.537,0.967	0.14	INC
667	87935	ENSMUSG00000087380.10	2210408F21Rik	chr6	+	31221039	31221293	31197067	31197454	31305223	31305295	87935	33,21,16,6,35,19	8,6,0,7,4,2	22,36,53,59,35,41	1,5,2,2,0,0	400	146	0.000109017	0.00659729	0.601,0.561,1.0,0.238,0.762,0.776	0.889,0.724,0.906,0.915,1.0,1.0	-0.249	EXC
668	87937	ENSMUSG00000087380.10	2210408F21Rik	chr6	+	31221039	31221293	31197067	31197454	31312925	31312997	87937	32,21,16,9,36,21	8,6,6,9,2,2	21,36,53,59,31,43	1,4,1,4,2,0	400	146	1.58e-05	0.00145439	0.593,0.561,0.493,0.267,0.868,0.793	0.885,0.767,0.951,0.843,0.85,1.0	-0.287	EXC
669	88010	ENSMUSG00000087380.10	2210408F21Rik	chr6	+	31305223	31305295	31197256	31197454	31312925	31312997	88010	27,18,10,19,33,30	8,6,6,9,2,2	24,21,38,36,18,23	1,4,1,4,2,0	218	146	0.000371334	0.016922	0.693,0.668,0.527,0.586,0.917,0.909	0.941,0.779,0.962,0.858,0.858,1.0	-0.183	EXC
670	88023	ENSMUSG00000087380.10	2210408F21Rik	chr6	+	31305223	31305324	31197119	31197454	31312925	31312997	88023	20,12,11,11,10,3	8,6,6,9,2,2	15,27,16,20,20,15	1,4,1,4,2,0	247	146	6.43e-06	0.000714767	0.596,0.542,0.52,0.419,0.747,0.47	0.899,0.8,0.904,0.747,0.855,1.0	-0.319	EXC
671	88027	ENSMUSG00000087380.10	2210408F21Rik	chr6	+	31305223	31305324	31261749	31262055	31312925	31312997	88027	40,48,33,34,48,28	45,56,33,48,48,33	43,60,62,51,62,48	22,40,47,39,37,41	247	146	0.00037478	0.0170469	0.344,0.336,0.372,0.295,0.372,0.334	0.536,0.47,0.438,0.436,0.498,0.409	-0.122	EXC
672	88041	ENSMUSG00000087380.10	2210408F21Rik	chr6	+	31305266	31305324	31197256	31197454	31312925	31312997	88041	11,5,4,2,5,1	8,6,6,9,2,2	7,23,9,12,8,7	1,4,1,4,2,0	204	146	1.47e-06	0.000218054	0.496,0.374,0.323,0.137,0.641,0.264	0.834,0.805,0.866,0.682,0.741,1.0	-0.449	EXC
673	88044	ENSMUSG00000087380.10	2210408F21Rik	chr6	+	31305266	31305324	31261937	31262055	31312925	31312997	88044	11,5,7,3,5,1	45,56,33,48,48,33	7,24,10,18,8,8	22,40,47,39,37,41	204	146	1.93e-05	0.00169686	0.149,0.06,0.132,0.043,0.069,0.021	0.185,0.3,0.132,0.248,0.134,0.123	-0.108	EXC
674	88285	ENSMUSG00000047496.7	Rnf152	chr1	-	105282765	105282888	105204638	105212679	105284067	105284395	88285	16,9,6,16,6,9	6,12,7,11,4,8	14,26,39,51,37,25	4,6,4,18,5,3	269	146	4.52e-06	0.000538757	0.591,0.289,0.318,0.441,0.449,0.379	0.655,0.702,0.841,0.606,0.801,0.819	-0.326	EXC
675	88389	ENSMUSG00000002413.16	Braf	chr6	-	39625754	39625790	39625383	39625420	39628538	39628698	88389	46,75,67,54,22,55	21,13,18,24,3,27	31,53,60,84,30,44	31,30,26,84,30,44	182	146	2.08e-05	0.00179244	0.637,0.822,0.749,0.643,0.855,0.62	0.445,0.586,0.649,0.445,0.445,0.445	0.219	INC
676	88576	ENSMUSG00000021185.17	Dglucy	chr12	+	100752396	100752505	100745336	100745569	100753874	100753931	88576	14,5,11,10,5,7	0,0,0,0,0,4	10,9,4,20,8,8	1,5,0,0,4,2	255	146	3.87e-05	0.00290829	1.0,1.0,1.0,1.0,1.0,0.5	0.851,0.508,1.0,1.0,0.534,0.696	0.152	INC
677	88933	ENSMUSG00000029822.16	Osbpl3	chr6	-	50322990	50323083	50321853	50322010	50323307	50323411	88933	23,33,38,50,27,34	0,4,7,5,5,1	24,30,16,21,39,25	1,0,0,1,0,0	239	146	5.71e-08	1.53e-05	1.0,0.834,0.768,0.859,0.767,0.954	0.936,1.0,1.0,0.928,1.0,1.0	-0.114	EXC
678	88951	ENSMUSG00000032311.18	Nrg4	chr9	-	55189834	55189900	55147983	55149491	55226876	55226986	88951	6,2,2,5,3,0	4,1,5,2,0,9	0,3,2,1,0,0	2,3,7,0,2,2	212	146	0.00113541	0.0400135	0.508,0.579,0.216,0.633,1.0,0.0	0.0,0.408,0.164,1.0,0.0,0.0	0.227	INC
679	89049	ENSMUSG00000086629.11	2810403D21Rik	chrX	+	107901873	107901978	107879834	107879961	107915077	107915204	89049	0,0,0,0,1,5	12,7,11,12,17,11	4,1,2,5,0,2	5,9,10,10,1,4	251	146	5.73e-05	0.00397292	0.0,0.0,0.0,0.0,0.033,0.209	0.318,0.061,0.104,0.225,0.0,0.225	-0.115	EXC
680	89058	ENSMUSG00000086629.11	2810403D21Rik	chrX	+	107915077	107915204	107879834	107879961	107917873	107917980	89058	12,10,11,11,19,13	0,4,0,4,0,4	6,10,10,4,1,2	2,0,0,0,0,0	273	146	7.75e-05	0.00504326	1.0,0.572,1.0,0.595,1.0,0.635	0.616,1.0,1.0,1.0,1.0,1.0	-0.136	EXC
681	89079	ENSMUSG00000086629.11	2810403D21Rik	chrX	+	107930759	107930862	107879834	107879961	107945069	107945161	89079	0,4,0,3,1,0	6,6,5,20,5,10	3,0,4,5,2,2	4,7,9,4,1,3	249	146	0.00119911	0.041727	0.0,0.281,0.0,0.081,0.105,0.0	0.305,0.0,0.207,0.423,0.54,0.281	-0.215	EXC
682	89576	ENSMUSG00000120442.2	Gm56829	chr8	+	21117665	21117883	21116684	21116804	21122628	21123113	89576	7,17,7,15,1,7	1,1,5,4,5,0	4,7,3,18,9,4	0,1,1,0,3,0	364	146	0.000490863	0.0210187	0.737,0.872,0.36,0.601,0.074,1.0	1.0,0.737,0.546,1.0,0.546,1.0	-0.198	EXC
683	89633	ENSMUSG00000100005.10	B130024G19Rik	chr7	+	70052170	70052297	70051843	70051939	70053995	70054132	89633	4,4,3,11,5,4	3,1,1,5,0,1	11,3,7,13,11,10	0,2,0,0,1,0	273	146	1.41e-05	0.00133132	0.416,0.681,0.616,0.541,1.0,0.681	1.0,0.445,1.0,1.0,0.855,1.0	-0.228	EXC
684	89634	ENSMUSG00000100005.10	B130024G19Rik	chr7	+	70052175	70052297	70051843	70051939	70053995	70054132	89634	1,0,1,0,3,1	3,1,1,5,0,1	7,0,7,1,3,4	0,2,0,0,1,0	268	146	3.62e-09	1.46e-06	0.154,0.0,0.353,0.0,1.0,0.353	1.0,0.0,1.0,1.0,0.62,1.0	-0.46	EXC
685	89861	ENSMUSG00000036402.14	Gng12	chr6	+	66920808	66920861	66891436	66891494	66992708	66992827	89861	3.36319e+17	2.6237e+17	1.52172e+17	1.44295e+17	199	146	4.31e-06	0.000515767	0.485,0.387,0.496,0.52,0.412,0.4	0.436,0.3,0.336,0.334,0.309,0.32	0.111	INC
686	89862	ENSMUSG00000036402.14	Gng12	chr6	+	66920808	66920866	66873417	66873511	66992708	66992827	89862	12,10,3,5,11,4	0,0,0,0,3,0	1,9,2,11,12,5	6,1,3,0,0,1	204	146	0.000830049	0.0313488	1.0,1.0,1.0,1.0,0.724,1.0	0.107,0.866,0.323,1.0,1.0,0.782	0.274	INC
687	90029	ENSMUSG00000038145.18	Snrk	chr9	+	121960958	121961008	121946331	121946473	121965971	121966667	90029	53,60,53,37,57,43	6,15,10,11,18,11	45,48,45,56,56,24	11,15,25,26,32,21	196	146	0.00100064	0.0360511	0.868,0.749,0.798,0.715,0.702,0.744	0.753,0.704,0.573,0.616,0.566,0.46	0.151	INC
688	90075	ENSMUSG00000037533.21	Rapgef6	chr11	+	54562480	54562504	54559439	54559563	54567020	54567241	90075	69,79,67,33,31,54	28,33,25,18,25,35	52,79,102,133,83,80	22,22,24,36,20,30	170	146	0.0012132	0.0420989	0.679,0.673,0.697,0.612,0.516,0.57	0.67,0.755,0.785,0.76,0.781,0.696	-0.117	EXC
689	90272	ENSMUSG00000004558.16	Ndrg2	chr14	-	52148542	52148584	52147962	52148242	52148922	52149003	90272	2.79724e+23	4.74855e+23	3.59945e+23	3.89245e+23	188	146	0	0	0.314,0.257,0.34,0.215,0.286,0.331	0.418,0.439,0.461,0.429,0.432,0.436	-0.145	EXC
690	90316	ENSMUSG00000052337.16	Immt	chr6	+	71829749	71829851	71828755	71828864	71833895	71833939	90316	1.66145e+17	138,99,103,131,172,78	1.01131e+17	1.09129e+17	248	146	1.98e-07	4.24e-05	0.415,0.463,0.499,0.43,0.395,0.538	0.353,0.374,0.281,0.326,0.321,0.322	0.127	INC
691	90420	ENSMUSG00000058317.13	Ube2e2	chr14	+	3742290	3742332	3581246	3581430	3839264	3839397	90420	9,5,7,7,10,15	42,39,24,22,46,21	8,1,6,8,4,2	38,37,51,57,41,52	188	146	0.00017721	0.00949299	0.143,0.091,0.185,0.198,0.144,0.357	0.141,0.021,0.084,0.098,0.07,0.029	0.112	INC
692	90439	ENSMUSG00000053460.9	Ggcx	chr6	+	72395999	72396249	72395218	72395449	72399398	72399477	90439	24,28,48,31,27,43	41,33,52,39,25,38	14,10,41,47,15,12	38,48,42,93,51,43	396	146	1.44e-05	0.00135316	0.178,0.238,0.254,0.227,0.285,0.294	0.12,0.071,0.265,0.157,0.098,0.093	0.112	INC
693	90618	ENSMUSG00000027985.15	Lef1	chr3	+	130984671	130984755	130982983	130983074	130986777	130986900	90618	8,18,10,15,1,14	0,0,3,0,0,1	8,27,8,10,18,7	1,2,0,4,8,2	230	146	6.69e-06	0.000738209	1.0,1.0,0.679,1.0,1.0,0.899	0.835,0.896,1.0,0.613,0.588,0.69	0.159	INC
694	90635	ENSMUSG00000136323.1	ENSMUSG00000136323	chr1	+	112422463	112422573	112344210	112344538	112439838	112440888	90635	15,9,20,19,10,4	0,0,2,2,2,0	7,13,17,23,5,17	0,9,1,2,1,3	256	146	0.00121378	0.0420989	1.0,1.0,0.851,0.844,0.74,1.0	1.0,0.452,0.907,0.868,0.74,0.764	0.117	INC
695	90651	ENSMUSG00000034930.17	Rtkn	chr6	+	83114941	83115227	83112792	83113040	83122911	83123111	90651	43,25,52,43,139,15	1,0,3,4,19,1	15,42,30,37,17,19	0,1,0,0,0,0	432	146	2.05e-09	9.02e-07	0.936,1.0,0.854,0.784,0.712,0.835	1.0,0.934,1.0,1.0,1.0,1.0	-0.136	EXC
696	90757	ENSMUSG00000036634.16	Mag	chr7	-	30599776	30599821	30598600	30599123	30600062	30600162	90757	1.85114e+23	7.61411e+16	1.22616e+23	2.64363e+17	191	146	0	0	0.949,0.885,0.937,0.904,0.917,0.909	0.78,0.776,0.763,0.737,0.798,0.791	0.143	INC
697	90874	ENSMUSG00000038879.9	Nipal2	chr15	-	34625117	34625177	34600134	34600257	34648811	34648983	90874	42,28,35,39,19,26	5,6,6,2,2,6	33,43,44,64,36,33	2,3,1,0,1,0	206	146	3.51e-07	6.74e-05	0.856,0.768,0.805,0.933,0.871,0.754	0.921,0.91,0.969,1.0,0.962,1.0	-0.129	EXC
698	90914	ENSMUSG00000054226.14	Tprkb	chr6	+	85890377	85890462	85888846	85888962	85891453	85891510	90914	1.65158e+17	85,112,85,84,65,45	1.50207e+17	42,59,31,52,71,69	231	146	4.92e-05	0.00352194	0.551,0.471,0.554,0.57,0.635,0.65	0.693,0.689,0.77,0.706,0.63,0.656	-0.119	EXC
699	90925	ENSMUSG00000054226.14	Tprkb	chr6	+	85896898	85897006	85892779	85893089	85898404	85898493	90925	11,5,14,10,15,7	9,14,8,10,16,9	1,4,6,1,0,8	9,17,23,21,20,27	254	146	9.61e-09	3.38e-06	0.413,0.17,0.501,0.365,0.35,0.309	0.06,0.119,0.13,0.027,0.0,0.146	0.271	INC
700	91000	ENSMUSG00000036817.15	Sun1	chr5	+	139216881	139216992	139216527	139216593	139219225	139219324	91000	122,100,142,94,55,124	47,37,43,42,26,29	63,65,65,66,52,72	33,51,55,58,35,49	257	146	3.51e-07	6.74e-05	0.596,0.606,0.652,0.56,0.546,0.708	0.52,0.42,0.402,0.393,0.458,0.455	0.17	INC
701	91176	ENSMUSG00000038943.17	Prc1	chr7	+	79963274	79963316	79962779	79962879	79964861	79965265	91176	1,0,2,0,0,0	3,1,6,4,1,1	0,5,1,4,0,2	1,6,3,1,15,0	188	146	0.00102835	0.0368271	0.206,0.0,0.206,0.0,0.0,0.0	0.0,0.393,0.206,0.756,0.0,1.0	-0.324	EXC
702	91449	ENSMUSG00000097462.10	9530026P05Rik	chr6	+	93231694	93231878	93215150	93215325	93247837	93248124	91449	9,14,13,8,11,4	0,3,0,5,2,0	5,9,6,13,8,5	8,5,6,4,3,1	330	146	0.00141672	0.0473223	1.0,0.674,1.0,0.414,0.709,1.0	0.217,0.443,0.307,0.59,0.541,0.689	0.335	INC
703	91789	ENSMUSG00000033653.20	Vps8	chr16	+	21270105	21270111	21267098	21267153	21274978	21275103	91789	87,57,64,106,86,92	74,24,54,57,84,47	60,90,126,152,117,80	29,23,45,53,32,38	152	146	3.19e-05	0.00251059	0.53,0.695,0.532,0.641,0.496,0.653	0.665,0.79,0.729,0.734,0.778,0.669	-0.136	EXC
704	91882	ENSMUSG00000025911.15	Adhfe1	chr1	+	9621941	9621982	9620131	9620169	9623542	9623697	91882	23,17,18,31,31,19	3,0,2,1,0,0	18,17,4,38,15,21	7,3,5,6,4,1	187	146	7.29e-07	0.000120592	0.857,1.0,0.875,0.96,1.0,1.0	0.668,0.816,0.384,0.832,0.745,0.943	0.217	INC
705	91911	ENSMUSG00000087341.6	0610040F04Rik	chr6	-	108560982	108561203	108559502	108559715	108577008	108577175	91911	0,4,5,21,0,4	2,4,3,5,1,1	4,5,2,22,5,10	0,0,0,2,0,4	367	146	1.72e-05	0.00155534	0.0,0.285,0.399,0.626,0.0,0.614	1.0,1.0,1.0,0.814,1.0,0.499	-0.565	EXC
706	91927	ENSMUSG00000087341.6	0610040F04Rik	chr6	-	108589268	108589393	108577008	108577175	108590909	108590954	91927	5,4,2,4,9,5	0,0,6,1,4,0	3,1,5,2,3,11	0,1,1,0,0,0	271	146	0.00125427	0.0430555	1.0,1.0,0.152,0.683,0.548,1.0	1.0,0.35,0.729,1.0,1.0,1.0	-0.116	EXC
707	91928	ENSMUSG00000087341.6	0610040F04Rik	chr6	-	108590092	108590175	108559502	108559715	108590909	108590954	91928	3,1,7,9,2,4	0,0,6,3,1,0	4,3,3,4,6,3	0,0,0,0,2,0	229	146	0.00126007	0.0432267	1.0,1.0,0.427,0.657,0.56,1.0	1.0,1.0,1.0,1.0,0.657,1.0	-0.169	EXC
708	91981	ENSMUSG00000015126.11	Tsr3	chr17	+	25459417	25459616	25459143	25459338	25460037	25460231	91981	2.382e+17	88,37,35,60,59,70	1.5117e+17	49,76,55,84,64,71	345	146	0.000777144	0.0298307	0.534,0.696,0.7,0.635,0.646,0.528	0.566,0.486,0.537,0.515,0.498,0.494	0.107	INC
709	92025	ENSMUSG00000092448.3	Gm20387	chr6	-	110621825	110621939	110618755	110618890	110622747	110622887	92025	0,0,2,1,0,1	1,6,0,3,6,1	3,3,5,2,1,2	2,4,0,3,6,1	260	146	0.000205543	0.0106713	0.0,0.0,1.0,0.158,0.0,0.36	0.457,0.296,1.0,0.272,0.086,0.529	-0.187	EXC
710	92149	ENSMUSG00000042873.12	Lhfpl4	chr6	-	113170778	113171264	113153406	113153643	113172175	113172345	92149	11,31,42,27,36,24	0,0,0,3,9,0	18,37,14,28,28,22	0,0,0,1,0,0	632	146	0.000546154	0.0227643	1.0,1.0,1.0,0.675,0.48,1.0	1.0,1.0,1.0,0.866,1.0,1.0	-0.119	EXC
711	92311	ENSMUSG00000071337.12	Tia1	chr6	+	86396082	86396115	86395859	86395914	86397305	86397393	92311	115,122,58,103,91,104	24,20,9,27,12,17	79,53,82,132,73,76	23,25,27,65,9,25	179	146	0.000708724	0.0276706	0.796,0.833,0.84,0.757,0.861,0.833	0.737,0.634,0.712,0.624,0.869,0.713	0.105	INC
712	92392	ENSMUSG00000030322.13	Mbd4	chr6	-	115822503	115822578	115822274	115822409	115825866	115826693	92392	34,27,15,22,18,19	6,8,8,13,2,1	6,18,10,10,10,24	8,6,12,14,16,7	221	146	0.00129653	0.044087	0.789,0.69,0.553,0.528,0.856,0.926	0.331,0.665,0.355,0.321,0.292,0.694	0.281	INC
713	92470	ENSMUSG00000085058.4	8030453O22Rik	chr6	+	39506625	39506753	39506382	39506456	39520037	39521423	92470	15,13,5,12,16,7	0,0,2,0,2,0	10,11,20,16,27,18	0,3,2,2,5,4	274	146	2.07e-05	0.00178696	1.0,1.0,0.571,1.0,0.81,1.0	1.0,0.661,0.842,0.81,0.742,0.706	0.103	INC
714	92537	ENSMUSG00000089989.11	Gm45713	chr7	-	44776414	44776516	44775901	44775961	44776919	44776992	92537	22,19,28,33,18,12	0,6,0,0,0,0	14,11,16,12,25,17	3,0,4,4,4,0	248	146	0.000150898	0.00839707	1.0,0.651,1.0,1.0,1.0,1.0	0.733,1.0,0.702,0.638,0.786,1.0	0.132	INC
715	93059	ENSMUSG00000038271.18	Iffo1	chr6	+	125129576	125129734	125128347	125128488	125130369	125130465	93059	16,8,17,18,38,11	10,0,1,3,0,3	9,12,26,20,18,9	1,0,1,0,0,2	304	146	2.21e-05	0.00187997	0.435,1.0,0.891,0.742,1.0,0.638	0.812,1.0,0.926,1.0,1.0,0.684	-0.119	EXC
716	93813	ENSMUSG00000017978.20	Cadps2	chr6	-	23381055	23381076	23355822	23355926	23382879	23383003	93813	75,62,79,64,63,62	19,23,27,11,39,20	54,74,79,93,74,72	17,8,5,11,13,15	167	146	9.51e-05	0.00587613	0.775,0.702,0.719,0.836,0.585,0.73	0.735,0.89,0.932,0.881,0.833,0.808	-0.122	EXC
717	94040	ENSMUSG00000097571.12	Jpx	chrX	+	102546465	102546536	102540043	102540136	102550406	102550784	94040	13,3,13,13,23,8	0,2,6,0,2,9	3,5,4,19,20,14	0,1,0,0,0,1	217	146	2.27e-07	4.71e-05	1.0,0.502,0.593,1.0,0.886,0.374	1.0,0.771,1.0,1.0,1.0,0.904	-0.22	EXC
718	94054	ENSMUSG00000097571.12	Jpx	chrX	+	102546465	102546798	102540043	102540136	102550406	102551318	94054	37,6,28,16,38,15	0,2,6,0,2,9	17,17,17,49,32,39	0,1,0,0,0,1	479	146	6.08e-08	1.58e-05	1.0,0.478,0.587,1.0,0.853,0.337	1.0,0.838,1.0,1.0,1.0,0.922	-0.251	EXC
719	94133	ENSMUSG00000134718.1	ENSMUSG00000134718	chr2	-	13562979	13563152	13561510	13562471	13579232	13579818	94133	2,0,5,2,10,0	6,3,7,10,2,4	0,2,0,2,0,1	4,12,2,2,4,6	319	146	0.000401946	0.0179453	0.132,0.0,0.246,0.084,0.696,0.0	0.0,0.071,0.0,0.314,0.0,0.071	0.117	INC
720	94226	ENSMUSG00000085573.3	Gm15418	chr8	+	11251499	11251592	11237709	11238018	11254183	11254302	94226	5,3,7,8,9,2	2,0,0,0,0,0	6,13,13,23,13,13	1,0,0,5,6,2	239	146	1.41e-06	0.000210123	0.604,1.0,1.0,1.0,1.0,1.0	0.786,1.0,1.0,0.738,0.57,0.799	0.118	INC
721	94265	ENSMUSG00000030231.12	Plekha5	chr6	+	140482731	140482749	140482373	140482489	140489445	140489913	94265	99,130,141,93,59,61	48,31,28,35,24,40	98,99,131,187,92,148	24,18,28,24,20,33	164	146	0.000166949	0.00909426	0.647,0.789,0.818,0.703,0.686,0.576	0.784,0.83,0.806,0.874,0.804,0.8	-0.113	EXC
722	94521	ENSMUSG00000016487.16	Ppfibp1	chr6	+	146918358	146918391	146917719	146917891	146920531	146920679	94521	77,83,67,85,17,93	78,92,101,78,62,78	16,39,25,44,27,32	49,84,74,141,67,74	179	146	1.51e-05	0.00140182	0.446,0.424,0.351,0.471,0.183,0.493	0.21,0.275,0.216,0.203,0.247,0.261	0.159	INC
723	94756	ENSMUSG00000024381.18	Bin1	chr18	+	32563802	32563910	32559276	32559405	32564723	32564795	94756	57,52,89,63,153,67	12,16,36,14,66,26	48,61,48,70,32,55	6,11,18,7,5,4	254	146	0.00042168	0.0186118	0.732,0.651,0.587,0.721,0.571,0.597	0.821,0.761,0.605,0.852,0.786,0.888	-0.142	EXC
724	94758	ENSMUSG00000024381.18	Bin1	chr18	+	32563802	32563910	32561086	32562776	32564723	32564795	94758	1.10115e+17	63,50,52,38,64,46	106,142,104,131,92,106	49,83,64,58,57,43	254	146	0.000881686	0.0326777	0.501,0.569,0.695,0.658,0.775,0.659	0.554,0.496,0.483,0.565,0.481,0.586	0.115	INC
725	94760	ENSMUSG00000024381.18	Bin1	chr18	+	32564723	32564795	32557872	32558020	32565035	32565146	94760	4.4235e+17	3.45214e+17	2.55485e+17	3.42462e+17	218	146	2.37e-10	1.46e-07	0.462,0.522,0.46,0.469,0.578,0.508	0.333,0.413,0.401,0.379,0.363,0.365	0.124	INC
726	94818	ENSMUSG00000055541.20	Lair1	chr7	-	4058916	4058952	4031705	4032035	4066067	4066140	94818	53,34,79,24,78,70	7,7,4,3,7,8	25,38,24,54,28,20	1,0,0,1,0,1	182	146	7.46e-09	2.75e-06	0.859,0.796,0.941,0.865,0.899,0.875	0.953,1.0,1.0,0.977,1.0,0.941	-0.106	EXC
727	94892	ENSMUSG00000071064.16	Zfp827	chr8	+	79914777	79914810	79912804	79912982	79916295	79917485	94892	13,14,27,15,5,22	4,11,11,9,3,11	5,16,7,9,3,14	14,16,6,19,17,10	179	146	0.000285466	0.0137858	0.726,0.509,0.667,0.576,0.576,0.62	0.226,0.449,0.488,0.279,0.126,0.533	0.262	INC
728	94954	ENSMUSG00000031537.16	Ikbkb	chr8	-	23172741	23172830	23165999	23168930	23181073	23181143	94954	117,76,92,95,62,94	10,21,12,10,6,6	41,72,53,112,78,85	22,18,14,29,8,17	235	146	0.00116509	0.0407997	0.879,0.692,0.826,0.855,0.865,0.907	0.537,0.713,0.702,0.706,0.858,0.756	0.125	INC
729	95691	ENSMUSG00000026879.15	Gsn	chr2	+	35172662	35172733	35156831	35156915	35173916	35174121	95691	31,25,76,18,75,45	24,27,52,15,61,27	66,57,36,58,29,31	12,21,10,34,6,20	217	146	0.000217386	0.0111188	0.465,0.384,0.496,0.447,0.453,0.529	0.787,0.646,0.708,0.534,0.765,0.51	-0.196	EXC
730	95696	ENSMUSG00000100583.8	Gm29443	chr7	+	16362441	16362697	16356969	16357072	16366291	16366462	95696	18,23,21,32,26,15	13,10,19,8,8,2	16,10,10,13,16,7	10,25,11,23,12,13	402	146	0.000212744	0.0109643	0.335,0.455,0.286,0.592,0.541,0.731	0.368,0.127,0.248,0.17,0.326,0.164	0.256	INC
731	96044	ENSMUSG00000032294.18	Pkm	chr9	+	59582311	59582478	59579203	59579356	59582850	59583017	96044	7.7187e+24	1.78615e+23	7.74298e+24	8.50117e+19	313	146	0	0	0.668,0.689,0.648,0.75,0.593,0.662	0.809,0.796,0.816,0.832,0.853,0.82	-0.153	EXC
732	96345	ENSMUSG00000030102.12	Itpr1	chr6	+	108408421	108408457	108394849	108394961	108409606	108409657	96345	28,37,42,35,13,39	16,8,6,30,2,5	35,61,47,65,46,34	7,6,5,3,3,1	182	146	4.59e-05	0.00333413	0.584,0.788,0.849,0.483,0.839,0.862	0.8,0.891,0.883,0.946,0.925,0.965	-0.167	EXC
733	96719	ENSMUSG00000030584.15	Dpf1	chr7	+	29011031	29011121	29010689	29010817	29012272	29012337	96719	23,18,80,31,90,54	2,1,3,6,3,1	28,49,19,26,12,19	9,0,8,16,2,2	236	146	0.000135276	0.00775047	0.877,0.918,0.943,0.762,0.949,0.971	0.658,1.0,0.595,0.501,0.788,0.855	0.17	INC
734	96732	ENSMUSG00000004561.15	Mettl17	chr14	+	52126603	52126674	52126198	52126293	52126984	52127092	96732	90,112,91,87,170,73	38,33,39,46,45,38	1.25145e+17	38,47,39,25,30,20	217	146	0.00116786	0.0408598	0.614,0.695,0.611,0.56,0.718,0.564	0.689,0.675,0.696,0.817,0.752,0.797	-0.111	EXC
735	96826	ENSMUSG00000059975.16	Zfp74	chr7	-	29631767	29631899	29630239	29631665	29635363	29635468	96826	1,11,8,3,5,6	0,0,0,1,0,0	11,7,20,1,5,10	2,0,4,4,3,0	278	146	2.9e-06	0.000381355	1.0,1.0,1.0,0.612,1.0,1.0	0.743,1.0,0.724,0.116,0.467,1.0	0.26	INC
736	97061	ENSMUSG00000040451.19	Sgms1	chr19	-	32237375	32237497	32200908	32200990	32266940	32267031	97061	2,1,1,1,0,0	7,18,5,1,3,14	1,3,5,6,3,1	2,4,9,6,12,10	268	146	2.93e-05	0.00233129	0.135,0.029,0.098,0.353,0.0,0.0	0.214,0.29,0.232,0.353,0.12,0.052	-0.108	EXC
737	97163	ENSMUSG00000066571.14	Garre1	chr7	-	34011513	34011601	33984901	33985378	34012911	34012947	97163	5,10,4,8,5,7	15,14,4,6,7,1	5,1,0,3,3,0	10,7,3,9,6,15	234	146	0.000364621	0.0167025	0.172,0.308,0.384,0.454,0.308,0.814	0.238,0.082,0.0,0.172,0.238,0.0	0.285	INC
738	97164	ENSMUSG00000066571.14	Garre1	chr7	-	34011513	34011601	33984901	33985378	34012916	34012975	97164	7,9,7,8,5,7	15,24,13,16,10,15	5,1,0,4,4,0	11,15,6,23,13,21	234	146	0.000178302	0.0095383	0.226,0.19,0.251,0.238,0.238,0.226	0.221,0.04,0.0,0.098,0.161,0.0	0.141	INC
739	97357	ENSMUSG00000041718.17	Alg13	chrX	+	143138579	143138648	143136568	143136624	143139791	143139957	97357	51,43,29,33,34,21	9,14,13,9,26,12	18,46,62,62,47,51	2,5,7,23,8,3	215	146	0.000439886	0.0192822	0.794,0.676,0.602,0.713,0.47,0.543	0.859,0.862,0.857,0.647,0.8,0.92	-0.191	EXC
740	97555	ENSMUSG00000074165.11	Zfp788	chr7	+	41292756	41292856	41282954	41283118	41296914	41297041	97555	19,24,16,26,30,16	38,48,33,20,29,27	19,38,56,51,36,48	21,24,29,48,16,24	246	146	8.98e-05	0.00564055	0.229,0.229,0.223,0.436,0.38,0.26	0.349,0.484,0.534,0.387,0.572,0.543	-0.185	EXC
741	97657	ENSMUSG00000097178.10	2310002F09Rik	chr7	-	43427103	43427305	43407862	43408008	43446250	43446332	97657	1,0,4,1,4,8	0,1,1,0,0,1	4,14,1,6,4,1	0,0,1,3,6,6	348	146	1.15e-05	0.00113258	1.0,0.0,0.627,1.0,1.0,0.77	1.0,1.0,0.296,0.456,0.219,0.065	0.227	INC
742	97694	ENSMUSG00000085658.3	Gm15704	chr6	-	145691174	145691363	145684418	145686959	145691545	145691760	97694	5,3,2,7,2,2	1,1,2,0,0,9	7,10,4,8,6,12	1,0,0,0,1,1	335	146	4.47e-05	0.00326996	0.685,0.567,0.304,1.0,1.0,0.088	0.753,1.0,1.0,1.0,0.723,0.839	-0.278	EXC
743	97746	ENSMUSG00000045411.17	2410002F23Rik	chr7	+	43897333	43897483	43896654	43896840	43897675	43897719	97746	41,20,23,26,41,25	24,13,15,24,47,18	18,15,16,54,21,16	35,39,30,49,33,18	296	146	0.000603876	0.0244905	0.457,0.431,0.431,0.348,0.301,0.407	0.202,0.159,0.208,0.352,0.239,0.305	0.152	INC
744	98154	ENSMUSG00000022721.20	Trmt2a	chr16	+	18069222	18069338	18068683	18068865	18069412	18069524	98154	88,83,123,99,127,101	8,18,9,26,18,12	59,116,98,81,69,78	16,29,24,28,15,24	262	146	0.00036756	0.0168073	0.86,0.72,0.884,0.68,0.797,0.824	0.673,0.69,0.695,0.617,0.719,0.644	0.121	INC
745	98258	ENSMUSG00000052512.19	Nav2	chr7	+	49234891	49234992	49233797	49233960	49237454	49237550	98258	11,15,14,8,3,15	0,1,2,1,0,2	1,10,9,7,0,3	0,0,2,3,3,4	247	146	0.000508784	0.0215832	1.0,0.899,0.805,0.825,1.0,0.816	1.0,1.0,0.727,0.58,0.0,0.307	0.288	INC
746	98363	ENSMUSG00000030452.17	Nipa2	chr7	-	55594706	55594833	55594228	55594457	55612143	55612178	98363	6,2,4,4,4,14	5,4,10,4,6,1	0,3,11,11,12,8	3,0,1,5,0,0	273	146	0.000909545	0.0334699	0.391,0.211,0.176,0.348,0.263,0.882	0.0,1.0,0.855,0.541,1.0,1.0	-0.354	EXC
747	98486	ENSMUSG00000020640.11	Itsn2	chr12	+	4690912	4690993	4689654	4689794	4699982	4700119	98486	169,141,124,116,93,137	143,152,124,111,83,118	1.49175e+17	93,92,89,104,106,96	227	146	1.28e-08	4.2e-06	0.432,0.374,0.391,0.402,0.419,0.428	0.508,0.55,0.556,0.612,0.497,0.525	-0.134	EXC
748	98629	ENSMUSG00000003847.17	Nfat5	chr8	+	108022212	108022266	108020101	108020530	108051270	108051396	98629	34,40,17,12,1,13	6,7,7,9,0,0	3,8,16,17,10,19	10,9,5,33,6,7	200	146	0.00136163	0.0457784	0.805,0.807,0.639,0.493,1.0,1.0	0.18,0.394,0.7,0.273,0.549,0.665	0.33	INC
749	98934	ENSMUSG00000053091.17	Lins1	chr7	+	66358386	66358476	66357925	66358208	66359041	66359183	98934	12,21,13,22,14,21	0,2,8,2,3,2	16,16,34,15,13,16	0,1,0,1,0,0	236	146	5.95e-08	1.56e-05	1.0,0.867,0.501,0.872,0.743,0.867	1.0,0.908,1.0,0.903,1.0,1.0	-0.16	EXC
750	99245	ENSMUSG00000035069.4	Oma1	chr4	+	103186034	103186163	103182489	103182597	103188501	103188576	99245	2.00148e+17	40,52,51,24,35,50	1.42171e+17	14,34,20,25,14,16	275	146	0.000385526	0.0173523	0.726,0.602,0.622,0.849,0.796,0.587	0.843,0.728,0.81,0.836,0.879,0.823	-0.123	EXC
751	99253	ENSMUSG00000108778.4	Gm20083	chr7	+	72836827	72836934	72835390	72835719	72838355	72839194	99253	0,0,8,0,0,0	4,4,0,5,4,2	1,2,7,6,3,2	2,1,0,8,1,2	253	146	1.5e-05	0.00138934	0.0,0.0,1.0,0.0,0.0,0.0	0.224,0.536,1.0,0.302,0.634,0.366	-0.344	EXC
752	99386	ENSMUSG00000066406.17	Akap13	chr7	+	75333141	75333207	75326853	75327227	75334864	75335057	99386	15,15,5,14,12,7	7,5,6,6,7,5	13,14,13,20,5,11	0,2,1,3,4,3	212	146	0.00151036	0.049679	0.596,0.674,0.365,0.616,0.541,0.491	1.0,0.828,0.9,0.821,0.463,0.716	-0.241	EXC
753	99417	ENSMUSG00000032076.21	Cadm1	chr9	+	47730031	47730115	47725070	47725243	47740674	47740707	99417	2.79308e+17	2.14163e+17	1.36187e+17	2.02218e+17	230	146	9.18e-08	2.28e-05	0.453,0.545,0.461,0.394,0.502,0.489	0.299,0.353,0.376,0.356,0.351,0.389	0.12	INC
754	99418	ENSMUSG00000032076.21	Cadm1	chr9	+	47730031	47730115	47725070	47725243	47759464	47759596	99418	2.56286e+17	104,111,125,106,53,95	1.06152e+17	9.61361e+16	230	146	1.58e-14	2.39e-11	0.61,0.621,0.553,0.53,0.697,0.653	0.412,0.415,0.442,0.427,0.351,0.393	0.204	INC
755	99422	ENSMUSG00000032076.21	Cadm1	chr9	+	47740674	47740707	47730031	47730115	47759464	47759596	99422	142,190,132,132,75,122	93,107,81,69,60,121	1.13107e+17	34,33,41,60,26,41	179	146	1.35e-13	1.71e-10	0.555,0.592,0.571,0.609,0.505,0.451	0.731,0.726,0.74,0.727,0.842,0.755	-0.206	EXC
756	99482	ENSMUSG00000023923.11	Tbc1d5	chr17	-	51102953	51103019	51089288	51089452	51106894	51107223	99482	57,44,64,65,28,56	160,97,99,100,67,89	59,62,78,129,69,78	60,76,108,135,84,80	212	146	6.35e-06	0.000708428	0.197,0.238,0.308,0.309,0.223,0.302	0.404,0.36,0.332,0.397,0.361,0.402	-0.113	EXC
757	99966	ENSMUSG00000097789.3	Ctxnd1	chr7	+	84215670	84215955	84178345	84178397	84224912	84225049	99966	19,4,16,6,6,19	41,27,35,45,39,35	22,34,36,38,24,25	28,34,30,49,37,42	431	146	7.45e-08	1.9e-05	0.136,0.048,0.134,0.043,0.05,0.155	0.21,0.253,0.289,0.208,0.18,0.168	-0.124	EXC
758	99974	ENSMUSG00000111229.3	Gm39323	chr9	-	43874176	43876452	43852050	43852154	43881296	43881468	99974	20,4,13,21,5,1	0,0,2,2,0,0	49,16,9,5,24,17	9,9,2,0,8,1	2422	146	0.000408231	0.0181319	1.0,1.0,0.282,0.388,1.0,1.0	0.247,0.097,0.213,1.0,0.153,0.506	0.409	INC
759	100070	ENSMUSG00000032228.17	Tcf12	chr9	-	71776280	71776352	71775353	71775560	71777355	71777429	100070	2.09154e+17	126,178,113,93,99,112	1.3318e+17	66,85,65,146,77,84	218	146	4.23e-05	0.00312939	0.526,0.367,0.515,0.509,0.523,0.392	0.574,0.586,0.621,0.545,0.617,0.619	-0.122	EXC
760	100537	ENSMUSG00000120700.2	Gm57098	chr4	+	8944384	8944436	8942805	8942884	8946644	8947009	100537	9,12,6,5,10,2	0,4,4,2,0,0	3,4,2,6,3,4	0,0,0,0,0,0	198	146	0.000785416	0.0300292	1.0,0.689,0.525,0.648,1.0,1.0	1.0,1.0,1.0,1.0,1.0,1.0	-0.19	EXC
761	100800	ENSMUSG00000022779.17	Top3b	chr16	+	16692932	16693019	16688670	16688762	16695695	16695880	100800	12,6,7,18,14,25	8,2,5,9,5,4	9,8,8,11,3,7	19,5,19,12,6,3	233	146	0.000883578	0.0327165	0.485,0.653,0.467,0.556,0.637,0.797	0.229,0.501,0.209,0.365,0.239,0.594	0.243	INC
762	101155	ENSMUSG00000042138.10	Msantd2	chr9	+	37402751	37402865	37400895	37401129	37424909	37425003	101155	18,14,7,26,10,16	23,22,11,19,20,8	17,22,29,56,33,30	11,15,18,18,16,8	260	146	0.00053154	0.022268	0.305,0.263,0.263,0.435,0.219,0.529	0.465,0.452,0.475,0.636,0.537,0.678	-0.205	EXC
763	101299	ENSMUSG00000024812.12	Tjp2	chr19	-	24076816	24076927	24075364	24075679	24078065	24078278	101299	2.16197e+17	81,99,85,72,113,72	1.57136e+17	58,109,85,109,71,104	257	146	0.000107278	0.00651756	0.602,0.531,0.593,0.628,0.517,0.679	0.606,0.415,0.482,0.427,0.444,0.394	0.13	INC
764	101300	ENSMUSG00000024812.12	Tjp2	chr19	-	24076816	24076927	24075364	24075679	24079260	24079361	101300	85,68,90,86,89,114	12,12,10,11,11,4	71,46,68,80,41,50	5,10,22,24,20,14	257	146	0.000288911	0.0138785	0.801,0.763,0.836,0.816,0.821,0.942	0.89,0.723,0.637,0.654,0.538,0.67	0.144	INC
765	101326	ENSMUSG00000036528.17	Ppfibp2	chr7	+	107327922	107327955	107326850	107326992	107328345	107328472	101326	85,104,71,65,157,109	32,37,49,58,43,46	84,80,102,131,76,95	10,15,12,19,16,14	179	146	7.04e-10	3.65e-07	0.684,0.696,0.542,0.478,0.749,0.659	0.873,0.813,0.874,0.849,0.795,0.847	-0.207	EXC
766	101342	ENSMUSG00000001281.11	Itgb7	chr15	-	102124906	102125067	102124429	102124702	102125326	102125532	101342	17,29,26,15,36,47	2,6,0,5,3,2	6,28,4,10,12,9	0,0,0,0,0,0	307	146	8.07e-09	2.95e-06	0.802,0.697,1.0,0.588,0.851,0.918	1.0,1.0,1.0,1.0,1.0,1.0	-0.191	EXC
767	101511	ENSMUSG00000042269.16	Cibar2	chr8	-	120901448	120901683	120898814	120898883	120904052	120904166	101511	17,14,9,22,19,1	1,0,1,0,0,0	9,25,11,28,17,15	1,0,8,1,2,1	381	146	1.85e-05	0.00163604	0.867,1.0,0.775,1.0,1.0,1.0	0.775,1.0,0.345,0.915,0.765,0.852	0.165	INC
768	101518	ENSMUSG00000057982.9	Zfp809	chr9	+	22147497	22147590	22137047	22137128	22148970	22149080	101518	36,42,40,27,44,41	1,2,1,0,2,0	24,30,35,68,47,43	0,2,11,6,10,3	239	146	4.09e-07	7.65e-05	0.957,0.928,0.961,1.0,0.931,1.0	1.0,0.902,0.66,0.874,0.742,0.897	0.117	INC
769	101535	ENSMUSG00000038244.15	Mical2	chr7	+	111936055	111936181	111934535	111934637	111944452	111944560	101535	50,93,119,108,134,96	17,30,47,35,68,35	71,143,84,154,56,72	16,32,14,18,13,20	272	146	1.09e-05	0.00109639	0.612,0.625,0.576,0.624,0.514,0.596	0.704,0.706,0.763,0.821,0.698,0.659	-0.134	EXC
770	101575	ENSMUSG00000055320.19	Tead1	chr7	+	112455259	112455271	112441246	112441309	112456004	112456139	101575	4,13,7,6,4,4	5,2,0,0,4,0	4,4,7,4,2,4	5,2,5,7,3,5	158	146	0.000772105	0.0296814	0.425,0.857,1.0,1.0,0.48,1.0	0.425,0.649,0.564,0.346,0.381,0.425	0.329	INC
771	101893	ENSMUSG00000109284.4	B230311B06Rik	chr7	+	118194175	118194257	118191492	118191683	118195647	118196061	101893	109,76,46,48,103,68	11,6,15,12,7,7	47,82,78,72,74,62	2,5,1,8,2,4	228	146	0.000231322	0.0116961	0.864,0.89,0.663,0.719,0.904,0.862	0.938,0.913,0.98,0.852,0.96,0.908	-0.108	EXC
772	101927	ENSMUSG00000033904.17	Ccp110	chr7	+	118332109	118332195	118331616	118331676	118334490	118336244	101927	3.12314e+17	1.83155e+17	4.20426e+17	9.81212e+16	232	146	9.99e-07	0.000159563	0.518,0.56,0.527,0.51,0.58,0.555	0.73,0.689,0.646,0.59,0.627,0.615	-0.108	EXC
773	101980	ENSMUSG00000059119.10	Nap1l4	chr7	-	143077897	143078017	143074120	143074177	143080902	143081048	101980	4,4,6,6,16,11	0,0,0,0,3,0	4,2,13,7,7,6	6,4,1,0,1,2	266	146	3.05e-07	6.03e-05	1.0,1.0,1.0,1.0,0.745,1.0	0.268,0.215,0.877,1.0,0.793,0.622	0.328	INC
774	102043	ENSMUSG00000121724.2	Ppp1ccb	chr7	+	119338514	119338592	119336408	119336460	119342022	119342665	102043	26,37,39,11,28,10	0,2,0,0,0,0	95,90,134,214,114,87	8,16,16,14,10,15	224	146	9.85e-11	6.88e-08	1.0,0.923,1.0,1.0,1.0,1.0	0.886,0.786,0.845,0.909,0.881,0.791	0.137	INC
775	102050	ENSMUSG00000030929.18	Eri2	chr7	-	119391487	119391566	119389456	119389613	119391653	119391721	102050	1,7,6,3,1,2	0,0,2,0,0,0	10,2,2,8,2,8	4,0,0,2,4,0	225	146	0.00100458	0.0361261	1.0,1.0,0.661,1.0,1.0,1.0	0.619,1.0,1.0,0.722,0.245,1.0	0.179	INC
776	102149	ENSMUSG00000032036.16	Kirrel3	chr9	+	34406314	34406451	34399999	34400454	34421321	34421912	102149	0,0,3,0,0,0	8,7,3,3,2,3	0,7,7,2,0,1	6,4,9,9,9,1	283	146	1.73e-05	0.00156248	0.0,0.0,0.34,0.0,0.0,0.0	0.0,0.474,0.286,0.103,0.0,0.34	-0.144	EXC
777	102276	ENSMUSG00000031997.10	Trpc6	chr9	+	8677924	8678008	8658303	8658378	8679468	8679544	102276	13,16,7,25,4,18	0,1,6,2,0,5	13,9,6,17,14,29	0,0,0,0,0,1	230	146	4.98e-06	0.000582778	1.0,0.91,0.425,0.888,1.0,0.696	1.0,1.0,1.0,1.0,1.0,0.948	-0.172	EXC
778	102326	ENSMUSG00000030689.16	Ino80e	chr7	-	126456397	126456514	126450751	126452163	126456847	126456894	102326	2.47246e+17	1.73116e+17	1.46276e+17	1.36167e+17	263	146	8.15e-06	0.000864812	0.442,0.541,0.556,0.519,0.45,0.514	0.373,0.478,0.377,0.362,0.372,0.416	0.107	INC
779	102384	ENSMUSG00000056153.16	Socs6	chr18	-	88905115	88905189	88869505	88872625	88905332	88905457	102384	13,10,32,18,22,16	6,3,3,0,3,2	16,19,11,7,19,14	7,9,4,6,12,12	220	146	4.62e-05	0.00334928	0.59,0.689,0.876,1.0,0.83,0.841	0.603,0.584,0.646,0.436,0.512,0.436	0.268	INC
780	102501	ENSMUSG00000030846.17	Tial1	chr7	-	128048762	128048831	128048454	128048522	128049844	128049932	102501	65,73,86,73,62,78	59,40,39,49,49,31	31,37,64,31,51,47	40,63,51,123,43,51	215	146	4.55e-05	0.00331094	0.428,0.553,0.6,0.503,0.462,0.631	0.345,0.285,0.46,0.146,0.446,0.385	0.185	INC
781	102575	ENSMUSG00000039275.10	Foxk2	chr11	+	121190409	121190619	121189384	121189681	121197593	121200722	102575	9.61422e+16	16,25,24,21,15,28	1.57192e+17	12,16,11,13,12,18	356	146	3.27e-05	0.00255187	0.711,0.7,0.765,0.739,0.802,0.666	0.843,0.831,0.846,0.854,0.867,0.806	-0.111	EXC
782	102646	ENSMUSG00000030960.17	Eef1akmt2	chr7	-	132438828	132438936	132429509	132429611	132452319	132452438	102646	133,81,140,132,144,98	10,4,14,3,36,13	8.21141e+16	20,18,46,52,23,16	254	146	4.74e-06	0.000560701	0.884,0.921,0.852,0.962,0.697,0.812	0.702,0.785,0.592,0.601,0.716,0.787	0.158	INC
783	102648	ENSMUSG00000030960.17	Eef1akmt2	chr7	-	132438828	132438936	132429509	132429611	132453154	132453220	102648	34,9,28,44,34,9	0,1,2,0,1,1	7,24,18,12,12,12	1,0,0,3,2,8	254	146	0.000149369	0.00833595	1.0,0.838,0.889,1.0,0.951,0.838	0.801,1.0,1.0,0.697,0.775,0.463	0.13	INC
784	102738	ENSMUSG00000073805.6	Insyn2a	chr7	-	134519371	134520533	134500874	134500946	134539440	134540159	102738	92,76,105,60,39,61	1,2,0,0,5,5	46,119,75,100,45,85	0,0,0,0,0,0	1308	146	1.27e-06	0.00019421	0.911,0.809,1.0,1.0,0.465,0.577	1.0,1.0,1.0,1.0,1.0,1.0	-0.206	EXC
785	102898	ENSMUSG00000041769.14	Ppp2r2d	chr7	+	138462565	138462638	138450187	138450394	138466749	138466846	102898	1,3,2,4,3,2	0,4,4,3,1,1	0,0,0,2,0,0	1,5,2,2,4,4	219	146	5.85e-09	2.21e-06	1.0,0.333,0.25,0.471,0.667,0.571	0.0,0.0,0.0,0.4,0.0,0.0	0.482	INC
786	103181	ENSMUSG00000032355.17	Mlip	chr9	-	77136766	77138236	77097953	77098019	77146673	77147066	103181	63,68,67,94,55,84	1,9,4,15,8,8	76,131,94,57,112,90	0,0,0,2,8,2	1616	146	2.16e-05	0.00185404	0.851,0.406,0.602,0.362,0.383,0.487	1.0,1.0,1.0,0.72,0.558,0.803	-0.332	EXC
787	103184	ENSMUSG00000032355.17	Mlip	chr9	-	77136766	77138311	77097953	77098019	77146673	77147066	103184	66,60,64,92,46,72	1,9,4,15,8,8	66,119,85,59,104,86	0,0,0,2,8,2	1691	146	3.14e-05	0.00247294	0.851,0.365,0.58,0.346,0.332,0.437	1.0,1.0,1.0,0.718,0.529,0.788	-0.354	EXC
788	103322	ENSMUSG00000028730.15	Cfap57	chr4	-	118471903	118472220	118470120	118470404	118477445	118477602	103322	16,19,16,16,6,17	1,1,0,8,0,2	15,13,21,28,16,27	0,1,0,0,0,0	463	146	2.71e-05	0.00219689	0.835,0.857,1.0,0.387,1.0,0.728	1.0,0.804,1.0,1.0,1.0,1.0	-0.166	EXC
789	103495	ENSMUSG00000031078.16	Cttn	chr7	-	144004714	144004825	144003296	144003352	144005763	144005874	103495	7.49634e+17	2.21351e+17	5.62631e+17	1.38184e+17	257	146	3.59e-06	0.000448488	0.658,0.506,0.598,0.631,0.56,0.561	0.698,0.66,0.664,0.644,0.777,0.687	-0.103	EXC
790	103549	ENSMUSG00000069633.13	Pex11g	chr8	-	3515782	3515971	3513921	3514100	3517571	3517670	103549	7,22,17,28,24,15	2,1,2,5,3,0	35,24,22,32,9,21	0,0,0,2,2,0	335	146	0.000109247	0.00660605	0.604,0.906,0.787,0.709,0.777,1.0	1.0,1.0,1.0,0.875,0.662,1.0	-0.126	EXC
791	103952	ENSMUSG00000087301.10	Gm13629	chr2	+	66332759	66332820	66314722	66314902	66370885	66371333	103952	32,18,20,26,29,25	5,2,5,4,5,2	19,25,36,27,25,15	6,12,8,12,10,8	207	146	0.000378116	0.0171382	0.819,0.864,0.738,0.821,0.804,0.898	0.691,0.595,0.76,0.613,0.638,0.569	0.18	INC
792	103954	ENSMUSG00000125499.1	ENSMUSG00000125499	chr8	-	13262506	13262627	13261166	13261296	13263133	13263350	103954	4,12,6,5,6,14	0,3,0,1,0,3	5,2,2,3,5,4	1,0,2,1,2,2	267	146	0.000884677	0.0327415	1.0,0.686,1.0,0.732,1.0,0.718	0.732,1.0,0.354,0.621,0.578,0.522	0.222	INC
793	103955	ENSMUSG00000125499.1	ENSMUSG00000125499	chr8	-	13262506	13262726	13260434	13261296	13263133	13263279	103955	6,14,9,8,6,23	0,3,0,1,0,3	6,7,2,6,9,5	1,0,2,1,2,2	366	146	0.00122268	0.0423	1.0,0.651,1.0,0.761,1.0,0.754	0.705,1.0,0.285,0.705,0.642,0.499	0.222	INC
794	104036	ENSMUSG00000039842.16	Mcph1	chr8	+	18677133	18677256	18672622	18672710	18691580	18691681	104036	8,3,1,3,5,3	4,1,0,0,8,0	5,9,5,5,10,9	2,2,0,0,0,1	269	146	0.00105303	0.0375721	0.52,0.62,1.0,1.0,0.253,1.0	0.576,0.71,1.0,1.0,1.0,0.83	-0.12	EXC
795	104227	ENSMUSG00000030691.16	Fchsd2	chr7	+	100895508	100895580	100893327	100893423	100899651	100899768	104227	178,132,119,110,66,132	73,101,62,77,79,97	1.43204e+17	78,95,68,104,82,64	218	146	0.00050489	0.0214297	0.62,0.467,0.562,0.489,0.359,0.477	0.551,0.59,0.671,0.627,0.632,0.622	-0.12	EXC
796	104286	ENSMUSG00000110862.3	Gm35835	chr9	-	41577098	41577233	41570459	41571867	41584960	41585205	104286	4,14,9,7,11,9	0,1,0,1,1,0	1,0,6,8,1,2	4,1,3,1,0,1	281	146	6.8e-06	0.000745989	1.0,0.879,1.0,0.784,0.851,1.0	0.115,0.0,0.51,0.806,1.0,0.51	0.429	INC
797	104323	ENSMUSG00000109887.3	Gm28756	chr1	-	18051995	18052088	18014653	18014823	18069583	18069884	104323	4,9,2,3,6,10	0,4,6,0,0,0	5,8,2,5,7,4	4,4,1,10,2,5	239	146	0.000965751	0.0351541	1.0,0.579,0.169,1.0,1.0,1.0	0.433,0.55,0.55,0.234,0.681,0.328	0.329	INC
798	104386	ENSMUSG00000031543.19	Ank1	chr8	+	23631611	23631736	23631179	23631320	23638296	23638385	104386	33,26,54,44,50,47	0,0,0,0,1,0	58,63,22,38,38,39	0,8,2,0,2,6	271	146	2.61e-07	5.3e-05	1.0,1.0,1.0,1.0,0.964,1.0	1.0,0.809,0.856,1.0,0.911,0.778	0.102	INC
799	104478	ENSMUSG00000070644.14	Etnk2	chr1	+	133302264	133302348	133300872	133301015	133304643	133304717	104478	5,15,15,3,10,7	1,0,2,2,7,1	3,5,10,3,4,7	0,0,0,0,1,2	230	146	2.96e-06	0.000388383	0.76,1.0,0.826,0.488,0.476,0.816	1.0,1.0,1.0,1.0,0.717,0.69	-0.174	EXC
800	104486	ENSMUSG00000065954.12	Tacc1	chr8	-	25672152	25672946	25667949	25668010	25690106	25690222	104486	2.79309e+17	4,3,8,5,6,14	2.17233e+17	0,0,1,5,0,2	940	146	1.16e-08	3.87e-06	0.915,0.941,0.857,0.898,0.831,0.755	1.0,1.0,0.979,0.936,1.0,0.954	-0.112	EXC
801	104572	ENSMUSG00000031570.18	Plpp5	chr8	+	26213057	26213140	26212007	26212627	26214207	26214812	104572	17,7,15,15,19,31	7,1,4,3,0,6	9,12,17,13,20,11	2,0,4,0,0,0	229	146	0.000194811	0.0102251	0.608,0.817,0.705,0.761,1.0,0.767	0.742,1.0,0.73,1.0,1.0,1.0	-0.136	EXC
802	104593	ENSMUSG00000053141.17	Ptprt	chr2	-	161560274	161560331	161539893	161540029	161574798	161574835	104593	0,0,1,2,0,3	11,12,6,12,9,6	0,3,10,11,3,1	9,14,8,18,5,18	203	146	7.46e-05	0.0049035	0.0,0.0,0.107,0.107,0.0,0.264	0.0,0.134,0.473,0.305,0.301,0.038	-0.129	EXC
803	104994	ENSMUSG00000002781.20	Tmem143	chr7	+	45557530	45557661	45556341	45556536	45558745	45558941	104994	6,4,26,7,43,10	0,1,2,1,1,0	11,9,11,6,3,9	6,6,0,0,0,3	277	146	6.37e-05	0.00431933	1.0,0.678,0.873,0.787,0.958,1.0	0.491,0.442,1.0,1.0,1.0,0.613	0.125	INC
804	105131	ENSMUSG00000058897.19	Col25a1	chr3	+	130369023	130369059	130363957	130363984	130370950	130371004	105131	14,13,11,10,4,9	0,8,12,4,0,0	7,19,18,26,14,24	0,1,2,1,2,0	182	146	5.62e-05	0.00392523	1.0,0.566,0.424,0.667,1.0,1.0	1.0,0.938,0.878,0.954,0.849,1.0	-0.16	EXC
805	105146	ENSMUSG00000002546.18	Golga2	chr2	+	32183326	32183407	32182104	32182227	32186976	32187020	105146	17,13,53,14,68,35	1,11,5,0,13,10	18,18,11,19,13,16	4,1,0,1,1,0	227	146	0.000641333	0.0256831	0.916,0.432,0.872,1.0,0.771,0.692	0.743,0.92,1.0,0.924,0.893,1.0	-0.133	EXC
806	105147	ENSMUSG00000002546.18	Golga2	chr2	+	32186637	32186733	32182104	32182227	32186976	32187020	105147	16,13,34,11,35,18	1,11,5,0,13,10	12,7,13,38,12,17	4,1,0,1,1,0	242	146	0.000115841	0.00692906	0.906,0.416,0.804,1.0,0.619,0.521	0.644,0.809,1.0,0.958,0.879,1.0	-0.171	EXC
807	105193	ENSMUSG00000011831.17	Evi5	chr5	-	107957455	107957602	107946991	107947126	107960223	107960277	105193	1.56199e+17	23,28,30,42,26,29	1.43181e+17	7,18,16,35,28,17	293	146	2.09e-07	4.45e-05	0.772,0.78,0.666,0.665,0.733,0.7	0.911,0.834,0.862,0.826,0.802,0.866	-0.131	EXC
808	105311	ENSMUSG00000119995.2	Gm53435	chr8	-	61920065	61920257	61913910	61914542	61921856	61922003	105311	5,5,5,4,4,11	0,2,2,1,2,2	2,3,12,5,6,7	0,2,0,0,1,0	338	146	0.000213589	0.0109903	1.0,0.519,0.519,0.633,0.463,0.704	1.0,0.393,1.0,1.0,0.722,1.0	-0.213	EXC
809	105318	ENSMUSG00000058056.17	Palld	chr8	-	61987891	61987942	61986387	61986609	61988719	61988818	105318	3,0,1,1,2,2	12,8,21,9,18,9	2,1,2,3,5,3	2,9,3,3,2,6	197	146	0.000186502	0.0098813	0.156,0.0,0.034,0.076,0.076,0.141	0.426,0.076,0.331,0.426,0.649,0.27	-0.282	EXC
810	105355	ENSMUSG00000121504.2	Ppp4r1l-ps	chr2	-	173431580	173431741	173431297	173431467	173433909	173434014	105355	81,99,95,85,75,109	5,9,2,8,5,6	51,71,52,66,61,75	6,9,8,12,6,11	307	146	0.000855756	0.032023	0.885,0.84,0.958,0.835,0.877,0.896	0.802,0.79,0.756,0.723,0.829,0.764	0.104	INC
811	105356	ENSMUSG00000121504.2	Ppp4r1l-ps	chr2	-	173431580	173431760	173431297	173431467	173433909	173434014	105356	85,109,99,89,78,111	5,9,2,8,5,6	49,78,55,71,62,81	6,9,8,12,6,11	326	146	0.000845918	0.0317777	0.884,0.844,0.957,0.833,0.875,0.892	0.785,0.795,0.755,0.726,0.822,0.767	0.106	INC
812	105657	ENSMUSG00000054648.9	Zfp869	chr8	-	70165926	70166015	70163335	70163634	70166951	70167059	105657	12,2,2,10,3,6	62,32,46,33,40,39	17,13,28,27,20,12	28,59,63,72,56,51	235	146	3.08e-06	0.000400123	0.107,0.037,0.026,0.158,0.045,0.087	0.274,0.12,0.216,0.189,0.182,0.128	-0.108	EXC
813	105821	ENSMUSG00000126184.1	ENSMUSG00000126184	chr8	+	71666270	71666345	71658280	71658374	71671400	71671505	105821	14,14,8,16,17,29	8,7,3,2,5,6	12,19,15,24,17,18	0,2,1,1,4,1	221	146	4.82e-05	0.00346919	0.536,0.569,0.638,0.841,0.692,0.762	1.0,0.863,0.908,0.941,0.737,0.922	-0.222	EXC
814	106385	ENSMUSG00000028649.23	Macf1	chr4	-	123257849	123257867	123254702	123254820	123259065	123259140	106385	1.08411e+21	4.41505e+17	9.94123e+22	2.7534e+17	164	146	1.89e-15	3.4e-12	0.686,0.67,0.627,0.715,0.625,0.606	0.763,0.764,0.771,0.756,0.797,0.783	-0.118	EXC
815	106467	ENSMUSG00000097881.10	Celrr	chr1	+	121026767	121026816	121015086	121015285	121064929	121065193	106467	9,6,8,2,2,2	3,3,2,0,5,6	9,2,6,7,10,5	1,4,0,0,0,0	195	146	2.72e-05	0.00220045	0.692,0.6,0.75,1.0,0.23,0.2	0.871,0.272,1.0,1.0,1.0,1.0	-0.278	EXC
816	106587	ENSMUSG00000098295.3	Gm19872	chr8	+	88229589	88230033	88199438	88199588	88240436	88240524	106587	8,9,3,10,5,14	6,4,1,5,2,5	13,4,7,5,2,8	11,11,12,18,16,11	590	146	1.2e-05	0.00117609	0.248,0.358,0.426,0.331,0.382,0.409	0.226,0.083,0.126,0.064,0.03,0.153	0.245	INC
817	106651	ENSMUSG00000030629.16	Zfand6	chr7	-	84302089	84302250	84291493	84291645	84328517	84328559	106651	55,44,47,66,45,34	2,3,7,1,3,7	55,50,81,77,64,34	0,0,1,6,0,0	307	146	7.87e-06	0.000843282	0.929,0.875,0.762,0.969,0.877,0.698	1.0,1.0,0.975,0.859,1.0,1.0	-0.121	EXC
818	106652	ENSMUSG00000030629.16	Zfand6	chr7	-	84302089	84302250	84291493	84291645	84338953	84339091	106652	23,12,21,24,23,11	0,0,6,3,1,3	19,12,31,19,16,13	3,0,2,0,0,0	307	146	6.82e-05	0.00456194	1.0,1.0,0.625,0.792,0.916,0.636	0.751,1.0,0.881,1.0,1.0,1.0	-0.11	EXC
819	106795	ENSMUSG00000097520.5	4930488L21Rik	chr8	-	94378909	94379219	94362915	94363058	94384876	94385031	106795	14,13,16,6,21,7	8,5,3,2,0,0	16,9,17,5,21,17	0,0,2,1,0,0	456	146	4.12e-07	7.67e-05	0.359,0.454,0.631,0.49,1.0,1.0	1.0,1.0,0.731,0.616,1.0,1.0	-0.235	EXC
820	107005	ENSMUSG00000110633.3	Gm32122	chr8	-	97105069	97106507	97102925	97103100	97109051	97109131	107005	63,41,54,48,64,77	0,2,1,0,0,0	5.62482e+17	23,21,44,38,11,23	1584	146	4.4e-10	2.47e-07	1.0,0.654,0.833,1.0,1.0,1.0	0.693,0.679,0.618,0.615,0.715,0.682	0.248	INC
821	107355	ENSMUSG00000033545.15	Znrf1	chr8	+	112333378	112333480	112264118	112264196	112335924	112335996	107355	5,0,1,0,0,4	10,25,10,27,20,7	1,7,2,11,2,2	15,17,11,6,9,3	248	146	0.00073228	0.0284755	0.227,0.0,0.056,0.0,0.0,0.252	0.038,0.195,0.097,0.519,0.116,0.282	-0.119	EXC
822	107588	ENSMUSG00000017478.16	Zc3h18	chr8	+	123114431	123114503	123113600	123113685	123124556	123124705	107588	4,3,5,1,8,3	2,0,3,1,7,2	0,0,0,4,0,0	3,3,1,8,2,2	218	146	1.22e-08	4.05e-06	0.573,1.0,0.527,0.401,0.434,0.501	0.0,0.0,0.0,0.251,0.0,0.0	0.531	INC
823	107627	ENSMUSG00000032735.16	Ablim3	chr18	-	61949992	61950040	61947268	61947403	61952861	61952988	107627	46,40,44,64,35,30	1,12,5,3,3,7	13,34,26,61,29,32	11,4,16,11,7,10	194	146	0.00125452	0.0430555	0.972,0.715,0.869,0.941,0.898,0.763	0.471,0.865,0.55,0.807,0.757,0.707	0.167	INC
824	107879	ENSMUSG00000025261.19	Huwe1	chrX	+	150642450	150642684	150640803	150640909	150643162	150643264	107879	173,224,109,183,49,100	62,70,46,65,29,58	9.41162e+16	39,21,48,69,41,38	380	146	0.000132408	0.00761468	0.517,0.551,0.477,0.52,0.394,0.398	0.481,0.68,0.641,0.668,0.624,0.632	-0.145	EXC
825	107908	ENSMUSG00000066442.18	Mthfs	chr9	+	89117724	89117797	89093209	89093364	89121894	89122293	107908	2,1,0,4,2,2	0,0,1,0,2,0	0,0,0,5,2,1	1,2,1,2,0,0	219	146	0.000976022	0.0354116	1.0,1.0,0.0,1.0,0.4,1.0	0.0,0.0,0.0,0.625,1.0,1.0	0.296	INC
826	107970	ENSMUSG00000134849.1	ENSMUSG00000134849	chr8	-	128531427	128531578	128527400	128527862	128532128	128532194	107970	5,6,5,11,15,3	6,3,2,10,2,2	9,6,7,15,11,17	0,0,1,0,3,0	297	146	2.31e-09	9.93e-07	0.291,0.496,0.551,0.351,0.787,0.424	1.0,1.0,0.775,1.0,0.643,1.0	-0.42	EXC
827	107979	ENSMUSG00000063594.6	Gng8	chr7	+	16627045	16627144	16626195	16626281	16628866	16628952	107979	12,6,6,8,16,6	1,3,0,0,0,0	7,10,10,15,2,12	0,1,6,1,3,5	245	146	2.28e-05	0.00192165	0.877,0.544,1.0,1.0,1.0,1.0	1.0,0.856,0.498,0.899,0.284,0.589	0.216	INC
828	108196	ENSMUSG00000115432.3	D130009I18Rik	chr14	+	105099816	105099919	104967534	104968266	105122655	105122740	108196	3,5,1,15,2,1	0,0,0,0,0,1	15,15,6,7,12,11	3,3,3,2,0,1	249	146	1.48e-05	0.00137562	1.0,1.0,1.0,1.0,1.0,0.37	0.746,0.746,0.54,0.672,1.0,0.866	0.133	INC
829	108460	ENSMUSG00000060510.15	Zfp266	chr9	-	20418023	20418178	20417272	20417361	20419314	20419481	108460	108,78,40,144,51,45	6,22,16,9,7,8	100,71,94,155,94,108	9,8,8,6,0,3	301	146	0.000154654	0.0085569	0.897,0.632,0.548,0.886,0.779,0.732	0.843,0.811,0.851,0.926,1.0,0.946	-0.15	EXC
830	108910	ENSMUSG00000031561.17	Tenm3	chr8	-	48740167	48740188	48731992	48732225	48740825	48741075	108910	56,68,74,30,18,53	3,5,12,9,9,17	22,68,74,82,39,54	3,0,1,9,1,4	167	146	5.5e-06	0.000631293	0.942,0.922,0.844,0.745,0.636,0.732	0.865,1.0,0.985,0.888,0.972,0.922	-0.135	EXC
831	108911	ENSMUSG00000031561.17	Tenm3	chr8	-	48766272	48766299	48763657	48763804	48788623	48788809	108911	17,30,30,5,1,25	2,0,6,2,1,2	6,20,11,43,15,9	0,1,0,0,0,2	173	146	0.000866849	0.0323133	0.878,1.0,0.808,0.678,0.458,0.913	1.0,0.944,1.0,1.0,1.0,0.792	-0.167	EXC
832	109158	ENSMUSG00000063810.8	Alms1	chr6	+	85628244	85628400	85620139	85620265	85633376	85633511	109158	43,39,67,85,75,115	4,2,0,1,12,1	60,96,79,94,65,70	4,10,16,9,8,14	302	146	6.56e-05	0.00442474	0.839,0.904,1.0,0.976,0.751,0.982	0.879,0.823,0.705,0.835,0.797,0.707	0.118	INC
833	109207	ENSMUSG00000100837.10	1700063D05Rik	chr9	+	41128207	41128339	41127941	41128109	41128580	41128670	109207	42,23,25,12,34,58	123,87,74,80,90,117	5,15,14,14,11,4	1.57174e+17	278	146	0	0	0.152,0.122,0.151,0.073,0.166,0.207	0.016,0.043,0.059,0.042,0.034,0.014	0.11	INC
834	109224	ENSMUSG00000074415.18	Mir100hg	chr9	+	41386301	41386449	41313419	41313559	41399489	41399564	109224	11,7,11,4,10,8	5,0,0,3,2,0	16,10,8,6,7,14	0,0,0,1,0,2	294	146	0.000661573	0.0261789	0.522,1.0,1.0,0.398,0.713,1.0	1.0,1.0,1.0,0.749,1.0,0.777	-0.149	EXC
835	109580	ENSMUSG00000034908.17	Sidt2	chr9	-	45858838	45858850	45858281	45858353	45859133	45859186	109580	14,30,37,24,15,45	8,14,15,13,14,24	23,32,18,23,10,35	8,8,1,8,0,7	158	146	0.000423935	0.0186794	0.618,0.664,0.695,0.63,0.498,0.634	0.727,0.787,0.943,0.727,1.0,0.822	-0.211	EXC
836	109646	ENSMUSG00000109844.4	Gm31816	chr9	-	47208462	47208634	47181941	47182097	47272034	47272184	109646	4,10,5,8,1,2	0,2,3,5,6,5	2,12,5,13,21,9	1,1,0,0,0,3	318	146	1.25e-06	0.000192019	1.0,0.697,0.433,0.423,0.071,0.155	0.479,0.846,1.0,1.0,1.0,0.579	-0.354	EXC
837	109690	ENSMUSG00000032259.9	Drd2	chr9	+	49314493	49314580	49313364	49313555	49316051	49316382	109690	38,50,56,49,44,39	6,15,14,12,8,24	53,63,64,77,26,75	4,18,11,4,4,5	233	146	0.00133607	0.0451263	0.799,0.676,0.715,0.719,0.775,0.505	0.893,0.687,0.785,0.923,0.803,0.904	-0.134	EXC
838	109692	ENSMUSG00000031849.10	Comp	chr8	+	70834321	70834461	70833894	70834067	70834535	70834716	109692	1,9,8,1,8,6	0,4,6,2,0,2	2,3,3,11,5,12	0,0,0,0,0,0	286	146	3.4e-08	9.62e-06	1.0,0.535,0.405,0.203,1.0,0.605	1.0,1.0,1.0,1.0,1.0,1.0	-0.375	EXC
839	109699	ENSMUSG00000039542.17	Ncam1	chr9	-	49443273	49443276	49434821	49434946	49453187	49453202	109699	3.78379e+17	70,85,68,88,46,54	3.5342e+17	28,40,31,37,26,45	149	146	0	0	0.841,0.814,0.826,0.752,0.825,0.852	0.925,0.911,0.927,0.936,0.945,0.906	-0.107	EXC
840	109731	ENSMUSG00000032067.7	Pts	chr9	-	50436452	50436584	50436022	50436079	50438169	50438249	109731	68,40,30,64,65,46	9,7,8,7,11,6	39,41,47,52,60,47	15,17,24,20,14,20	278	146	6.55e-06	0.000726923	0.799,0.75,0.663,0.828,0.756,0.801	0.577,0.559,0.507,0.577,0.692,0.552	0.189	INC
841	109878	ENSMUSG00000034218.17	Atm	chr9	-	53399849	53400021	53399205	53399370	53401410	53401610	109878	74,81,28,34,21,47	8,7,4,10,0,8	35,45,51,105,65,53	3,0,2,3,3,1	318	146	1.85e-05	0.00163959	0.809,0.842,0.763,0.61,1.0,0.73	0.843,1.0,0.921,0.941,0.909,0.961	-0.137	EXC
842	109985	ENSMUSG00000066057.10	Gm1976	chr17	-	95076031	95076073	95068336	95069005	95127763	95127824	109985	1,0,0,0,0,0	5,1,2,3,3,7	2,1,5,9,1,1	2,3,9,14,5,3	188	146	1.63e-09	7.31e-07	0.134,0.0,0.0,0.0,0.0,0.0	0.437,0.206,0.301,0.333,0.134,0.206	-0.247	EXC
843	109995	ENSMUSG00000066057.10	Gm1976	chr17	-	95082291	95082382	95075465	95076073	95126322	95126372	109995	6,4,6,4,12,7	20,13,11,16,21,19	7,25,15,25,16,19	11,6,15,20,10,8	237	146	2.5e-06	0.000335015	0.156,0.159,0.252,0.133,0.26,0.185	0.282,0.72,0.381,0.435,0.496,0.594	-0.294	EXC
844	110034	ENSMUSG00000066057.10	Gm1976	chr17	-	95127763	95127824	95081232	95082382	95142119	95142187	110034	19,13,5,10,1,10	2,0,4,0,0,0	4,15,23,10,11,6	0,17,6,1,2,1	207	146	0.000595656	0.0242333	0.87,1.0,0.469,1.0,1.0,1.0	1.0,0.384,0.73,0.876,0.795,0.809	0.124	INC
845	110147	ENSMUSG00000063849.7	Ppcdc	chr9	-	57328408	57328504	57306043	57306128	57342185	57342307	110147	71,57,72,72,79,49	25,12,16,26,25,17	52,62,68,79,52,63	7,7,3,15,9,7	242	146	7.4e-06	0.000798713	0.631,0.741,0.731,0.626,0.656,0.635	0.818,0.842,0.932,0.761,0.777,0.844	-0.159	EXC
846	110354	ENSMUSG00000039585.16	Myo9a	chr9	+	59697318	59697375	59695697	59695797	59709196	59709294	110354	57,77,36,37,6,60	6,2,1,9,0,0	33,26,60,129,59,45	5,9,15,20,10,17	203	146	3.47e-06	0.000439098	0.872,0.965,0.963,0.747,1.0,1.0	0.826,0.675,0.742,0.823,0.809,0.656	0.169	INC
847	110590	ENSMUSG00000073406.11	H2-T13	chr17	-	36394124	36394326	36392133	36392409	36394587	36394857	110590	20,26,13,23,23,33	10,9,4,1,4,0	28,36,33,47,18,41	0,2,1,3,0,5	348	146	0.00105225	0.0375671	0.456,0.548,0.577,0.906,0.707,1.0	1.0,0.883,0.933,0.868,1.0,0.775	-0.211	EXC
848	111271	ENSMUSG00000028273.17	Pdlim5	chr3	-	141990557	141990677	141988729	141988873	142009703	142009740	111271	0,1,1,2,0,1	5,14,7,1,1,3	14,1,3,0,1,1	2,2,1,9,0,3	266	146	0.000750573	0.029012	0.0,0.038,0.073,0.523,0.0,0.155	0.793,0.215,0.622,0.0,1.0,0.155	-0.333	EXC
849	111453	ENSMUSG00000032409.16	Atr	chr9	+	95781089	95781203	95779588	95779795	95785715	95785831	111453	67,109,68,95,77,34	2,1,0,0,0,0	43,56,83,166,61,71	11,1,2,7,5,7	260	146	1.17e-09	5.44e-07	0.95,0.984,1.0,1.0,1.0,1.0	0.687,0.969,0.959,0.93,0.873,0.851	0.111	INC
850	111461	ENSMUSG00000032409.16	Atr	chr9	+	95789348	95789486	95785715	95785831	95790302	95790495	111461	41,40,41,50,31,31	3,4,8,4,3,8	42,45,82,77,67,63	0,0,5,4,0,0	284	146	1.55e-07	3.51e-05	0.875,0.837,0.725,0.865,0.842,0.666	1.0,1.0,0.894,0.908,1.0,1.0	-0.165	EXC
851	111492	ENSMUSG00000040433.17	Zbtb38	chr9	-	96614300	96614366	96564822	96571082	96633354	96633436	111492	11,7,12,4,7,8	1,0,1,4,2,0	1,1,3,0,1,1	2,1,3,5,0,0	212	146	0.00137023	0.0460075	0.883,1.0,0.892,0.408,0.707,1.0	0.256,0.408,0.408,0.0,1.0,1.0	0.303	INC
852	111493	ENSMUSG00000040433.17	Zbtb38	chr9	-	96614300	96614366	96600262	96600362	96633354	96633436	111493	11,7,13,2,7,5	2,11,2,2,4,7	1,1,3,0,3,1	6,1,6,6,3,5	212	146	9.05e-05	0.00566433	0.791,0.305,0.817,0.408,0.547,0.33	0.103,0.408,0.256,0.0,0.408,0.121	0.317	INC
853	111567	ENSMUSG00000037286.16	Stag1	chr9	+	100587205	100587307	100525500	100525849	100620030	100620049	111567	23,22,20,20,23,23	0,5,1,6,0,5	20,16,17,41,16,23	4,0,0,2,0,0	248	146	0.000288645	0.0138785	1.0,0.721,0.922,0.662,1.0,0.73	0.746,1.0,1.0,0.923,1.0,1.0	-0.106	EXC
854	111651	ENSMUSG00000020003.17	Pex7	chr10	-	19769995	19770104	19745039	19745139	19780308	19780459	111651	8,1,6,4,12,8	0,1,5,1,1,3	8,2,13,13,3,8	0,0,0,0,0,4	255	146	5.01e-05	0.00357634	1.0,0.364,0.407,0.696,0.873,0.604	1.0,1.0,1.0,1.0,1.0,0.534	-0.265	EXC
855	111986	ENSMUSG00000032599.13	Ip6k2	chr9	+	108673853	108673982	108673739	108673771	108674405	108674544	111986	84,107,88,75,95,89	3,11,5,11,6,12	55,79,76,82,60,60	3,0,1,0,0,0	275	146	5.23e-12	5.07e-09	0.937,0.838,0.903,0.784,0.894,0.797	0.907,1.0,0.976,1.0,1.0,1.0	-0.122	EXC
856	111989	ENSMUSG00000032599.13	Ip6k2	chr9	+	108673869	108673982	108673739	108673771	108674405	108675193	111989	60,83,71,53,89,62	3,11,5,11,6,12	40,70,63,64,49,54	3,0,1,0,0,0	259	146	2.66e-12	2.74e-09	0.919,0.81,0.889,0.731,0.893,0.744	0.883,1.0,0.973,1.0,1.0,1.0	-0.145	EXC
857	112053	ENSMUSG00000032479.16	Map4	chr9	+	109910488	109910678	109908848	109908961	109910908	109910982	112053	1.19214e+23	3.10309e+17	9.66128e+20	3.25427e+17	336	146	1.25e-06	0.000192019	0.626,0.659,0.715,0.578,0.71,0.746	0.564,0.565,0.625,0.58,0.545,0.542	0.102	INC
858	112116	ENSMUSG00000030287.16	Itpr2	chr6	-	146319915	146320014	146319429	146319513	146324203	146324362	112116	60,32,42,35,10,21	2,4,8,4,0,8	15,10,34,49,25,32	0,2,1,0,0,1	245	146	2.6e-07	5.3e-05	0.947,0.827,0.758,0.839,1.0,0.61	1.0,0.749,0.953,1.0,1.0,0.95	-0.112	EXC
859	112199	ENSMUSG00000032497.20	Lrrfip2	chr9	+	111036864	111036957	111034822	111034915	111043208	111043341	112199	1.38128e+17	1.75182e+17	1.07158e+17	125,147,141,145,148,96	239	146	4.43e-07	8.16e-05	0.325,0.301,0.329,0.331,0.296,0.301	0.343,0.396,0.463,0.497,0.457,0.429	-0.117	EXC
860	112200	ENSMUSG00000032497.20	Lrrfip2	chr9	+	111042880	111042982	111034822	111034915	111043208	111043341	112200	3.35301e+17	1.75182e+17	3.13326e+17	125,147,141,145,148,96	248	146	7.08e-08	1.82e-05	0.53,0.493,0.547,0.537,0.5,0.445	0.596,0.566,0.605,0.67,0.629,0.674	-0.115	EXC
861	112383	ENSMUSG00000020014.20	Cfap54	chr10	-	92721130	92721288	92720808	92720985	92722098	92722246	112383	19,38,37,18,18,17	1,2,0,0,0,0	12,23,20,27,9,16	3,6,1,2,2,0	304	146	4.83e-07	8.72e-05	0.901,0.901,1.0,1.0,1.0,1.0	0.658,0.648,0.906,0.866,0.684,1.0	0.173	INC
862	112423	ENSMUSG00000021301.10	Hecw1	chr13	-	14486273	14486375	14481367	14481518	14490643	14491751	112423	23,14,37,14,10,21	4,8,6,2,1,2	11,21,16,31,19,18	4,4,17,19,16,9	248	146	0.000784628	0.0300138	0.772,0.507,0.784,0.805,0.855,0.861	0.618,0.756,0.357,0.49,0.411,0.541	0.235	INC
863	113343	ENSMUSG00000087400.11	Gm15270	chr10	-	24425588	24425740	24425264	24425485	24456005	24456055	113343	2,0,6,5,2,0	2,8,2,3,1,3	0,0,3,3,0,1	4,4,7,17,5,4	298	146	0.00107736	0.038299	0.329,0.0,0.595,0.45,0.495,0.0	0.0,0.0,0.174,0.08,0.0,0.109	0.251	INC
864	113357	ENSMUSG00000087400.11	Gm15270	chr10	-	24430091	24430105	24425264	24425485	24456005	24456055	113357	0,0,0,0,2,0	2,8,2,3,1,3	6,2,2,1,3,2	4,4,7,17,5,4	160	146	3.51e-06	0.000442266	0.0,0.0,0.0,0.0,0.646,0.0	0.578,0.313,0.207,0.051,0.354,0.313	-0.195	EXC
865	113361	ENSMUSG00000087400.11	Gm15270	chr10	-	24434352	24434441	24259354	24259559	24456005	24456055	113361	0,0,0,0,0,0	4,10,9,16,15,15	1,6,3,4,0,2	2,14,18,8,11,6	235	146	4.85e-07	8.73e-05	0.0,0.0,0.0,0.0,0.0,0.0	0.237,0.21,0.094,0.237,0.0,0.172	-0.158	EXC
866	113362	ENSMUSG00000087400.11	Gm15270	chr10	-	24434352	24434441	24425062	24425485	24456005	24456055	113362	0,0,0,0,0,0	2,8,2,3,1,3	1,6,3,4,0,0	4,4,7,17,5,4	235	146	1.44e-05	0.00135377	0.0,0.0,0.0,0.0,0.0,0.0	0.134,0.482,0.21,0.128,0.0,0.0	-0.159	EXC

## Sheet: KO
	ID	GeneID	geneSymbol	chr	strand	exonStart_0base	exonEnd	upstreamES	upstreamEE	downstreamES	downstreamEE	ID.1	IJC_SAMPLE_1	SJC_SAMPLE_1	IJC_SAMPLE_2	SJC_SAMPLE_2	IncFormLen	SkipFormLen	PValue	FDR	IncLevel1	IncLevel2	IncLevelDifference	Inc/Exc
1	460	ENSMUSG00000025271.14	Pfkfb1	chrX	+	149418938	149419058	149417518	149417623	149422576	149422706	460	1,0,0,5,2,0	20,21,10,26,15,11	4,1,3,5,1,2	8,8,6,10,7,11	266	146	0.000388599	0.046865	0.027,0.0,0.0,0.095,0.068,0.0	0.215,0.064,0.215,0.215,0.073,0.091	-0.114	EXC
2	1464	ENSMUSG00000037636.7	Slc25a43	chrX	+	36015785	36016027	36007311	36007671	36021420	36021593	1464	10,9,8,11,5,10	0,1,4,3,0,3	12,12,6,5,8,7	0,1,0,0,2,1	388	146	8.38e-06	0.00336096	1.0,0.772,0.429,0.58,1.0,0.556	1.0,0.819,1.0,1.0,0.601,0.725	-0.135	EXC
3	2205	ENSMUSG00000117900.3	Gm50323	chr19	-	44219936	44219995	44215933	44216412	44234919	44235054	2205	26,52,25,6,37,23	4,0,1,1,3,1	19,6,19,28,19,13	3,6,2,10,7,1	205	146	4e-05	0.00973189	0.822,1.0,0.947,0.81,0.898,0.942	0.819,0.416,0.871,0.666,0.659,0.903	0.181	INC
4	3069	ENSMUSG00000086938.12	4930481A15Rik	chr19	+	5467421	5467494	5465634	5465840	5472148	5472237	3069	33,21,24,25,33,18	0,6,4,2,0,2	54,11,47,33,33,23	5,0,0,0,0,0	219	146	6.45e-05	0.0139653	1.0,0.7,0.8,0.893,1.0,0.857	0.878,1.0,1.0,1.0,1.0,1.0	-0.105	EXC
5	3070	ENSMUSG00000086938.12	4930481A15Rik	chr19	+	5467421	5468279	5465634	5465840	5472148	5472875	3070	86,56,61,66,75,54	0,6,4,2,0,2	122,30,111,82,63,52	5,0,0,0,0,0	1004	146	2.77e-05	0.00758739	1.0,0.576,0.689,0.828,1.0,0.797	0.78,1.0,1.0,1.0,1.0,1.0	-0.148	EXC
6	3969	ENSMUSG00000086600.9	C030005K06Rik	chr18	-	50185744	50186226	50185385	50185568	50186584	50186672	3969	4,13,7,19,26,19	0,0,0,2,0,0	21,7,15,5,10,19	0,4,3,3,0,0	628	146	6.83e-05	0.0145239	1.0,1.0,1.0,0.688,1.0,1.0	1.0,0.289,0.538,0.279,1.0,1.0	0.264	INC
7	4052	ENSMUSG00000117674.3	Gm31087	chr18	-	40378304	40378433	40373888	40375984	40391331	40391395	4052	0,0,0,0,1,0	5,2,7,3,2,5	6,1,3,1,2,0	3,5,0,5,2,1	275	146	0.000211893	0.0313402	0.0,0.0,0.0,0.0,0.21,0.0	0.515,0.096,1.0,0.096,0.347,0.0	-0.307	EXC
8	4369	ENSMUSG00000024378.10	Stard4	chr18	-	33338273	33338378	33336457	33336868	33339172	33339299	4369	2,5,11,11,7,5	10,1,1,4,0,0	12,5,3,9,5,5	0,1,0,0,0,2	251	146	0.000122591	0.0215747	0.104,0.744,0.865,0.615,1.0,1.0	1.0,0.744,1.0,1.0,1.0,0.593	-0.168	EXC
9	4602	ENSMUSG00000117613.4	Gm2629	chr18	+	15329489	15329552	15327802	15327959	15340060	15340248	4602	3,4,5,5,7,3	0,11,2,1,0,2	9,7,1,9,18,5	0,1,0,2,0,1	209	146	9.75e-05	0.0187035	1.0,0.203,0.636,0.777,1.0,0.512	1.0,0.83,1.0,0.759,1.0,0.777	-0.206	EXC
10	5002	ENSMUSG00000121491.2	2700099C18Rik	chr17	+	95068925	95069032	95063861	95063951	95069889	95070048	5002	2,0,0,0,1,0	3,11,3,1,2,1	2,1,7,9,1,0	3,4,1,4,0,8	253	146	4.32e-05	0.0103358	0.278,0.0,0.0,0.0,0.224,0.0	0.278,0.126,0.802,0.565,1.0,0.0	-0.378	EXC
11	5018	ENSMUSG00000055660.10	Mettl4	chr17	-	95051359	95051422	95047813	95048183	95055044	95055845	5018	21,32,27,21,41,24	14,15,12,9,15,12	35,28,37,45,44,37	3,11,11,5,4,11	209	146	0.000397722	0.0476005	0.512,0.598,0.611,0.62,0.656,0.583	0.891,0.64,0.701,0.863,0.885,0.701	-0.183	EXC
12	5111	ENSMUSG00000024131.9	Slc3a1	chr17	+	85359309	85359505	85356274	85356399	85367143	85367311	5111	21,15,19,5,19,9	0,3,0,0,0,1	31,6,12,12,20,5	1,3,3,4,1,0	342	146	6.35e-06	0.00273067	1.0,0.681,1.0,1.0,1.0,0.793	0.93,0.461,0.631,0.562,0.895,1.0	0.166	INC
13	5120	ENSMUSG00000117647.3	Gm49969	chr17	-	84919015	84919185	84882083	84882476	84933767	84933874	5120	2,5,2,2,2,2	1,0,0,2,3,5	4,4,1,6,1,0	1,1,0,0,0,2	316	146	0.000392752	0.047277	0.48,1.0,1.0,0.316,0.235,0.156	0.649,0.649,1.0,1.0,1.0,0.0	-0.185	EXC
14	5182	ENSMUSG00000054640.17	Slc8a1	chr17	-	81745173	81745242	81740072	81740203	81749080	81749095	5182	32,85,40,32,57,38	0,3,6,2,1,3	28,25,30,35,41,30	6,4,6,6,2,8	215	146	0.000116154	0.0209276	1.0,0.951,0.819,0.916,0.975,0.896	0.76,0.809,0.772,0.798,0.933,0.718	0.128	INC
15	5209	ENSMUSG00000112121.4	C230072F16Rik	chr17	+	81239387	81239760	81204205	81204386	81240370	81240493	5209	32,16,8,20,26,25	1,0,2,0,6,2	20,12,36,18,41,14	0,0,1,0,3,1	519	146	0.000230781	0.0331922	0.9,1.0,0.529,1.0,0.549,0.779	1.0,1.0,0.91,1.0,0.794,0.798	-0.124	EXC
16	5646	ENSMUSG00000000127.16	Fer	chr17	+	64203012	64203278	64185060	64185137	64214275	64214449	5646	146,108,117,103,136,92	0,0,0,0,0,0	138,105,98,122,83,138	0,4,0,2,13,10	412	146	6.03e-10	4.57e-06	1.0,1.0,1.0,1.0,1.0,1.0	1.0,0.903,1.0,0.956,0.693,0.83	0.103	INC
17	5843	ENSMUSG00000064120.15	Mocs1	chr17	+	49759822	49759870	49759238	49759359	49761057	49761229	5843	43,43,22,53,65,65	4,5,8,8,4,5	41,37,62,46,54,52	2,0,0,5,0,1	194	146	8.32e-07	0.000619609	0.89,0.866,0.674,0.833,0.924,0.907	0.939,1.0,1.0,0.874,1.0,0.975	-0.116	EXC
18	6530	ENSMUSG00000024055.16	Cyp4f13	chr17	-	33157045	33157181	33149577	33149636	33160029	33160174	6530	7,7,14,6,7,17	2,0,2,0,0,0	12,5,5,1,11,10	4,2,2,6,0,1	282	146	3.35e-06	0.00176649	0.644,1.0,0.784,1.0,1.0,1.0	0.608,0.564,0.564,0.079,1.0,0.838	0.296	INC
19	6860	ENSMUSG00000024186.16	Rgs11	chr17	+	26422187	26422366	26421924	26422015	26422439	26422486	6860	12,11,11,9,23,13	0,0,0,0,0,1	28,13,13,24,4,21	6,1,1,2,3,0	325	146	7.91e-06	0.00321984	1.0,1.0,1.0,1.0,1.0,0.854	0.677,0.854,0.854,0.844,0.375,1.0	0.208	INC
20	6992	ENSMUSG00000117437.5	Gm33727	chr17	+	25737895	25738100	25737449	25737606	25740995	25741123	6992	27,26,30,28,31,33	0,0,0,1,1,2	20,38,13,52,37,22	6,1,0,4,3,4	351	146	2.09e-06	0.00124789	1.0,1.0,1.0,0.921,0.928,0.873	0.581,0.94,1.0,0.844,0.837,0.696	0.137	INC
21	8060	ENSMUSG00000090386.13	Mir99ahg	chr16	+	77233242	77233290	77218215	77218740	77256261	77256390	8060	10,2,3,8,11,4	1,0,0,0,0,0	12,2,7,4,5,7	4,9,1,1,1,0	194	146	5.16e-07	0.000457868	0.883,1.0,1.0,1.0,1.0,1.0	0.693,0.143,0.84,0.751,0.79,1.0	0.278	INC
22	8530	ENSMUSG00000055370.4	Gm9968	chr16	-	43175792	43175993	43166249	43168934	43183925	43184029	8530	2,4,2,1,2,4	1,1,0,2,2,2	2,1,0,1,5,21	0,0,1,0,0,4	347	146	9.2e-05	0.0181942	0.457,0.627,1.0,0.174,0.296,0.457	1.0,1.0,0.0,1.0,1.0,0.688	-0.28	EXC
23	8551	ENSMUSG00000022708.17	Zbtb20	chr16	+	42967259	42967306	42892786	42892832	43053121	43053183	8551	12,15,15,7,22,13	1,0,1,2,5,5	26,13,12,14,29,7	0,1,2,0,0,0	193	146	1.88e-05	0.0056582	0.901,1.0,0.919,0.726,0.769,0.663	1.0,0.908,0.819,1.0,1.0,1.0	-0.125	EXC
24	8556	ENSMUSG00000022708.17	Zbtb20	chr16	+	43013827	43013901	42892786	42892832	43053121	43053183	8556	4,1,6,3,9,6	1,0,1,2,5,5	6,10,5,8,3,6	0,1,2,0,0,0	220	146	5.54e-08	0.00010496	0.726,1.0,0.799,0.499,0.544,0.443	1.0,0.869,0.624,1.0,1.0,1.0	-0.247	EXC
25	8570	ENSMUSG00000022708.17	Zbtb20	chr16	+	43103333	43103368	42845300	42845350	43122931	43122978	8570	0,0,0,1,0,1	2,4,1,4,1,3	0,2,3,7,0,4	4,3,0,2,6,2	181	146	6.74e-07	0.00053306	0.0,0.0,0.0,0.168,0.0,0.212	0.0,0.35,1.0,0.738,0.0,0.617	-0.388	EXC
26	8571	ENSMUSG00000022708.17	Zbtb20	chr16	+	43103333	43103368	42967259	42967306	43122931	43122978	8571	0,0,0,1,0,1	6,7,9,4,8,7	0,2,3,4,0,6	6,12,7,3,4,6	181	146	5.85e-07	0.000493236	0.0,0.0,0.0,0.168,0.0,0.103	0.0,0.119,0.257,0.518,0.0,0.446	-0.178	EXC
27	9158	ENSMUSG00000132676.1	ENSMUSG00000132676	chr16	+	25340161	25340248	25336684	25336911	25341696	25341909	9158	1,1,1,1,2,5	0,0,0,0,1,2	7,0,3,1,1,0	4,5,0,7,0,2	233	146	1.73e-08	4.97e-05	1.0,1.0,1.0,1.0,0.556,0.61	0.523,0.0,1.0,0.082,1.0,0.0	0.427	INC
28	9160	ENSMUSG00000132676.1	ENSMUSG00000132676	chr16	+	25340179	25340248	25336639	25336911	25341696	25341909	9160	1,1,1,1,2,3	0,0,0,0,1,2	7,0,3,0,1,0	4,5,0,7,0,2	215	146	8.31e-09	3.05e-05	1.0,1.0,1.0,1.0,0.576,0.505	0.543,0.0,1.0,0.0,1.0,0.0	0.423	INC
29	9162	ENSMUSG00000132676.1	ENSMUSG00000132676	chr16	+	25340185	25340248	25336684	25336911	25341696	25341909	9162	1,1,1,1,2,1	0,0,0,0,1,2	4,0,2,0,1,0	4,5,0,7,0,2	209	146	1.13e-07	0.00016577	1.0,1.0,1.0,1.0,0.583,0.259	0.411,0.0,1.0,0.0,1.0,0.0	0.405	INC
30	9611	ENSMUSG00000022771.18	Ppil2	chr16	-	16910548	16910655	16909719	16909753	16912746	16912907	9611	6,14,12,8,19,9	0,3,2,0,0,0	5,9,11,13,14,8	1,4,7,2,2,0	253	146	3.38e-05	0.00863042	1.0,0.729,0.776,1.0,1.0,1.0	0.743,0.565,0.476,0.79,0.802,1.0	0.188	INC
31	10398	ENSMUSG00000023008.19	Fmnl3	chr15	-	99227160	99227313	99225938	99226047	99229867	99229951	10398	10,5,16,26,29,16	6,5,1,2,11,0	7,20,6,11,25,11	0,2,2,0,1,0	299	146	4.08e-05	0.00982838	0.449,0.328,0.887,0.864,0.563,1.0	1.0,0.83,0.594,1.0,0.924,1.0	-0.209	EXC
32	10400	ENSMUSG00000023007.16	Prpf40b	chr15	+	99199667	99199865	99193151	99193309	99201163	99201244	10400	1,1,0,0,3,0	7,1,9,8,8,1	4,2,9,0,1,7	1,2,3,5,6,8	344	146	1e-05	0.0037701	0.057,0.298,0.0,0.0,0.137,0.0	0.629,0.298,0.56,0.0,0.066,0.271	-0.222	EXC
33	11209	ENSMUSG00000042564.15	Fam227a	chr15	-	79518264	79518347	79514226	79514320	79520879	79520987	11209	11,1,7,4,12,8	1,6,1,1,2,1	4,1,10,16,7,3	0,0,2,0,1,1	229	146	0.000239506	0.0339786	0.875,0.096,0.817,0.718,0.793,0.836	1.0,1.0,0.761,1.0,0.817,0.657	-0.183	EXC
34	11625	ENSMUSG00000138531.1	ENSMUSG00000138531	chr15	-	74352820	74353015	74295905	74296024	74359442	74359470	11625	4,4,15,0,4,17	0,3,3,2,6,0	11,4,15,13,12,4	0,1,1,0,3,0	341	146	0.000114172	0.0207615	1.0,0.363,0.682,0.0,0.222,1.0	1.0,0.631,0.865,1.0,0.631,1.0	-0.31	EXC
35	11937	ENSMUSG00000097039.11	Pvt1	chr15	+	62031845	62031977	61978996	61979356	62047315	62047397	11937	7,3,17,4,15,13	0,0,0,1,0,0	9,10,2,7,5,9	1,8,2,3,0,0	278	146	3.17e-06	0.00170616	1.0,1.0,1.0,0.677,1.0,1.0	0.825,0.396,0.344,0.551,1.0,1.0	0.26	INC
36	13164	ENSMUSG00000033004.17	Mycbp2	chr14	-	103501718	103501834	103500137	103500257	103506793	103506901	13164	11,8,8,9,10,10	6,2,6,2,5,5	1,0,2,6,3,3	13,1,11,5,6,5	262	146	2.09e-06	0.00124789	0.505,0.69,0.426,0.715,0.527,0.527	0.041,0.0,0.092,0.401,0.218,0.251	0.398	INC
37	14735	ENSMUSG00000071679.5	Rtl4	chrX	+	143884156	143884237	143473415	143473515	143892426	143892481	14735	6,8,11,5,1,9	0,2,2,5,0,1	9,5,13,11,7,5	0,0,0,0,0,0	227	146	0.000283846	0.037885	1.0,0.72,0.78,0.391,1.0,0.853	1.0,1.0,1.0,1.0,1.0,1.0	-0.209	EXC
38	15297	ENSMUSG00000021809.11	Nudt13	chr14	+	20347582	20347699	20345155	20345334	20354020	20354160	15297	5,3,0,2,8,1	1,1,2,4,1,0	11,4,10,6,3,3	0,0,0,0,3,0	263	146	0.000320923	0.0412426	0.735,0.625,0.0,0.217,0.816,1.0	1.0,1.0,1.0,1.0,0.357,1.0	-0.327	EXC
39	15419	ENSMUSG00000121456.2	ENSMUSG00000121456	chr14	+	14725694	14725906	14724789	14724981	14730085	14730314	15419	5,4,5,11,16,7	0,2,0,0,0,0	3,7,6,8,7,8	2,0,0,4,5,1	358	146	5.89e-06	0.00262721	1.0,0.449,1.0,1.0,1.0,1.0	0.38,1.0,1.0,0.449,0.363,0.765	0.249	INC
40	15526	ENSMUSG00000024589.19	Nedd4l	chr18	+	65305986	65306106	65298642	65298717	65311989	65312067	15526	0,0,0,0,2,1	4,11,11,10,4,4	4,1,2,2,2,3	12,9,0,16,0,5	266	146	0.000346931	0.0433243	0.0,0.0,0.0,0.0,0.215,0.121	0.155,0.057,1.0,0.064,1.0,0.248	-0.365	EXC
41	15570	ENSMUSG00000068758.9	Il3ra	chr14	-	8117743	8117846	8114689	8114756	8119495	8119728	15570	19,15,12,7,15,4	6,1,0,2,0,2	42,16,20,26,40,9	0,0,0,2,1,0	249	146	0.000418649	0.0495366	0.65,0.898,1.0,0.672,1.0,0.54	1.0,1.0,1.0,0.884,0.959,1.0	-0.18	EXC
42	16811	ENSMUSG00000113204.4	Gm46430	chr13	-	74760842	74761067	74758767	74759440	74765320	74765406	16811	44,59,48,47,67,67	0,1,3,0,0,6	48,47,25,54,47,65	7,4,0,2,8,6	371	146	0.000305128	0.0399346	1.0,0.959,0.863,1.0,1.0,0.815	0.73,0.822,1.0,0.914,0.698,0.81	0.111	INC
43	17065	ENSMUSG00000050334.15	Mir9-2hg	chr13	+	84032257	84032354	84020774	84020880	84063442	84063576	17065	20,12,22,18,26,19	0,5,3,0,9,0	25,13,22,29,16,32	0,0,0,0,1,0	243	146	4.81e-07	0.000435972	1.0,0.59,0.815,1.0,0.634,1.0	1.0,1.0,1.0,1.0,0.906,1.0	-0.144	EXC
44	17585	ENSMUSG00000040732.21	Erg	chr16	-	95178159	95178231	95170853	95170922	95179970	95180051	17585	37,31,36,20,35,27	6,8,11,8,12,8	34,36,18,20,29,16	22,12,23,14,15,15	218	146	0.000371448	0.0454338	0.805,0.722,0.687,0.626,0.661,0.693	0.509,0.668,0.344,0.489,0.564,0.417	0.201	INC
45	18567	ENSMUSG00000021357.16	Exoc2	chr13	-	30979051	30979228	30968415	30973605	31001980	31002040	18567	5,22,13,12,6,7	0,0,8,2,0,2	15,10,7,10,12,16	0,0,0,0,3,1	323	146	0.000316138	0.0407603	1.0,1.0,0.423,0.731,1.0,0.613	1.0,1.0,1.0,1.0,0.644,0.879	-0.126	EXC
46	18695	ENSMUSG00000086363.10	A330102I10Rik	chr13	+	29214140	29214224	29200692	29200862	29223925	29224032	18695	4,5,8,4,10,4	1,0,0,1,0,0	3,1,5,2,8,6	3,4,2,1,1,0	230	146	1.74e-06	0.00112796	0.717,1.0,1.0,0.717,1.0,1.0	0.388,0.137,0.613,0.559,0.835,1.0	0.317	INC
47	19935	ENSMUSG00000021280.10	Exoc3l4	chr12	+	111384095	111384188	111383909	111383954	111385193	111385298	19935	1,0,1,0,2,4	4,1,3,6,2,7	3,2,3,2,1,0	0,0,0,0,1,8	239	146	4.73e-06	0.00224224	0.132,0.0,0.169,0.0,0.379,0.259	1.0,1.0,1.0,1.0,0.379,0.0	-0.573	EXC
48	20501	ENSMUSG00000097121.4	D130020L05Rik	chr12	+	101052446	101052611	101050049	101050758	101054300	101054438	20501	14,25,15,32,53,25	54,60,52,52,68,62	47,25,32,26,43,44	33,23,43,32,39,40	311	146	6.84e-07	0.00053306	0.109,0.164,0.119,0.224,0.268,0.159	0.401,0.338,0.259,0.276,0.341,0.341	-0.152	EXC
49	20977	ENSMUSG00000022214.16	Dcaf11	chr14	+	55797897	55798084	55797481	55797578	55798531	55798899	20977	99,72,55,58,84,79	27,15,17,36,31,14	124,71,89,108,84,108	11,5,12,17,15,20	333	146	8.02e-05	0.0162731	0.617,0.678,0.587,0.414,0.543,0.712	0.832,0.862,0.765,0.736,0.711,0.703	-0.176	EXC
50	21434	ENSMUSG00000021068.18	Nin	chr12	-	70157845	70158256	70149424	70149628	70158627	70158809	21434	5,3,7,6,5,15	8,3,4,0,0,1	8,2,2,3,2,6	0,0,2,0,0,1	557	146	1.67e-05	0.00517031	0.141,0.208,0.314,1.0,1.0,0.797	1.0,1.0,0.208,1.0,1.0,0.611	-0.226	EXC
51	21435	ENSMUSG00000021068.18	Nin	chr12	-	70158209	70158256	70149424	70149628	70158627	70158694	21435	4,2,0,5,6,3	8,3,4,0,0,1	2,3,2,1,6,8	0,0,2,0,0,1	193	146	6.57e-06	0.00278015	0.274,0.335,0.0,1.0,1.0,0.694	1.0,1.0,0.431,1.0,1.0,0.858	-0.331	EXC
52	21612	ENSMUSG00000020993.10	Trappc6b	chr12	-	59097053	59097184	59091038	59091132	59098426	59098494	21612	45,74,34,58,59,59	0,0,3,0,4,0	41,53,49,40,37,51	6,10,1,6,1,3	277	146	1.41e-06	0.000971575	1.0,1.0,0.857,1.0,0.886,1.0	0.783,0.736,0.963,0.778,0.951,0.9	0.105	INC
53	21910	ENSMUSG00000020598.17	Nrcam	chr12	+	44624927	44624963	44623386	44623563	44631617	44631770	21910	21,38,23,50,40,21	6,15,1,4,5,2	75,40,62,28,74,53	4,1,2,2,2,2	182	146	9.12e-06	0.00352157	0.737,0.67,0.949,0.909,0.865,0.894	0.938,0.97,0.961,0.918,0.967,0.955	-0.114	EXC
54	21911	ENSMUSG00000020598.17	Nrcam	chr12	+	44624927	44624963	44623386	44623563	44636890	44637022	21911	137,167,98,301,201,176	3.24354e+17	5.49272e+17	3.86337e+17	182	146	1.21e-06	0.00085366	0.253,0.275,0.216,0.427,0.304,0.332	0.533,0.393,0.482,0.36,0.426,0.429	-0.136	EXC
55	21924	ENSMUSG00000020598.17	Nrcam	chr12	+	44631617	44631770	44624927	44624963	44636890	44637022	21924	1.0209e+18	151,160,99,314,193,187	1.54892e+20	5.89285e+17	299	146	6.09e-05	0.0133265	0.767,0.734,0.823,0.584,0.682,0.67	0.562,0.612,0.538,0.632,0.666,0.633	0.103	INC
56	22106	ENSMUSG00000097494.10	4933406C10Rik	chr12	-	32975374	32975534	32970493	32970902	32992281	32992348	22106	15,22,14,3,12,13	1,0,0,0,0,2	16,12,23,21,13,9	1,0,1,4,5,4	306	146	4.49e-07	0.000415999	0.877,1.0,1.0,1.0,1.0,0.756	0.884,1.0,0.916,0.715,0.554,0.518	0.174	INC
57	22208	ENSMUSG00000112390.4	Gm20208	chr12	-	29578064	29578239	29576904	29577822	29579065	29579198	22208	11,19,13,12,8,9	3,0,1,1,0,1	10,16,9,22,6,8	2,0,6,5,8,3	321	146	9.42e-05	0.018359	0.625,1.0,0.855,0.845,1.0,0.804	0.695,1.0,0.406,0.667,0.254,0.548	0.26	INC
58	22215	ENSMUSG00000112390.4	Gm20208	chr12	-	29579065	29579198	29578064	29578239	29581020	29581114	22215	8,9,3,1,5,4	2,1,4,3,3,5	10,4,4,9,2,4	0,3,0,0,0,0	279	146	2.99e-08	7.12e-05	0.677,0.825,0.282,0.149,0.466,0.295	1.0,0.411,1.0,1.0,1.0,1.0	-0.453	EXC
59	22311	ENSMUSG00000094002.7	Silc1	chr12	-	27118475	27118693	27104602	27104679	27133275	27133409	22311	4,8,9,8,12,4	0,0,2,0,0,0	15,17,14,9,5,17	1,0,2,10,1,0	364	146	9.81e-05	0.018729	1.0,1.0,0.643,1.0,1.0,1.0	0.857,1.0,0.737,0.265,0.667,1.0	0.186	INC
60	22315	ENSMUSG00000094002.7	Silc1	chr12	-	27118490	27118693	27104602	27104679	27133275	27133370	22315	4,8,8,8,12,4	0,0,2,0,0,0	10,12,11,7,5,17	1,0,2,10,1,0	349	146	7.18e-05	0.0150798	1.0,1.0,0.626,1.0,1.0,1.0	0.807,1.0,0.697,0.227,0.677,1.0	0.203	INC
61	22326	ENSMUSG00000094002.7	Silc1	chr12	-	27192573	27192717	27190793	27192161	27195264	27195414	22326	55,65,76,60,66,43	9,0,1,11,2,5	64,57,26,48,56,55	10,5,22,14,11,11	290	146	0.000145767	0.0242227	0.755,1.0,0.975,0.733,0.943,0.812	0.763,0.852,0.373,0.633,0.719,0.716	0.194	INC
62	22545	ENSMUSG00000113123.4	Gm40864	chr12	-	22646429	22646568	22637509	22637636	22672962	22673346	22545	8,4,0,2,2,0	6,1,2,3,5,1	0,0,0,3,0,0	3,1,9,11,3,7	285	146	5.44e-06	0.00245154	0.406,0.672,0.0,0.255,0.17,0.0	0.0,0.0,0.0,0.123,0.0,0.0	0.23	INC
63	23476	ENSMUSG00000050545.11	Fam228b	chr12	-	4798263	4798351	4789891	4790043	4811858	4811987	23476	1,6,2,13,7,2	1,2,0,0,1,0	3,3,2,10,7,1	3,1,0,0,5,2	234	146	0.000138696	0.0235161	0.384,0.652,1.0,1.0,0.814,1.0	0.384,0.652,1.0,1.0,0.466,0.238	0.185	INC
64	24075	ENSMUSG00000047415.13	Gpr68	chr12	-	100853939	100854331	100842940	100845671	100874357	100874457	24075	1,0,11,5,7,9	0,1,2,6,4,1	20,29,16,23,15,25	0,0,0,0,0,0	538	146	1.33e-10	2.22e-06	1.0,0.0,0.599,0.184,0.322,0.71	1.0,1.0,1.0,1.0,1.0,1.0	-0.531	EXC
65	24076	ENSMUSG00000047415.13	Gpr68	chr12	-	100854242	100854331	100842943	100845671	100865501	100865757	24076	11,12,15,17,16,24	0,2,2,5,3,3	23,23,22,42,19,27	0,0,0,0,0,0	235	146	2.62e-08	6.76e-05	1.0,0.788,0.823,0.679,0.768,0.833	1.0,1.0,1.0,1.0,1.0,1.0	-0.185	EXC
66	24077	ENSMUSG00000047415.13	Gpr68	chr12	-	100854242	100854331	100842943	100845671	100874357	100874440	24077	6,4,15,20,6,20	0,1,2,6,4,1	10,17,21,18,8,12	0,0,0,0,0,0	235	146	2.36e-07	0.00027697	1.0,0.713,0.823,0.674,0.482,0.926	1.0,1.0,1.0,1.0,1.0,1.0	-0.23	EXC
67	25548	ENSMUSG00000017677.12	Wsb1	chr11	-	79139216	79139339	79135288	79135389	79141806	79141975	25548	3,14,9,6,11,5	0,4,11,0,0,0	6,6,10,9,4,15	0,0,0,0,0,0	269	146	0.000171423	0.0273222	1.0,0.655,0.308,1.0,1.0,1.0	1.0,1.0,1.0,1.0,1.0,1.0	-0.173	EXC
68	25683	ENSMUSG00000109010.3	Gm45027	chr11	-	77103305	77103407	77090845	77090979	77107310	77107415	25683	2,0,0,2,0,0	5,3,4,10,2,1	3,0,5,0,12,5	6,3,6,2,4,2	248	146	2.47e-06	0.00143848	0.191,0.0,0.0,0.105,0.0,0.0	0.227,0.0,0.329,0.0,0.638,0.595	-0.249	EXC
69	25814	ENSMUSG00000038290.16	Smg6	chr11	+	74836347	74836458	74816648	74816829	74872677	74872739	25814	7,0,2,1,0,2	5,3,1,0,1,6	4,3,1,4,2,5	7,0,0,0,1,0	257	146	1.34e-05	0.00447298	0.443,0.0,0.532,1.0,0.0,0.159	0.245,1.0,1.0,1.0,0.532,1.0	-0.441	EXC
70	26547	ENSMUSG00000025161.17	Slc16a3	chr11	+	120844999	120845094	120839878	120839976	120846051	120846099	26547	7,1,2,2,2,4	0,0,0,0,0,1	7,8,17,12,4,11	6,1,1,0,3,2	241	146	2.74e-06	0.0015058	1.0,1.0,1.0,1.0,1.0,0.708	0.414,0.829,0.911,1.0,0.447,0.769	0.223	INC
71	27038	ENSMUSG00000086020.3	Gm12239	chr11	+	55672201	55672337	55662773	55663037	55906742	55906879	27038	6,0,0,6,2,2	2,3,1,2,2,2	7,8,2,7,2,5	0,0,0,2,3,1	282	146	0.000193639	0.0294765	0.608,0.0,0.0,0.608,0.341,0.341	1.0,1.0,1.0,0.644,0.257,0.721	-0.454	EXC
72	27044	ENSMUSG00000086020.3	Gm12239	chr11	+	55853226	55853723	55813807	55813910	55862229	55862285	27044	19,56,51,39,49,25	2,10,0,3,3,0	23,40,35,29,38,49	4,0,0,0,0,1	643	146	0.000139186	0.0235197	0.683,0.56,1.0,0.747,0.788,1.0	0.566,1.0,1.0,1.0,1.0,0.918	-0.118	EXC
73	27714	ENSMUSG00000120285.2	Gm30439	chr14	-	111825621	111825749	111751268	111751375	111833242	111833381	27714	3,1,6,2,4,2	0,0,2,0,4,0	1,5,1,0,0,2	8,1,0,2,6,3	274	146	2.71e-06	0.0015058	1.0,1.0,0.615,1.0,0.348,1.0	0.062,0.727,1.0,0.0,0.0,0.262	0.485	INC
74	27942	ENSMUSG00000044176.13	Spink10	chr18	+	62784818	62784850	62783920	62783994	62786487	62786546	27942	36,20,47,34,31,21	5,0,2,0,2,2	44,27,22,43,35,39	9,3,9,9,5,7	178	146	1.07e-05	0.00396333	0.855,1.0,0.951,1.0,0.927,0.896	0.8,0.881,0.667,0.797,0.852,0.82	0.135	INC
75	28266	ENSMUSG00000086468.4	Etaa1os	chr11	+	17904792	17904960	17903967	17904085	17906070	17906198	28266	13,38,17,27,29,23	0,0,0,2,0,0	30,30,15,13,43,15	0,2,1,6,4,4	314	146	4.51e-08	9.57e-05	1.0,1.0,1.0,0.863,1.0,1.0	1.0,0.875,0.875,0.502,0.833,0.636	0.19	INC
76	28543	ENSMUSG00000083844.11	Ube2d-ps	chr11	+	5719041	5719072	5715508	5715571	5719166	5719243	28543	8,12,2,7,6,3	16,8,8,12,9,7	2,0,2,2,0,1	8,8,4,8,7,24	177	146	1.19e-06	0.000853453	0.292,0.553,0.171,0.325,0.355,0.261	0.171,0.0,0.292,0.171,0.0,0.033	0.215	INC
77	28886	ENSMUSG00000040054.18	Baz2a	chr10	+	127928328	127928719	127927445	127927645	127932307	127932392	28886	9,6,14,10,7,4	4,2,1,4,0,0	15,8,9,9,5,11	1,0,0,1,1,0	537	146	1.43e-05	0.00466171	0.38,0.449,0.792,0.405,1.0,1.0	0.803,1.0,1.0,0.71,0.576,1.0	-0.177	EXC
78	29182	ENSMUSG00000020516.16	Rps6kb1	chr11	-	86407569	86407813	86404808	86407017	86408175	86408218	29182	47,68,49,39,41,72	0,0,2,1,2,4	51,42,46,53,33,54	9,3,4,3,8,7	390	146	2.08e-06	0.00124789	1.0,1.0,0.902,0.936,0.885,0.871	0.68,0.84,0.812,0.869,0.607,0.743	0.174	INC
79	29184	ENSMUSG00000020516.16	Rps6kb1	chr11	-	86407976	86408075	86406916	86407017	86408175	86408218	29184	8,2,11,4,12,22	0,0,2,1,2,4	7,7,14,3,15,3	9,3,4,3,8,7	245	146	3.24e-05	0.00845336	1.0,1.0,0.766,0.704,0.781,0.766	0.317,0.582,0.676,0.373,0.528,0.203	0.39	INC
80	29884	ENSMUSG00000020023.19	Tmcc3	chr10	+	94266384	94266501	94147885	94148064	94414284	94414658	29884	23,38,28,12,31,12	0,0,2,0,3,1	19,26,14,10,15,25	6,6,4,4,0,2	263	146	3.24e-06	0.00172135	1.0,1.0,0.886,1.0,0.852,0.869	0.637,0.706,0.66,0.581,1.0,0.874	0.192	INC
81	30082	ENSMUSG00000060002.15	Chpt1	chr10	-	88307249	88307322	88288606	88288959	88311287	88311398	30082	25,44,28,7,16,8	5,0,1,2,2,0	17,14,23,8,13,10	2,7,4,3,9,8	219	146	1.29e-05	0.00435394	0.769,1.0,0.949,0.7,0.842,1.0	0.85,0.571,0.793,0.64,0.491,0.455	0.243	INC
82	30599	ENSMUSG00000020131.15	Pcsk4	chr10	-	80157914	80158043	80157120	80157755	80158557	80158682	30599	2,3,1,8,10,6	3,0,0,0,0,0	6,7,5,6,9,9	1,1,0,5,1,12	275	146	1.1e-05	0.00402154	0.261,1.0,1.0,1.0,1.0,1.0	0.761,0.788,1.0,0.389,0.827,0.285	0.202	INC
83	30945	ENSMUSG00000037857.17	Nufip2	chr11	+	77579112	77579157	77578284	77578637	77582367	77582746	30945	1,9,0,0,3,1	4,4,2,1,1,3	6,2,2,0,1,8	0,0,0,4,0,0	191	146	2.45e-07	0.00027697	0.16,0.632,0.0,0.0,0.696,0.203	1.0,1.0,1.0,0.0,1.0,1.0	-0.552	EXC
84	31005	ENSMUSG00000111994.4	A330049N07Rik	chr10	-	72854017	72854165	72810448	72810527	72854383	72854596	31005	4,8,7,7,18,20	0,1,0,0,2,3	5,8,11,14,3,8	3,0,4,4,2,3	294	146	0.000150696	0.0246489	1.0,0.799,1.0,1.0,0.817,0.768	0.453,1.0,0.577,0.635,0.427,0.57	0.287	INC
85	31277	ENSMUSG00000114298.3	Gm48371	chr14	+	13059329	13059436	12940409	12940509	13076067	13076164	31277	5,30,16,26,24,14	2,2,3,0,2,3	21,21,26,7,10,10	0,0,1,0,2,0	253	146	0.000297446	0.039075	0.591,0.896,0.755,1.0,0.874,0.729	1.0,1.0,0.938,1.0,0.743,1.0	-0.139	EXC
86	31468	ENSMUSG00000078627.10	Marchf10	chr11	-	105292695	105293026	105287774	105287921	105299468	105299533	31468	1,12,4,3,1,0	0,3,0,2,2,2	5,5,5,5,8,3	0,2,0,2,0,0	477	146	3.56e-06	0.00183111	1.0,0.55,1.0,0.315,0.133,0.0	1.0,0.433,1.0,0.433,1.0,1.0	-0.311	EXC
87	31597	ENSMUSG00000020111.17	Micu1	chr10	+	59602905	59602911	59598234	59598478	59603959	59604074	31597	20,14,18,13,19,14	0,2,0,0,0,1	26,5,22,9,9,9	10,3,0,1,1,0	152	146	8.99e-05	0.0179416	1.0,0.871,1.0,1.0,1.0,0.931	0.714,0.616,1.0,0.896,0.896,1.0	0.113	INC
88	32662	ENSMUSG00000053441.6	Adamts19	chr18	+	59122015	59122096	59118312	59118433	59140399	59140557	32662	9,14,8,17,25,10	1,0,1,12,3,3	33,18,14,33,5,17	0,0,1,3,2,0	227	146	7.9e-05	0.0161449	0.853,1.0,0.837,0.477,0.843,0.682	1.0,1.0,0.9,0.876,0.617,1.0	-0.117	EXC
89	33345	ENSMUSG00000052783.17	Grk4	chr5	+	34867476	34867569	34852090	34852197	34873532	34873673	33345	1,1,2,1,7,8	0,2,3,3,1,0	4,9,1,1,4,6	0,0,0,0,0,3	239	146	0.000143261	0.0239014	1.0,0.234,0.289,0.169,0.81,1.0	1.0,1.0,1.0,1.0,1.0,0.55	-0.341	EXC
90	33719	ENSMUSG00000074385.5	Gm10684	chr9	-	45036974	45037071	45021259	45022057	45046309	45046471	33719	28,21,45,30,14,24	4,2,2,1,7,0	29,25,22,47,16,18	0,0,0,1,0,0	243	146	9.23e-07	0.000681237	0.808,0.863,0.931,0.947,0.546,1.0	1.0,1.0,1.0,0.966,1.0,1.0	-0.145	EXC
91	34121	ENSMUSG00000038578.16	Susd1	chr4	-	59365721	59365914	59351637	59351729	59379598	59379785	34121	44,51,41,69,21,56	3,1,2,0,4,0	53,46,55,43,72,34	8,6,8,4,4,9	339	146	2.25e-05	0.00642241	0.863,0.956,0.898,1.0,0.693,1.0	0.74,0.768,0.748,0.822,0.886,0.619	0.138	INC
92	34152	ENSMUSG00000026765.13	Lypd6b	chr2	+	49750712	49750801	49730099	49730155	49753822	49753918	34152	13,2,0,10,7,0	10,16,28,30,12,17	0,2,0,3,1,0	26,29,7,24,19,16	235	146	1.88e-06	0.00119122	0.447,0.072,0.0,0.172,0.266,0.0	0.0,0.041,0.0,0.072,0.032,0.0	0.135	INC
93	34468	ENSMUSG00000031626.19	Sorbs2	chr8	+	46098797	46098889	46080775	46081309	46111839	46111978	34468	0,0,1,1,0,0	13,4,14,18,19,21	1,5,2,2,8,0	21,8,10,19,2,13	238	146	2.24e-05	0.00642241	0.0,0.0,0.042,0.033,0.0,0.0	0.028,0.277,0.109,0.061,0.71,0.0	-0.185	EXC
94	35131	ENSMUSG00000014592.23	Camta1	chr4	-	151874864	151875010	151670871	151670939	151876875	151876959	35131	12,4,3,8,11,2	4,2,2,1,4,2	5,6,8,4,3,11	2,1,0,0,1,0	292	146	8.23e-06	0.00331799	0.6,0.5,0.429,0.8,0.579,0.333	0.556,0.75,1.0,1.0,0.6,1.0	-0.277	EXC
95	35330	ENSMUSG00000117286.2	Gm1043	chr5	+	37285348	37285402	37284720	37284822	37291580	37291649	35330	7,3,8,0,5,5	1,0,0,1,0,0	8,5,3,3,12,16	0,3,5,2,2,1	200	146	4.58e-05	0.0107632	0.836,1.0,1.0,0.0,1.0,1.0	1.0,0.549,0.305,0.523,0.814,0.921	0.121	INC
96	35331	ENSMUSG00000117286.2	Gm1043	chr5	+	37285934	37286000	37284720	37284822	37291580	37291649	35331	6,7,9,10,10,5	1,0,0,1,0,0	6,7,8,14,9,6	0,3,5,2,2,1	212	146	1.79e-07	0.000222381	0.805,1.0,1.0,0.873,1.0,1.0	1.0,0.616,0.524,0.828,0.756,0.805	0.192	INC
97	36352	ENSMUSG00000059857.17	Ntng1	chr3	-	109746435	109746495	109689997	109690227	109748825	109748891	36352	19,40,22,40,31,39	14,26,28,40,26,27	56,37,35,40,45,57	11,25,21,14,14,21	206	146	0.00018212	0.0284658	0.49,0.522,0.358,0.415,0.458,0.506	0.783,0.512,0.542,0.669,0.695,0.658	-0.185	EXC
98	36487	ENSMUSG00000028909.18	Ptpru	chr4	-	131522271	131522301	131520828	131520986	131525163	131525302	36487	10,5,15,17,40,46	0,0,0,0,0,0	40,26,10,24,22,41	2,8,0,7,1,7	176	146	3.84e-10	3.2e-06	1.0,1.0,1.0,1.0,1.0,1.0	0.943,0.729,1.0,0.74,0.948,0.829	0.135	INC
99	37121	ENSMUSG00000087698.3	Gm13031	chr4	-	140680708	140680820	140677151	140677300	140684974	140685232	37121	0,2,0,0,1,1	16,6,4,14,5,8	4,1,2,17,1,5	9,11,1,12,7,10	258	146	2.61e-07	0.000282951	0.0,0.159,0.0,0.0,0.102,0.066	0.201,0.049,0.531,0.445,0.075,0.221	-0.199	EXC
100	37194	ENSMUSG00000033149.18	Phldb2	chr16	-	45594525	45594708	45591034	45591134	45598075	45598165	37194	3,6,8,3,2,10	0,0,0,1,0,2	15,6,6,10,10,21	3,4,0,3,4,0	329	146	3.77e-06	0.00190655	1.0,1.0,1.0,0.571,1.0,0.689	0.689,0.4,1.0,0.597,0.526,1.0	0.175	INC
101	37302	ENSMUSG00000020721.17	Helz	chr11	+	107518175	107518280	107517360	107517540	107522997	107523176	37302	6,8,20,14,26,18	0,5,1,2,3,1	15,21,18,21,13,20	0,0,0,0,0,0	251	146	3.69e-05	0.00914182	1.0,0.482,0.921,0.803,0.834,0.913	1.0,1.0,1.0,1.0,1.0,1.0	-0.174	EXC
102	37303	ENSMUSG00000020721.17	Helz	chr11	+	107518178	107518280	107517360	107517540	107522997	107523176	37303	14,22,15,12,35,26	0,5,1,2,3,1	14,20,22,17,15,14	0,0,0,0,0,0	248	146	0.000116864	0.0209742	1.0,0.721,0.898,0.779,0.873,0.939	1.0,1.0,1.0,1.0,1.0,1.0	-0.132	EXC
103	38778	ENSMUSG00000037736.21	Limch1	chr5	+	67143553	67143880	67131752	67132005	67154462	67154589	38778	2,1,11,6,7,3	0,2,0,1,0,3	0,2,2,2,2,2	1,3,2,4,1,1	473	146	0.000240848	0.0341109	1.0,0.134,1.0,0.649,1.0,0.236	0.0,0.171,0.236,0.134,0.382,0.382	0.452	INC
104	38829	ENSMUSG00000058046.2	4933430I17Rik	chr4	+	62465501	62465565	62464256	62464378	62465769	62466230	38829	6,6,19,22,20,11	2,0,0,0,0,0	5,5,14,7,18,3	0,3,9,0,1,0	210	146	0.000309938	0.040335	0.676,1.0,1.0,1.0,1.0,1.0	1.0,0.537,0.52,1.0,0.926,1.0	0.115	INC
105	39420	ENSMUSG00000084885.9	3010001F23Rik	chrX	+	151185562	151185736	151152837	151153018	151186308	151186473	39420	0,0,1,1,0,0	9,16,4,9,6,10	7,2,0,2,1,2	14,10,6,2,11,6	320	146	0.000195141	0.0295455	0.0,0.0,0.102,0.048,0.0,0.0	0.186,0.084,0.0,0.313,0.04,0.132	-0.101	EXC
106	39424	ENSMUSG00000084885.9	3010001F23Rik	chrX	+	151185963	151186203	151168640	151168748	151186308	151186473	39424	9,1,2,8,5,6	6,1,4,2,7,4	5,0,5,2,4,0	14,9,9,7,9,5	386	146	0.000426512	0.0499007	0.362,0.274,0.159,0.602,0.213,0.362	0.119,0.0,0.174,0.098,0.144,0.0	0.239	INC
107	39784	ENSMUSG00000100002.5	Gm29642	chr9	+	25085141	25085339	25063155	25063483	25091590	25091682	39784	9,5,6,1,3,3	0,0,0,0,0,0	2,2,14,1,6,8	0,4,0,2,3,0	344	146	0.000222201	0.0322924	1.0,1.0,1.0,1.0,1.0,1.0	1.0,0.175,1.0,0.175,0.459,1.0	0.365	INC
108	40556	ENSMUSG00000085776.11	5430402O13Rik	chr6	+	50552445	50552512	50543590	50544002	50566888	50566954	40556	0,0,0,0,0,0	4,30,14,11,9,5	13,0,2,1,3,1	17,19,5,11,10,12	213	146	5.37e-08	0.000104177	0.0,0.0,0.0,0.0,0.0,0.0	0.344,0.0,0.215,0.059,0.171,0.054	-0.14	EXC
109	40563	ENSMUSG00000085776.11	5430402O13Rik	chr6	+	50566064	50566288	50543584	50543743	50566888	50566954	40563	2,8,13,8,3,4	0,1,2,2,0,4	5,8,6,4,5,10	0,1,0,0,0,0	370	146	0.000216709	0.0318268	1.0,0.759,0.719,0.612,1.0,0.283	1.0,0.759,1.0,1.0,1.0,1.0	-0.231	EXC
110	40602	ENSMUSG00000028689.15	Ccdc163	chr4	+	116571212	116571346	116567297	116567481	116598812	116599115	40602	11,4,15,14,10,9	2,0,0,0,1,0	25,8,7,13,22,16	0,0,2,1,2,8	280	146	0.000172435	0.0273467	0.741,1.0,1.0,1.0,0.839,1.0	1.0,1.0,0.646,0.871,0.852,0.51	0.117	INC
111	40630	ENSMUSG00000020439.19	Smtn	chr11	-	3470751	3470916	3467520	3467827	3471816	3471968	40630	43,85,50,67,113,46	4,0,4,7,5,1	178,71,86,151,75,59	30,12,9,34,22,3	311	146	1.93e-06	0.00120321	0.835,1.0,0.854,0.818,0.914,0.956	0.736,0.735,0.818,0.676,0.615,0.902	0.149	INC
112	40816	ENSMUSG00000098708.10	Gm27252	chr7	+	63548180	63548353	63547821	63547912	63549048	63549277	40816	26,29,14,29,26,19	2,9,0,2,1,3	44,25,49,38,38,26	1,0,1,1,1,3	319	146	0.000284382	0.037896	0.856,0.596,1.0,0.869,0.922,0.744	0.953,1.0,0.957,0.946,0.946,0.799	-0.102	EXC
113	41030	ENSMUSG00000028177.16	1810013D15Rik	chr3	+	157632425	157632662	157631347	157631883	157633999	157634087	41030	9,7,2,2,3,4	0,2,0,0,0,0	12,4,4,16,2,5	1,0,0,2,9,1	383	146	0.000150091	0.0245982	1.0,0.572,1.0,1.0,1.0,1.0	0.821,1.0,1.0,0.753,0.078,0.656	0.211	INC
114	41268	ENSMUSG00000039068.17	Zzz3	chr3	+	152128254	152128408	152125651	152125777	152152435	152152574	41268	53,56,54,37,67,49	5,3,5,1,1,1	36,59,48,56,34,65	7,6,8,10,7,6	300	146	5.35e-05	0.0120918	0.838,0.901,0.84,0.947,0.97,0.96	0.715,0.827,0.745,0.732,0.703,0.841	0.149	INC
115	41754	ENSMUSG00000086555.4	Gm13446	chr2	-	35435969	35436117	35434885	35435145	35437565	35437835	41754	31,18,6,5,18,12	0,1,0,2,0,1	20,7,36,13,14,7	1,4,0,1,5,2	294	146	0.000200961	0.0300969	1.0,0.899,1.0,0.554,1.0,0.856	0.909,0.465,1.0,0.866,0.582,0.635	0.142	INC
116	42308	ENSMUSG00000030431.9	Tmem238	chr7	-	4788473	4788537	4788170	4788278	4792003	4792072	42308	4,0,12,3,12,9	14,10,16,20,19,18	18,14,8,21,17,10	21,10,8,16,11,9	210	146	5.02e-05	0.011451	0.166,0.0,0.343,0.094,0.305,0.258	0.373,0.493,0.41,0.477,0.518,0.436	-0.257	EXC
117	42450	ENSMUSG00000034401.17	Spata6	chr4	+	111603337	111603475	111577180	111577454	111624859	111624901	42450	32,24,28,23,13,31	3,7,5,6,8,5	25,15,13,20,25,23	1,3,1,2,1,0	284	146	5.91e-05	0.013049	0.846,0.638,0.742,0.663,0.455,0.761	0.928,0.72,0.87,0.837,0.928,1.0	-0.196	EXC
118	42637	ENSMUSG00000097311.10	Gm26871	chr3	+	118322279	118322336	118307786	118307916	118326267	118326855	42637	0,0,3,8,3,4	3,2,0,2,0,3	1,2,1,2,2,0	1,1,0,0,0,1	203	146	0.000407875	0.0485371	0.0,0.0,1.0,0.742,1.0,0.49	0.418,0.59,1.0,1.0,1.0,0.0	-0.129	EXC
119	42643	ENSMUSG00000097311.10	Gm26871	chr3	+	118325575	118325625	118307786	118307916	118326267	118326855	42643	11,6,3,2,4,0	3,2,0,2,0,3	3,11,4,9,4,5	1,1,0,0,0,1	196	146	0.000286964	0.0379972	0.732,0.691,1.0,0.427,1.0,0.0	0.691,0.891,1.0,1.0,1.0,0.788	-0.253	EXC
120	43378	ENSMUSG00000105891.7	A230001M10Rik	chr3	+	102200938	102201075	102186228	102186614	102218831	102219743	43378	17,9,2,1,7,8	8,8,0,0,0,4	8,13,12,11,6,10	1,0,0,1,1,1	283	146	6.41e-06	0.00274384	0.523,0.367,1.0,1.0,1.0,0.508	0.805,1.0,1.0,0.85,0.756,0.838	-0.142	EXC
121	43522	ENSMUSG00000044948.18	Cfap43	chr19	-	47768699	47768850	47766832	47766916	47770717	47770848	43522	19,20,4,14,25,9	1,0,3,6,4,0	1,2,8,10,8,12	0,0,0,0,4,0	297	146	0.000231825	0.0332279	0.903,1.0,0.396,0.534,0.754,1.0	1.0,1.0,1.0,1.0,0.496,1.0	-0.152	EXC
122	43741	ENSMUSG00000028634.18	Hivep3	chr4	+	119980068	119980244	119960908	119961051	119985472	119985559	43741	2,5,3,3,4,8	0,0,0,0,0,0	4,2,0,8,0,3	2,0,3,3,1,0	322	146	1.15e-05	0.00407737	1.0,1.0,1.0,1.0,1.0,1.0	0.476,1.0,0.0,0.547,0.0,1.0	0.496	INC
123	44307	ENSMUSG00000085558.10	4930412C18Rik	chr4	+	9782625	9782739	9770677	9770948	9819923	9820335	44307	17,16,15,15,19,10	2,2,1,0,0,0	20,5,20,7,9,15	5,3,8,3,0,1	260	146	4.28e-06	0.00210415	0.827,0.818,0.894,1.0,1.0,1.0	0.692,0.483,0.584,0.567,1.0,0.894	0.22	INC
124	44311	ENSMUSG00000085558.10	4930412C18Rik	chr4	+	9782625	9782739	9776036	9776197	9819923	9820335	44311	25,22,18,19,19,14	2,4,0,0,0,0	21,13,31,4,12,26	5,2,6,2,0,2	260	146	0.000185885	0.0288758	0.875,0.755,1.0,1.0,1.0,1.0	0.702,0.785,0.744,0.529,1.0,0.88	0.165	INC
125	44318	ENSMUSG00000085558.10	4930412C18Rik	chr4	+	9782625	9782823	9770659	9770948	9819923	9820335	44318	15,21,14,18,20,10	2,2,1,0,0,0	20,16,31,21,16,11	5,3,8,3,0,1	344	146	1.59e-05	0.00499398	0.761,0.817,0.856,1.0,1.0,1.0	0.629,0.694,0.622,0.748,1.0,0.824	0.153	INC
126	44709	ENSMUSG00000035969.16	Rusc2	chr4	+	43414627	43416718	43406434	43406680	43421604	43422249	44709	14,2,19,27,31,17	0,0,0,0,1,0	24,6,11,9,8,43	1,2,2,0,1,2	2237	146	1.96e-06	0.00120399	1.0,1.0,1.0,1.0,0.669,1.0	0.61,0.164,0.264,1.0,0.343,0.584	0.451	INC
127	45384	ENSMUSG00000080717.12	B230307C23Rik	chr16	+	97811318	97811368	97810143	97810204	97816865	97816919	45384	8,9,15,22,24,10	106,85,69,34,77,81	45,23,33,24,28,24	92,49,42,76,75,54	196	146	2.04e-05	0.00600217	0.053,0.073,0.139,0.325,0.188,0.084	0.267,0.259,0.369,0.19,0.218,0.249	-0.115	EXC
128	45611	ENSMUSG00000034544.18	Rsrc1	chr3	+	67088161	67088198	66903797	66903923	67197679	67197748	45611	2,1,6,5,2,10	1,0,0,0,0,0	1,7,3,2,3,3	4,2,4,0,0,1	183	146	2.01e-05	0.00593604	0.615,1.0,1.0,1.0,1.0,1.0	0.166,0.736,0.374,1.0,1.0,0.705	0.272	INC
129	45859	ENSMUSG00000138831.1	ENSMUSG00000138831	chr4	+	127201820	127202269	127173837	127173928	127206300	127206467	45859	11,11,7,6,8,15	0,2,2,0,0,0	7,4,15,3,11,12	3,1,1,0,2,3	595	146	5.22e-06	0.00239336	1.0,0.574,0.462,1.0,1.0,1.0	0.364,0.495,0.786,1.0,0.574,0.495	0.22	INC
130	45989	ENSMUSG00000002458.14	Rgs19	chr2	-	181333282	181333388	181331494	181331569	181335671	181335713	45989	13,17,20,16,18,30	0,1,3,1,0,1	19,11,26,10,10,25	2,0,7,3,2,1	252	146	0.000274683	0.0371978	1.0,0.908,0.794,0.903,1.0,0.946	0.846,1.0,0.683,0.659,0.743,0.935	0.114	INC
131	46030	ENSMUSG00000045102.13	Poln	chr5	-	34262519	34262573	34261241	34261307	34263029	34263163	46030	9,13,6,5,15,3	1,3,1,7,1,3	6,2,6,6,9,7	3,0,0,0,1,0	200	146	2.06e-05	0.0060207	0.868,0.76,0.814,0.343,0.916,0.422	0.593,1.0,1.0,1.0,0.868,1.0	-0.223	EXC
132	46858	ENSMUSG00000026648.19	Dclre1c	chr2	+	3437474	3437530	3434783	3434843	3438025	3438127	46858	29,22,15,15,22,10	0,5,2,8,2,3	25,27,18,15,19,22	0,0,0,0,1,2	202	146	6.97e-08	0.000122528	1.0,0.761,0.844,0.575,0.888,0.707	1.0,1.0,1.0,1.0,0.932,0.888	-0.174	EXC
133	46875	ENSMUSG00000091329.5	1700112D23Rik	chr3	-	28792972	28793111	28756376	28757101	28796264	28796386	46875	24,14,28,20,23,29	1,0,0,1,4,0	26,26,29,17,18,10	4,7,2,2,0,2	285	146	0.000114237	0.0207615	0.925,1.0,1.0,0.911,0.747,1.0	0.769,0.655,0.881,0.813,1.0,0.719	0.124	INC
134	46967	ENSMUSG00000039607.18	Rbms3	chr9	-	116507714	116507765	116415085	116415163	116510198	116510295	46967	3,3,4,6,3,2	1,0,1,2,3,3	3,4,3,1,7,6	0,0,0,2,0,0	197	146	4.63e-05	0.0108152	0.69,1.0,0.748,0.69,0.426,0.331	1.0,1.0,1.0,0.27,1.0,1.0	-0.231	EXC
135	47187	ENSMUSG00000092242.3	Gm20515	chr3	-	34486545	34486728	34485104	34485195	34489115	34489228	47187	7,1,3,4,6,5	0,0,0,0,0,0	2,1,2,1,1,4	3,1,0,2,2,0	329	146	7.04e-06	0.00292292	1.0,1.0,1.0,1.0,1.0,1.0	0.228,0.307,1.0,0.182,0.182,1.0	0.517	INC
136	47200	ENSMUSG00000042700.17	Sipa1l1	chr12	+	82312730	82312799	82216799	82216850	82358122	82358183	47200	0,3,0,0,1,2	2,1,3,2,0,4	2,2,2,8,1,2	0,0,0,1,1,3	215	146	8.81e-08	0.000143231	0.0,0.671,0.0,0.0,1.0,0.253	1.0,1.0,1.0,0.845,0.404,0.312	-0.44	EXC
137	47328	ENSMUSG00000027674.17	Pex5l	chr3	-	33078844	33078949	33061270	33061465	33196997	33197396	47328	26,13,51,42,39,45	5,5,4,2,10,2	42,52,26,30,37,47	2,1,3,3,0,0	251	146	0.000115725	0.0208954	0.752,0.602,0.881,0.924,0.694,0.929	0.924,0.968,0.834,0.853,1.0,1.0	-0.133	EXC
138	47926	ENSMUSG00000032359.15	Ctsh	chr9	+	89943447	89943529	89942531	89942563	89944769	89944840	47926	1,0,0,2,0,0	2,2,1,7,11,4	4,6,1,9,2,0	6,7,5,4,6,3	228	146	2.83e-07	0.000295021	0.243,0.0,0.0,0.155,0.0,0.0	0.299,0.354,0.114,0.59,0.176,0.0	-0.189	EXC
139	48036	ENSMUSG00000104411.3	Gm30340	chr3	-	17450235	17450377	17427246	17427519	17555848	17555940	48036	2,0,0,0,0,0	5,5,2,5,7,7	0,0,8,1,2,2	3,3,7,10,3,6	288	146	0.000221561	0.0322555	0.169,0.0,0.0,0.0,0.0,0.0	0.0,0.0,0.367,0.048,0.253,0.145	-0.107	EXC
140	48208	ENSMUSG00000128889.1	ENSMUSG00000128889	chr6	+	127784589	127784697	127754588	127754690	127827169	127827393	48208	3,6,3,10,1,3	0,4,0,1,0,0	12,4,2,2,3,5	0,0,1,4,4,2	254	146	0.000386069	0.0467773	1.0,0.463,1.0,0.852,1.0,1.0	1.0,1.0,0.535,0.223,0.301,0.59	0.278	INC
141	48237	ENSMUSG00000021139.18	S2bpcox16	chr12	-	81527704	81527776	81405633	81406118	81579138	81579535	48237	2,0,1,1,1,5	4,8,3,0,0,0	4,3,3,2,10,2	0,0,0,0,4,0	218	146	8.24e-05	0.0166442	0.251,0.0,0.183,1.0,1.0,1.0	1.0,1.0,1.0,1.0,0.626,1.0	-0.365	EXC
142	48487	ENSMUSG00000129177.1	ENSMUSG00000129177	chr7	-	36349491	36349661	36340036	36340112	36395281	36395584	48487	0,0,1,2,2,6	10,14,9,9,3,6	4,6,3,8,5,9	4,2,1,16,2,3	316	146	2.73e-06	0.0015058	0.0,0.0,0.049,0.093,0.235,0.316	0.316,0.581,0.581,0.188,0.536,0.581	-0.348	EXC
143	48846	ENSMUSG00000058966.14	Tlcd3b	chr7	+	126417465	126417565	126416360	126416483	126418995	126419126	48846	5,4,20,14,5,5	2,0,0,1,0,2	2,6,5,11,6,1	3,1,6,0,1,3	246	146	7.02e-05	0.0148559	0.597,1.0,1.0,0.893,1.0,0.597	0.283,0.781,0.331,1.0,0.781,0.165	0.291	INC
144	51042	ENSMUSG00000086980.3	Gm13791	chr2	-	92678420	92678632	92651955	92652027	92685808	92685934	51042	2,1,2,4,1,9	2,3,2,1,2,6	16,0,2,9,4,1	5,1,0,0,0,0	358	146	1.48e-06	0.00100543	0.29,0.12,0.29,0.62,0.169,0.38	0.566,0.0,1.0,1.0,1.0,1.0	-0.45	EXC
145	51226	ENSMUSG00000102408.3	4930568G15Rik	chr1	-	164896026	164896277	164895598	164895661	164896954	164897053	51226	6,4,1,5,1,2	5,4,3,0,0,2	4,0,3,2,2,1	0,1,4,0,0,0	397	146	0.000205991	0.030685	0.306,0.269,0.109,1.0,1.0,0.269	1.0,0.0,0.216,1.0,1.0,1.0	-0.21	EXC
146	51652	ENSMUSG00000090394.9	4930523C07Rik	chr1	+	159898269	159898373	159871953	159872323	159902600	159907778	51652	25,3,15,20,20,17	0,1,3,0,0,0	31,32,33,16,17,26	0,8,8,6,4,0	250	146	3.57e-06	0.00183111	1.0,0.637,0.745,1.0,1.0,1.0	1.0,0.7,0.707,0.609,0.713,1.0	0.109	INC
147	52354	ENSMUSG00000042104.19	Uggt2	chr14	-	119256878	119257074	119251943	119252019	119263833	119264023	52354	17,23,18,7,11,14	0,0,0,1,0,0	15,14,7,10,14,14	1,2,0,2,4,4	342	146	1.3e-07	0.000175571	1.0,1.0,1.0,0.749,1.0,1.0	0.865,0.749,1.0,0.681,0.599,0.599	0.209	INC
148	53285	ENSMUSG00000097113.10	Gm19705	chr1	+	136603985	136604999	136602879	136603021	136609206	136609300	53285	1.26167e+17	2,0,0,1,3,0	1.65104e+17	4,5,6,7,4,3	1160	146	3.17e-08	7.34e-05	0.888,1.0,1.0,0.952,0.888,1.0	0.838,0.724,0.74,0.749,0.831,0.825	0.17	INC
149	53286	ENSMUSG00000097113.10	Gm19705	chr1	+	136603985	136605004	136602879	136603021	136609206	136609300	53286	1.28176e+17	2,0,0,1,3,0	1.8512e+17	4,5,6,7,4,3	1165	146	5.06e-08	0.000102954	0.889,1.0,1.0,0.95,0.895,1.0	0.853,0.75,0.758,0.754,0.834,0.816	0.162	INC
150	53287	ENSMUSG00000097113.10	Gm19705	chr1	+	136604860	136604999	136602770	136603021	136609206	136609300	53287	24,46,15,34,37,23	2,0,0,1,3,0	35,27,28,27,24,31	4,5,6,7,4,3	285	146	1.02e-07	0.000152906	0.86,1.0,1.0,0.946,0.863,1.0	0.818,0.734,0.705,0.664,0.755,0.841	0.192	INC
151	53292	ENSMUSG00000097113.10	Gm19705	chr1	+	136604860	136605004	136602761	136603021	136609206	136609300	53292	25,54,26,30,50,14	2,0,0,1,3,0	55,43,42,30,28,25	4,5,6,7,4,3	290	146	4.67e-07	0.000427645	0.863,1.0,1.0,0.938,0.894,1.0	0.874,0.812,0.779,0.683,0.779,0.808	0.16	INC
152	53306	ENSMUSG00000097113.10	Gm19705	chr1	+	136611076	136611211	136604860	136605004	136616481	136616548	53306	32,47,19,39,29,32	2,1,2,0,0,1	48,32,22,31,28,12	0,1,3,5,0,7	281	146	0.000358748	0.0442044	0.893,0.961,0.832,1.0,1.0,0.943	1.0,0.943,0.792,0.763,1.0,0.471	0.11	INC
153	53617	ENSMUSG00000020173.18	Cobl	chr11	-	12256957	12257128	12246362	12246567	12259613	12259752	53617	13,8,11,10,19,12	23,27,14,38,52,17	21,15,13,21,18,14	16,10,18,12,15,29	317	146	0.000275618	0.0372109	0.207,0.12,0.266,0.108,0.144,0.245	0.377,0.409,0.25,0.446,0.356,0.182	-0.155	EXC
154	54418	ENSMUSG00000014767.18	Tbp	chr17	+	15721415	15721464	15720149	15720286	15721573	15721619	54418	12,12,18,22,10,21	0,0,2,0,1,0	10,28,5,27,30,11	2,1,7,1,0,5	195	146	6.8e-06	0.00283637	1.0,1.0,0.871,1.0,0.882,1.0	0.789,0.954,0.348,0.953,1.0,0.622	0.181	INC
155	54692	ENSMUSG00000139507.1	ENSMUSG00000139507	chr1	+	127632613	127632833	127621342	127621474	127644242	127644533	54692	4,1,6,3,10,6	0,2,2,15,3,1	6,5,0,4,11,7	3,0,1,0,0,1	366	146	0.000263743	0.0365469	1.0,0.166,0.545,0.074,0.571,0.705	0.444,1.0,0.0,1.0,1.0,0.736	-0.186	EXC
156	55008	ENSMUSG00000085862.4	Gm13483	chr2	+	50197263	50197481	50196920	50197193	50199243	50199722	55008	3,2,4,0,5,9	3,2,1,2,0,0	15,2,1,1,5,2	1,0,1,0,0,0	364	146	0.000116916	0.0209742	0.286,0.286,0.616,0.0,1.0,1.0	0.857,1.0,0.286,1.0,1.0,1.0	-0.326	EXC
157	55473	ENSMUSG00000121496.3	Ube2d-ps	chr11	+	5719040	5719072	5715508	5715571	5719166	5719243	55473	8,12,2,7,6,4	16,8,8,12,9,7	4,0,2,2,1,1	8,8,4,8,7,24	178	146	0.000117869	0.0210346	0.291,0.552,0.17,0.324,0.354,0.319	0.291,0.0,0.291,0.17,0.105,0.033	0.187	INC
158	55815	ENSMUSG00000043621.14	Ubxn10	chr4	-	138443756	138444016	138437147	138437637	138447020	138448689	55815	12,13,4,7,11,1	1,2,1,1,1,1	6,0,4,3,9,7	12,4,5,2,1,6	406	146	5.61e-05	0.0124749	0.812,0.7,0.59,0.716,0.798,0.264	0.152,0.0,0.223,0.35,0.764,0.296	0.349	INC
159	55827	ENSMUSG00000120095.2	Gm26664	chr8	+	85395000	85395244	85391727	85391898	85402385	85402529	55827	6,9,18,2,5,8	6,2,0,0,3,0	19,5,11,7,11,10	1,0,0,2,0,0	390	146	0.000129136	0.0223494	0.272,0.628,1.0,1.0,0.384,1.0	0.877,1.0,1.0,0.567,1.0,1.0	-0.193	EXC
160	56214	ENSMUSG00000045929.9	Gm20715	chr7	+	6441872	6442015	6430077	6430154	6442899	6444690	56214	27,15,34,38,25,27	0,1,4,0,0,0	33,7,16,14,25,14	0,4,2,0,1,7	289	146	5.48e-05	0.0123227	1.0,0.883,0.811,1.0,1.0,1.0	1.0,0.469,0.802,1.0,0.927,0.503	0.165	INC
161	56276	ENSMUSG00000031229.17	Atrx	chrX	-	104955075	104955260	104934522	104934578	104972705	104972952	56276	8,5,6,7,9,17	2,2,0,0,2,0	2,2,7,8,1,4	4,2,1,2,1,2	331	146	0.000195154	0.0295455	0.638,0.524,1.0,1.0,0.665,1.0	0.181,0.306,0.755,0.638,0.306,0.469	0.362	INC
162	56937	ENSMUSG00000025915.15	Sgk3	chr1	+	9897237	9897344	9868367	9868471	9935355	9935573	56937	27,30,51,21,46,24	15,16,14,11,16,11	13,13,9,14,10,9	21,15,14,22,15,24	253	146	2.77e-10	2.89e-06	0.509,0.52,0.678,0.524,0.624,0.557	0.263,0.333,0.271,0.269,0.278,0.178	0.303	INC
163	57052	ENSMUSG00000101799.3	9330175M20Rik	chr1	-	51339790	51339966	51333349	51333606	51371742	51371954	57052	7,9,14,26,12,11	3,2,3,5,3,1	22,12,19,14,16,17	0,0,2,2,0,0	322	146	1.23e-07	0.000170756	0.514,0.671,0.679,0.702,0.645,0.833	1.0,1.0,0.812,0.76,1.0,1.0	-0.255	EXC
164	57071	ENSMUSG00000020776.19	Fbf1	chr11	-	116057958	116058054	116056657	116056738	116058377	116058980	57071	0,0,0,5,6,1	1,2,2,0,4,0	4,0,2,6,1,3	0,1,0,0,6,0	242	146	9.26e-05	0.0182207	0.0,0.0,0.0,1.0,0.475,1.0	1.0,0.0,1.0,1.0,0.091,1.0	-0.269	EXC
165	57198	ENSMUSG00000097040.9	2610316D01Rik	chr3	-	45241766	45241851	45236429	45236599	45255130	45255241	57198	8,9,6,24,7,18	1,0,2,0,0,0	13,4,11,14,10,11	4,6,1,2,1,2	231	146	3.41e-07	0.000346139	0.835,1.0,0.655,1.0,1.0,1.0	0.673,0.296,0.874,0.816,0.863,0.777	0.199	INC
166	58531	ENSMUSG00000111474.3	Gm32926	chr10	+	18689337	18689426	18659329	18659436	18704121	18704263	58531	1,9,0,10,13,3	1,3,2,2,3,0	1,11,1,4,1,3	0,4,0,1,0,0	235	146	0.000358529	0.0442044	0.383,0.651,0.0,0.756,0.729,1.0	1.0,0.631,1.0,0.713,1.0,1.0	-0.304	EXC
167	58559	ENSMUSG00000111474.3	Gm32926	chr10	+	18707163	18707241	18659329	18659436	18713234	18713745	58559	8,12,11,3,13,3	30,4,10,9,5,6	10,12,19,22,9,7	6,1,3,4,3,2	224	146	7.1e-05	0.0149542	0.148,0.662,0.418,0.178,0.629,0.246	0.521,0.887,0.805,0.782,0.662,0.695	-0.345	EXC
168	58564	ENSMUSG00000111474.3	Gm32926	chr10	+	18707191	18707241	18659329	18659436	18713234	18713726	58564	7,17,10,3,10,9	30,4,10,9,5,6	20,10,21,23,13,9	6,1,3,4,3,2	196	146	1.51e-05	0.00482492	0.148,0.76,0.427,0.199,0.598,0.528	0.713,0.882,0.839,0.811,0.763,0.77	-0.353	EXC
169	58756	ENSMUSG00000078490.11	Cfap74	chr4	+	155509129	155509287	155508366	155508469	155510453	155510649	58756	11,2,13,10,3,4	0,1,0,0,4,0	6,11,4,3,6,5	1,1,3,1,3,4	304	146	0.000204916	0.0305794	1.0,0.49,1.0,1.0,0.265,1.0	0.742,0.841,0.39,0.59,0.49,0.375	0.221	INC
170	58826	ENSMUSG00000037514.19	Pank2	chr2	+	131129393	131129517	131115996	131116183	131138192	131138228	58826	22,32,33,32,41,26	1,0,2,4,5,7	40,41,20,22,35,38	0,1,0,0,0,0	270	146	1.86e-08	5.17e-05	0.922,1.0,0.899,0.812,0.816,0.668	1.0,0.957,1.0,1.0,1.0,1.0	-0.14	EXC
171	59266	ENSMUSG00000051359.16	Ncald	chr15	-	37448471	37448523	37397300	37397697	37458732	37458785	59266	3,1,2,2,1,3	3,10,5,19,7,21	9,5,6,8,15,5	17,13,14,8,9,13	198	146	0.000321782	0.0412426	0.424,0.069,0.228,0.072,0.095,0.095	0.281,0.221,0.24,0.424,0.551,0.221	-0.159	EXC
172	59675	ENSMUSG00000047996.17	Prrg1	chrX	-	77579023	77579105	77564409	77564427	77627309	77627388	59675	0,1,0,0,0,1	2,12,13,9,9,2	9,8,0,0,1,1	3,15,13,20,6,8	228	146	0.000103474	0.0193971	0.0,0.051,0.0,0.0,0.0,0.243	0.658,0.255,0.0,0.0,0.096,0.074	-0.132	EXC
173	59676	ENSMUSG00000047996.17	Prrg1	chrX	-	77579023	77579105	77564409	77564427	77627374	77627458	59676	0,1,0,0,0,1	22,32,24,8,17,18	11,8,0,0,1,1	15,11,30,15,14,37	228	146	4.87e-06	0.0022685	0.0,0.02,0.0,0.0,0.0,0.034	0.32,0.318,0.0,0.0,0.044,0.017	-0.108	EXC
174	59964	ENSMUSG00000060424.17	Pantr1	chr1	-	42668808	42669512	42629753	42631698	42706000	42706163	59964	7,9,7,9,9,5	2,2,1,2,1,2	14,1,14,4,5,16	2,1,0,0,0,0	850	146	1.38e-06	0.000969419	0.375,0.436,0.546,0.436,0.607,0.3	0.546,0.147,1.0,1.0,1.0,1.0	-0.332	EXC
175	59973	ENSMUSG00000060424.17	Pantr1	chr1	-	42699902	42700115	42629941	42631698	42706000	42706163	59973	2,3,5,2,1,0	2,2,1,2,1,2	2,4,7,2,3,3	2,1,0,0,0,0	359	146	7.05e-08	0.000122528	0.289,0.379,0.67,0.289,0.289,0.0	0.289,0.619,1.0,1.0,1.0,1.0	-0.499	EXC
176	60962	ENSMUSG00000059291.16	Rpl11	chr4	-	135775122	135775164	135755936	135756016	135777590	135777837	60962	5,6,0,0,6,0	5,6,12,13,1,5	0,0,0,0,0,2	18,7,4,6,6,9	188	146	1.81e-05	0.00552491	0.437,0.437,0.0,0.0,0.823,0.0	0.0,0.0,0.0,0.0,0.0,0.147	0.258	INC
177	61543	ENSMUSG00000048126.17	Col6a3	chr1	-	90740936	90741536	90738980	90739553	90743672	90744257	61543	1,3,3,4,12,2	2,0,1,0,2,2	15,8,8,14,2,7	3,0,0,0,0,1	746	146	0.000119585	0.0212248	0.089,1.0,0.37,1.0,0.54,0.164	0.495,1.0,1.0,1.0,1.0,0.578	-0.318	EXC
178	61551	ENSMUSG00000028464.17	Tpm2	chr4	-	43518643	43518719	43518401	43518464	43519002	43519078	61551	1.23136e+17	51,78,60,57,72,71	1.62132e+17	400,206,90,245,411,99	222	146	5.01e-11	1.04e-06	0.613,0.534,0.653,0.632,0.533,0.573	0.21,0.296,0.422,0.275,0.159,0.52	0.276	INC
179	61552	ENSMUSG00000028464.17	Tpm2	chr4	-	43519002	43519078	43518643	43518719	43519226	43519297	61552	36,47,36,42,53,49	2.7322e+17	261,97,53,148,358,76	4.18218e+17	222	146	2.22e-12	9.24e-08	0.08,0.123,0.086,0.093,0.127,0.113	0.291,0.226,0.16,0.243,0.459,0.177	-0.156	EXC
180	61647	ENSMUSG00000115422.3	4930452G13Rik	chr14	+	79941877	79942083	79940313	79940582	79947358	79947545	61647	15,13,15,6,14,20	2,1,0,8,3,0	4,6,10,5,10,6	0,0,0,0,3,0	352	146	2.07e-05	0.00604752	0.757,0.844,1.0,0.237,0.659,1.0	1.0,1.0,1.0,1.0,0.58,1.0	-0.181	EXC
181	61648	ENSMUSG00000115422.3	4930452G13Rik	chr14	+	79941948	79942083	79940333	79940582	79947358	79947545	61648	12,11,9,4,14,18	2,1,0,8,3,0	1,6,9,4,7,3	0,0,0,0,3,0	281	146	4.87e-05	0.0112427	0.757,0.851,1.0,0.206,0.708,1.0	1.0,1.0,1.0,1.0,0.548,1.0	-0.171	EXC
182	61650	ENSMUSG00000115422.3	4930452G13Rik	chr14	+	79941967	79942083	79940278	79940582	79947358	79947516	61650	9,17,11,4,16,22	2,1,0,8,3,0	4,5,9,5,7,1	0,0,0,0,3,0	262	146	9.56e-05	0.0185547	0.715,0.905,1.0,0.218,0.748,1.0	1.0,1.0,1.0,1.0,0.565,1.0	-0.163	EXC
183	61651	ENSMUSG00000115422.3	4930452G13Rik	chr14	+	79941973	79942083	79940313	79940582	79947358	79947545	61651	8,10,8,1,12,18	2,1,0,8,3,0	1,4,9,4,7,1	0,0,0,0,3,0	256	146	7.46e-05	0.0154748	0.695,0.851,1.0,0.067,0.695,1.0	1.0,1.0,1.0,1.0,0.571,1.0	-0.211	EXC
184	61779	ENSMUSG00000041301.16	Cftr	chr6	+	18299681	18299933	18285545	18285646	18305830	18305986	61779	14,14,11,2,6,4	0,0,6,3,2,3	9,7,14,11,5,8	2,1,0,0,0,0	398	146	3.46e-07	0.000346139	1.0,1.0,0.402,0.197,0.524,0.328	0.623,0.72,1.0,1.0,1.0,1.0	-0.315	EXC
185	62051	ENSMUSG00000013523.14	Bcas1	chr2	-	170208283	170208448	170191101	170191383	170212369	170212411	62051	2.62309e+17	55,57,54,51,59,72	3.33309e+17	47,35,30,16,37,48	311	146	4.31e-06	0.00210415	0.691,0.718,0.693,0.678,0.747,0.648	0.769,0.806,0.817,0.86,0.788,0.743	-0.101	EXC
186	62324	ENSMUSG00000023206.17	Il15ra	chr2	+	11732573	11732644	11728906	11728939	11737960	11738228	62324	7,9,10,10,19,11	4,0,6,1,1,0	13,10,13,7,9,10	0,0,0,2,0,0	217	146	0.000132131	0.0227732	0.541,1.0,0.529,0.871,0.927,1.0	1.0,1.0,1.0,0.702,1.0,1.0	-0.139	EXC
187	62965	ENSMUSG00000127412.1	ENSMUSG00000127412	chr1	-	87710205	87710329	87708369	87708717	87712349	87712432	62965	12,31,10,18,33,22	1,0,5,2,6,1	34,6,10,20,18,10	0,2,0,1,0,0	270	146	4.12e-05	0.00990857	0.866,1.0,0.52,0.83,0.748,0.922	1.0,0.619,1.0,0.915,1.0,1.0	-0.108	EXC
188	63038	ENSMUSG00000036452.19	Arhgap26	chr18	+	39490605	39490716	39439754	39439905	39490790	39490881	63038	13,7,9,17,11,10	1,3,1,2,6,4	10,13,16,11,8,16	1,0,0,1,2,1	257	146	1.19e-05	0.00416437	0.881,0.57,0.836,0.828,0.51,0.587	0.85,1.0,1.0,0.862,0.694,0.901	-0.183	EXC
189	63447	ENSMUSG00000047369.18	Dnah14	chr1	+	181515566	181515775	181513321	181513415	181517643	181517896	63447	5,20,10,3,10,4	0,1,0,3,0,0	0,7,8,4,21,0	3,0,4,0,1,6	355	146	8.89e-05	0.0178567	1.0,0.892,1.0,0.291,1.0,1.0	0.0,1.0,0.451,1.0,0.896,0.0	0.306	INC
190	63461	ENSMUSG00000047369.18	Dnah14	chr1	+	181641606	181641756	181632522	181632635	181642074	181642284	63461	18,53,11,12,41,26	0,3,1,0,0,0	60,28,40,39,25,15	6,2,18,6,7,1	296	146	1.24e-09	7.41e-06	1.0,0.897,0.844,1.0,1.0,1.0	0.831,0.874,0.523,0.762,0.638,0.881	0.205	INC
191	64118	ENSMUSG00000097623.10	B230323A14Rik	chr9	+	69728360	69728968	69714068	69714186	69730800	69730992	64118	38,44,18,40,50,73	1,0,0,0,0,0	42,27,25,45,28,42	5,1,6,1,0,2	754	146	4.84e-09	2.33e-05	0.88,1.0,1.0,1.0,1.0,1.0	0.619,0.839,0.447,0.897,1.0,0.803	0.212	INC
192	64120	ENSMUSG00000097623.10	B230323A14Rik	chr9	+	69728360	69729099	69714068	69714186	69730800	69730992	64120	49,56,30,45,56,69	1,0,0,0,0,0	51,34,41,51,38,51	5,1,6,1,0,2	885	146	5.05e-09	2.33e-05	0.89,1.0,1.0,1.0,1.0,1.0	0.627,0.849,0.53,0.894,1.0,0.808	0.197	INC
193	64124	ENSMUSG00000097623.10	B230323A14Rik	chr9	+	69730800	69730992	69714068	69714186	69736962	69737496	64124	18,11,6,15,13,9	1,0,0,0,1,3	15,8,8,4,13,16	10,0,2,3,0,1	338	146	0.000340083	0.042854	0.886,1.0,1.0,1.0,0.849,0.564	0.393,1.0,0.633,0.365,1.0,0.874	0.172	INC
194	64127	ENSMUSG00000097623.10	B230323A14Rik	chr9	+	69730827	69730992	69714068	69714186	69736962	69737496	64127	8,8,9,12,10,9	1,0,0,0,1,3	10,6,3,3,12,13	10,0,2,3,0,1	311	146	0.000277924	0.0374253	0.79,1.0,1.0,1.0,0.824,0.585	0.319,1.0,0.413,0.319,1.0,0.859	0.215	INC
195	64128	ENSMUSG00000097623.10	B230323A14Rik	chr9	+	69736324	69736556	69714068	69714186	69736962	69737496	64128	22,26,21,4,25,16	1,0,0,0,1,3	12,11,18,10,13,16	10,0,2,3,0,1	378	146	0.000115255	0.0208557	0.895,1.0,1.0,1.0,0.906,0.673	0.317,1.0,0.777,0.563,1.0,0.861	0.159	INC
196	64130	ENSMUSG00000097623.10	B230323A14Rik	chr9	+	69736375	69736556	69714068	69714186	69736962	69737497	64130	15,13,18,4,18,9	1,0,0,0,1,3	11,6,14,4,10,11	10,0,2,3,0,1	327	146	0.000246067	0.0346681	0.87,1.0,1.0,1.0,0.889,0.573	0.329,1.0,0.758,0.373,1.0,0.831	0.174	INC
197	64193	ENSMUSG00000112627.4	4933412E12Rik	chr10	+	116790417	116790630	116786471	116786682	116791432	116791562	64193	2,0,0,1,0,0	6,4,3,0,2,2	2,2,1,5,0,7	0,0,0,0,1,0	359	146	7.33e-15	6.11e-10	0.119,0.0,0.0,1.0,0.0,0.0	1.0,1.0,1.0,1.0,0.0,1.0	-0.647	EXC
198	64858	ENSMUSG00000139207.1	ENSMUSG00000139207	chr3	-	121364473	121364627	121357785	121357951	121365186	121365250	64858	2,3,0,2,3,3	1,1,4,0,6,0	3,5,0,4,5,2	1,2,1,0,0,0	300	146	0.000343555	0.0430963	0.493,0.593,0.0,1.0,0.196,1.0	0.593,0.549,0.0,1.0,1.0,1.0	-0.143	EXC
199	65167	ENSMUSG00000097290.11	1300002E11Rik	chr16	+	21625720	21625869	21619562	21619586	21627427	21627790	65167	4,0,6,1,3,1	2,1,1,2,8,0	4,9,2,2,3,2	2,0,4,0,0,0	295	146	0.00040423	0.0481721	0.497,0.0,0.748,0.198,0.157,1.0	0.497,1.0,0.198,1.0,1.0,1.0	-0.349	EXC
200	65271	ENSMUSG00000097354.10	2310001H17Rik	chr6	-	129214701	129214807	129209585	129210116	129214958	129215021	65271	9,7,6,4,7,4	2,3,0,0,0,0	7,18,4,1,7,6	2,2,1,0,8,2	252	146	0.000231305	0.0332104	0.723,0.575,1.0,1.0,1.0,1.0	0.67,0.839,0.699,1.0,0.336,0.635	0.187	INC
201	65277	ENSMUSG00000097354.10	2310001H17Rik	chr6	-	129214701	129214820	129210026	129210116	129214958	129215033	65277	13,9,6,6,7,4	2,3,0,0,0,0	12,18,5,3,12,7	2,2,1,0,8,2	265	146	0.000210902	0.0312491	0.782,0.623,1.0,1.0,1.0,1.0	0.768,0.832,0.734,1.0,0.452,0.659	0.16	INC
202	65446	ENSMUSG00000019944.15	Rhobtb1	chr10	+	69097016	69097075	69085454	69085558	69102016	69102202	65446	0,2,0,0,0,0	3,7,3,4,3,6	1,0,2,6,3,2	6,6,5,5,6,8	205	146	7.12e-07	0.000545123	0.0,0.169,0.0,0.0,0.0,0.0	0.106,0.0,0.222,0.461,0.263,0.151	-0.172	EXC
203	65728	ENSMUSG00000096141.3	Dnah7a	chr1	-	53472049	53472250	53466984	53467146	53473109	53473271	65728	7,6,6,8,11,10	0,3,3,6,0,0	8,2,2,14,9,10	0,0,0,0,0,0	347	146	5.34e-06	0.00243227	1.0,0.457,0.457,0.359,1.0,1.0	1.0,1.0,1.0,1.0,1.0,1.0	-0.288	EXC
204	65827	ENSMUSG00000028637.17	Ccdc30	chr4	-	119236343	119236469	119234407	119234542	119250738	119250854	65827	6,1,6,5,2,0	1,4,7,1,1,3	16,3,9,2,4,5	2,0,1,1,2,0	272	146	7.79e-05	0.0160013	0.763,0.118,0.315,0.729,0.518,0.0	0.811,1.0,0.828,0.518,0.518,1.0	-0.372	EXC
205	66081	ENSMUSG00000097177.10	9330159M07Rik	chr9	-	88737535	88737693	88725979	88726319	88739866	88739924	66081	0,1,0,1,0,1	9,8,12,13,20,15	1,0,7,2,0,6	8,13,2,8,10,14	304	146	0.000344938	0.04314	0.0,0.057,0.0,0.036,0.0,0.031	0.057,0.0,0.627,0.107,0.0,0.171	-0.14	EXC
206	66488	ENSMUSG00000021460.18	Auh	chr13	-	53052685	53052772	52994904	52995100	53083490	53083684	66488	10,7,7,8,4,3	0,0,2,0,0,1	16,6,10,8,5,9	5,2,2,2,0,3	233	146	7.56e-06	0.00310855	1.0,1.0,0.687,1.0,1.0,0.653	0.667,0.653,0.758,0.715,1.0,0.653	0.149	INC
207	66491	ENSMUSG00000021460.18	Auh	chr13	-	53073036	53073124	52994904	52995100	53083490	53083684	66491	7,14,7,7,6,10	0,0,2,0,0,1	10,5,3,21,23,5	5,2,2,2,0,3	234	146	2.42e-07	0.00027697	1.0,1.0,0.686,1.0,1.0,0.862	0.555,0.609,0.483,0.868,1.0,0.51	0.254	INC
208	66492	ENSMUSG00000021460.18	Auh	chr13	-	53073036	53073124	53043138	53043231	53083490	53083684	66492	7,13,20,6,6,11	0,0,0,1,0,1	6,8,13,15,8,5	1,2,0,2,6,2	234	146	1.63e-06	0.00107365	1.0,1.0,1.0,0.789,1.0,0.873	0.789,0.714,1.0,0.824,0.454,0.609	0.212	INC
209	66897	ENSMUSG00000025949.17	Pikfyve	chr1	+	65247642	65247729	65244747	65244837	65247941	65248558	66897	0,1,2,0,3,0	7,1,11,9,9,11	8,6,9,1,1,1	2,7,1,2,6,7	233	146	1.1e-05	0.00402154	0.0,0.385,0.102,0.0,0.173,0.0	0.715,0.349,0.849,0.239,0.095,0.082	-0.278	EXC
210	67099	ENSMUSG00000052430.16	Bmpr1b	chr3	-	141612074	141612214	141586117	141586277	141637159	141637269	67099	1,2,3,3,6,8	2,2,10,1,9,4	0,2,0,2,1,1	6,6,6,14,13,7	286	146	6.26e-07	0.000514756	0.203,0.338,0.133,0.605,0.254,0.505	0.0,0.145,0.0,0.068,0.038,0.068	0.286	INC
211	67739	ENSMUSG00000025950.17	Idh1	chr1	-	65218921	65218974	65214389	65214527	65220786	65220857	67739	5,2,1,2,3,0	16,33,18,13,8,12	5,8,6,16,5,3	12,13,12,25,18,13	199	146	3.37e-05	0.00862832	0.187,0.043,0.039,0.101,0.216,0.0	0.234,0.311,0.268,0.32,0.169,0.145	-0.144	EXC
212	68567	ENSMUSG00000032641.19	Gpr19	chr6	-	134869161	134869350	134864592	134864748	134874124	134874176	68567	2,0,0,0,1,0	18,25,15,12,11,12	6,0,0,1,8,3	7,7,14,11,4,17	335	146	3e-05	0.00800163	0.046,0.0,0.0,0.0,0.038,0.0	0.272,0.0,0.0,0.038,0.466,0.071	-0.127	EXC
213	68598	ENSMUSG00000024293.17	Esco1	chr18	-	10596338	10596441	10585977	10586041	10610025	10610063	68598	4,5,11,19,7,13	0,2,0,0,0,0	5,11,21,16,8,22	1,3,0,7,0,6	249	146	2.46e-07	0.00027697	1.0,0.594,1.0,1.0,1.0,1.0	0.746,0.683,1.0,0.573,1.0,0.683	0.151	INC
214	68599	ENSMUSG00000024293.17	Esco1	chr18	-	10596338	10596441	10588438	10588550	10610025	10610063	68599	5,11,13,24,16,14	1,0,0,1,2,0	15,13,22,16,13,25	1,3,1,9,7,1	249	146	2.12e-06	0.00125412	0.746,1.0,1.0,0.934,0.824,1.0	0.898,0.718,0.928,0.51,0.521,0.936	0.166	INC
215	68887	ENSMUSG00000037461.11	Ints7	chr1	+	191315290	191315437	191307853	191308063	191318635	191318773	68887	40,49,68,43,75,61	11,6,12,6,5,7	72,79,32,50,70,82	9,0,0,5,4,0	293	146	5.88e-05	0.0130096	0.644,0.803,0.738,0.781,0.882,0.813	0.799,1.0,1.0,0.833,0.897,1.0	-0.145	EXC
216	70239	ENSMUSG00000126077.1	ENSMUSG00000126077	chr5	-	137346193	137346328	137345695	137346100	137347319	137347539	70239	16,14,7,8,11,29	0,0,1,0,1,4	17,4,6,3,8,9	4,1,0,4,2,0	281	146	0.000375733	0.0458334	1.0,1.0,0.784,1.0,0.851,0.79	0.688,0.675,1.0,0.28,0.675,1.0	0.185	INC
217	70414	ENSMUSG00000044783.17	Hjurp	chr1	-	88197042	88197135	88195669	88195748	88202763	88202819	70414	23,28,39,64,29,60	3,7,12,10,10,10	19,22,20,28,19,13	10,8,22,7,10,13	239	146	0.000424926	0.0498978	0.824,0.71,0.665,0.796,0.639,0.786	0.537,0.627,0.357,0.71,0.537,0.379	0.212	INC
218	70616	ENSMUSG00000042632.18	Pla2g6	chr15	-	79211834	79211914	79201960	79202210	79212288	79212403	70616	4,9,14,17,4,7	4,0,0,2,9,0	26,6,5,9,3,14	0,0,0,0,0,0	226	146	3.58e-05	0.00895686	0.392,1.0,1.0,0.846,0.223,1.0	1.0,1.0,1.0,1.0,1.0,1.0	-0.256	EXC
219	70730	ENSMUSG00000091475.8	Cerox1	chr17	+	25791366	25791454	25790688	25790812	25792959	25793107	70730	0,0,0,0,1,0	9,23,9,10,7,5	0,3,2,6,0,2	7,6,10,2,9,5	234	146	9.2e-05	0.0181942	0.0,0.0,0.0,0.0,0.082,0.0	0.0,0.238,0.111,0.652,0.0,0.2	-0.186	EXC
220	71321	ENSMUSG00000041974.11	Spidr	chr16	-	15784465	15784716	15754416	15754557	15786391	15786581	71321	71,72,65,54,88,38	0,1,0,0,1,0	63,67,81,71,71,45	3,2,0,0,7,7	397	146	6.69e-07	0.00053306	1.0,0.964,1.0,1.0,0.97,1.0	0.885,0.925,1.0,1.0,0.789,0.703	0.105	INC
221	71567	ENSMUSG00000027018.12	Hat1	chr2	+	71264377	71264550	71250933	71252083	71271511	71271966	71567	10,21,17,11,15,10	2,0,0,2,0,0	33,6,15,12,11,19	0,5,3,0,5,0	319	146	0.000140685	0.0235659	0.696,1.0,1.0,0.716,1.0,1.0	1.0,0.355,0.696,1.0,0.502,1.0	0.143	INC
222	72340	ENSMUSG00000026743.17	Mllt10	chr2	+	18087321	18087536	18075935	18076015	18097594	18097645	72340	42,36,22,19,18,26	0,1,0,0,0,1	20,23,19,25,8,21	0,2,7,3,6,0	361	146	7.73e-08	0.000128957	1.0,0.936,1.0,1.0,1.0,0.913	1.0,0.823,0.523,0.771,0.35,1.0	0.23	INC
223	73004	ENSMUSG00000028139.6	Riiad1	chr3	-	94380557	94380626	94380128	94380229	94387544	94387648	73004	2,0,1,2,0,0	7,4,2,6,1,3	7,0,0,8,4,5	13,2,10,2,0,4	215	146	0.000118584	0.0210921	0.162,0.0,0.253,0.185,0.0,0.0	0.268,0.0,0.0,0.731,1.0,0.459	-0.31	EXC
224	73096	ENSMUSG00000091476.9	Catspere2	chr1	+	177997399	177997453	177984209	177984367	177999717	178000270	73096	4,7,0,4,2,3	0,9,2,2,5,1	4,6,1,3,6,5	0,0,0,1,0,0	200	146	2.46e-10	2.89e-06	1.0,0.362,0.0,0.593,0.226,0.687	1.0,1.0,1.0,0.687,1.0,1.0	-0.47	EXC
225	74045	ENSMUSG00000053119.12	Chmp3	chr6	+	71529382	71529443	71521336	71521429	71551098	71551220	74045	22,15,9,10,13,11	0,4,2,0,4,3	14,5,9,15,10,11	1,0,0,0,2,0	207	146	4.86e-06	0.0022685	1.0,0.726,0.76,1.0,0.696,0.721	0.908,1.0,1.0,1.0,0.779,1.0	-0.131	EXC
226	74841	ENSMUSG00000024613.17	Tcof1	chr18	-	60965237	60965381	60964845	60965067	60965498	60965696	74841	15,4,14,8,13,11	0,0,0,0,0,1	17,8,12,17,16,24	1,4,6,3,0,2	290	146	8.41e-09	3.05e-05	1.0,1.0,1.0,1.0,1.0,0.847	0.895,0.502,0.502,0.74,1.0,0.858	0.225	INC
227	75479	ENSMUSG00000016493.14	Cd46	chr1	-	194757817	194757865	194746995	194747031	194759961	194760144	75479	9,1,5,3,11,11	0,0,1,1,0,1	12,8,8,5,4,8	0,0,1,2,5,3	194	146	0.000268546	0.0370279	1.0,1.0,0.79,0.693,1.0,0.892	1.0,1.0,0.858,0.653,0.376,0.667	0.137	INC
228	75787	ENSMUSG00000030924.17	Rexo5	chr7	+	119427314	119427429	119426525	119426599	119431893	119431998	75787	9,5,6,5,23,4	0,1,0,3,8,1	36,8,8,12,10,12	0,0,2,0,2,0	261	146	0.000232851	0.0332606	1.0,0.737,1.0,0.482,0.617,0.691	1.0,1.0,0.691,1.0,0.737,1.0	-0.15	EXC
229	75792	ENSMUSG00000030924.17	Rexo5	chr7	+	119444605	119444724	119443087	119443287	119447954	119448162	75792	14,40,36,29,15,15	1,2,2,1,4,0	19,10,9,17,23,13	6,2,6,10,0,6	265	146	5.98e-05	0.0131595	0.885,0.917,0.908,0.941,0.674,1.0	0.636,0.734,0.452,0.484,1.0,0.544	0.246	INC
230	76069	ENSMUSG00000090626.10	Tex9	chr9	-	72385018	72385192	72380939	72381074	72385621	72385704	76069	1.33131e+17	24,16,19,16,24,14	2.27166e+17	10,6,12,19,12,15	320	146	3.26e-05	0.00845336	0.717,0.789,0.766,0.748,0.744,0.82	0.912,0.927,0.889,0.79,0.84,0.83	-0.101	EXC
231	76509	ENSMUSG00000075318.14	Scn2a	chr2	+	65512846	65512938	65512340	65512469	65514014	65514287	76509	2,3,1,0,2,2	0,0,0,1,0,0	2,2,0,4,0,9	2,1,2,5,1,0	238	146	1.2e-06	0.000853453	1.0,1.0,1.0,0.0,1.0,1.0	0.38,0.551,0.0,0.329,0.0,1.0	0.457	INC
232	76585	ENSMUSG00000040612.14	Ildr2	chr1	+	166118984	166119041	166098067	166098187	166122159	166122306	76585	6,1,8,7,17,2	2,0,0,0,2,0	10,12,10,4,5,10	3,3,0,2,1,3	203	146	0.000270081	0.0371138	0.683,1.0,1.0,1.0,0.859,1.0	0.706,0.742,1.0,0.59,0.782,0.706	0.169	INC
233	76590	ENSMUSG00000040612.14	Ildr2	chr1	+	166131070	166131184	166122159	166122306	166135288	166135502	76590	6,2,7,5,22,7	0,0,3,0,10,0	11,11,5,6,7,16	0,0,0,0,0,0	260	146	0.000271194	0.0371138	1.0,1.0,0.567,1.0,0.553,1.0	1.0,1.0,1.0,1.0,1.0,1.0	-0.147	EXC
234	76647	ENSMUSG00000073791.14	Efcab7	chr4	+	99746056	99746198	99735908	99736027	99757733	99757891	76647	24,27,34,18,26,17	4,0,1,2,3,2	21,33,23,25,23,42	0,0,0,0,2,1	288	146	0.000197396	0.0296695	0.753,1.0,0.945,0.82,0.815,0.812	1.0,1.0,1.0,1.0,0.854,0.955	-0.111	EXC
235	76818	ENSMUSG00000097616.10	1110019D14Rik	chr6	+	13881271	13881380	13871520	13871626	14044192	14044384	76818	28,30,28,10,18,9	0,0,0,0,0,0	35,18,22,16,12,13	5,6,0,2,0,0	255	146	2.94e-05	0.00787944	1.0,1.0,1.0,1.0,1.0,1.0	0.8,0.632,1.0,0.821,1.0,1.0	0.124	INC
236	76854	ENSMUSG00000097616.10	1110019D14Rik	chr6	+	14020147	14020413	13871521	13871626	14044192	14044389	76854	1,1,4,3,1,1	0,0,0,0,0,0	3,1,2,5,2,1	5,6,0,2,0,0	412	146	7.45e-07	0.000564934	1.0,1.0,1.0,1.0,1.0,1.0	0.175,0.056,1.0,0.47,1.0,1.0	0.383	INC
237	76863	ENSMUSG00000097616.10	1110019D14Rik	chr6	+	14024640	14024723	13871533	13871626	14044192	14044377	76863	5,4,8,15,4,1	0,0,0,0,0,0	6,5,3,5,2,11	5,6,0,2,0,0	229	146	4e-06	0.00199631	1.0,1.0,1.0,1.0,1.0,1.0	0.433,0.347,1.0,0.614,1.0,1.0	0.268	INC
238	77232	ENSMUSG00000042349.14	Ikbke	chr1	-	131197922	131197987	131197754	131197846	131198623	131198820	77232	5,12,2,3,2,10	0,0,0,0,1,0	11,9,2,8,11,9	1,0,3,0,4,6	211	146	6.08e-06	0.00268183	1.0,1.0,1.0,1.0,0.581,1.0	0.884,1.0,0.316,1.0,0.656,0.509	0.203	INC
239	77601	ENSMUSG00000100303.6	2600014E21Rik	chr2	+	75141360	75141486	75135794	75135860	75142934	75143195	77601	12,20,5,12,26,6	1,1,0,0,1,0	42,15,31,5,23,9	12,0,1,6,0,0	272	146	0.000387279	0.0468209	0.866,0.915,1.0,1.0,0.933,1.0	0.653,1.0,0.943,0.309,1.0,1.0	0.135	INC
240	77626	ENSMUSG00000085875.5	Gm12905	chr4	-	123797705	123797789	123794705	123794809	123810904	123811040	77626	0,1,0,1,1,2	1,8,6,8,8,4	2,2,5,4,1,4	10,5,1,7,0,2	230	146	1.14e-05	0.00407213	0.0,0.074,0.0,0.074,0.074,0.241	0.113,0.202,0.76,0.266,1.0,0.559	-0.406	EXC
241	78231	ENSMUSG00000035769.10	Xylb	chr9	+	119199344	119199444	119198685	119198751	119200981	119201054	78231	2,7,2,1,1,7	11,11,13,13,10,9	1,0,0,1,1,0	23,9,21,14,17,20	246	146	1.42e-07	0.000184365	0.097,0.274,0.084,0.044,0.056,0.316	0.025,0.0,0.0,0.041,0.034,0.0	0.129	INC
242	78438	ENSMUSG00000038831.17	Ralgps1	chr2	-	33045299	33045351	33036581	33036662	33048921	33049048	78438	3,5,0,0,4,3	3,14,8,8,17,3	1,3,0,0,0,1	14,6,3,10,14,4	198	146	0.000160755	0.0258382	0.424,0.208,0.0,0.0,0.148,0.424	0.05,0.269,0.0,0.0,0.0,0.156	0.121	INC
243	78548	ENSMUSG00000107667.4	C530044C16Rik	chr6	+	50775746	50775968	50753248	50753383	50790559	50790954	78548	23,20,10,16,15,15	0,0,0,0,1,0	3,16,4,18,2,9	3,4,3,0,0,0	368	146	0.000123261	0.0216469	1.0,1.0,1.0,1.0,0.856,1.0	0.284,0.613,0.346,1.0,1.0,1.0	0.269	INC
[truncated: 139 more rows]

## Sheet: Human
	ID	GeneID	geneSymbol	chr	strand	exonStart_0base	exonEnd	upstreamES	upstreamEE	downstreamES	downstreamEE	ID.1	IJC_SAMPLE_1	SJC_SAMPLE_1	IJC_SAMPLE_2	SJC_SAMPLE_2	IncFormLen	SkipFormLen	PValue	FDR	IncLevel1	IncLevel2	IncLevelDifference	Inc/Exc
[truncated: 4,565 more rows]
