# Supplementary material for: Early transcriptomic perturbations highlight the spinal cord as a key pathogenic region in spinocerebellar ataxia type 3
Source: Front Cell Neurosci. 2026 Jan 14;19:1735225. doi: 10.3389/fncel.2025.1735225 (PMC12846992; doi:10.3389/fncel.2025.1735225)
Supplement: Supplementary file 8 [file Table_7.XLSX]

## Sheet: 24wk
source	term_name	term_id	highlighted	adjusted_p_value	negative_log10_of_adjusted_p_value	term_size	query_size	intersection_size	effective_domain_size	intersections
TF	Factor: Kaiso; motif: SARNYCTCGCGAGAN	TF:M10276	FALSE	1.58e-07	6.80268	13504	207	171	21700	GPR173,PFKFB1,CFAP47,GAB3,ENOX2,CDC37L1,PRUNE2,CHKA,TMX3,DIPK1C,SLC66A2,ZEB1,2310061I04RIK,KCTD20,RGS11,RAB11FIP3,UBE2I,IGSF5,PIGP,EVA1C,LIPO3,ZDHHC23,2700062C07RIK,ECE2,AMHR2,TBC1D31,MYCBP2,LMO7,A630089N07RIK,ZDHHC20,KLHL33,GM3667,FHIT,GM49355,ERBIN,CARD19,SLC35B3,SCN8A,EXTL3,DTNB,CCDC57,FAM228B,PRCD,NR1D2,LRRC75A,LIN7A,JMJD1C,FAM184A,EPB41L2,GRK4,PRR14L,AAMDC,CSMD3,CACNA1D,SLC35A2,TMEM234,NEIL1…
GO:BP	cilium assembly	GO:0060271	TRUE	1.58373e-05	4.80032	399	217	18	25907	CFAP47,RAB11FIP3,TBC1D31,CCDC57,CDC14B,DNAI1,RABEP2,DNHD1,USP9X,ENTR1,CELSR2,PCDH15,IFT81,B3GLCT,CEP20,CIBAR2,CCP110,CFAP57
GO:CC	microtubule cytoskeleton	GO:0015630	TRUE	1.88488e-05	4.72472	1376	221	33	26207	RAB11FIP3,TBC1D31,MYCBP2,CCDC57,FAM184A,VPS41,NEIL1,USP2,CDC14B,WNK1,STK33,SPATA17,DNAI1,RABEP2,DNHD1,CAPG,TSGA10,ETL4,USP9X,ENTR1,FIGN,SFI1,LRRC45,DNAH9,BICDL1,IFT81,CEP20,BIN1,STIM1,CIBAR2,CCP110,PPP1CCB,ZFP12
GO:BP	cilium organization	GO:0044782	FALSE	4.81588e-05	4.31732	429	217	18	25907	CFAP47,RAB11FIP3,TBC1D31,CCDC57,CDC14B,DNAI1,RABEP2,DNHD1,USP9X,ENTR1,CELSR2,PCDH15,IFT81,B3GLCT,CEP20,CIBAR2,CCP110,CFAP57
GO:CC	microtubule organizing center	GO:0005815	FALSE	7.44053e-05	4.1284	846	221	24	26207	RAB11FIP3,TBC1D31,CCDC57,FAM184A,NEIL1,USP2,CDC14B,DNAI1,RABEP2,CAPG,TSGA10,ETL4,USP9X,ENTR1,FIGN,SFI1,LRRC45,BICDL1,IFT81,CEP20,CIBAR2,CCP110,PPP1CCB,ZFP12
TF	Factor: Sp1; motif: GGNGGGGGNGGGGGMGGGGCNGGG; match class: 1	TF:M10375_1	FALSE	8.43081e-05	4.07413	7399	207	108	21700	GPR173,CFAP47,GAB3,CHKA,TMX3,DIPK1C,SLC4A9,ZEB1,KCTD20,RGS11,PIGP,EVA1C,ZDHHC23,ECE2,CCDC74A,MYCBP2,ZDHHC20,GM3667,FHIT,GM49355,ERBIN,SLC35B3,SCN8A,EXTL3,DTNB,PRCD,NR1D2,LRRC75A,LIN7A,JMJD1C,FAM184A,EPB41L2,TTC23,AAMDC,CACNA1D,ARHGAP17,ZGRF1,USP2,NUDT6,PBRM1,ATP8A1,ENPP2,MPZL1,ANK2,TMTC4,XNDC1,CDC42BPA,WNK1,SPATA17,MDM4,DNAI1,LRRC61,WDR59,NR1I3,RABEP2,IQSEC1,DNHD1,GLS,PRRG1,SULF1,TSGA10,SCN3A,PSM…
GO:CC	cytoskeleton	GO:0005856	FALSE	0.000157354	3.80312	2374	221	44	26207	CFAP47,RAB11FIP3,TBC1D31,MYCBP2,CCDC57,FAM184A,EPB41L2,VPS41,NEIL1,USP2,CDC14B,MYL1,ANK2,CTSH,CDC42BPA,WNK1,STK33,SPATA17,DNAI1,NR1I3,RABEP2,DNHD1,CAPG,TSGA10,ETL4,USP9X,ENTR1,FIGN,SFI1,LRRC45,DNAH9,BICDL1,IFT81,CEP20,BIN1,FNBP1,STIM1,CIBAR2,CCP110,PPP1CCB,CFAP57,GMFB,TYK2,ZFP12
TF	Factor: FOXN4; motif: NNWANNCGWMCGCGTCNNNNMT; match class: 1	TF:M04662_1	FALSE	0.000311175	3.507	12793	207	157	21700	CFAP47,GAB3,CDC37L1,PRUNE2,CHKA,TMX3,DIPK1C,SLC66A2,ZEB1,2310061I04RIK,KCTD20,RGS11,RAB11FIP3,UBE2I,IGSF5,PIGP,EVA1C,ZDHHC23,ECE2,CCDC74A,TBC1D31,MYCBP2,LMO7,ZDHHC20,KLHL33,GM3667,GM49355,ERBIN,CARD19,SLC35B3,SCN8A,EXTL3,DTNB,CCDC57,FAM228B,PRCD,NR1D2,DOCK9,LRRC75A,LIN7A,JMJD1C,FAM184A,EPB41L2,GRK4,PRR14L,AAMDC,CSMD3,CACNA1D,TRNAU1AP,SLC35A2,TMEM234,NEIL1,ARHGAP17,PTPRD,ZGRF1,USP2,CDC14B,NUDT6,PB…
GO:CC	cytoplasm	GO:0005737	TRUE	0.0003232	3.49053	11558	221	133	26207	PFKFB1,CFAP47,GAB3,CDC37L1,PRUNE2,CHKA,TMX3,DIPK1C,SLC66A2,ZEB1,2310061I04RIK,KCTD20,RAB11FIP3,UBE2I,PIGP,ZDHHC23,ECE2,TBC1D31,MYCBP2,LMO7,ZDHHC20,FHIT,ERBIN,CHST9,CARD19,SLC35B3,EXTL3,DTNB,CCDC57,PRCD,NR1D2,LRRC75A,LIN7A,IGF1,FAM184A,EPB41L2,VPS41,IRF7,GRK4,AAMDC,CACNA1D,TRNAU1AP,SLC35A2,NEIL1,ARHGAP17,USP2,CDC14B,NUDT6,ATP8A1,RPS24,MYL1,ANK2,CTSH,TMTC4,CDC42BPA,WNK1,STK33,MGAT4C,SPATA17,MTTP,DN…
TF	Factor: ZF5; motif: NRNGNGCGCGCWN; match class: 1	TF:M00333_1	FALSE	0.000344161	3.46324	11218	207	143	21700	CDC37L1,PRUNE2,CHKA,TMX3,DIPK1C,SLC66A2,ZEB1,2310061I04RIK,KCTD20,RGS11,RAB11FIP3,UBE2I,PIGP,EVA1C,LIPO3,ZDHHC23,ECE2,CCDC74A,AMHR2,TBC1D31,MYCBP2,LMO7,A630089N07RIK,ZDHHC20,GM3667,GM49355,ERBIN,CARD19,SLC35B3,SCN8A,EXTL3,DTNB,CCDC57,FAM228B,PRCD,NR1D2,LRRC75A,LIN7A,JMJD1C,FAM184A,EPB41L2,GRK4,PRR14L,TTC23,AAMDC,CACNA1D,TRNAU1AP,TMEM234,ARHGAP17,ZGRF1,USP2,CDC14B,NUDT6,PBRM1,ATP8A1,MPZL1,SH3D21,A…
GO:BP	cell projection assembly	GO:0030031	FALSE	0.000361898	3.44141	602	217	20	25907	CFAP47,RAB11FIP3,TBC1D31,CCDC57,CDC14B,DNAI1,RABEP2,DNHD1,TSGA10,USP9X,ENTR1,CELSR2,PCDH15,IFT81,EPS8L1,B3GLCT,CEP20,CIBAR2,CCP110,CFAP57
TF	Factor: BCL6B; motif: NNNNCCGCCCCWNNNN; match class: 1	TF:M02844_1	FALSE	0.000550772	3.25903	8541	207	117	21700	GPR173,CFAP47,GAB3,CHKA,TMX3,DIPK1C,SLC66A2,SLC4A9,ZEB1,2310061I04RIK,KCTD20,RGS11,PIGP,EVA1C,ECE2,AMHR2,TBC1D31,ZDHHC20,GM3667,FHIT,ERBIN,CARD19,DTNB,FAM228B,PRCD,NR1D2,DOCK9,LRRC75A,JMJD1C,FAM184A,EPB41L2,PRR14L,TTC23,AAMDC,CACNA1D,TMEM234,ARHGAP17,ZGRF1,USP2,CDC14B,NUDT6,PBRM1,ATP8A1,MPZL1,TMTC4,SYCP2,CDC42BPA,WNK1,EFCAB11,MDM4,DNAI1,LRRC61,NR1I3,LAMP5,RABEP2,IQSEC1,GLS,PRRG1,TSGA10,PRIMA1,OTU…
TF	Factor: E2F; motif: GGCGSG	TF:M00803	FALSE	0.00062323	3.20535	10434	207	135	21700	GAB3,PRUNE2,CHKA,TMX3,DIPK1C,SLC66A2,SLC4A9,ZEB1,2310061I04RIK,KCTD20,RAB11FIP3,UBE2I,PIGP,EVA1C,LIPO3,ZDHHC23,ECE2,CCDC74A,TBC1D31,MYCBP2,LMO7,A630089N07RIK,ZDHHC20,GM3667,GM49355,ERBIN,CARD19,SLC35B3,SCN8A,EXTL3,DTNB,CCDC57,FAM228B,PRCD,NR1D2,LRRC75A,LIN7A,JMJD1C,FAM184A,EPB41L2,GRK4,PRR14L,AAMDC,CACNA1D,TRNAU1AP,SLC35A2,TMEM234,ARHGAP17,ZGRF1,CDC14B,NUDT6,PBRM1,ATP8A1,RPS24,MPZL1,SH3D21,ANK2,C…
GO:BP	plasma membrane bounded cell projection assembly	GO:0120031	FALSE	0.00118395	2.92667	590	217	19	25907	CFAP47,RAB11FIP3,TBC1D31,CCDC57,CDC14B,DNAI1,RABEP2,DNHD1,USP9X,ENTR1,CELSR2,PCDH15,IFT81,EPS8L1,B3GLCT,CEP20,CIBAR2,CCP110,CFAP57
TF	Factor: Kaiso; motif: SARNYCTCGCGAGAN; match class: 1	TF:M10276_1	FALSE	0.0012515	2.90257	10005	207	130	21700	GPR173,PFKFB1,CFAP47,CDC37L1,PRUNE2,CHKA,TMX3,DIPK1C,SLC66A2,ZEB1,2310061I04RIK,RGS11,RAB11FIP3,UBE2I,PIGP,EVA1C,ZDHHC23,2700062C07RIK,ECE2,TBC1D31,MYCBP2,LMO7,A630089N07RIK,ZDHHC20,GM3667,FHIT,GM49355,ERBIN,SCN8A,DTNB,FAM228B,PRCD,NR1D2,LRRC75A,LIN7A,JMJD1C,FAM184A,EPB41L2,GRK4,PRR14L,AAMDC,CSMD3,CACNA1D,ARHGAP17,ZGRF1,USP2,CDC14B,NUDT6,PBRM1,ATP8A1,MPZL1,CTSH,TMTC4,XNDC1,CDC42BPA,WNK1,STK33,EFC…
TF	Factor: BCL6B; motif: NNNNCCGCCCCWNNNN	TF:M02844	FALSE	0.00211214	2.67528	13671	207	162	21700	GPR173,CFAP47,GAB3,ENOX2,CHKA,TMX3,DIPK1C,SLC66A2,SLC4A9,ZEB1,2310061I04RIK,KCTD20,RGS11,UBE2I,IGSF5,PIGP,EVA1C,ZDHHC23,2700062C07RIK,ECE2,CCDC74A,AMHR2,TBC1D31,MYCBP2,LMO7,ZDHHC20,KLHL33,GM3667,FHIT,ERBIN,CARD19,SLC35B3,SCN8A,DTNB,CCDC57,FAM228B,PRCD,NR1D2,DOCK9,LRRC75A,LIN7A,IGF1,JMJD1C,FAM184A,EPB41L2,VPS41,IRF7,GRK4,PRR14L,TTC23,AAMDC,CSMD3,CACNA1D,TRNAU1AP,SLC35A2,TMEM234,ARHGAP17,PTPRD,ZGRF…
TF	Factor: E2F-3; motif: GGCGGGN; match class: 1	TF:M02089_1	FALSE	0.00288122	2.54042	6904	207	98	21700	GAB3,CDC37L1,CHKA,TMX3,SLC66A2,ZEB1,2310061I04RIK,KCTD20,RGS11,PIGP,EVA1C,ZDHHC23,ECE2,CCDC74A,AMHR2,MYCBP2,LMO7,ZDHHC20,GM3667,ERBIN,CARD19,SCN8A,EXTL3,DTNB,PRCD,NR1D2,LRRC75A,JMJD1C,EPB41L2,PRR14L,AAMDC,CACNA1D,ARHGAP17,ZGRF1,USP2,NUDT6,PBRM1,ATP8A1,MPZL1,ANK2,TMTC4,SYCP2,CDC42BPA,WNK1,EFCAB11,LRRC61,WDR59,RABEP2,GLS,PRRG1,TSGA10,SCN3A,PSMB1,PRIMA1,OTUD7B,ENTR1,CELSR2,CHD5,FMNL2,G3BP2,DNAH9,BIC…
GO:CC	centrosome	GO:0005813	FALSE	0.00301367	2.5209	706	221	19	26207	RAB11FIP3,TBC1D31,CCDC57,FAM184A,NEIL1,USP2,CDC14B,DNAI1,RABEP2,ETL4,USP9X,ENTR1,FIGN,LRRC45,BICDL1,IFT81,CEP20,CCP110,ZFP12
TF	Factor: Sp1; motif: GGNGGGGGNGGGGGMGGGGCNGGG	TF:M10375	FALSE	0.00468019	2.32974	10744	207	135	21700	GPR173,CFAP47,GAB3,ENOX2,CDC37L1,PRUNE2,CHKA,TMX3,DIPK1C,SLC66A2,SLC4A9,ZEB1,2310061I04RIK,KCTD20,RGS11,UBE2I,PIGP,EVA1C,ZDHHC23,ECE2,CCDC74A,MYCBP2,LMO7,ZDHHC20,KLHL33,GM3667,FHIT,GM49355,ERBIN,SLC35B3,SCN8A,EXTL3,DTNB,PRCD,NR1D2,LRRC75A,LIN7A,IGF1,JMJD1C,FAM184A,EPB41L2,GRK4,PRR14L,TTC23,AAMDC,CACNA1D,TMEM234,ARHGAP17,ZGRF1,USP2,NUDT6,PBRM1,ATP8A1,ENPP2,MPZL1,ANK2,TMTC4,SYCP2,XNDC1,CDC42BPA,WNK…
TF	Factor: ZF5; motif: GSGCGCGR; match class: 1	TF:M00716_1	FALSE	0.00514148	2.28891	12079	207	147	21700	GAB3,CDC37L1,PRUNE2,CHKA,TMX3,DIPK1C,SLC66A2,SLC4A9,ZEB1,2310061I04RIK,KCTD20,RGS11,RAB11FIP3,UBE2I,PIGP,EVA1C,LIPO3,ZDHHC23,2700062C07RIK,ECE2,CCDC74A,TBC1D31,MYCBP2,LMO7,ZDHHC20,GM3667,GM49355,ERBIN,CARD19,SLC35B3,SCN8A,EXTL3,DTNB,CCDC57,FAM228B,PRCD,NR1D2,LRRC75A,LIN7A,JMJD1C,FAM184A,EPB41L2,GRK4,PRR14L,AAMDC,CACNA1D,TRNAU1AP,SLC35A2,ARHGAP17,ZGRF1,USP2,CDC14B,NUDT6,PBRM1,ATP8A1,RPS24,MPZL1,SH…
TF	Factor: MAZ; motif: NKGGGAGGGGRGGR	TF:M02023	FALSE	0.00952228	2.02126	7960	207	107	21700	GPR173,CFAP47,GAB3,CHKA,TMX3,DIPK1C,SLC66A2,ZEB1,2310061I04RIK,KCTD20,UBE2I,PIGP,ECE2,CCDC74A,MYCBP2,KLHL33,GM3667,FHIT,GM49355,ERBIN,SLC35B3,SCN8A,EXTL3,DTNB,PRCD,NR1D2,LRRC75A,IGF1,JMJD1C,IRF7,PRR14L,TTC23,CACNA1D,TRNAU1AP,SLC35A2,NEIL1,ZGRF1,USP2,NUDT6,MPZL1,ANK2,CTSH,TMTC4,SYCP2,CDC42BPA,WNK1,STK33,MDM4,DNAI1,LRRC61,WDR59,NR1I3,LAMP5,DNHD1,PRRG1,SULF1,BCAS1,SCN3A,PSMB1,CCDC30,OTUD7B,ETL4,GABP…
GO:CC	cilium	GO:0005929	TRUE	0.01086	1.96417	775	221	19	26207	CFAP47,TBC1D31,PRCD,TTC23,CTSH,DNAI1,RABEP2,DNHD1,TSGA10,USP9X,ENTR1,PCDH15,DNAH9,IFT81,CATSPERZ,CEP20,CIBAR2,CCP110,CFAP57
GO:BP	cell projection organization	GO:0030030	FALSE	0.0137632	1.86128	1724	217	33	25907	CFAP47,RAB11FIP3,TBC1D31,MYCBP2,CCDC57,CSMD3,PTPRD,CDC14B,PBRM1,ENPP2,DNAI1,RABEP2,IQSEC1,DNHD1,TSGA10,USP9X,ENTR1,CELSR2,PCDH15,BICDL1,IFT81,EPS8L1,B3GLCT,EZH2,MAG,CEP20,DLEU2,DAB2,CIBAR2,CCP110,CFAP57,ANO1,TMEM108
GO:CC	plasma membrane bounded cell projection	GO:0120025	FALSE	0.0152832	1.81578	2481	221	40	26207	CFAP47,UBE2I,TBC1D31,MYCBP2,SCN8A,DTNB,PRCD,GRK4,TTC23,CACNA1D,CTSH,CDC42BPA,MTTP,DNAI1,LAMP5,RABEP2,DNHD1,TSGA10,SCN3A,USP9X,ENTR1,SNAP23,PCDH15,DNAH9,IFT81,EPS8L1,ICA1,AHCYL2,OSBPL3,MAG,CATSPERZ,CEP20,BIN1,CADM1,STIM1,CIBAR2,CCP110,PPP1CCB,CFAP57,TMEM108
TF	Factor: SP1:SP3; motif: CCSCCCCCYCC	TF:M01219	FALSE	0.0156629	1.80513	6671	207	93	21700	GAB3,CDC37L1,CHKA,TMX3,ZEB1,2310061I04RIK,KCTD20,RGS11,UBE2I,PIGP,EVA1C,ZDHHC23,TBC1D31,MYCBP2,KLHL33,GM3667,GM49355,ERBIN,SLC35B3,SCN8A,EXTL3,DTNB,PRCD,NR1D2,LRRC75A,IGF1,EPB41L2,GRK4,PRR14L,AAMDC,CACNA1D,SLC35A2,ARHGAP17,ZGRF1,USP2,ATP8A1,TMTC4,CDC42BPA,WNK1,STK33,MDM4,DNAI1,LRRC61,WDR59,LAMP5,RABEP2,IQSEC1,DNHD1,GLS,PRRG1,SULF1,BCAS1,SCN3A,PSMB1,CCDC30,OTUD7B,GABPB2,USP9X,CHD5,FMNL2,G3BP2,BICD…
GO:CC	centriole	GO:0005814	FALSE	0.0176359	1.7536	156	221	8	26207	CCDC57,CAPG,TSGA10,SFI1,IFT81,CEP20,CIBAR2,CCP110
GO:CC	cell projection	GO:0042995	FALSE	0.0177933	1.74974	2587	221	41	26207	CFAP47,UBE2I,TBC1D31,MYCBP2,SCN8A,DTNB,PRCD,GRK4,TTC23,CACNA1D,CTSH,CDC42BPA,MTTP,DNAI1,LAMP5,RABEP2,DNHD1,TSGA10,SCN3A,USP9X,ENTR1,SNAP23,PCDH15,DNAH9,IFT81,EPS8L1,ICA1,AHCYL2,OSBPL3,MAG,CATSPERZ,CEP20,BIN1,CADM1,STIM1,CIBAR2,CCP110,PPP1CCB,CFAP57,ANO1,TMEM108
TF	Factor: ZF5; motif: GSGCGCGR	TF:M00716	FALSE	0.0184916	1.73303	14864	207	169	21700	GAB3,CDC37L1,PRUNE2,CHKA,TMX3,DIPK1C,SLC66A2,SLC4A9,ZEB1,2310061I04RIK,KCTD20,RGS11,RAB11FIP3,UBE2I,PIGP,EVA1C,LIPO3,ZDHHC23,2700062C07RIK,ECE2,CCDC74A,AMHR2,TBC1D31,MYCBP2,LMO7,ZDHHC20,KLHL33,GM3667,FHIT,GM49355,ERBIN,CARD19,SLC35B3,SCN8A,EXTL3,DTNB,CCDC57,FAM228B,PRCD,NR1D2,LRRC75A,LIN7A,IGF1,JMJD1C,FAM184A,EPB41L2,IRF7,GRK4,PRR14L,AAMDC,CSMD3,CACNA1D,TRNAU1AP,SLC35A2,TMEM234,NEIL1,ARHGAP17,ZGR…
TF	Factor: MAZ; motif: NKGGGAGGGGRGGR; match class: 1	TF:M02023_1	FALSE	0.0192917	1.71463	4137	207	65	21700	GPR173,CFAP47,GAB3,TMX3,SLC66A2,ZEB1,2310061I04RIK,KCTD20,PIGP,ECE2,MYCBP2,GM3667,GM49355,EXTL3,DTNB,PRCD,NR1D2,IGF1,PRR14L,TTC23,SLC35A2,ZGRF1,USP2,NUDT6,MPZL1,ANK2,CTSH,TMTC4,CDC42BPA,WNK1,STK33,MDM4,LRRC61,DNHD1,PRRG1,BCAS1,SCN3A,CCDC30,OTUD7B,USP9X,REXO5,CHD5,G3BP2,BICDL1,SBNO1,PWWP3B,N4BP2L1,ICA1,BRF1,CCDC136,EZH2,MAG,BIN1,USF2,LINS1,CIBAR2,MFSD13B,CCDC148,CFAP57,ANO1,PTPRT,RNF150,MINAR2,MEG…
TF	Factor: FOXN4; motif: NNWANNCGWMCGCGTCNNNNMT	TF:M04662	FALSE	0.0196482	1.70668	16001	207	178	21700	GPR173,CFAP47,GAB3,CDC37L1,PRUNE2,CHKA,TMX3,DIPK1C,SLC66A2,ZEB1,2310061I04RIK,KCTD20,RGS11,RAB11FIP3,UBE2I,IGSF5,PIGP,EVA1C,ZDHHC23,2700062C07RIK,ECE2,CCDC74A,TBC1D31,MYCBP2,LMO7,ZDHHC20,KLHL33,GM3667,GM49355,ERBIN,CARD19,SLC35B3,SCN8A,EXTL3,DTNB,CCDC57,FAM228B,PRCD,NR1D2,DOCK9,LRRC75A,LIN7A,IGF1,JMJD1C,FAM184A,EPB41L2,VPS41,IRF7,GRK4,PRR14L,AAMDC,CSMD3,CACNA1D,TRNAU1AP,SLC35A2,TMEM234,NEIL1,ARHG…
GO:BP	organelle assembly	GO:0070925	FALSE	0.0320447	1.49424	1021	217	23	25907	CFAP47,RAB11FIP3,TBC1D31,CCDC57,PTPRD,CDC14B,WNK1,DNAI1,RABEP2,DNHD1,USP9X,ENTR1,CELSR2,PCDH15,G3BP2,IFT81,PAN3,B3GLCT,TOM1,CEP20,CIBAR2,CCP110,CFAP57
TF	Factor: E2F-1; motif: GNGGGCGGGRMN; match class: 1	TF:M10209_1	FALSE	0.0339504	1.46916	10647	207	131	21700	GPR173,CFAP47,GAB3,ENOX2,CDC37L1,CHKA,TMX3,DIPK1C,SLC66A2,ZEB1,2310061I04RIK,KCTD20,RGS11,RAB11FIP3,PIGP,EVA1C,LIPO3,ZDHHC23,2700062C07RIK,ECE2,CCDC74A,AMHR2,TBC1D31,MYCBP2,LMO7,ZDHHC20,GM3667,ERBIN,CARD19,SCN8A,EXTL3,DTNB,CCDC57,FAM228B,PRCD,NR1D2,LRRC75A,JMJD1C,FAM184A,EPB41L2,IRF7,PRR14L,AAMDC,CACNA1D,TRNAU1AP,SLC35A2,TMEM234,ARHGAP17,ZGRF1,USP2,NUDT6,PBRM1,ATP8A1,RPS24,MPZL1,SH3D21,ANK2,TMTC4…
TF	Factor: ZAC; motif: KGGGCCR	TF:M05547	FALSE	0.0357737	1.44644	6702	207	92	21700	ENOX2,CDC37L1,CHKA,TMX3,DIPK1C,ZEB1,2310061I04RIK,RGS11,RAB11FIP3,UBE2I,EVA1C,CCDC74A,MYCBP2,FHIT,ERBIN,CARD19,SCN8A,EXTL3,DTNB,NR1D2,DOCK9,LRRC75A,IGF1,JMJD1C,EPB41L2,AAMDC,TRNAU1AP,NEIL1,ARHGAP17,ZGRF1,USP2,NUDT6,PBRM1,ATP8A1,ENPP2,MPZL1,SH3D21,XNDC1,WNK1,STK33,SPATA17,MDM4,DNAI1,LRRC61,RABEP2,IQSEC1,GLS,PRRG1,PRIMA1,OTUD7B,USP9X,ENTR1,CELSR2,ZCWPW2,CHD5,LRRFIP1,FMNL2,GPATCH2,G3BP2,CAPN12,BICDL…
TF	Factor: Zic1; motif: NNCCCCCGGGGGGG	TF:M02835	FALSE	0.0362048	1.44123	9500	207	120	21700	GPR173,CFAP47,PRUNE2,SLC66A2,ZEB1,2310061I04RIK,KCTD20,RGS11,UBE2I,IGSF5,LIPO3,ZDHHC23,ECE2,AMHR2,TBC1D31,MYCBP2,LMO7,A630089N07RIK,ZDHHC20,KLHL33,FHIT,ERBIN,CARD19,SLC35B3,EXTL3,DTNB,FAM228B,PRCD,NR1D2,LRRC75A,LIN7A,JMJD1C,EPB41L2,IRF7,GRK4,PRR14L,AAMDC,CACNA1D,TRNAU1AP,SLC35A2,TMEM234,ARHGAP17,USP2,CDC14B,MPZL1,CTSH,TMTC4,CDC42BPA,WNK1,MGAT4C,EFCAB11,SPATA17,MDM4,DNAI1,LRRC61,LAMP5,RABEP2,DNHD1…
TF	Factor: CKROX; motif: SCCCTCCCC	TF:M01175	FALSE	0.0369145	1.4328	6325	207	88	21700	GPR173,DIPK1C,SLC66A2,ZEB1,KCTD20,UBE2I,PIGP,EVA1C,ZDHHC23,ECE2,TBC1D31,LMO7,GM3667,ERBIN,SLC35B3,SCN8A,DTNB,CCDC57,FAM228B,NR1D2,LRRC75A,EPB41L2,PRR14L,TTC23,AAMDC,CACNA1D,ARHGAP17,USP2,ATP8A1,ENPP2,MPZL1,ANK2,TMTC4,CDC42BPA,WNK1,MDM4,NR1I3,DNHD1,GLS,CAPG,BCAS1,TSGA10,PRIMA1,OTUD7B,ETL4,GABPB2,USP9X,ENTR1,MROH8,FIGN,MAST4,LRRFIP1,G3BP2,CAPN12,BICDL1,IFT81,CCDC62,CSF3R,SBNO1,PAN3,B3GLCT,KLF3,N4BP…
TF	Factor: E2F-2; motif: NNNANGGCGCGCNNN	TF:M02742	FALSE	0.039811	1.4	3537	207	57	21700	GAB3,CDC37L1,SLC66A2,ZEB1,KCTD20,UBE2I,PIGP,LIPO3,ZDHHC23,ECE2,MYCBP2,SLC35B3,DTNB,CCDC57,FAM228B,NR1D2,LRRC75A,GRK4,PRR14L,AAMDC,CACNA1D,USP2,PBRM1,ATP8A1,MPZL1,ANK2,CTSH,TMTC4,SYCP2,WNK1,PRRG1,TSGA10,PRIMA1,ENTR1,MROH8,CHD5,LRRFIP1,FMNL2,LRRC45,G3BP2,IFT81,CCDC62,ICA1,TOM1,NIPAL2,CEP20,KCNQ2,USF2,2410002F23RIK,NIPA2,FNBP1,PPP1CCB,MFSD13B,CCDC148,PTPRT,SNAP91,MEGF11
TF	Factor: ZNF151; motif: GGSGGNGGGGGAGGGGMGG	TF:M10412	FALSE	0.0444719	1.35191	3808	207	60	21700	GPR173,CFAP47,GAB3,DIPK1C,SLC66A2,ZEB1,KCTD20,UBE2I,PIGP,ZDHHC23,ECE2,MYCBP2,GM3667,FHIT,GM49355,ERBIN,EXTL3,DTNB,LRRC75A,EPB41L2,PRR14L,TTC23,ZGRF1,MPZL1,ANK2,TMTC4,CDC42BPA,SPATA17,MDM4,LRRC61,IQSEC1,DNHD1,PRRG1,CCDC30,OTUD7B,ETL4,USP9X,PCDH15,GPATCH2,G3BP2,DNAH9,BICDL1,CCDC62,SBNO1,KLF3,CCDC136,EZH2,FAM53C,MAG,CATSPERZ,BIN1,USF2,LINS1,CADM1,PPP1CCB,MFSD13B,ETNK2,RNF150,SNAP91,AIG1
TF	Factor: Sp1; motif: NGGGGCGGGGN	TF:M07395	FALSE	0.0493441	1.30676	9141	207	116	21700	GPR173,CFAP47,GAB3,CDC37L1,CHKA,TMX3,DIPK1C,SLC66A2,2310061I04RIK,KCTD20,RGS11,PIGP,EVA1C,ZDHHC23,CCDC74A,AMHR2,TBC1D31,LMO7,ZDHHC20,FHIT,ERBIN,SCN8A,EXTL3,DTNB,PRCD,NR1D2,DOCK9,LRRC75A,LIN7A,JMJD1C,FAM184A,EPB41L2,IRF7,PRR14L,AAMDC,CACNA1D,SLC35A2,TMEM234,ARHGAP17,PTPRD,ZGRF1,USP2,NUDT6,PBRM1,ATP8A1,MPZL1,SH3D21,TMTC4,SYCP2,CDC42BPA,WNK1,EFCAB11,DNAI1,LRRC61,RABEP2,IQSEC1,DNHD1,GLS,PRRG1,BCAS1,T…

## Sheet: 56wk
source	term_name	term_id	highlighted	adjusted_p_value	negative_log10_of_adjusted_p_value	term_size	query_size	intersection_size	effective_domain_size	intersections
TF	Factor: E2F-1; motif: GNGGGCGGGRMN	TF:M10209	FALSE	5.41e-22	21.2668	14247	540	460	21700	AP1S2,CSTF2,HEPH,CFAP47,FAM3A,ARHGAP4,MTMR1,SLC25A14,PORCN,GSTO2,MFSD13A,DIPK1C,KATNAL2,ZFP532,SMARCA2,SRBD1,EPB41L3,STX3,ZFP81,CYP4F13,OCRL,CREBRF,LUC7L,RGS11,SERAC1,EVA1C,LIPO3,CD47,GTPBP8,EAF2,TMEM44,GNB1L,AIFM3,PPIL2,DEXI,RBFOX1,CSAD,SORBS1,ZCRB1,SH3KBP1,SERHL,CASK,ASAP1,MTSS1,SYBU,OXR1,RGS22,STK3,GOLPH3,EGFLAM,GPC6,PUM3,ERMARD,KCTD9,RCBTB1,KANTR,KLHL33,SLMAP,KCNMA1,ANXA7,FHIT,NEDD4L,ERBIN,PO…
TF	Factor: ZF5; motif: GSGCGCGR	TF:M00716	FALSE	1.45e-19	18.8372	14864	540	467	21700	AP1S2,CSTF2,FAM3A,ARHGAP4,MTMR1,SLC25A14,PORCN,GSTO2,PRUNE2,DIPK1C,KATNAL2,ZFP532,SMARCA2,SRBD1,EPB41L3,STX3,ZFP81,CYP4F13,OCRL,CREBRF,LUC7L,RGS11,SERAC1,EVA1C,LIPO3,CD47,GTPBP8,EAF2,TMEM44,GNB1L,AIFM3,DEXI,RBFOX1,CSAD,SORBS1,ZCRB1,SH3KBP1,SERHL,CASK,ASAP1,MTSS1,SYBU,OXR1,RGS22,STK3,GOLPH3,EGFLAM,GPC6,PUM3,ERMARD,KCTD9,RCBTB1,KANTR,KLHL33,METTL6,SLMAP,KCNMA1,ANXA7,FHIT,NEDD4L,ERBIN,POLK,HOMER1,ZF…
TF	Factor: Kaiso; motif: SARNYCTCGCGAGAN	TF:M10276	FALSE	5.28e-18	17.2771	13504	540	436	21700	AP1S2,CSTF2,CFAP47,MTMR1,SLC25A14,PORCN,GSTO2,PRUNE2,DIPK1C,KATNAL2,ZFP532,SMARCA2,SRBD1,SLC8A1,EPB41L3,STX3,ZFP81,CYP4F13,CREBRF,LUC7L,RGS11,SERAC1,EVA1C,LIPO3,CD47,GTPBP8,EAF2,TMEM44,GNB1L,AIFM3,DEXI,RBFOX1,CSAD,SORBS1,ZCRB1,SH3KBP1,SERHL,CASK,ASAP1,MTSS1,OXR1,GOLPH3,EGFLAM,GPC6,PUM3,ERMARD,KCTD9,RCBTB1,KANTR,KLHL33,METTL6,SLMAP,KCNMA1,ANXA7,FHIT,NEDD4L,ERBIN,POLK,HOMER1,PRXL2C,CARD19,SSR1,TMBI…
TF	Factor: FOXN4; motif: NNWANNCGWMCGCGTCNNNNMT; match class: 1	TF:M04662_1	FALSE	2.67e-17	16.5738	12793	540	419	21700	AP1S2,CSTF2,CFAP47,ARHGAP4,MTMR1,PORCN,GSTO2,PRUNE2,DIPK1C,KATNAL2,SMARCA2,SRBD1,EPB41L3,STX3,ZFP81,CREBRF,LUC7L,RGS11,SERAC1,EVA1C,CD47,EAF2,TMEM44,GNB1L,AIFM3,PPIL2,RBFOX1,CSAD,SORBS1,ZCRB1,SH3KBP1,CASK,ASAP1,MTSS1,SYBU,OXR1,STK3,GOLPH3,EGFLAM,GPC6,PUM3,ERMARD,KCTD9,RCBTB1,KANTR,KLHL33,METTL6,SLMAP,KCNMA1,ANXA7,SPEF2,NEDD4L,ERBIN,POLK,HOMER1,ZFP595,PRXL2C,CARD19,SSR1,TMBIM6,HFE,RYR2,CINP,WDR25,…
TF	Factor: CTCF; motif: NAGGGGGCGCNNKNNNN	TF:M08995	FALSE	2.87e-17	16.5427	14313	540	451	21700	AP1S2,CSTF2,HEPH,ARHGAP4,MTMR1,SLC25A14,PORCN,DIPK1C,KATNAL2,ZFP532,SMARCA2,SRBD1,EPB41L3,STX3,ZFP81,CYP4F13,OCRL,CREBRF,RGS11,EVA1C,LIPO3,CD47,GTPBP8,EAF2,TMEM44,GNB1L,AIFM3,DEXI,RBFOX1,CSAD,SORBS1,ZCRB1,SH3KBP1,SERHL,CASK,ASAP1,MTSS1,SYBU,OXR1,RGS22,GOLPH3,EGFLAM,GPC6,ERMARD,KCTD9,PTK2B,RCBTB1,KLHL33,SLMAP,KCNMA1,ANXA7,SPEF2,FHIT,NEDD4L,ERBIN,POLK,HOMER1,PRXL2C,CARD19,SSR1,TMBIM6,HFE,RYR2,CINP,…
TF	Factor: FOXN4; motif: NNWANNCGWMCGCGTCNNNNMT	TF:M04662	FALSE	6.14e-17	16.2116	16001	540	483	21700	AP1S2,CSTF2,CFAP47,FAM3A,ARHGAP4,MTMR1,SLC25A14,PORCN,GSTO2,PRUNE2,DIPK1C,KATNAL2,SMARCA2,SRBD1,SLC8A1,EPB41L3,STX3,ZFP81,OCRL,CREBRF,LUC7L,RGS11,SERAC1,EVA1C,CD47,GTPBP8,EAF2,TMEM44,GNB1L,AIFM3,PPIL2,DEXI,RBFOX1,CSAD,SORBS1,ZCRB1,SH3KBP1,CASK,ASAP1,MTSS1,SYBU,OXR1,RGS22,STK3,GOLPH3,EGFLAM,GPC6,PUM3,ERMARD,KCTD9,PTK2B,RCBTB1,KANTR,KLHL33,METTL6,SLMAP,KCNMA1,ANXA7,SPEF2,NEDD4L,ERBIN,POLK,HOMER1,ZF…
TF	Factor: BEN; motif: CAGCGRNV	TF:M01240	FALSE	7.35e-17	16.1339	16229	540	487	21700	AP1S2,CSTF2,HEPH,FAM3A,ARHGAP4,MTMR1,SLC25A14,PORCN,GSTO2,MFSD13A,PRUNE2,DIPK1C,KATNAL2,ZFP532,SMARCA2,SRBD1,SLC8A1,EPB41L3,STX3,ZFP81,CYP4F13,OCRL,CREBRF,LUC7L,RGS11,SERAC1,EVA1C,LIPO3,CD47,GTPBP8,EAF2,TMEM44,GNB1L,AIFM3,DEXI,RBFOX1,CSAD,SORBS1,ZCRB1,SH3KBP1,SERHL,CASK,ASAP1,MTSS1,SYBU,OXR1,RGS22,STK3,GOLPH3,EGFLAM,GPC6,PUM3,ERMARD,KCTD9,RCBTB1,KLHL33,METTL6,SLMAP,KCNMA1,ANXA7,SPEF2,NEDD4L,ERBIN…
TF	Factor: E2F-1; motif: GNGGGCGGGRMN; match class: 1	TF:M10209_1	FALSE	1.38e-16	15.8611	10647	540	368	21700	AP1S2,CSTF2,HEPH,CFAP47,ARHGAP4,MTMR1,SLC25A14,PORCN,GSTO2,DIPK1C,ZFP532,SMARCA2,SRBD1,EPB41L3,STX3,OCRL,CREBRF,RGS11,SERAC1,EVA1C,LIPO3,CD47,EAF2,TMEM44,GNB1L,AIFM3,DEXI,RBFOX1,CSAD,SORBS1,ZCRB1,SH3KBP1,SERHL,CASK,ASAP1,MTSS1,SYBU,OXR1,STK3,GOLPH3,EGFLAM,GPC6,PUM3,KCTD9,RCBTB1,SLMAP,KCNMA1,NEDD4L,ERBIN,POLK,HOMER1,PRXL2C,CARD19,SSR1,TMBIM6,RYR2,CINP,UNC79,KDM6A,NPAS3,NRCAM,PXDN,DTNB,FAM228B,BPTF…
GO:MF	protein binding	GO:0005515	TRUE	6.3e-16	15.2005	10224	555	338	24018	AP1S2,CFAP47,ARHGAP4,SLC25A14,PORCN,GSTO2,KATNAL2,SMARCA2,SLC8A1,EPB41L3,STX3,OCRL,LUC7L,RGS11,CD47,ZBTB20,EAF2,GNB1L,SORBS1,SH3KBP1,CASK,ASAP1,MTSS1,SYBU,RGS22,STK3,GOLPH3,EGFLAM,KCTD9,PTK2B,RCBTB1,KLHL33,METTL6,SLMAP,KCNMA1,ANXA7,SPEF2,FHIT,NEDD4L,ERBIN,POLK,HOMER1,TMBIM6,HFE,RYR2,WDR25,UNC79,KDM6A,LRRC9,NIN,NPAS3,NRCAM,PXDN,KIDINS220,DTNB,BPTF,TANC2,KANSL1,FMNL1,DAAM1,SKAP1,RNF135,ASGR1,RNF112…
TF	Factor: BCL6B; motif: NNNNCCGCCCCWNNNN	TF:M02844	FALSE	9e-16	15.0456	13671	540	434	21700	AP1S2,CSTF2,CFAP47,ARHGAP4,MTMR1,PORCN,GSTO2,DIPK1C,KATNAL2,ZFP532,SMARCA2,SRBD1,SLC8A1,EPB41L3,STX3,ZFP81,CYP4F13,OCRL,CREBRF,RGS11,SERAC1,EVA1C,CD47,EAF2,TMEM44,AIFM3,PPIL2,DEXI,RBFOX1,SH3KBP1,SERHL,CASK,ASAP1,MTSS1,SYBU,OXR1,RGS22,STK3,GOLPH3,GPC6,PUM3,KCTD9,RCBTB1,KANTR,KLHL33,SLMAP,KCNMA1,ANXA7,SPEF2,FHIT,NEDD4L,ERBIN,POLK,HOMER1,PRXL2C,CARD19,SSR1,TMBIM6,HFE,RYR2,CINP,WDR25,UNC79,KDM6A,LRRC…
TF	Factor: CTCF; motif: NAGGGGGCGCNNKNNNN; match class: 1	TF:M08995_1	FALSE	2.1e-15	14.678	9356	540	333	21700	AP1S2,CSTF2,ARHGAP4,MTMR1,SLC25A14,PORCN,KATNAL2,ZFP532,SMARCA2,SRBD1,EPB41L3,ZFP81,OCRL,CREBRF,RGS11,EVA1C,CD47,EAF2,TMEM44,GNB1L,AIFM3,DEXI,RBFOX1,ZCRB1,SH3KBP1,SERHL,CASK,ASAP1,MTSS1,SYBU,OXR1,GOLPH3,GPC6,KCTD9,KLHL33,SLMAP,KCNMA1,ANXA7,FHIT,NEDD4L,ERBIN,POLK,HOMER1,PRXL2C,TMBIM6,RYR2,CINP,WDR25,UNC79,KDM6A,LRRC9,NIN,NPAS3,NRCAM,PXDN,DTNB,BPTF,TANC2,KANSL1,FMNL1,DAAM1,ATP13A3,ACSF2,ASGR1,RNF11…
TF	Factor: ZF5; motif: GSGCGCGR; match class: 1	TF:M00716_1	FALSE	2.16e-15	14.665	12079	540	398	21700	AP1S2,CSTF2,ARHGAP4,MTMR1,PORCN,GSTO2,PRUNE2,DIPK1C,ZFP532,SMARCA2,SRBD1,EPB41L3,STX3,ZFP81,CYP4F13,OCRL,CREBRF,LUC7L,RGS11,SERAC1,EVA1C,LIPO3,CD47,GTPBP8,EAF2,TMEM44,GNB1L,AIFM3,DEXI,RBFOX1,CSAD,SORBS1,ZCRB1,SH3KBP1,CASK,ASAP1,MTSS1,SYBU,OXR1,RGS22,STK3,GOLPH3,EGFLAM,GPC6,PUM3,ERMARD,KCTD9,RCBTB1,KANTR,METTL6,SLMAP,KCNMA1,ANXA7,NEDD4L,ERBIN,POLK,HOMER1,PRXL2C,CARD19,SSR1,RYR2,CINP,WDR25,UNC79,KD…
GO:CC	cell junction	GO:0030054	TRUE	2.8e-15	14.5528	2454	567	120	26207	AP1S2,PORCN,PRUNE2,SLC8A1,EPB41L3,STX3,CD47,SH3KBP1,CASK,ASAP1,EGFLAM,GPC6,PTK2B,ANXA7,NEDD4L,ERBIN,HOMER1,NRCAM,DTNB,TANC2,DAAM1,SKAP1,RNF112,CCDC85A,SLC16A7,PPFIA2,IGF1,DIP2A,EPB41L2,PRKCZ,USP48,CACNA1D,NTNG1,HPCA,PHLDB2,DAB1,MEF2C,LDB3,ARHGAP17,PTPRD,EPB41L4B,ARHGAP12,VEGFA,STXBP2,ABCB1B,ADD3,SLC9B2,RPS24,SPART,AGRN,ANK2,TPD52,ATP2B2,ARFGAP1,MFF,CBLB,CDC42BPA,WNK1,PTPRC,APC,CLTA,DTNBP1,GLS,PDL…
GO:CC	synapse	GO:0045202	FALSE	5.28e-15	14.277	1858	567	100	26207	AP1S2,PORCN,PRUNE2,SLC8A1,EPB41L3,STX3,CD47,SH3KBP1,CASK,ASAP1,EGFLAM,GPC6,PTK2B,ANXA7,NEDD4L,ERBIN,HOMER1,NRCAM,DTNB,TANC2,DAAM1,RNF112,SLC16A7,PPFIA2,IGF1,DIP2A,PRKCZ,USP48,CACNA1D,NTNG1,HPCA,DAB1,MEF2C,PTPRD,ARHGAP12,STXBP2,ADD3,SLC9B2,RPS24,SPART,AGRN,ANK2,TPD52,ATP2B2,ARFGAP1,MFF,CBLB,WNK1,PTPRC,CLTA,DTNBP1,GLS,PDLIM4,BCAS1,NCOA2,SLC24A2,ZMYND8,GRIN1,CACNA1B,KCNT1,ENAH,PTK2,SCN2A,SLC2A8,NTM,…
TF	Factor: E2F; motif: GGCGSG	TF:M00803	FALSE	1.49e-14	13.8281	10434	540	357	21700	AP1S2,CSTF2,MTMR1,SLC25A14,PORCN,PRUNE2,DIPK1C,KATNAL2,ZFP532,SMARCA2,SRBD1,EPB41L3,STX3,ZFP81,CREBRF,SERAC1,EVA1C,LIPO3,CD47,EAF2,TMEM44,GNB1L,AIFM3,PPIL2,DEXI,RBFOX1,SORBS1,ZCRB1,SH3KBP1,CASK,ASAP1,MTSS1,SYBU,OXR1,STK3,GOLPH3,EGFLAM,GPC6,PUM3,ERMARD,KCTD9,RCBTB1,KANTR,METTL6,SLMAP,KCNMA1,ANXA7,NEDD4L,ERBIN,POLK,HOMER1,PRXL2C,CARD19,SSR1,RYR2,CINP,WDR25,KDM6A,LRRC9,NIN,NPAS3,G2E3,NRCAM,PXDN,DTNB…
GO:CC	cytoplasm	GO:0005737	FALSE	3.26e-14	13.4867	11558	567	347	26207	AP1S2,HEPH,CFAP47,ARHGAP4,MTMR1,SLC25A14,PORCN,GSTO2,PRUNE2,DIPK1C,KATNAL2,EPB41L3,STX3,OCRL,CREBRF,SERAC1,GTPBP8,ZBTB20,GNB1L,AIFM3,PPIL2,RBFOX1,CSAD,SH3KBP1,SERHL,CASK,ASAP1,SYBU,OXR1,RGS22,STK3,GOLPH3,GPC6,PUM3,PTK2B,RCBTB1,METTL6,SLMAP,ANXA7,SPEF2,FHIT,NEDD4L,ERBIN,HOMER1,CARD19,SSR1,TMBIM6,HFE,RYR2,LRRC9,NIN,G2E3,PXDN,KIDINS220,DTNB,BPTF,KANSL1,FMNL1,DAAM1,ATP13A3,SKAP1,ACSF2,RNF135,RNF112,M…
TF	Factor: E2F-3; motif: GGCGGGN	TF:M02089	FALSE	4.62e-14	13.3351	11293	540	376	21700	AP1S2,CSTF2,HEPH,CFAP47,ARHGAP4,MTMR1,PORCN,DIPK1C,SMARCA2,SRBD1,EPB41L3,STX3,ZFP81,OCRL,CREBRF,LUC7L,RGS11,SERAC1,EVA1C,LIPO3,CD47,EAF2,TMEM44,GNB1L,AIFM3,PPIL2,DEXI,RBFOX1,CSAD,SORBS1,ZCRB1,SH3KBP1,SERHL,CASK,ASAP1,MTSS1,SYBU,OXR1,RGS22,STK3,GOLPH3,EGFLAM,GPC6,PUM3,KCTD9,KLHL33,SLMAP,KCNMA1,FHIT,NEDD4L,ERBIN,POLK,HOMER1,PRXL2C,CARD19,SSR1,TMBIM6,HFE,RYR2,CINP,UNC79,KDM6A,LRRC9,NPAS3,NRCAM,PXDN,…
TF	Factor: E2F-3; motif: GGCGGGN; match class: 1	TF:M02089_1	FALSE	3.5e-13	12.4555	6904	540	262	21700	AP1S2,CSTF2,ARHGAP4,MTMR1,SMARCA2,SRBD1,EPB41L3,STX3,OCRL,CREBRF,RGS11,SERAC1,EVA1C,CD47,EAF2,TMEM44,AIFM3,CSAD,SH3KBP1,SERHL,CASK,ASAP1,MTSS1,SYBU,OXR1,STK3,GPC6,PUM3,KCTD9,SLMAP,KCNMA1,NEDD4L,ERBIN,POLK,PRXL2C,CARD19,SSR1,TMBIM6,RYR2,CINP,UNC79,KDM6A,NPAS3,NRCAM,PXDN,DTNB,BPTF,TANC2,KANSL1,ATP13A3,ACSF2,ADAMTS10,MPRIP,CCDC85A,SLC22A21,CHAT,PPFIA2,TMPO,CNNM1,REEP6,DIP2A,SIRT1,PBLD2,ZBTB24,TPD52L…
GO:BP	organelle organization	GO:0006996	TRUE	5.75e-13	12.2402	3494	558	147	25907	AP1S2,CFAP47,KATNAL2,EPB41L3,STX3,OCRL,CD47,SH3KBP1,ASAP1,GOLPH3,PTK2B,SPEF2,NIN,FMNL1,DAAM1,RNF112,STAT2,IGF1,SIRT1,EPB41L2,SLC30A9,PRKCZ,PHLDB2,MEF2C,LDB3,ARHGAP17,USPL1,PTPRD,PAKAP,EPB41L4B,ARHGAP12,CCL27AL,CENPH,ADD3,CDC14B,PBRM1,CASQ2,PNKP,CFAP43,CELF3,SPART,TPM3,PEX5L,NDUFB5,AGRN,SS18,ANK2,ATP2B2,RIF1,MFF,CDC42BPA,WNK1,SASS6,INTU,APC,ATXN2L,DTNBP1,TOR1AIP2,BNIP2,ATRX,PDLIM4,PAX6,TCF7L2,TMEM…
TF	Factor: Sp1; motif: NGGGGCGGGGN	TF:M07395	FALSE	6.07e-13	12.2169	9141	540	320	21700	CSTF2,CFAP47,ARHGAP4,MTMR1,PORCN,GSTO2,DIPK1C,SRBD1,EPB41L3,STX3,ZFP81,CYP4F13,OCRL,CREBRF,RGS11,SERAC1,EVA1C,EAF2,AIFM3,PPIL2,RBFOX1,CSAD,SORBS1,SH3KBP1,SERHL,CASK,ASAP1,MTSS1,SYBU,OXR1,RGS22,STK3,GOLPH3,EGFLAM,PUM3,KCTD9,KCNMA1,FHIT,NEDD4L,ERBIN,POLK,PRXL2C,SSR1,TMBIM6,HFE,RYR2,UNC79,KDM6A,LRRC9,NPAS3,NRCAM,PXDN,KIDINS220,DTNB,BPTF,TANC2,KANSL1,FMNL1,ATP13A3,SKAP1,ACSF2,RNF135,DOCK9,ASGR1,ADAMT…
TF	Factor: BEN; motif: CAGCGRNV; match class: 1	TF:M01240_1	FALSE	7.26e-13	12.139	12007	540	389	21700	AP1S2,CSTF2,HEPH,MTMR1,PORCN,PRUNE2,DIPK1C,ZFP532,SMARCA2,SRBD1,EPB41L3,STX3,ZFP81,OCRL,CREBRF,LUC7L,SERAC1,EVA1C,CD47,GTPBP8,EAF2,TMEM44,GNB1L,AIFM3,DEXI,RBFOX1,SORBS1,ZCRB1,SH3KBP1,SERHL,CASK,ASAP1,MTSS1,SYBU,OXR1,RGS22,STK3,GOLPH3,EGFLAM,GPC6,PUM3,KCTD9,RCBTB1,KLHL33,METTL6,SLMAP,KCNMA1,ANXA7,SPEF2,NEDD4L,ERBIN,POLK,HOMER1,ZFP595,PRXL2C,CARD19,SSR1,RYR2,CINP,UNC79,KDM6A,LRRC9,NPAS3,G2E3,NRCAM,…
TF	Factor: MOVO-B; motif: GNGGGGG	TF:M01104	FALSE	8.64e-13	12.0637	7656	540	281	21700	AP1S2,CSTF2,CFAP47,ARHGAP4,MTMR1,PORCN,SMARCA2,SRBD1,EPB41L3,STX3,OCRL,CREBRF,RGS11,CD47,TMEM44,AIFM3,DEXI,RBFOX1,CSAD,SORBS1,SH3KBP1,ASAP1,MTSS1,OXR1,RGS22,STK3,GOLPH3,GPC6,PUM3,KCTD9,RCBTB1,METTL6,SLMAP,KCNMA1,NEDD4L,ERBIN,POLK,HOMER1,PRXL2C,SSR1,TMBIM6,HFE,RYR2,CINP,UNC79,KDM6A,LRRC9,NPAS3,NRCAM,PXDN,KIDINS220,DTNB,BPTF,TANC2,KANSL1,RNF135,DOCK9,ASGR1,ADAMTS10,RHBDD3,CHAT,NAP1L1,PPFIA2,TMPO,CN…
TF	Factor: E2F; motif: GGCGSG; match class: 1	TF:M00803_1	FALSE	1.57e-12	11.8038	7054	540	264	21700	AP1S2,SLC25A14,PORCN,PRUNE2,DIPK1C,SMARCA2,SRBD1,EPB41L3,STX3,CREBRF,SERAC1,EVA1C,CD47,EAF2,TMEM44,GNB1L,AIFM3,RBFOX1,SORBS1,ZCRB1,SH3KBP1,CASK,ASAP1,MTSS1,SYBU,OXR1,GOLPH3,EGFLAM,GPC6,PUM3,ERMARD,KCTD9,RCBTB1,KCNMA1,NEDD4L,ERBIN,POLK,CARD19,SSR1,RYR2,CINP,KDM6A,NPAS3,G2E3,NRCAM,PXDN,DTNB,BPTF,TANC2,KANSL1,FMNL1,ATP13A3,RNF135,MPRIP,CCDC85A,SLC22A21,RHBDD3,CHAT,NAP1L1,TMPO,CNNM1,DIP2A,SIRT1,TPD52…
TF	Factor: Kaiso; motif: SARNYCTCGCGAGAN; match class: 1	TF:M10276_1	FALSE	3.77e-12	11.424	10005	540	339	21700	AP1S2,CSTF2,CFAP47,MTMR1,SLC25A14,PORCN,GSTO2,PRUNE2,DIPK1C,KATNAL2,ZFP532,SMARCA2,EPB41L3,ZFP81,CREBRF,LUC7L,RGS11,SERAC1,EVA1C,GTPBP8,EAF2,TMEM44,GNB1L,DEXI,SORBS1,ZCRB1,SH3KBP1,CASK,ASAP1,MTSS1,OXR1,GOLPH3,EGFLAM,GPC6,PUM3,ERMARD,KCTD9,RCBTB1,METTL6,SLMAP,KCNMA1,ANXA7,FHIT,NEDD4L,ERBIN,POLK,HOMER1,PRXL2C,SSR1,TMBIM6,HFE,RYR2,CINP,UNC79,KDM6A,NPAS3,G2E3,NRCAM,PXDN,DTNB,FAM228B,BPTF,TANC2,KANSL1…
TF	Factor: Sp1; motif: GGNGGGGGNGGGGGMGGGGCNGGG	TF:M10375	FALSE	3.77e-12	11.4239	10744	540	357	21700	AP1S2,CSTF2,CFAP47,ARHGAP4,MTMR1,PRUNE2,DIPK1C,KATNAL2,ZFP532,SMARCA2,SRBD1,EPB41L3,STX3,ZFP81,OCRL,CREBRF,RGS11,EVA1C,CD47,EAF2,TMEM44,AIFM3,DEXI,CSAD,SORBS1,SH3KBP1,CASK,ASAP1,MTSS1,SYBU,OXR1,RGS22,STK3,GOLPH3,EGFLAM,GPC6,PUM3,ERMARD,KCTD9,KLHL33,SLMAP,KCNMA1,SPEF2,FHIT,NEDD4L,ERBIN,POLK,PRXL2C,SSR1,HFE,RYR2,CINP,WDR25,UNC79,KDM6A,LRRC9,NIN,NPAS3,NRCAM,PXDN,KIDINS220,DTNB,BPTF,TANC2,KANSL1,FMNL…
GO:CC	cell projection	GO:0042995	FALSE	5.84e-12	11.2336	2587	567	116	26207	CFAP47,ARHGAP4,SLC8A1,EPB41L3,STX3,OCRL,SH3KBP1,CASK,ASAP1,SYBU,EGFLAM,PTK2B,SPEF2,HOMER1,NIN,NRCAM,DTNB,BPTF,TANC2,DAAM1,RNF112,TENM2,PPFIA2,CNNM1,REEP6,DIP2A,SIRT1,PRKCZ,USP48,CACNA1D,HPCA,LDB3,KCNIP2,STXBP2,CHL1,XRN1,DCP1A,SLC9B2,CFAP43,TPM3,PEX5L,AGRN,CTSH,ATP2B2,CDC42BPA,INTU,PTPRC,APC,DTNBP1,PDLIM4,DNAH14,PROM1,MAPK8IP3,TMEM80,NCOA2,PIEZO2,CFAP276,CASP8,GIGYF2,ZMYND8,FAM149B,CFAP52,CDC14A,G…
TF	Factor: Sp1; motif: NGGGGGCGGGGYN	TF:M00196	FALSE	7.36e-12	11.1332	8809	540	308	21700	CSTF2,CFAP47,ARHGAP4,MTMR1,PORCN,GSTO2,SRBD1,EPB41L3,ZFP81,CYP4F13,OCRL,CREBRF,LUC7L,RGS11,SERAC1,EVA1C,EAF2,AIFM3,PPIL2,RBFOX1,CSAD,SORBS1,SH3KBP1,SERHL,CASK,ASAP1,MTSS1,SYBU,OXR1,RGS22,STK3,GOLPH3,EGFLAM,PUM3,KCTD9,KCNMA1,FHIT,NEDD4L,ERBIN,POLK,PRXL2C,SSR1,TMBIM6,HFE,RYR2,UNC79,KDM6A,LRRC9,NPAS3,NRCAM,PXDN,KIDINS220,DTNB,BPTF,TANC2,KANSL1,ATP13A3,SKAP1,ACSF2,RNF135,DOCK9,ASGR1,ADAMTS10,MPRIP,TE…
TF	Factor: ZF5; motif: NRNGNGCGCGCWN	TF:M00333	FALSE	1.56e-11	10.8055	14448	540	439	21700	AP1S2,CSTF2,FAM3A,PORCN,GSTO2,PRUNE2,DIPK1C,KATNAL2,ZFP532,SMARCA2,SRBD1,EPB41L3,STX3,ZFP81,OCRL,CREBRF,LUC7L,RGS11,SERAC1,EVA1C,LIPO3,CD47,GTPBP8,EAF2,TMEM44,GNB1L,AIFM3,DEXI,RBFOX1,SORBS1,ZCRB1,SH3KBP1,SERHL,CASK,ASAP1,MTSS1,SYBU,OXR1,RGS22,STK3,GOLPH3,EGFLAM,GPC6,PUM3,ERMARD,KCTD9,RCBTB1,KANTR,KLHL33,METTL6,SLMAP,KCNMA1,ANXA7,NEDD4L,ERBIN,POLK,HOMER1,ZFP595,PRXL2C,CARD19,SSR1,HFE,RYR2,CINP,UNC…
TF	Factor: BCL6B; motif: NNNNCCGCCCCWNNNN; match class: 1	TF:M02844_1	FALSE	1.58e-11	10.8024	8541	540	300	21700	AP1S2,CSTF2,CFAP47,ARHGAP4,MTMR1,PORCN,DIPK1C,SMARCA2,SRBD1,STX3,CYP4F13,CREBRF,RGS11,EVA1C,CD47,EAF2,TMEM44,AIFM3,SH3KBP1,SERHL,CASK,ASAP1,MTSS1,SYBU,RGS22,STK3,GPC6,KCTD9,KCNMA1,ANXA7,FHIT,NEDD4L,ERBIN,POLK,CARD19,SSR1,TMBIM6,HFE,RYR2,CINP,WDR25,UNC79,KDM6A,LRRC9,G2E3,NRCAM,PXDN,DTNB,FAM228B,BPTF,TANC2,KANSL1,FMNL1,ATP13A3,ACSF2,RNF135,DOCK9,ASGR1,RNF112,ADAMTS10,MPRIP,SLC22A21,STAT2,PPFIA2,TMP…
GO:BP	cellular component organization or biogenesis	GO:0071840	FALSE	2.2e-11	10.6578	7867	558	255	25907	AP1S2,CFAP47,ARHGAP4,KATNAL2,SMARCA2,EPB41L3,STX3,OCRL,LUC7L,SERAC1,CD47,EAF2,SH3KBP1,CASK,ASAP1,MTSS1,SYBU,STK3,GOLPH3,EGFLAM,KCTD9,PTK2B,KCNMA1,ANXA7,SPEF2,NEDD4L,HOMER1,HFE,CINP,KDM6A,NIN,NRCAM,PXDN,KIDINS220,BPTF,TANC2,KANSL1,FMNL1,DAAM1,SKAP1,RNF135,RNF112,ADAMTS10,STAT2,NAP1L1,PPFIA2,IGF1,DIP2A,SIRT1,EPB41L2,FRYL,SLC30A9,NCOR2,SPAG9,PRKCZ,CSMD3,RSRP1,NTNG1,HPCA,PHLDB2,DAB1,MEF2C,KMT2C,LDB3,…
TF	Factor: Sp1; motif: NNGGGGCGGGGNN	TF:M00932	FALSE	2.56e-11	10.5914	8959	540	310	21700	AP1S2,CSTF2,CFAP47,ARHGAP4,MTMR1,PORCN,DIPK1C,SRBD1,EPB41L3,ZFP81,OCRL,CREBRF,LUC7L,RGS11,SERAC1,EVA1C,EAF2,AIFM3,PPIL2,RBFOX1,CSAD,SORBS1,SH3KBP1,SERHL,CASK,ASAP1,MTSS1,SYBU,OXR1,RGS22,STK3,GOLPH3,EGFLAM,PUM3,KCTD9,SLMAP,KCNMA1,FHIT,NEDD4L,ERBIN,POLK,PRXL2C,SSR1,TMBIM6,HFE,RYR2,UNC79,KDM6A,LRRC9,NPAS3,NRCAM,PXDN,KIDINS220,DTNB,BPTF,TANC2,KANSL1,DAAM1,ATP13A3,SKAP1,ACSF2,RNF135,DOCK9,ASGR1,RNF112…
GO:CC	plasma membrane bounded cell projection	GO:0120025	FALSE	2.88e-11	10.5412	2481	567	111	26207	CFAP47,ARHGAP4,SLC8A1,EPB41L3,STX3,OCRL,SH3KBP1,CASK,ASAP1,SYBU,PTK2B,SPEF2,HOMER1,NIN,NRCAM,DTNB,BPTF,TANC2,DAAM1,RNF112,PPFIA2,CNNM1,REEP6,DIP2A,SIRT1,PRKCZ,USP48,CACNA1D,HPCA,LDB3,KCNIP2,STXBP2,CHL1,XRN1,DCP1A,SLC9B2,CFAP43,TPM3,PEX5L,AGRN,CTSH,ATP2B2,CDC42BPA,INTU,PTPRC,APC,DTNBP1,PDLIM4,DNAH14,PROM1,MAPK8IP3,TMEM80,NCOA2,PIEZO2,CFAP276,CASP8,GIGYF2,ZMYND8,FAM149B,CFAP52,CDC14A,GRIN1,CACNA1B,…
TF	Factor: BTEB2; motif: RGGGNGKGGN	TF:M07277	FALSE	4.55e-11	10.3416	7608	540	274	21700	AP1S2,CSTF2,ARHGAP4,MTMR1,PORCN,DIPK1C,SRBD1,EPB41L3,ZFP81,CREBRF,RGS11,EVA1C,EAF2,AIFM3,PPIL2,RBFOX1,CSAD,SORBS1,SH3KBP1,SERHL,CASK,ASAP1,MTSS1,SYBU,OXR1,RGS22,STK3,GOLPH3,EGFLAM,PUM3,KCNMA1,FHIT,NEDD4L,ERBIN,POLK,PRXL2C,SSR1,HFE,UNC79,LRRC9,NPAS3,G2E3,NRCAM,PXDN,KIDINS220,DTNB,BPTF,TANC2,KANSL1,DAAM1,ATP13A3,ACSF2,RNF135,ASGR1,ADAMTS10,MPRIP,SLC22A21,CHAT,PPFIA2,REEP6,DIP2A,SIRT1,PBLD2,CCDC162,…
GO:BP	cellular component organization	GO:0016043	FALSE	5.15e-11	10.2881	7668	558	249	25907	AP1S2,CFAP47,ARHGAP4,KATNAL2,SMARCA2,EPB41L3,STX3,OCRL,LUC7L,SERAC1,CD47,EAF2,SH3KBP1,CASK,ASAP1,MTSS1,SYBU,STK3,GOLPH3,EGFLAM,KCTD9,PTK2B,KCNMA1,ANXA7,SPEF2,NEDD4L,HOMER1,HFE,KDM6A,NIN,NRCAM,PXDN,KIDINS220,BPTF,TANC2,KANSL1,FMNL1,DAAM1,SKAP1,RNF135,RNF112,ADAMTS10,STAT2,NAP1L1,PPFIA2,IGF1,DIP2A,SIRT1,EPB41L2,FRYL,SLC30A9,NCOR2,SPAG9,PRKCZ,CSMD3,RSRP1,NTNG1,HPCA,PHLDB2,DAB1,MEF2C,KMT2C,LDB3,KCNIP…
TF	Factor: ZF5; motif: GYCGCGCARNGCNN	TF:M02933	FALSE	6.44e-11	10.1914	9528	540	323	21700	AP1S2,ARHGAP4,MTMR1,SLC25A14,PORCN,DIPK1C,ZFP532,SMARCA2,SRBD1,EPB41L3,STX3,ZFP81,CREBRF,SERAC1,EVA1C,LIPO3,CD47,EAF2,TMEM44,GNB1L,RBFOX1,SORBS1,ZCRB1,SH3KBP1,CASK,ASAP1,MTSS1,SYBU,GOLPH3,EGFLAM,GPC6,KCTD9,RCBTB1,METTL6,KCNMA1,ANXA7,NEDD4L,ERBIN,POLK,CARD19,RYR2,CINP,WDR25,KDM6A,NPAS3,G2E3,NRCAM,PXDN,KIDINS220,DTNB,FAM228B,BPTF,TANC2,KANSL1,FMNL1,DAAM1,ATP13A3,SKAP1,ADAMTS10,MPRIP,CCDC85A,SLC22A2…
TF	Factor: Sp1; motif: GGGGCGGGGC	TF:M00931	FALSE	8.16e-11	10.0885	8675	540	301	21700	AP1S2,CSTF2,CFAP47,ARHGAP4,MTMR1,PORCN,SRBD1,EPB41L3,ZFP81,OCRL,CREBRF,LUC7L,RGS11,SERAC1,EVA1C,EAF2,AIFM3,PPIL2,RBFOX1,CSAD,SORBS1,SH3KBP1,SERHL,CASK,ASAP1,MTSS1,SYBU,OXR1,RGS22,STK3,GOLPH3,EGFLAM,PUM3,KCTD9,SLMAP,KCNMA1,FHIT,NEDD4L,ERBIN,POLK,PRXL2C,SSR1,TMBIM6,HFE,RYR2,UNC79,KDM6A,LRRC9,NPAS3,NRCAM,PXDN,KIDINS220,DTNB,BPTF,TANC2,KANSL1,ATP13A3,SKAP1,ACSF2,RNF135,DOCK9,ASGR1,ADAMTS10,MPRIP,TENM…
TF	Factor: AP-2; motif: GSCCSCRGGCNRNRNN	TF:M00800	FALSE	1.03e-10	9.98573	6762	540	250	21700	AP1S2,SLC25A14,PORCN,GSTO2,MFSD13A,SMARCA2,EPB41L3,STX3,OCRL,CREBRF,RGS11,EAF2,TMEM44,AIFM3,DEXI,RBFOX1,CSAD,ZCRB1,SH3KBP1,CASK,ASAP1,SYBU,OXR1,RGS22,STK3,GOLPH3,EGFLAM,KCTD9,RCBTB1,SLMAP,NEDD4L,CARD19,SSR1,TMBIM6,RYR2,KDM6A,NPAS3,PXDN,KIDINS220,BPTF,TANC2,KANSL1,FMNL1,ATP13A3,SKAP1,ACSF2,ASGR1,RNF112,ADAMTS10,MPRIP,CCDC85A,CHAT,CNNM1,DIP2A,GGT5,SIRT1,ZBTB24,EPB41L2,FRYL,SLC30A9,BMAL1,NCOR2,TMEM1…
TF	Factor: Sp1; motif: GGNGGGGGNGGGGGMGGGGCNGGG; match class: 1	TF:M10375_1	FALSE	1.18e-10	9.9273	7399	540	267	21700	AP1S2,CSTF2,CFAP47,ARHGAP4,MTMR1,DIPK1C,KATNAL2,ZFP532,SMARCA2,SRBD1,EPB41L3,STX3,ZFP81,OCRL,CREBRF,RGS11,EVA1C,CD47,EAF2,TMEM44,AIFM3,SORBS1,SH3KBP1,CASK,ASAP1,OXR1,STK3,ERMARD,SLMAP,KCNMA1,FHIT,NEDD4L,ERBIN,POLK,PRXL2C,SSR1,HFE,RYR2,CINP,UNC79,KDM6A,NIN,NPAS3,NRCAM,PXDN,KIDINS220,DTNB,BPTF,TANC2,KANSL1,FMNL1,ATP13A3,ACSF2,ASGR1,RNF112,ADAMTS10,MPRIP,SLC22A21,RHBDD3,CHAT,NAP1L1,TMPO,CNNM1,REEP6,…
TF	Factor: Egr-2; motif: GCGTGGGCGG	TF:M05494	FALSE	1.21e-10	9.91718	7251	540	263	21700	CSTF2,CFAP47,MTMR1,SLC25A14,MFSD13A,PRUNE2,DIPK1C,ZFP532,SRBD1,STX3,CYP4F13,OCRL,CREBRF,LUC7L,CD47,GTPBP8,GNB1L,AIFM3,DEXI,RBFOX1,SORBS1,SH3KBP1,CASK,ASAP1,MTSS1,OXR1,RGS22,STK3,EGFLAM,GPC6,KCTD9,RCBTB1,SLMAP,KCNMA1,ANXA7,NEDD4L,ERBIN,SSR1,RYR2,CINP,WDR25,KDM6A,KIDINS220,DTNB,FAM228B,BPTF,TANC2,KANSL1,SKAP1,ACSF2,RNF135,ADAMTS10,MPRIP,CHAT,NAP1L1,PPFIA2,CNNM1,REEP6,DIP2A,SIRT1,CCDC162,ZBTB24,TPD5…
TF	Factor: ZAC; motif: KGGGCCR	TF:M05547	FALSE	2.56e-10	9.59211	6702	540	247	21700	CSTF2,MTMR1,SLC25A14,PORCN,GSTO2,DIPK1C,ZFP532,EPB41L3,STX3,CYP4F13,OCRL,CREBRF,RGS11,EVA1C,CD47,GNB1L,AIFM3,PPIL2,DEXI,RBFOX1,SORBS1,ZCRB1,SH3KBP1,SERHL,CASK,ASAP1,MTSS1,RGS22,GOLPH3,EGFLAM,KCTD9,METTL6,KCNMA1,FHIT,ERBIN,POLK,HOMER1,PRXL2C,CARD19,SSR1,RYR2,WDR25,UNC79,KDM6A,G2E3,KIDINS220,DTNB,BPTF,TANC2,KANSL1,FMNL1,ATP13A3,SKAP1,RNF135,DOCK9,SLC22A21,RHBDD3,CHAT,NAP1L1,TMPO,IGF1,GM4924,CNNM1,R…
TF	Factor: SP1; motif: GGGGYGGGGNS	TF:M01303	FALSE	2.87e-10	9.54202	7151	540	259	21700	CSTF2,CFAP47,FAM3A,ARHGAP4,MTMR1,PORCN,KATNAL2,ZFP532,SRBD1,EPB41L3,OCRL,CREBRF,RGS11,EVA1C,EAF2,TMEM44,AIFM3,PPIL2,SORBS1,SH3KBP1,CASK,ASAP1,MTSS1,SYBU,RGS22,STK3,GOLPH3,GPC6,KCTD9,KLHL33,KCNMA1,FHIT,NEDD4L,ERBIN,POLK,HOMER1,SSR1,TMBIM6,HFE,UNC79,NIN,NPAS3,PXDN,KIDINS220,DTNB,BPTF,TANC2,KANSL1,ATP13A3,ACSF2,RNF135,ASGR1,MPRIP,SLC22A21,CHAT,NAP1L1,PPFIA2,TMPO,REEP6,DIP2A,GSTT3,SIRT1,PBLD2,ZBTB24,…
GO:BP	plasma membrane bounded cell projection organization	GO:0120036	FALSE	3.49e-10	9.45755	1681	558	85	25907	CFAP47,ARHGAP4,EPB41L3,STX3,OCRL,CASK,ASAP1,GOLPH3,PTK2B,SPEF2,NEDD4L,HOMER1,NIN,NRCAM,KIDINS220,TANC2,PPFIA2,DIP2A,SIRT1,FRYL,SPAG9,PRKCZ,CSMD3,NTNG1,DAB1,MEF2C,PTPRD,VEGFA,CHL1,CDC14B,PBRM1,CFAP43,ENPP2,SPART,AGRN,ATP2B2,ALKBH1,INTU,APC,APBB2,DTNBP1,FN1,PAX6,MAPK8IP3,TMEM80,ZMYND8,FAM149B,CDC14A,GRIN1,ENTR1,ENAH,CELSR2,PTK2,CNTRL,ABL2,MEF2A,PCDH15,KANK1,NTM,PKD2,AFDN,LRP8,BRAF,RAPGEF6,MAG,GSN,I…
GO:BP	cellular localization	GO:0051641	FALSE	4.16e-10	9.38099	3493	558	139	25907	AP1S2,PORCN,EPB41L3,STX3,SERAC1,PPIL2,SH3KBP1,CASK,ASAP1,SYBU,STK3,GOLPH3,GPC6,PTK2B,SLMAP,ANXA7,SPEF2,NEDD4L,ERBIN,HOMER1,TMBIM6,HFE,RYR2,NIN,NRCAM,TANC2,SKAP1,MPRIP,RHBDD3,PPFIA2,IGF1,REEP6,SIRT1,EPB41L2,BMAL1,SPAG9,PRKCZ,CACNA1D,HPCA,PHLDB2,MEF2C,PAKAP,STXBP2,PMF1,DCP1A,SLC9B2,CASQ2,CFAP43,PEX5L,AGRN,ANK2,ATP2B2,ARFGAP1,MFF,VPS53,CBLB,CDC42BPA,WNK1,INTU,PTPRC,APC,CLTA,DTNBP1,TOR1AIP2,ATRX,MYO5…
TF	Factor: WT1; motif: GNGGGGGCGGGG	TF:M03893	FALSE	4.32e-10	9.36418	6658	540	245	21700	CSTF2,ARHGAP4,MTMR1,SLC25A14,SMARCA2,SRBD1,EPB41L3,STX3,ZFP81,CYP4F13,OCRL,CREBRF,RGS11,EVA1C,CD47,EAF2,TMEM44,GNB1L,AIFM3,DEXI,SORBS1,SH3KBP1,ASAP1,OXR1,RGS22,STK3,GPC6,KCTD9,KCNMA1,FHIT,NEDD4L,ERBIN,HOMER1,PRXL2C,SSR1,RYR2,CINP,WDR25,KDM6A,LRRC9,NRCAM,PXDN,DTNB,BPTF,TANC2,KANSL1,FMNL1,ATP13A3,RNF135,ADAMTS10,CCDC85A,SLC22A21,RHBDD3,CHAT,PPFIA2,REEP6,SIRT1,PBLD2,CCDC162,ZBTB24,TPD52L1,EPB41L2,FR…
GO:CC	postsynapse	GO:0098794	FALSE	4.32e-10	9.3641	1005	567	60	26207	SLC8A1,EPB41L3,STX3,SH3KBP1,ASAP1,PTK2B,NEDD4L,ERBIN,HOMER1,NRCAM,DTNB,TANC2,RNF112,SLC16A7,PPFIA2,IGF1,DIP2A,PRKCZ,USP48,HPCA,MEF2C,ARHGAP12,ADD3,RPS24,ANK2,ATP2B2,ARFGAP1,CBLB,CLTA,DTNBP1,PDLIM4,NCOA2,SLC24A2,ZMYND8,GRIN1,KCNT1,ENAH,PTK2,FMNL2,SRGAP3,HNRNPA2B1,AFDN,CTNND1,CAMK2D,LRP8,BRAF,LHFPL4,CADPS2,PLEKHA5,BIN1,ITPR1,CADM1,PPP1CCB,CTTN,ANK1,PTPRT,DRD2,MYO9A,PDLIM5,MAP4
GO:BP	nervous system development	GO:0007399	FALSE	4.57e-10	9.34048	2593	558	113	25907	ARHGAP4,EPB41L3,STX3,RBFOX1,CASK,ASAP1,SYBU,STK3,PTK2B,ANXA7,SPEF2,NEDD4L,KDM6A,NIN,NRCAM,KIDINS220,BPTF,TANC2,RNF112,NAP1L1,PPFIA2,IGF1,DIP2A,SIRT1,FRYL,BMAL1,NCOR2,SPAG9,PRKCZ,CSMD3,NTNG1,DAB1,MEF2C,KCNIP2,PTPRD,ARHGAP12,VEGFA,CHL1,ABCB1B,PBRM1,CFAP43,ENPP2,TCF3,MBNL1,SPART,AGRN,ANK2,ATP2B2,ALKBH1,INTU,APBB2,PBX1,DTNBP1,BNIP2,ATRX,FN1,CBS,PAX6,BCAS1,PROM1,MAPK8IP3,TCF7L2,CASP8,GIGYF2,ZMYND8,SMA…
TF	Factor: Zic1; motif: NNCCCCCGGGGGGG; match class: 1	TF:M02835_1	FALSE	4.82e-10	9.31688	6591	540	243	21700	CSTF2,ARHGAP4,SLC25A14,PORCN,GSTO2,PRUNE2,ZFP532,SMARCA2,EPB41L3,RGS11,LIPO3,CD47,EAF2,TMEM44,AIFM3,SORBS1,ZCRB1,SH3KBP1,SERHL,MTSS1,OXR1,RGS22,GPC6,ERMARD,KCTD9,RCBTB1,KLHL33,METTL6,SLMAP,KCNMA1,FHIT,NEDD4L,ERBIN,POLK,PRXL2C,CARD19,HFE,RYR2,CINP,G2E3,FAM228A,DTNB,FAM228B,BPTF,TANC2,KANSL1,FMNL1,ATP13A3,ACSF2,RNF112,MPRIP,RHBDD3,CHAT,NAP1L1,PPFIA2,TMPO,CNNM1,REEP6,GSTT3,PBLD2,EPB41L2,FRYL,BMAL1,N…
GO:BP	cell morphogenesis	GO:0000902	FALSE	5.74e-10	9.24123	1053	558	63	25907	ARHGAP4,EPB41L3,SH3KBP1,CASK,PTK2B,ANXA7,NEDD4L,NIN,NRCAM,KIDINS220,TANC2,FMNL1,PPFIA2,DIP2A,EPB41L2,FRYL,SPAG9,PRKCZ,NTNG1,DAB1,MEF2C,PTPRD,PAKAP,VEGFA,CHL1,ENPP2,SPART,AGRN,SS18,ATP2B2,APBB2,DTNBP1,FN1,PAX6,MAPK8IP3,GRIN1,ENAH,CELSR2,PTK2,MEF2A,PCDH15,KANK1,FMNL2,AFDN,LRP8,STRIP2,BRAF,LEF1,MAG,ITPR1,ITSN2,CADM1,KIRREL3,TRPC6,CTTN,COL25A1,GOLGA2,PALLD,SIDT2,DRD2,MYO9A,PDLIM5,HECW1
GO:BP	localization	GO:0051179	FALSE	6.11e-10	9.21398	5309	558	187	25907	AP1S2,HEPH,SLC25A14,PORCN,SLC8A1,EPB41L3,STX3,SERAC1,CD47,PPIL2,SH3KBP1,CASK,ASAP1,SYBU,STK3,GOLPH3,GPC6,PTK2B,SLMAP,KCNMA1,ANXA7,SPEF2,NEDD4L,ERBIN,HOMER1,TMBIM6,HFE,RYR2,NIN,NRCAM,TANC2,ATP13A3,SKAP1,ASGR1,MPRIP,SLC22A21,RHBDD3,SLC16A7,PPFIA2,IGF1,CNNM1,REEP6,SIRT1,EPB41L2,SLC30A9,BMAL1,NCOR2,SLC37A4,SPAG9,PRKCZ,CACNA1D,HPCA,PHLDB2,DAB1,MEF2C,KCNIP2,ARHGAP17,PAKAP,ARHGAP12,VEGFA,STXBP2,PMF1,ABC…
TF	Factor: E2F-7; motif: GRGGCGGGAANNN	TF:M10212	FALSE	9.09e-10	9.04138	7933	540	278	21700	AP1S2,CSTF2,HEPH,CFAP47,ARHGAP4,MTMR1,DIPK1C,ZFP532,SMARCA2,SRBD1,EPB41L3,OCRL,RGS11,CD47,EAF2,AIFM3,RBFOX1,SORBS1,CASK,MTSS1,OXR1,STK3,GOLPH3,GPC6,KCTD9,KANTR,SLMAP,KCNMA1,ANXA7,NEDD4L,ERBIN,HOMER1,PRXL2C,CARD19,SSR1,RYR2,CINP,WDR25,KDM6A,NIN,NRCAM,PXDN,FAM228B,BPTF,KANSL1,ATP13A3,SKAP1,ACSF2,ADAMTS10,MPRIP,SLC22A21,RHBDD3,STAT2,CHAT,NAP1L1,TMPO,GM4924,CNNM1,REEP6,DIP2A,SIRT1,PBLD2,ZBTB24,EPB41L…
TF	Factor: Zic1; motif: NNCCCCCGGGGGGG	TF:M02835	FALSE	1.05e-09	8.97849	9500	540	318	21700	AP1S2,CSTF2,CFAP47,ARHGAP4,SLC25A14,PORCN,GSTO2,PRUNE2,KATNAL2,ZFP532,SMARCA2,EPB41L3,STX3,RGS11,LIPO3,CD47,EAF2,TMEM44,GNB1L,AIFM3,PPIL2,DEXI,SORBS1,ZCRB1,SH3KBP1,SERHL,MTSS1,OXR1,RGS22,EGFLAM,GPC6,ERMARD,KCTD9,PTK2B,RCBTB1,KLHL33,METTL6,SLMAP,KCNMA1,FHIT,NEDD4L,ERBIN,POLK,HOMER1,ZFP595,PRXL2C,CARD19,SSR1,TMBIM6,HFE,RYR2,CINP,LRRC9,NIN,G2E3,FAM228A,DTNB,FAM228B,BPTF,TANC2,KANSL1,FMNL1,ATP13A3,SK…
TF	Factor: ZF5; motif: NRNGNGCGCGCWN; match class: 1	TF:M00333_1	FALSE	1.11e-09	8.9529	11218	540	360	21700	AP1S2,CSTF2,PORCN,GSTO2,PRUNE2,DIPK1C,KATNAL2,ZFP532,SMARCA2,SRBD1,EPB41L3,STX3,OCRL,CREBRF,LUC7L,RGS11,SERAC1,EVA1C,LIPO3,CD47,GTPBP8,EAF2,TMEM44,GNB1L,AIFM3,DEXI,RBFOX1,SORBS1,ZCRB1,SH3KBP1,CASK,ASAP1,MTSS1,SYBU,STK3,GOLPH3,EGFLAM,GPC6,ERMARD,RCBTB1,METTL6,SLMAP,KCNMA1,ANXA7,NEDD4L,ERBIN,POLK,HOMER1,ZFP595,PRXL2C,CARD19,SSR1,RYR2,CINP,UNC79,KDM6A,NPAS3,G2E3,NRCAM,PXDN,KIDINS220,DTNB,FAM228B,BPT…
GO:BP	cell projection organization	GO:0030030	FALSE	1.37e-09	8.86268	1724	558	85	25907	CFAP47,ARHGAP4,EPB41L3,STX3,OCRL,CASK,ASAP1,GOLPH3,PTK2B,SPEF2,NEDD4L,HOMER1,NIN,NRCAM,KIDINS220,TANC2,PPFIA2,DIP2A,SIRT1,FRYL,SPAG9,PRKCZ,CSMD3,NTNG1,DAB1,MEF2C,PTPRD,VEGFA,CHL1,CDC14B,PBRM1,CFAP43,ENPP2,SPART,AGRN,ATP2B2,ALKBH1,INTU,APC,APBB2,DTNBP1,FN1,PAX6,MAPK8IP3,TMEM80,ZMYND8,FAM149B,CDC14A,GRIN1,ENTR1,ENAH,CELSR2,PTK2,CNTRL,ABL2,MEF2A,PCDH15,KANK1,NTM,PKD2,AFDN,LRP8,BRAF,RAPGEF6,MAG,GSN,I…
TF	Factor: KLF3; motif: NNNNNNGGGCGGGGCNNGN	TF:M10278	FALSE	1.83e-09	8.7378	7333	540	261	21700	AP1S2,CSTF2,ARHGAP4,MTMR1,PORCN,SRBD1,EPB41L3,ZFP81,OCRL,CREBRF,LUC7L,RGS11,EVA1C,EAF2,AIFM3,CSAD,SORBS1,SH3KBP1,SERHL,CASK,ASAP1,MTSS1,SYBU,OXR1,STK3,GOLPH3,EGFLAM,PUM3,KCTD9,KCNMA1,FHIT,NEDD4L,ERBIN,POLK,PRXL2C,SSR1,TMBIM6,HFE,RYR2,CINP,KDM6A,LRRC9,NRCAM,PXDN,DTNB,BPTF,TANC2,KANSL1,FMNL1,ATP13A3,SKAP1,ACSF2,RNF135,ASGR1,ADAMTS10,MPRIP,TENM2,CCDC85A,SLC22A21,RHBDD3,CHAT,PPFIA2,REEP6,DIP2A,SIRT1,…
TF	Factor: RNF96; motif: BCCCGCRGCC	TF:M01199	FALSE	2.68e-09	8.5715	6360	540	234	21700	AP1S2,CSTF2,DIPK1C,SMARCA2,EPB41L3,STX3,ZFP81,OCRL,CREBRF,LUC7L,LIPO3,TMEM44,GNB1L,AIFM3,SORBS1,ZCRB1,CASK,ASAP1,SYBU,OXR1,GOLPH3,GPC6,KCTD9,RCBTB1,METTL6,KCNMA1,NEDD4L,ERBIN,HOMER1,PRXL2C,CARD19,SSR1,RYR2,CINP,KDM6A,NPAS3,KIDINS220,DTNB,FAM228B,BPTF,TANC2,KANSL1,ATP13A3,SKAP1,RNF112,MPRIP,SLC22A21,RHBDD3,CHAT,NAP1L1,TMPO,CNNM1,DIP2A,SIRT1,ZBTB24,TPD52L1,EPB41L2,FRYL,SLC30A9,BMAL1,NCOR2,TMEM164,M…
GO:BP	cytoskeleton organization	GO:0007010	FALSE	2.83e-09	8.54858	1471	558	76	25907	CFAP47,KATNAL2,EPB41L3,CD47,SH3KBP1,PTK2B,SPEF2,NIN,FMNL1,DAAM1,SIRT1,EPB41L2,PRKCZ,PHLDB2,MEF2C,LDB3,ARHGAP17,PAKAP,EPB41L4B,ARHGAP12,CCL27AL,CENPH,ADD3,CDC14B,CASQ2,CFAP43,TPM3,AGRN,SS18,ANK2,CDC42BPA,SASS6,APC,DTNBP1,BNIP2,ATRX,PDLIM4,PAX6,CDC14A,ENAH,LCP1,PTK2,CNTRL,MEF2A,MAST4,PCDH15,KANK1,FMNL2,TNNT2,MYO1H,STRIP2,BRAF,RTKN,SUN1,PRC1,PPFIBP1,BIN1,IKBKB,GSN,AKAP13,MICAL2,CCP110,CFAP57,CTTN,MC…
WP	Splicing factor NOVA regulated synaptic proteins	WP:WP1983	FALSE	2.94e-09	8.53158	42	130	13	4533	EPB41L3,CASK,KCNMA1,EPB41L2,PRKCZ,NTNG1,DAB1,STXBP2,CHL1,AGRN,GRIN1,CADM1,MAP4
TF	Factor: ELK-1; motif: ACCGGAWRTN	TF:M01981	FALSE	4.43e-09	8.35338	14701	540	437	21700	AP1S2,CSTF2,HEPH,FAM3A,ARHGAP4,MTMR1,SLC25A14,GSTO2,MFSD13A,PRUNE2,DIPK1C,KATNAL2,SMARCA2,SRBD1,SLC8A1,EPB41L3,STX3,CYP4F13,OCRL,CREBRF,LUC7L,SERAC1,EVA1C,LIPO3,CD47,GTPBP8,ZBTB20,EAF2,GNB1L,AIFM3,PPIL2,DEXI,RBFOX1,CSAD,SORBS1,ZCRB1,SH3KBP1,CASK,ASAP1,MTSS1,SYBU,OXR1,GOLPH3,EGFLAM,GPC6,PUM3,ERMARD,KCTD9,PTK2B,RCBTB1,KANTR,KLHL33,METTL6,SLMAP,ANXA7,SPEF2,NEDD4L,ERBIN,POLK,HOMER1,ZFP595,CARD19,SSR1…
TF	Factor: AP-2alpha; motif: NGCCYSNNGSN	TF:M01857	FALSE	4.57e-09	8.34054	6173	540	228	21700	AP1S2,FAM3A,ARHGAP4,MTMR1,PORCN,GSTO2,DIPK1C,SMARCA2,EPB41L3,STX3,OCRL,CREBRF,RGS11,EVA1C,EAF2,GNB1L,AIFM3,DEXI,CSAD,ZCRB1,CASK,ASAP1,MTSS1,OXR1,RGS22,STK3,GOLPH3,EGFLAM,GPC6,KCTD9,KCNMA1,ERBIN,POLK,HOMER1,PRXL2C,CARD19,TMBIM6,RYR2,CINP,UNC79,KDM6A,LRRC9,NPAS3,G2E3,NRCAM,PXDN,DTNB,FAM228B,BPTF,TANC2,KANSL1,FMNL1,ATP13A3,ACSF2,DOCK9,ADAMTS10,MPRIP,SLC22A21,CHAT,NAP1L1,TMPO,CNNM1,REEP6,SIRT1,ZBTB24…
TF	Factor: Kaiso; motif: GCMGGGRGCRGS; match class: 1	TF:M03876_1	FALSE	5.48e-09	8.26098	5860	540	219	21700	AP1S2,FAM3A,ARHGAP4,MTMR1,DIPK1C,SMARCA2,SRBD1,EPB41L3,STX3,OCRL,CREBRF,EVA1C,EAF2,TMEM44,AIFM3,RBFOX1,SH3KBP1,CASK,ASAP1,MTSS1,OXR1,STK3,GOLPH3,EGFLAM,GPC6,KCTD9,RCBTB1,SLMAP,KCNMA1,NEDD4L,ERBIN,POLK,RYR2,UNC79,NRCAM,PXDN,KIDINS220,BPTF,TANC2,KANSL1,FMNL1,ATP13A3,ADAMTS10,MPRIP,SLC22A21,CHAT,NAP1L1,CNNM1,REEP6,DIP2A,SIRT1,PBLD2,TPD52L1,EPB41L2,FRYL,BMAL1,NCOR2,TMEM164,SPAG9,MINDY3,OTUD3,PHLDB2,D…
TF	Factor: E2F-4; motif: GCGGGAAANA	TF:M02090	FALSE	7.7e-09	8.11356	10354	540	336	21700	AP1S2,CSTF2,CFAP47,FAM3A,MTMR1,SLC25A14,PORCN,SMARCA2,SRBD1,EPB41L3,ZFP81,CREBRF,LUC7L,RGS11,SERAC1,EAF2,TMEM44,GNB1L,AIFM3,RBFOX1,ZCRB1,SH3KBP1,SERHL,CASK,ASAP1,MTSS1,OXR1,STK3,GOLPH3,EGFLAM,GPC6,PUM3,KCTD9,RCBTB1,SLMAP,KCNMA1,ANXA7,NEDD4L,ERBIN,HOMER1,CARD19,SSR1,TMBIM6,HFE,RYR2,CINP,WDR25,UNC79,KDM6A,NIN,NPAS3,G2E3,NRCAM,PXDN,DTNB,FAM228B,KANSL1,ATP13A3,SKAP1,ASGR1,ADAMTS10,MPRIP,TENM2,SLC22A2…
TF	Factor: AP2; motif: GCCYGSGGSN	TF:M08867	FALSE	1.01e-08	7.99498	7249	540	256	21700	AP1S2,FAM3A,MTMR1,GSTO2,MFSD13A,DIPK1C,EPB41L3,STX3,OCRL,CREBRF,RGS11,ZBTB20,EAF2,AIFM3,DEXI,CSAD,ZCRB1,CASK,ASAP1,MTSS1,OXR1,RGS22,STK3,GOLPH3,EGFLAM,GPC6,KCTD9,PTK2B,RCBTB1,METTL6,KCNMA1,ERBIN,POLK,CARD19,SSR1,TMBIM6,HFE,CINP,UNC79,KDM6A,LRRC9,NIN,NPAS3,PXDN,KIDINS220,DTNB,FAM228B,BPTF,TANC2,KANSL1,FMNL1,ATP13A3,SKAP1,ACSF2,MPRIP,CCDC85A,RHBDD3,CHAT,NAP1L1,TMPO,CNNM1,REEP6,GSTT3,SIRT1,PBLD2,ZBT…
TF	Factor: AP-2; motif: MKCCCSCNGGCG	TF:M00189	FALSE	1.09e-08	7.96087	8048	540	277	21700	AP1S2,CSTF2,HEPH,FAM3A,MTMR1,PORCN,GSTO2,ZFP532,SMARCA2,EPB41L3,STX3,CREBRF,LUC7L,RGS11,EVA1C,CD47,TMEM44,DEXI,RBFOX1,SORBS1,ZCRB1,SERHL,CASK,ASAP1,MTSS1,SYBU,OXR1,GOLPH3,EGFLAM,GPC6,ERMARD,PTK2B,KANTR,KLHL33,METTL6,SLMAP,KCNMA1,HOMER1,CARD19,SSR1,TMBIM6,RYR2,CINP,UNC79,KDM6A,NPAS3,NRCAM,KIDINS220,FAM228A,FAM228B,BPTF,TANC2,KANSL1,FMNL1,ATP13A3,SKAP1,ACSF2,ASGR1,ADAMTS10,CCDC85A,RHBDD3,NAP1L1,PPF…
TF	Factor: WT1; motif: CGCCCCCNCN	TF:M02036	FALSE	1.43e-08	7.8458	7533	540	263	21700	AP1S2,CSTF2,ARHGAP4,MTMR1,SMARCA2,SRBD1,EPB41L3,STX3,CYP4F13,OCRL,CREBRF,RGS11,EVA1C,CD47,EAF2,TMEM44,GNB1L,AIFM3,DEXI,RBFOX1,SORBS1,SH3KBP1,ASAP1,MTSS1,OXR1,RGS22,GOLPH3,GPC6,KCTD9,KCNMA1,FHIT,NEDD4L,ERBIN,HOMER1,PRXL2C,CARD19,TMBIM6,RYR2,CINP,WDR25,UNC79,NRCAM,PXDN,DTNB,BPTF,TANC2,KANSL1,FMNL1,ATP13A3,ACSF2,RNF135,ADAMTS10,MPRIP,SLC22A21,CHAT,PPFIA2,CNNM1,REEP6,SIRT1,PBLD2,CCDC162,ZBTB24,TPD52L…
GO:BP	positive regulation of cellular process	GO:0048522	FALSE	2.88e-08	7.5404	6095	558	201	25907	HEPH,SMARCA2,STX3,CREBRF,CD47,ZBTB20,EAF2,SH3KBP1,CASK,ASAP1,SYBU,STK3,GOLPH3,EGFLAM,PTK2B,KCNMA1,ANXA7,NEDD4L,ZFP595,PRXL2C,HFE,RYR2,KDM6A,NIN,KIDINS220,BPTF,KANSL1,SKAP1,RNF135,RNF112,MPRIP,RHBDD3,STAT2,NAP1L1,IGF1,DIP2A,SIRT1,TPD52L1,EPB41L2,SLC30A9,BMAL1,NCOR2,TMEM164,SPAG9,PRKCZ,PRAMEL12,CACNA1D,HPCA,PHLDB2,DAB1,MEF2C,KCNIP2,PTPRD,EPB41L4B,VEGFA,STXBP2,PMF1,ADD3,CDC14B,DCP1A,SLC9B2,PBRM1,PAB…
TF	Factor: Kaiso; motif: GCMGGGRGCRGS	TF:M03876	FALSE	2.98e-08	7.52587	11145	540	353	21700	AP1S2,CSTF2,FAM3A,ARHGAP4,MTMR1,GSTO2,DIPK1C,KATNAL2,SMARCA2,SRBD1,EPB41L3,STX3,ZFP81,OCRL,CREBRF,RGS11,EVA1C,LIPO3,CD47,EAF2,TMEM44,GNB1L,AIFM3,PPIL2,RBFOX1,CSAD,SORBS1,ZCRB1,SH3KBP1,SERHL,CASK,ASAP1,MTSS1,SYBU,OXR1,RGS22,STK3,GOLPH3,EGFLAM,GPC6,KCTD9,RCBTB1,SLMAP,KCNMA1,NEDD4L,ERBIN,POLK,HOMER1,ZFP595,PRXL2C,CARD19,SSR1,HFE,RYR2,UNC79,KDM6A,LRRC9,G2E3,NRCAM,PXDN,KIDINS220,DTNB,BPTF,TANC2,KANSL1…
GO:BP	regulation of cellular component organization	GO:0051128	FALSE	3.97e-08	7.40097	2537	558	106	25907	ARHGAP4,SMARCA2,CD47,EAF2,CASK,ASAP1,GOLPH3,PTK2B,NEDD4L,HOMER1,HFE,NIN,NRCAM,KIDINS220,TANC2,SKAP1,STAT2,PPFIA2,IGF1,DIP2A,SIRT1,SLC30A9,SPAG9,PRKCZ,CSMD3,NTNG1,HPCA,PHLDB2,DAB1,MEF2C,ARHGAP17,PTPRD,ARHGAP12,VEGFA,CCL27AL,ADD3,PBRM1,PNKP,ENPP2,SPART,AGRN,ARFGAP1,MFF,CBLB,WNK1,SASS6,INTU,PTPRC,APC,DTNBP1,ATRX,FN1,PDLIM4,MNDAL,PAX6,ZMYND8,SMARCE1,GRIN1,CACNA1B,ENTR1,CELSR2,LCP1,PTK2,ABL2,BMP2K,KAN…
TF	Factor: Sp1; motif: CCCCGCCCCN; match class: 1	TF:M00933_1	FALSE	4.09e-08	7.38801	3995	540	162	21700	CSTF2,ARHGAP4,MTMR1,SRBD1,EPB41L3,CREBRF,RGS11,EAF2,AIFM3,SH3KBP1,CASK,ASAP1,MTSS1,OXR1,STK3,EGFLAM,KCNMA1,ERBIN,POLK,PRXL2C,SSR1,TMBIM6,UNC79,KDM6A,NRCAM,PXDN,KIDINS220,DTNB,BPTF,TANC2,KANSL1,ACSF2,RNF112,ADAMTS10,MPRIP,SLC22A21,RHBDD3,CHAT,PPFIA2,REEP6,PBLD2,ZBTB24,TPD52L1,EPB41L2,FRYL,BMAL1,NCOR2,TMEM164,SPAG9,CACNA1D,KMT2C,ARHGAP17,USPL1,ARHGAP12,VEGFA,CCL27AL,HERC4,SLC9B2,PBRM1,TMEM131L,MBNL…
GO:BP	plasma membrane bounded cell projection morphogenesis	GO:0120039	TRUE	4.2e-08	7.37711	721	558	47	25907	ARHGAP4,EPB41L3,CASK,NEDD4L,NIN,NRCAM,KIDINS220,TANC2,PPFIA2,DIP2A,SPAG9,PRKCZ,NTNG1,DAB1,MEF2C,PTPRD,VEGFA,CHL1,ENPP2,SPART,AGRN,APBB2,DTNBP1,FN1,PAX6,MAPK8IP3,GRIN1,ENAH,CELSR2,PTK2,MEF2A,KANK1,AFDN,LRP8,BRAF,MAG,ITSN2,KIRREL3,TRPC6,CTTN,COL25A1,GOLGA2,PALLD,DRD2,MYO9A,PDLIM5,HECW1
GO:CC	cytoskeleton	GO:0005856	FALSE	4.59e-08	7.33791	2374	567	99	26207	CFAP47,ARHGAP4,KATNAL2,SMARCA2,EPB41L3,SH3KBP1,ASAP1,MTSS1,SYBU,RGS22,STK3,PTK2B,SLMAP,SPEF2,HFE,NIN,DAAM1,MPRIP,EPB41L2,SLC30A9,SPAG9,PRKCZ,NEIL1,PHLDB2,LDB3,EPB41L4B,LRRCC1,PMF1,ADD3,CDC14B,CFAP43,TPM3,SS18,ANK2,CTSH,RIF1,CSPP1,CDC42BPA,WNK1,SASS6,INTU,APC,DTNBP1,LRIF1,BNIP2,MYO5B,PDLIM4,ARHGAP26,DNAH14,PIEZO2,CFAP276,ETL4,CFAP52,CDC14A,PXK,ENTR1,ENAH,LCP1,PTK2,CNTRL,RAB28,TFDP2,SFI1,DNAH7B,KAN…
TF	Factor: Sp1; motif: CCCCGCCCCN	TF:M00933	FALSE	5.55e-08	7.25579	8772	540	293	21700	CSTF2,HEPH,CFAP47,ARHGAP4,MTMR1,PORCN,DIPK1C,SRBD1,EPB41L3,ZFP81,CREBRF,RGS11,EVA1C,EAF2,AIFM3,PPIL2,RBFOX1,CSAD,SORBS1,SH3KBP1,SERHL,CASK,ASAP1,MTSS1,SYBU,OXR1,RGS22,STK3,GOLPH3,EGFLAM,PUM3,ERMARD,KCTD9,KCNMA1,FHIT,NEDD4L,ERBIN,POLK,PRXL2C,SSR1,TMBIM6,HFE,UNC79,KDM6A,LRRC9,NPAS3,NRCAM,PXDN,KIDINS220,DTNB,BPTF,TANC2,KANSL1,DAAM1,ATP13A3,ACSF2,RNF135,ASGR1,RNF112,ADAMTS10,MPRIP,SLC22A21,RHBDD3,CHA…
TF	Factor: Sp2; motif: NYSGCCCCGCCCCCY	TF:M03567	FALSE	5.65e-08	7.24817	6430	540	231	21700	CSTF2,ARHGAP4,PORCN,SRBD1,EPB41L3,ZFP81,OCRL,CREBRF,RGS11,EVA1C,EAF2,AIFM3,SORBS1,SH3KBP1,SERHL,CASK,ASAP1,MTSS1,SYBU,OXR1,RGS22,STK3,GOLPH3,EGFLAM,PUM3,KCNMA1,FHIT,NEDD4L,ERBIN,PRXL2C,SSR1,TMBIM6,HFE,KDM6A,LRRC9,NRCAM,PXDN,DTNB,BPTF,TANC2,KANSL1,ATP13A3,SKAP1,ACSF2,RNF135,ASGR1,MPRIP,TENM2,SLC22A21,CHAT,PPFIA2,REEP6,DIP2A,SIRT1,PBLD2,CCDC162,ZBTB24,EPB41L2,FRYL,SLC30A9,BMAL1,NCOR2,TMEM164,SPAG9,…
GO:BP	cell projection morphogenesis	GO:0048858	FALSE	5.84e-08	7.23382	728	558	47	25907	ARHGAP4,EPB41L3,CASK,NEDD4L,NIN,NRCAM,KIDINS220,TANC2,PPFIA2,DIP2A,SPAG9,PRKCZ,NTNG1,DAB1,MEF2C,PTPRD,VEGFA,CHL1,ENPP2,SPART,AGRN,APBB2,DTNBP1,FN1,PAX6,MAPK8IP3,GRIN1,ENAH,CELSR2,PTK2,MEF2A,KANK1,AFDN,LRP8,BRAF,MAG,ITSN2,KIRREL3,TRPC6,CTTN,COL25A1,GOLGA2,PALLD,DRD2,MYO9A,PDLIM5,HECW1
GO:BP	neuron projection development	GO:0031175	FALSE	5.95e-08	7.22535	1144	558	62	25907	ARHGAP4,EPB41L3,STX3,CASK,ASAP1,PTK2B,NEDD4L,NIN,NRCAM,KIDINS220,TANC2,PPFIA2,DIP2A,SIRT1,FRYL,SPAG9,PRKCZ,CSMD3,NTNG1,DAB1,MEF2C,PTPRD,VEGFA,CHL1,PBRM1,SPART,AGRN,ATP2B2,ALKBH1,APBB2,DTNBP1,FN1,PAX6,MAPK8IP3,ZMYND8,GRIN1,ENAH,CELSR2,PTK2,ABL2,MEF2A,PCDH15,KANK1,NTM,AFDN,LRP8,BRAF,MAG,ITPR1,ITSN2,KIRREL3,TRPC6,CTTN,COL25A1,GOLGA2,PALLD,ALMS1,DRD2,MYO9A,PDLIM5,MAP4,HECW1
TF	Factor: E2F-4; motif: NGGGGGCGGGRMNN	TF:M10211	FALSE	6.75e-08	7.17091	6994	540	246	21700	CSTF2,CFAP47,ARHGAP4,MTMR1,DIPK1C,ZFP532,SRBD1,EPB41L3,ZFP81,OCRL,CREBRF,CD47,EAF2,AIFM3,SORBS1,ZCRB1,SH3KBP1,CASK,RGS22,STK3,GOLPH3,KCTD9,KCNMA1,FHIT,NEDD4L,ERBIN,PRXL2C,CARD19,SSR1,CINP,WDR25,KDM6A,LRRC9,NRCAM,PXDN,DTNB,BPTF,TANC2,ATP13A3,SKAP1,ACSF2,MPRIP,SLC22A21,RHBDD3,STAT2,CHAT,NAP1L1,PPFIA2,CNNM1,REEP6,DIP2A,SIRT1,PBLD2,ZBTB24,TPD52L1,EPB41L2,FRYL,SLC30A9,BMAL1,TMEM164,SLC37A4,MRPL33,SPAG…
GO:CC	neuron projection	GO:0043005	FALSE	8.77e-08	7.05722	1544	567	73	26207	ARHGAP4,SLC8A1,EPB41L3,STX3,OCRL,SH3KBP1,CASK,ASAP1,SYBU,PTK2B,HOMER1,NIN,NRCAM,DTNB,BPTF,TANC2,RNF112,PPFIA2,CNNM1,REEP6,DIP2A,SIRT1,PRKCZ,CACNA1D,HPCA,KCNIP2,CHL1,XRN1,DCP1A,TPM3,PEX5L,AGRN,ATP2B2,DTNBP1,PDLIM4,PROM1,MAPK8IP3,NCOA2,PIEZO2,GIGYF2,ZMYND8,CDC14A,GRIN1,CACNA1B,ENAH,PTK2,SCN2A,PCDH15,NTM,HNRNPA2B1,GIT2,AFDN,CTNND1,CAMK2D,LRP8,BRAF,NDRG2,MAG,LHFPL4,BIN1,ITPR1,CADM1,NAP1L4,PPP1CCB,KIR…
TF	Factor: RNF96; motif: BCCCGCRGCC; match class: 1	TF:M01199_1	FALSE	9.19e-08	7.03659	2738	540	122	21700	AP1S2,DIPK1C,SMARCA2,STX3,CREBRF,AIFM3,SORBS1,ZCRB1,CASK,ASAP1,OXR1,GOLPH3,GPC6,KCNMA1,NEDD4L,ERBIN,SSR1,RYR2,NPAS3,DTNB,TANC2,KANSL1,ATP13A3,MPRIP,NAP1L1,TMPO,CNNM1,DIP2A,SIRT1,ZBTB24,EPB41L2,FRYL,SLC30A9,BMAL1,NCOR2,TMEM164,MRPL33,PRKCZ,SRRM1,RSRP1,CACNA1D,KMT2C,EPB41L4B,XRN1,HERC4,PBRM1,TCF3,TMEM131L,SORCS1,MED12L,SS18,PAIP2,RIF1,WNK1,PPP2R5C,APC,DHRS13,APBB2,CLTA,KCTD2,POU2F1,SCMH1,BNIP2,TBC1…
TF	Factor: IRF6; motif: NNNACTCYCGGKNNN	TF:M02874	FALSE	9.51e-08	7.02185	13410	540	404	21700	AP1S2,MTMR1,SLC25A14,PORCN,GSTO2,PRUNE2,SMARCA2,SRBD1,SLC8A1,STX3,ZFP81,CYP4F13,OCRL,CREBRF,LUC7L,RGS11,SERAC1,EVA1C,CD47,GTPBP8,EAF2,TMEM44,GNB1L,AIFM3,PPIL2,DEXI,RBFOX1,CSAD,SORBS1,ZCRB1,SH3KBP1,SERHL,CASK,ASAP1,MTSS1,SYBU,OXR1,RGS22,STK3,GOLPH3,EGFLAM,GPC6,RCBTB1,KANTR,KLHL33,METTL6,SLMAP,KCNMA1,SPEF2,NEDD4L,ERBIN,POLK,HOMER1,ZFP595,PRXL2C,CARD19,SSR1,TMBIM6,RYR2,CINP,WDR25,UNC79,KDM6A,NPAS3,G…
GO:CC	glutamatergic synapse	GO:0098978	FALSE	1.07e-07	6.97217	809	567	48	26207	PORCN,PRUNE2,STX3,CD47,SH3KBP1,ASAP1,GPC6,PTK2B,NEDD4L,ERBIN,HOMER1,NRCAM,TANC2,DAAM1,SLC16A7,PPFIA2,IGF1,DIP2A,PRKCZ,NTNG1,HPCA,DAB1,PTPRD,ARHGAP12,AGRN,TPD52,ATP2B2,CBLB,DTNBP1,GRIN1,CACNA1B,PTK2,SCN2A,FMNL2,HNRNPA2B1,CTNND1,LRP8,BRAF,CADPS2,PLEKHA5,BIN1,CADM1,PPP1CCB,CTTN,PTPRT,ABLIM3,DRD2,MYO9A
TF	Factor: E2F-4; motif: GNNGGCGGGAAN	TF:M09682	FALSE	1.16e-07	6.93736	5929	540	216	21700	CSTF2,HEPH,CFAP47,MTMR1,DIPK1C,ZFP532,SMARCA2,SRBD1,EPB41L3,OCRL,CREBRF,CD47,EAF2,AIFM3,SORBS1,ZCRB1,CASK,MTSS1,OXR1,STK3,GOLPH3,GPC6,KCTD9,SLMAP,KCNMA1,NEDD4L,ERBIN,HOMER1,PRXL2C,CARD19,SSR1,RYR2,CINP,WDR25,KDM6A,NIN,NRCAM,BPTF,KANSL1,ATP13A3,SKAP1,ACSF2,ADAMTS10,MPRIP,SLC22A21,RHBDD3,STAT2,CHAT,NAP1L1,TMPO,CNNM1,REEP6,DIP2A,SIRT1,PBLD2,EPB41L2,FRYL,TMEM164,SLC37A4,MRPL33,RNF32,SRRM1,RSRP1,HPCA,…
TF	Factor: Osx; motif: CCNCCCCCNNN	TF:M07329	FALSE	1.58e-07	6.80185	6165	540	222	21700	CSTF2,MTMR1,ZFP532,SMARCA2,SRBD1,EPB41L3,STX3,OCRL,RGS11,EVA1C,TMEM44,AIFM3,PPIL2,RBFOX1,CSAD,SORBS1,SH3KBP1,ASAP1,MTSS1,GPC6,KCTD9,KLHL33,KCNMA1,ANXA7,NEDD4L,ERBIN,HOMER1,TMBIM6,HFE,RYR2,CINP,UNC79,NIN,NRCAM,PXDN,DTNB,BPTF,TANC2,KANSL1,FMNL1,SKAP1,RNF135,ASGR1,RNF112,MPRIP,RHBDD3,CHAT,NAP1L1,PPFIA2,REEP6,SIRT1,PBLD2,CCDC162,ZBTB24,TPD52L1,EPB41L2,FRYL,BMAL1,TMEM164,RNF32,SPAG9,PRKCZ,MINDY3,OTUD3…
TF	Factor: AP-2alpha; motif: NSCCNCRGGSN	TF:M07348	FALSE	1.65e-07	6.78308	6204	540	223	21700	FAM3A,MTMR1,DIPK1C,EPB41L3,STX3,CREBRF,RGS11,ZBTB20,EAF2,AIFM3,DEXI,RBFOX1,ZCRB1,CASK,MTSS1,OXR1,RGS22,GOLPH3,EGFLAM,GPC6,KCTD9,RCBTB1,METTL6,KCNMA1,POLK,HOMER1,SSR1,TMBIM6,RYR2,CINP,KDM6A,LRRC9,NIN,NPAS3,G2E3,KIDINS220,FAM228B,BPTF,TANC2,KANSL1,DAAM1,ATP13A3,ADAMTS10,MPRIP,CCDC85A,NAP1L1,TMPO,CNNM1,SIRT1,PBLD2,ZBTB24,EPB41L2,FRYL,BMAL1,NCOR2,TMEM164,MRPL33,SPAG9,PRAMEL12,OTUD3,SRRM1,CACNA1D,TRNA…
TF	Factor: CPBP; motif: SNCCCNN; match class: 1	TF:M01822_1	FALSE	1.71e-07	6.76764	19841	540	529	21700	AP1S2,CSTF2,HEPH,CFAP47,FAM3A,ARHGAP4,MTMR1,SLC25A14,PORCN,GSTO2,MFSD13A,PRUNE2,DIPK1C,KATNAL2,ZFP532,SMARCA2,SRBD1,EPB41L3,STX3,ZFP81,CYP4F13,OCRL,CREBRF,LUC7L,RGS11,SERAC1,EVA1C,LIPO3,CD47,GTPBP8,ZBTB20,EAF2,TMEM44,GNB1L,AIFM3,DEXI,RBFOX1,CSAD,SORBS1,ZCRB1,SH3KBP1,SERHL,CASK,ASAP1,MTSS1,SYBU,OXR1,RGS22,STK3,GOLPH3,EGFLAM,GPC6,PUM3,ERMARD,KCTD9,PTK2B,RCBTB1,KANTR,KLHL33,METTL6,SLMAP,KCNMA1,ANXA7…
GO:BP	cellular macromolecule localization	GO:0070727	FALSE	1.8e-07	6.74404	2603	558	106	25907	AP1S2,PORCN,EPB41L3,STX3,PPIL2,SH3KBP1,CASK,ASAP1,SYBU,STK3,GOLPH3,GPC6,SLMAP,ANXA7,NEDD4L,ERBIN,HOMER1,HFE,RYR2,NIN,NRCAM,SKAP1,MPRIP,RHBDD3,IGF1,SIRT1,EPB41L2,BMAL1,PRKCZ,CACNA1D,HPCA,PHLDB2,PAKAP,STXBP2,DCP1A,SLC9B2,PEX5L,AGRN,ANK2,ARFGAP1,MFF,VPS53,WNK1,INTU,APC,CLTA,DTNBP1,TOR1AIP2,ATRX,MYO5B,PAX6,MAPK8IP3,GAPVD1,TCF7L2,ZMYND8,CIZ1,FAM149B,GRIN1,PXK,ENTR1,XPA,CELSR2,LCP1,RAB28,SPDYA,PEX2,EMC…
GO:BP	anatomical structure morphogenesis	GO:0009653	FALSE	1.93e-07	6.71513	2781	558	111	25907	ARHGAP4,EPB41L3,CD47,SH3KBP1,CASK,STK3,PTK2B,ANXA7,SPEF2,NEDD4L,RYR2,KDM6A,NIN,NRCAM,PXDN,KIDINS220,TANC2,FMNL1,STAT2,PPFIA2,IGF1,DIP2A,SIRT1,EPB41L2,FRYL,NCOR2,SPAG9,PRKCZ,NTNG1,PHLDB2,DAB1,MEF2C,LDB3,USPL1,PTPRD,PAKAP,ARHGAP12,VEGFA,CHL1,PBRM1,CASQ2,ENPP2,TCF3,MBNL1,SPART,AGRN,CSGALNACT1,SS18,ANK2,CTSH,ATP2B2,MFF,WNK1,INTU,APBB2,PBX1,DTNBP1,POU2F1,ATRX,FN1,CBS,PAX6,PROM1,MAPK8IP3,TCF7L2,CASP8,N…
GO:MF	enzyme binding	GO:0019899	FALSE	1.95e-07	6.70923	2169	555	96	24018	OCRL,SH3KBP1,CASK,GOLPH3,PTK2B,METTL6,FHIT,TMBIM6,RYR2,NIN,KIDINS220,DTNB,KANSL1,FMNL1,DAAM1,SKAP1,STAT2,NAP1L1,SIRT1,NCOR2,SPAG9,PRKCZ,HPCA,MEF2C,LDB3,CHL1,ADD3,CASQ2,TCF3,SPART,PEX5L,ANK2,MFF,CBLB,WNK1,PTPRC,APC,CLTA,TBP,TOR1AIP2,MYO5B,FN1,MAST2,TRPC1,PDLIM4,CBS,UBE2W,PAX6,MAPK8IP3,GAPVD1,TCF7L2,NCOA2,CASP8,PAXX,GRIN1,TNIP1,CACNA1B,LCP1,PTK2,SPDYA,SFI1,MEF2A,RBCK1,FMNL2,TRIP4,PKD2,HNRNPA2B1,GIT…
GO:BP	neuron projection morphogenesis	GO:0048812	FALSE	2.39e-07	6.62187	706	558	45	25907	ARHGAP4,EPB41L3,CASK,NEDD4L,NIN,NRCAM,KIDINS220,TANC2,PPFIA2,DIP2A,SPAG9,PRKCZ,NTNG1,DAB1,MEF2C,PTPRD,VEGFA,CHL1,SPART,AGRN,APBB2,DTNBP1,FN1,PAX6,MAPK8IP3,GRIN1,ENAH,CELSR2,PTK2,MEF2A,AFDN,LRP8,BRAF,MAG,ITSN2,KIRREL3,TRPC6,CTTN,COL25A1,GOLGA2,PALLD,DRD2,MYO9A,PDLIM5,HECW1
GO:BP	positive regulation of biological process	GO:0048518	FALSE	2.68e-07	6.57133	6447	558	206	25907	HEPH,SMARCA2,SLC8A1,STX3,CREBRF,CD47,ZBTB20,EAF2,SH3KBP1,CASK,ASAP1,SYBU,STK3,GOLPH3,EGFLAM,PTK2B,KCNMA1,ANXA7,NEDD4L,ERBIN,HOMER1,ZFP595,PRXL2C,HFE,RYR2,KDM6A,NIN,KIDINS220,BPTF,KANSL1,SKAP1,RNF135,RNF112,MPRIP,RHBDD3,STAT2,NAP1L1,IGF1,DIP2A,SIRT1,TPD52L1,EPB41L2,SLC30A9,BMAL1,NCOR2,TMEM164,SPAG9,PRKCZ,PRAMEL12,CACNA1D,HPCA,PHLDB2,DAB1,MEF2C,KCNIP2,PTPRD,EPB41L4B,VEGFA,STXBP2,PMF1,ADD3,CDC14B,DC…
GO:BP	system development	GO:0048731	FALSE	2.74e-07	6.56216	4155	558	148	25907	ARHGAP4,EPB41L3,STX3,CD47,EAF2,RBFOX1,CASK,ASAP1,SYBU,STK3,PTK2B,ANXA7,SPEF2,NEDD4L,HFE,RYR2,KDM6A,NIN,NRCAM,PXDN,KIDINS220,BPTF,TANC2,RNF112,RHBDD3,NAP1L1,PPFIA2,IGF1,DIP2A,SIRT1,FRYL,BMAL1,NCOR2,SPAG9,PRKCZ,CSMD3,NTNG1,HPCA,DAB1,MEF2C,LDB3,KCNIP2,PTPRD,ARHGAP12,VEGFA,CHL1,ABCB1B,SLC9B2,PBRM1,CFAP43,RORC,ENPP2,TCF3,MBNL1,SPART,AGRN,CSGALNACT1,ANK2,CTSH,ATP2B2,ALKBH1,RIF1,CBLB,WNK1,INTU,PTPRC,APB…
TF	Factor: E2F-4; motif: NTTTCSCGCC; match class: 1	TF:M07380_1	FALSE	3.03e-07	6.51817	5379	540	199	21700	AP1S2,CSTF2,CFAP47,ARHGAP4,MTMR1,PORCN,DIPK1C,ZFP532,SMARCA2,SRBD1,EPB41L3,SH3KBP1,CASK,MTSS1,STK3,GOLPH3,GPC6,KCTD9,SLMAP,KCNMA1,ANXA7,ERBIN,PRXL2C,CARD19,SSR1,WDR25,KDM6A,NRCAM,PXDN,DTNB,TANC2,ATP13A3,SKAP1,ACSF2,MPRIP,SLC22A21,RHBDD3,NAP1L1,TMPO,CNNM1,DIP2A,SIRT1,PBLD2,EPB41L2,FRYL,NCOR2,TMEM164,SLC37A4,PRAMEL12,USP48,SRRM1,RSRP1,HPCA,DAB1,KMT2C,KCNIP2,POLI,EPB41L4B,ARHGAP12,DACH1,UBAP2,VEGFA,…
GO:BP	protein localization	GO:0008104	FALSE	3.06e-07	6.51428	2592	558	105	25907	AP1S2,PORCN,EPB41L3,STX3,PPIL2,SH3KBP1,CASK,ASAP1,SYBU,STK3,GOLPH3,GPC6,SLMAP,ANXA7,NEDD4L,ERBIN,HOMER1,HFE,RYR2,NIN,NRCAM,SKAP1,MPRIP,RHBDD3,IGF1,SIRT1,EPB41L2,BMAL1,PRKCZ,CACNA1D,HPCA,PHLDB2,PAKAP,STXBP2,DCP1A,SLC9B2,PEX5L,AGRN,ANK2,ARFGAP1,MFF,VPS53,WNK1,INTU,APC,CLTA,DTNBP1,TOR1AIP2,ATRX,MYO5B,PAX6,MAPK8IP3,GAPVD1,TCF7L2,ZMYND8,CIZ1,FAM149B,GRIN1,PXK,ENTR1,XPA,CELSR2,LCP1,RAB28,SPDYA,PEX2,EMC…
TF	Factor: E2F-4; motif: NTTTCSCGCC	TF:M07380	FALSE	3.07e-07	6.51325	10568	540	335	21700	AP1S2,CSTF2,HEPH,CFAP47,ARHGAP4,MTMR1,SLC25A14,PORCN,GSTO2,DIPK1C,KATNAL2,ZFP532,SMARCA2,SRBD1,EPB41L3,STX3,ZFP81,OCRL,CREBRF,EVA1C,EAF2,RBFOX1,SORBS1,ZCRB1,SH3KBP1,SERHL,CASK,ASAP1,MTSS1,OXR1,STK3,GOLPH3,GPC6,PUM3,ERMARD,KCTD9,KANTR,KLHL33,SLMAP,KCNMA1,ANXA7,NEDD4L,ERBIN,HOMER1,PRXL2C,CARD19,SSR1,HFE,RYR2,WDR25,KDM6A,NIN,NPAS3,NRCAM,PXDN,DTNB,FAM228B,BPTF,TANC2,KANSL1,FMNL1,ATP13A3,SKAP1,ACSF2,A…
TF	Factor: KROX; motif: CCCGCCCCCRCCCC	TF:M00982	FALSE	3.09e-07	6.5098	5989	540	216	21700	AP1S2,CSTF2,ARHGAP4,MTMR1,SLC25A14,MFSD13A,SRBD1,EPB41L3,STX3,CYP4F13,OCRL,CREBRF,RGS11,EVA1C,EAF2,TMEM44,GNB1L,AIFM3,DEXI,RBFOX1,SH3KBP1,CASK,ASAP1,OXR1,RGS22,STK3,EGFLAM,GPC6,KCTD9,KLHL33,KCNMA1,FHIT,NEDD4L,ERBIN,HOMER1,TMBIM6,RYR2,CINP,WDR25,KDM6A,NRCAM,PXDN,DTNB,BPTF,TANC2,KANSL1,FMNL1,RNF135,ADAMTS10,MPRIP,TENM2,SLC22A21,CHAT,REEP6,SIRT1,PBLD2,CCDC162,ZBTB24,TPD52L1,EPB41L2,FRYL,SLC30A9,BMAL…
GO:BP	multicellular organism development	GO:0007275	FALSE	3.83e-07	6.41732	4907	558	167	25907	ARHGAP4,SLC8A1,EPB41L3,STX3,OCRL,CD47,EAF2,RBFOX1,CASK,ASAP1,SYBU,STK3,PTK2B,ANXA7,SPEF2,NEDD4L,HFE,RYR2,KDM6A,NIN,G2E3,NRCAM,PXDN,KIDINS220,BPTF,TANC2,RNF112,RHBDD3,NAP1L1,PPFIA2,IGF1,DIP2A,SIRT1,FRYL,BMAL1,NCOR2,SLC37A4,SPAG9,PRKCZ,CSMD3,NTNG1,HPCA,PHLDB2,DAB1,MEF2C,LDB3,KCNIP2,USPL1,PTPRD,ARHGAP12,DACH1,VEGFA,CHL1,ABCB1B,SLC9B2,PBRM1,ZFAT,CFAP43,RORC,ENPP2,TCF3,TMEM131L,MBNL1,SPART,AGRN,CSGALN…
TF	Factor: GKLF; motif: NNNRGGNGNGGSN	TF:M07289	FALSE	4.42e-07	6.35466	15289	540	443	21700	CSTF2,HEPH,CFAP47,FAM3A,ARHGAP4,MTMR1,SLC25A14,PORCN,MFSD13A,PRUNE2,DIPK1C,KATNAL2,ZFP532,SMARCA2,SRBD1,SLC8A1,EPB41L3,STX3,CYP4F13,OCRL,CREBRF,RGS11,EVA1C,CD47,TMEM44,GNB1L,AIFM3,PPIL2,RBFOX1,CSAD,SORBS1,SH3KBP1,SERHL,CASK,ASAP1,OXR1,RGS22,STK3,GOLPH3,EGFLAM,GPC6,ERMARD,KCTD9,KLHL33,SLMAP,KCNMA1,ANXA7,SPEF2,FHIT,NEDD4L,ERBIN,POLK,HOMER1,ZFP595,PRXL2C,CARD19,SSR1,TMBIM6,HFE,CINP,WDR25,UNC79,KDM6A…
TF	Factor: AP-2gamma; motif: GCCYNNGGS	TF:M00470	FALSE	5.11e-07	6.29154	7013	540	243	21700	CSTF2,FAM3A,ARHGAP4,MTMR1,PORCN,GSTO2,SMARCA2,EPB41L3,STX3,CD47,ZBTB20,EAF2,AIFM3,DEXI,CSAD,SORBS1,ZCRB1,SH3KBP1,CASK,ASAP1,MTSS1,OXR1,RGS22,EGFLAM,GPC6,KCTD9,PTK2B,KCNMA1,POLK,HOMER1,TMBIM6,RYR2,CINP,KDM6A,LRRC9,NIN,NPAS3,NRCAM,FAM228B,BPTF,TANC2,KANSL1,FMNL1,ATP13A3,SKAP1,ACSF2,RNF112,ADAMTS10,SLC22A21,RHBDD3,PPFIA2,TMPO,CNNM1,REEP6,GSTT3,SIRT1,ZBTB24,EPB41L2,FRYL,NCOR2,TMEM164,SPAG9,PRKCZ,OTUD…
TF	Factor: E2F-1; motif: TTGGCGCGRAANNGNM	TF:M00938	FALSE	5.75e-07	6.24024	5240	540	194	21700	SLC25A14,DIPK1C,ZFP532,EPB41L3,CREBRF,SERAC1,DEXI,RBFOX1,SORBS1,ZCRB1,SH3KBP1,ASAP1,MTSS1,OXR1,PUM3,ERMARD,KCTD9,RCBTB1,KLHL33,METTL6,SLMAP,KCNMA1,ERBIN,HOMER1,PRXL2C,KDM6A,NPAS3,G2E3,NRCAM,PXDN,DTNB,FAM228B,BPTF,TANC2,FMNL1,SKAP1,ADAMTS10,MPRIP,CCDC85A,RHBDD3,STAT2,NAP1L1,TMPO,CNNM1,SIRT1,PBLD2,FRYL,SLC30A9,BMAL1,NCOR2,PRKCZ,USP48,TRNAU1AP,KMT2C,LDB3,USPL1,POLI,EPB41L4B,DACH1,UBAP2,VEGFA,DNAJB4,…
TF	Factor: Foxn1; motif: RGAMGC	TF:M12470	FALSE	6.8e-07	6.16765	9737	540	313	21700	AP1S2,PORCN,GSTO2,DIPK1C,KATNAL2,SMARCA2,SRBD1,EPB41L3,STX3,OCRL,LUC7L,EVA1C,CD47,EAF2,TMEM44,AIFM3,DEXI,RBFOX1,SORBS1,ZCRB1,SH3KBP1,SERHL,CASK,ASAP1,MTSS1,SYBU,OXR1,STK3,GOLPH3,EGFLAM,GPC6,ERMARD,KCTD9,RCBTB1,METTL6,SLMAP,KCNMA1,ANXA7,SPEF2,NEDD4L,ERBIN,ZFP595,PRXL2C,CARD19,SSR1,TMBIM6,HFE,RYR2,CINP,WDR25,UNC79,KDM6A,LRRC9,G2E3,NRCAM,PXDN,KIDINS220,FAM228A,FAM228B,BPTF,TANC2,FMNL1,ATP13A3,ACSF2,…
TF	Factor: ZF5; motif: GYCGCGCARNGCNN; match class: 1	TF:M02933_1	FALSE	1.07366e-06	5.96913	5850	540	210	21700	AP1S2,ARHGAP4,SLC25A14,PORCN,DIPK1C,SRBD1,EPB41L3,STX3,EVA1C,LIPO3,CD47,EAF2,TMEM44,GNB1L,RBFOX1,SORBS1,ZCRB1,SH3KBP1,CASK,ASAP1,MTSS1,GOLPH3,GPC6,KCTD9,RCBTB1,KCNMA1,ERBIN,CARD19,RYR2,CINP,NPAS3,G2E3,NRCAM,PXDN,DTNB,TANC2,FMNL1,ATP13A3,SKAP1,MPRIP,RHBDD3,TMPO,CNNM1,SIRT1,EPB41L2,FRYL,BMAL1,NCOR2,MRPL33,SPAG9,PRKCZ,USP48,SRRM1,RSRP1,CACNA1D,HPCA,KMT2C,ARHGAP17,USPL1,DNAJC25,PAKAP,EPB41L4B,ARHGAP1…
GO:BP	neurogenesis	GO:0022008	FALSE	1.09358e-06	5.96115	1931	558	84	25907	ARHGAP4,EPB41L3,STX3,CASK,ASAP1,PTK2B,ANXA7,NEDD4L,NIN,NRCAM,KIDINS220,TANC2,RNF112,NAP1L1,PPFIA2,IGF1,DIP2A,SIRT1,FRYL,BMAL1,SPAG9,PRKCZ,CSMD3,NTNG1,DAB1,MEF2C,KCNIP2,PTPRD,VEGFA,CHL1,PBRM1,ENPP2,TCF3,SPART,AGRN,ATP2B2,ALKBH1,APBB2,PBX1,DTNBP1,BNIP2,FN1,PAX6,PROM1,MAPK8IP3,TCF7L2,GIGYF2,ZMYND8,SMARCE1,GRIN1,ENAH,CELSR2,PTK2,ABL2,MEF2A,PCDH15,KANK1,NTM,AFDN,LRP8,BRAF,LEF1,MAG,SUN1,BIN1,ITPR1,NAV2…
GO:BP	anatomical structure development	GO:0048856	FALSE	1.48261e-06	5.82897	6280	558	199	25907	AP1S2,CFAP47,ARHGAP4,SMARCA2,SLC8A1,EPB41L3,STX3,OCRL,LUC7L,CD47,EAF2,RBFOX1,SH3KBP1,CASK,ASAP1,SYBU,STK3,PTK2B,ANXA7,SPEF2,NEDD4L,HOMER1,HFE,RYR2,KDM6A,NIN,G2E3,NRCAM,PXDN,KIDINS220,BPTF,TANC2,FMNL1,RNF112,RHBDD3,STAT2,NAP1L1,PPFIA2,IGF1,DIP2A,SIRT1,ZBTB24,EPB41L2,FRYL,BMAL1,NCOR2,SLC37A4,SPAG9,PRKCZ,CSMD3,NTNG1,HPCA,PHLDB2,DAB1,MEF2C,LDB3,KCNIP2,USPL1,PTPRD,PAKAP,ARHGAP12,DACH1,VEGFA,CHL1,ABCB1…
GO:BP	neuron development	GO:0048666	FALSE	1.54302e-06	5.81163	1302	558	64	25907	ARHGAP4,EPB41L3,STX3,CASK,ASAP1,PTK2B,NEDD4L,NIN,NRCAM,KIDINS220,TANC2,PPFIA2,DIP2A,SIRT1,FRYL,SPAG9,PRKCZ,CSMD3,NTNG1,DAB1,MEF2C,KCNIP2,PTPRD,VEGFA,CHL1,PBRM1,SPART,AGRN,ATP2B2,ALKBH1,APBB2,PBX1,DTNBP1,FN1,PAX6,MAPK8IP3,ZMYND8,GRIN1,ENAH,CELSR2,PTK2,ABL2,MEF2A,PCDH15,KANK1,NTM,AFDN,LRP8,BRAF,MAG,ITPR1,ITSN2,KIRREL3,TRPC6,CTTN,COL25A1,GOLGA2,PALLD,ALMS1,DRD2,MYO9A,PDLIM5,MAP4,HECW1
TF	Factor: GKLF; motif: NNNRGGNGNGGSN; match class: 1	TF:M07289_1	FALSE	1.9362e-06	5.71305	10950	540	341	21700	CSTF2,CFAP47,FAM3A,ARHGAP4,MTMR1,SLC25A14,MFSD13A,PRUNE2,DIPK1C,KATNAL2,ZFP532,SMARCA2,SRBD1,EPB41L3,CYP4F13,OCRL,CREBRF,RGS11,EVA1C,GNB1L,RBFOX1,CSAD,SORBS1,SH3KBP1,CASK,ASAP1,OXR1,RGS22,STK3,EGFLAM,GPC6,KCTD9,KLHL33,SLMAP,KCNMA1,ANXA7,SPEF2,NEDD4L,ERBIN,PRXL2C,TMBIM6,HFE,WDR25,UNC79,KDM6A,LRRC9,NIN,NPAS3,G2E3,NRCAM,PXDN,KIDINS220,FAM228A,DTNB,BPTF,TANC2,KANSL1,FMNL1,DAAM1,ATP13A3,SKAP1,ACSF2,AS…
TF	Factor: Sp1; motif: NGGGGCGGGGN; match class: 1	TF:M07395_1	FALSE	1.97372e-06	5.70471	4543	540	172	21700	CSTF2,CFAP47,ARHGAP4,MTMR1,SRBD1,EPB41L3,OCRL,RGS11,EVA1C,EAF2,AIFM3,RBFOX1,SH3KBP1,ASAP1,MTSS1,STK3,NEDD4L,POLK,PRXL2C,SSR1,TMBIM6,UNC79,KDM6A,NRCAM,PXDN,DTNB,BPTF,TANC2,KANSL1,ACSF2,MPRIP,TENM2,SLC22A21,CHAT,PPFIA2,REEP6,DIP2A,SIRT1,PBLD2,ZBTB24,TPD52L1,EPB41L2,FRYL,BMAL1,NCOR2,TMEM164,SPAG9,CACNA1D,KMT2C,ARHGAP17,USPL1,ARHGAP12,CCL27AL,SLC9B2,PBRM1,CRTC2,TCF3,TMEM131L,MBNL1,MPZL1,AGRN,TPD52,RI…
TF	Factor: LKLF; motif: NGGGCGG	TF:M05391	FALSE	2.08318e-06	5.68127	7258	540	247	21700	AP1S2,CSTF2,MTMR1,PORCN,DIPK1C,ZFP532,SMARCA2,SRBD1,EPB41L3,STX3,ZFP81,OCRL,CREBRF,SERAC1,EVA1C,LIPO3,AIFM3,CSAD,SORBS1,CASK,MTSS1,OXR1,GOLPH3,EGFLAM,ERMARD,KCTD9,RCBTB1,METTL6,SLMAP,KCNMA1,FHIT,PRXL2C,TMBIM6,CINP,KDM6A,NRCAM,PXDN,DTNB,TANC2,KANSL1,ACSF2,RNF112,RHBDD3,NAP1L1,TMPO,CNNM1,REEP6,DIP2A,SIRT1,ZBTB24,EPB41L2,FRYL,NCOR2,TMEM164,SLC37A4,RNF32,SPAG9,PRKCZ,OTUD3,SRRM1,RSRP1,CACNA1D,PHLDB2,D…
TF	Factor: CPBP; motif: NGGGCGG	TF:M05301	FALSE	2.08318e-06	5.68127	7258	540	247	21700	AP1S2,CSTF2,MTMR1,PORCN,DIPK1C,ZFP532,SMARCA2,SRBD1,EPB41L3,STX3,ZFP81,OCRL,CREBRF,SERAC1,EVA1C,LIPO3,AIFM3,CSAD,SORBS1,CASK,MTSS1,OXR1,GOLPH3,EGFLAM,ERMARD,KCTD9,RCBTB1,METTL6,SLMAP,KCNMA1,FHIT,PRXL2C,TMBIM6,CINP,KDM6A,NRCAM,PXDN,DTNB,TANC2,KANSL1,ACSF2,RNF112,RHBDD3,NAP1L1,TMPO,CNNM1,REEP6,DIP2A,SIRT1,ZBTB24,EPB41L2,FRYL,NCOR2,TMEM164,SLC37A4,RNF32,SPAG9,PRKCZ,OTUD3,SRRM1,RSRP1,CACNA1D,PHLDB2,D…
TF	Factor: SP6; motif: WGGGCGG	TF:M05455	FALSE	2.08318e-06	5.68127	7258	540	247	21700	AP1S2,CSTF2,MTMR1,PORCN,DIPK1C,ZFP532,SMARCA2,SRBD1,EPB41L3,STX3,ZFP81,OCRL,CREBRF,SERAC1,EVA1C,LIPO3,AIFM3,CSAD,SORBS1,CASK,MTSS1,OXR1,GOLPH3,EGFLAM,ERMARD,KCTD9,RCBTB1,METTL6,SLMAP,KCNMA1,FHIT,PRXL2C,TMBIM6,CINP,KDM6A,NRCAM,PXDN,DTNB,TANC2,KANSL1,ACSF2,RNF112,RHBDD3,NAP1L1,TMPO,CNNM1,REEP6,DIP2A,SIRT1,ZBTB24,EPB41L2,FRYL,NCOR2,TMEM164,SLC37A4,RNF32,SPAG9,PRKCZ,OTUD3,SRRM1,RSRP1,CACNA1D,PHLDB2,D…
TF	Factor: Sp3; motif: AGGGCGG	TF:M05665	FALSE	2.08318e-06	5.68127	7258	540	247	21700	AP1S2,CSTF2,MTMR1,PORCN,DIPK1C,ZFP532,SMARCA2,SRBD1,EPB41L3,STX3,ZFP81,OCRL,CREBRF,SERAC1,EVA1C,LIPO3,AIFM3,CSAD,SORBS1,CASK,MTSS1,OXR1,GOLPH3,EGFLAM,ERMARD,KCTD9,RCBTB1,METTL6,SLMAP,KCNMA1,FHIT,PRXL2C,TMBIM6,CINP,KDM6A,NRCAM,PXDN,DTNB,TANC2,KANSL1,ACSF2,RNF112,RHBDD3,NAP1L1,TMPO,CNNM1,REEP6,DIP2A,SIRT1,ZBTB24,EPB41L2,FRYL,NCOR2,TMEM164,SLC37A4,RNF32,SPAG9,PRKCZ,OTUD3,SRRM1,RSRP1,CACNA1D,PHLDB2,D…
GO:BP	establishment of localization	GO:0051234	FALSE	2.22739e-06	5.6522	4666	558	158	25907	AP1S2,HEPH,SLC25A14,PORCN,SLC8A1,STX3,SERAC1,CD47,SH3KBP1,CASK,SYBU,STK3,GOLPH3,PTK2B,KCNMA1,ANXA7,SPEF2,NEDD4L,ERBIN,HOMER1,TMBIM6,HFE,RYR2,TANC2,ATP13A3,ASGR1,SLC22A21,RHBDD3,SLC16A7,PPFIA2,IGF1,CNNM1,REEP6,SIRT1,SLC30A9,BMAL1,NCOR2,SLC37A4,SPAG9,PRKCZ,CACNA1D,HPCA,PHLDB2,MEF2C,KCNIP2,ARHGAP17,ARHGAP12,VEGFA,STXBP2,PMF1,ABCB1B,SLC9B2,CASQ2,CFAP43,ENPP2,SPART,PEX5L,AGRN,ANK2,ATP2B2,ARFGAP1,MFF,V…
GO:BP	cell morphogenesis involved in neuron differentiation	GO:0048667	FALSE	2.26114e-06	5.64567	650	558	41	25907	ARHGAP4,CASK,NEDD4L,NIN,NRCAM,KIDINS220,TANC2,PPFIA2,DIP2A,NTNG1,DAB1,MEF2C,PTPRD,VEGFA,CHL1,SPART,AGRN,ATP2B2,APBB2,DTNBP1,FN1,PAX6,MAPK8IP3,GRIN1,ENAH,CELSR2,PTK2,MEF2A,PCDH15,AFDN,LRP8,BRAF,MAG,TRPC6,CTTN,COL25A1,GOLGA2,PALLD,DRD2,PDLIM5,HECW1
GO:BP	actin filament-based process	GO:0030029	FALSE	2.33742e-06	5.63126	786	558	46	25907	EPB41L3,CD47,SH3KBP1,PTK2B,NEDD4L,RYR2,FMNL1,DAAM1,EPB41L2,CACNA1D,PHLDB2,MEF2C,LDB3,ARHGAP17,PAKAP,EPB41L4B,ARHGAP12,CCL27AL,ADD3,CASQ2,TPM3,ANK2,CDC42BPA,DTNBP1,PDLIM4,ENAH,LCP1,MEF2A,PCDH15,KANK1,FMNL2,TNNT2,MYO1H,CAMK2D,BRAF,RTKN,BIN1,IKBKB,GSN,AKAP13,MICAL2,CTTN,FCHSD2,PALLD,ALMS1,PDLIM5
TF	Factor: SP1:SP3; motif: CCSCCCCCYCC	TF:M01219	FALSE	2.41195e-06	5.61763	6671	540	231	21700	CSTF2,MTMR1,KATNAL2,SMARCA2,SRBD1,EPB41L3,STX3,OCRL,RGS11,EVA1C,CD47,GNB1L,AIFM3,RBFOX1,SH3KBP1,CASK,ASAP1,MTSS1,OXR1,GOLPH3,GPC6,KLHL33,KCNMA1,NEDD4L,ERBIN,HOMER1,PRXL2C,HFE,RYR2,CINP,WDR25,LRRC9,NIN,NPAS3,NRCAM,PXDN,DTNB,BPTF,TANC2,KANSL1,FMNL1,SKAP1,ASGR1,ADAMTS10,MPRIP,CHAT,PPFIA2,IGF1,REEP6,PBLD2,CCDC162,ZBTB24,TPD52L1,EPB41L2,FRYL,BMAL1,NCOR2,TMEM164,RNF32,SPAG9,PRKCZ,CACNA1D,HPCA,PHLDB2,DA…
GO:BP	macromolecule localization	GO:0033036	FALSE	2.70317e-06	5.56813	3054	558	115	25907	AP1S2,PORCN,EPB41L3,STX3,SERAC1,PPIL2,SH3KBP1,CASK,ASAP1,SYBU,STK3,GOLPH3,GPC6,SLMAP,ANXA7,NEDD4L,ERBIN,HOMER1,HFE,RYR2,NIN,NRCAM,SKAP1,MPRIP,RHBDD3,IGF1,SIRT1,EPB41L2,BMAL1,PRKCZ,CACNA1D,HPCA,PHLDB2,PAKAP,STXBP2,ABCB1B,DCP1A,SLC9B2,SPART,PEX5L,AGRN,ANK2,ARFGAP1,MFF,VPS53,WNK1,INTU,APC,CLTA,DTNBP1,TOR1AIP2,ATRX,MYO5B,PAX6,ATP11B,MAPK8IP3,GAPVD1,TCF7L2,ZMYND8,CIZ1,FAM149B,ATP8B3,GRIN1,PXK,ENTR1,XP…
GO:BP	positive regulation of nucleobase-containing compound metabolic process	GO:0045935	FALSE	3.0761e-06	5.512	2007	558	85	25907	SMARCA2,CREBRF,ZBTB20,EAF2,CASK,PTK2B,ZFP595,PRXL2C,KDM6A,BPTF,KANSL1,SKAP1,STAT2,IGF1,SIRT1,SLC30A9,BMAL1,MEF2C,VEGFA,PMF1,DCP1A,PBRM1,ZFAT,PNKP,CELF3,RORC,CRTC2,TCF3,MED12L,AGRN,SS18,RIF1,WNK1,PTPRC,APBB2,PBX1,TBP,POU2F1,ATRX,ZFP112,PAX6,TCF7L2,NCOA2,GIGYF2,HELQ,ZMYND8,CIZ1,SMARCE1,ST18,GABPB2,GRIN1,TNIP1,XPA,RRP1B,TFDP2,MEF2A,RBCK1,RAD51AP1,IQCE,TRIP4,PKD2,HNRNPA2B1,PTPRN,CAMK2D,PAN3,BRF1,LEF1…
GO:BP	positive regulation of macromolecule metabolic process	GO:0010604	FALSE	3.30176e-06	5.48125	3174	558	118	25907	SMARCA2,CREBRF,ZBTB20,EAF2,CASK,PTK2B,NEDD4L,ZFP595,HFE,KDM6A,BPTF,KANSL1,SKAP1,RNF135,MPRIP,RHBDD3,STAT2,IGF1,DIP2A,SIRT1,SLC30A9,BMAL1,NCOR2,PRKCZ,MEF2C,EPB41L4B,VEGFA,PMF1,CDC14B,DCP1A,PBRM1,PABPC1L,ZFAT,PNKP,CELF3,RORC,ENPP2,CRTC2,TCF3,MED12L,AGRN,SS18,ANK2,CTSH,ALKBH1,RIF1,CBLB,WNK1,PTPRC,APC,APBB2,PBX1,DTNBP1,TBP,POU2F1,ATRX,FN1,ZFP112,FTX,PAX6,MAPK8IP3,TCF7L2,NCOA2,CASP8,GIGYF2,HELQ,ZMYND8…
TF	Factor: Egr-1; motif: GCGGGGGCGG	TF:M07354	FALSE	3.34721e-06	5.47532	6105	540	215	21700	AP1S2,CSTF2,CFAP47,MTMR1,SLC25A14,DIPK1C,SRBD1,EPB41L3,STX3,CYP4F13,OCRL,CREBRF,RGS11,EVA1C,CD47,EAF2,TMEM44,GNB1L,AIFM3,DEXI,SH3KBP1,CASK,ASAP1,OXR1,RGS22,GPC6,KCTD9,FHIT,NEDD4L,ERBIN,HOMER1,SSR1,TMBIM6,RYR2,CINP,WDR25,NRCAM,PXDN,DTNB,BPTF,TANC2,KANSL1,FMNL1,RNF135,ADAMTS10,CHAT,CNNM1,REEP6,SIRT1,PBLD2,CCDC162,ZBTB24,TPD52L1,EPB41L2,FRYL,SLC30A9,BMAL1,NCOR2,TMEM164,RNF32,SPAG9,MINDY3,OTUD3,USP48…
TF	Factor: SP2; motif: GNNGGGGGCGGGGSN	TF:M03807	FALSE	3.47874e-06	5.45858	7106	540	242	21700	CSTF2,ARHGAP4,MTMR1,PORCN,SRBD1,EPB41L3,STX3,ZFP81,CREBRF,RGS11,EVA1C,EAF2,AIFM3,PPIL2,CSAD,SORBS1,SH3KBP1,SERHL,CASK,ASAP1,MTSS1,SYBU,OXR1,RGS22,STK3,GOLPH3,EGFLAM,PUM3,KCNMA1,FHIT,ERBIN,POLK,PRXL2C,SSR1,TMBIM6,HFE,KDM6A,LRRC9,NPAS3,NRCAM,PXDN,KIDINS220,DTNB,BPTF,TANC2,KANSL1,ATP13A3,SKAP1,ACSF2,RNF135,ADAMTS10,MPRIP,TENM2,SLC22A21,CHAT,PPFIA2,REEP6,DIP2A,SIRT1,PBLD2,ZBTB24,TPD52L1,EPB41L2,FRYL,…
TF	Factor: ZAC; motif: KGGGCCR; match class: 1	TF:M05547_1	FALSE	3.71369e-06	5.43019	2523	540	110	21700	PORCN,DIPK1C,ZFP532,EPB41L3,CREBRF,ZCRB1,SH3KBP1,CASK,ASAP1,MTSS1,GOLPH3,KCNMA1,ERBIN,POLK,CARD19,SSR1,RYR2,WDR25,KDM6A,DTNB,BPTF,FMNL1,ATP13A3,SLC22A21,CHAT,TMPO,REEP6,SIRT1,TMEM164,SPAG9,PRKCZ,HPCA,KMT2C,ARHGAP17,DNAJC25,EPB41L4B,VEGFA,HERC4,SLC9B2,PBRM1,PABPC1L,MBNL1,MED12L,SPART,MPZL1,AGRN,SS18,RIF1,WNK1,ATXN2L,APBB2,PBX1,KCTD2,POU2F1,TBC1D12,TRPC1,DEDD,NCOA2,CCL25,DDX50,FAM149B,TNIP1,CACNA1B…
GO:BP	neuron differentiation	GO:0030182	FALSE	4.00672e-06	5.39721	1588	558	72	25907	ARHGAP4,EPB41L3,STX3,CASK,ASAP1,PTK2B,NEDD4L,NIN,NRCAM,KIDINS220,TANC2,RNF112,PPFIA2,DIP2A,SIRT1,FRYL,SPAG9,PRKCZ,CSMD3,NTNG1,DAB1,MEF2C,KCNIP2,PTPRD,VEGFA,CHL1,PBRM1,TCF3,SPART,AGRN,ATP2B2,ALKBH1,APBB2,PBX1,DTNBP1,BNIP2,FN1,PAX6,PROM1,MAPK8IP3,GIGYF2,ZMYND8,GRIN1,ENAH,CELSR2,PTK2,ABL2,MEF2A,PCDH15,KANK1,NTM,AFDN,LRP8,BRAF,MAG,BIN1,ITPR1,ITSN2,TCF12,PPP1CCB,KIRREL3,TRPC6,CTTN,COL25A1,GOLGA2,PALLD…
TF	Factor: AP2; motif: GCCYGSGGSN; match class: 1	TF:M08867_1	FALSE	4.15577e-06	5.38135	2686	540	115	21700	GSTO2,EPB41L3,OCRL,CREBRF,RGS11,EAF2,ZCRB1,ASAP1,OXR1,RGS22,EGFLAM,GPC6,KCTD9,RCBTB1,METTL6,KCNMA1,TMBIM6,CINP,BPTF,TANC2,FMNL1,ATP13A3,SKAP1,ACSF2,MPRIP,CCDC85A,CHAT,NAP1L1,TMPO,CNNM1,GSTT3,SIRT1,ZBTB24,EPB41L2,BMAL1,NCOR2,TMEM164,SRRM1,CACNA1D,KMT2C,EPB41L4B,DACH1,PMF1,ABCB1B,ZFAT,TCF3,TMEM131L,SORCS1,MED12L,NDUFB5,AGRN,RIF1,CDC42BPA,WNK1,ATXN2L,POU2F1,TBC1D12,ATRX,GLS,MAST2,TRPC1,DEDD,GAPVD1,N…
TF	Factor: AP-2; motif: MKCCCSCNGGCG; match class: 1	TF:M00189_1	FALSE	4.70108e-06	5.3278	3672	540	145	21700	AP1S2,MTMR1,PORCN,GSTO2,STX3,CREBRF,EVA1C,CD47,DEXI,CASK,MTSS1,OXR1,EGFLAM,PTK2B,SLMAP,KCNMA1,HOMER1,SSR1,CINP,UNC79,NPAS3,FAM228B,BPTF,TANC2,KANSL1,FMNL1,ATP13A3,SKAP1,RHBDD3,NAP1L1,CNNM1,DIP2A,EPB41L2,FRYL,TMEM164,MRPL33,SPAG9,SRRM1,RSRP1,CACNA1D,KMT2C,ARHGAP17,EPB41L4B,VEGFA,STXBP2,PMF1,XRN1,DNAJB4,TCF3,MED12L,SPART,AGRN,SS18,RIF1,CBLB,CDC42BPA,WNK1,SASS6,ATXN2L,CLTA,DTNBP1,CLGN,KCTD2,POU2F1,S…
GO:MF	cytoskeletal protein binding	GO:0008092	FALSE	4.80675e-06	5.31815	979	555	53	24018	KATNAL2,SLC8A1,EPB41L3,MTSS1,SYBU,KCNMA1,NIN,NRCAM,FMNL1,DAAM1,MPRIP,EPB41L2,SPAG9,CACNA1D,HPCA,LDB3,EPB41L4B,ADD3,DCP1A,TPM3,ANK2,PTPRC,APC,MYO5B,PDLIM4,PROM1,MAPK8IP3,PXK,ENAH,LCP1,COBLL1,FMNL2,TNNT2,PKD2,MYO1H,PTPRN,LRP8,PRC1,BIN1,GSN,MICAL2,TRPC6,CTTN,ANK1,PTPRT,GOLGA2,PALLD,MACF1,ABLIM3,ALMS1,MYO9A,PDLIM5,MAP4
TF	Factor: Sp1; motif: GGGGCGGGGT	TF:M00008	FALSE	4.8945e-06	5.31029	8349	540	274	21700	AP1S2,CSTF2,CFAP47,ARHGAP4,MTMR1,PORCN,KATNAL2,ZFP532,SRBD1,EPB41L3,ZFP81,CREBRF,LUC7L,RGS11,SERAC1,EVA1C,GTPBP8,EAF2,TMEM44,GNB1L,AIFM3,PPIL2,RBFOX1,SORBS1,ZCRB1,SH3KBP1,SERHL,CASK,ASAP1,MTSS1,SYBU,OXR1,STK3,GOLPH3,EGFLAM,PUM3,KCTD9,RCBTB1,SLMAP,KCNMA1,FHIT,NEDD4L,ERBIN,POLK,HOMER1,PRXL2C,CARD19,SSR1,TMBIM6,RYR2,WDR25,UNC79,NIN,PXDN,DTNB,BPTF,TANC2,FMNL1,ATP13A3,ACSF2,RNF135,RNF112,ADAMTS10,MPRI…
GO:BP	generation of neurons	GO:0048699	FALSE	6.56758e-06	5.18259	1672	558	74	25907	ARHGAP4,EPB41L3,STX3,CASK,ASAP1,PTK2B,NEDD4L,NIN,NRCAM,KIDINS220,TANC2,RNF112,PPFIA2,DIP2A,SIRT1,FRYL,SPAG9,PRKCZ,CSMD3,NTNG1,DAB1,MEF2C,KCNIP2,PTPRD,VEGFA,CHL1,PBRM1,TCF3,SPART,AGRN,ATP2B2,ALKBH1,APBB2,PBX1,DTNBP1,BNIP2,FN1,PAX6,PROM1,MAPK8IP3,GIGYF2,ZMYND8,GRIN1,ENAH,CELSR2,PTK2,ABL2,MEF2A,PCDH15,KANK1,NTM,AFDN,LRP8,BRAF,LEF1,MAG,BIN1,ITPR1,ITSN2,TCF12,PPP1CCB,KIRREL3,TRPC6,CTTN,COL25A1,GOLGA2,…
TF	Factor: Egr-1; motif: GCGGGGGCGG	TF:M01873	FALSE	8.09576e-06	5.09174	5013	540	183	21700	CSTF2,CFAP47,MTMR1,SLC25A14,DIPK1C,SRBD1,EPB41L3,STX3,CYP4F13,OCRL,RGS11,EVA1C,CD47,TMEM44,AIFM3,DEXI,SH3KBP1,CASK,ASAP1,OXR1,RGS22,GPC6,KCTD9,FHIT,NEDD4L,ERBIN,HOMER1,SSR1,TMBIM6,RYR2,CINP,WDR25,NRCAM,PXDN,DTNB,BPTF,TANC2,KANSL1,FMNL1,RNF135,CNNM1,REEP6,SIRT1,ZBTB24,TPD52L1,EPB41L2,FRYL,SLC30A9,BMAL1,NCOR2,TMEM164,RNF32,SPAG9,MINDY3,USP48,CACNA1D,HPCA,PHLDB2,DAB1,KMT2C,POLI,PAKAP,VEGFA,CENPH,DNA…
TF	Factor: AP-2; motif: SNNNCCNCAGGCN	TF:M00915	FALSE	9.0203e-06	5.04478	7136	540	241	21700	FAM3A,ARHGAP4,MTMR1,PORCN,GSTO2,SMARCA2,EPB41L3,STX3,ZFP81,CREBRF,LUC7L,RGS11,CD47,EAF2,AIFM3,DEXI,RBFOX1,CSAD,SORBS1,ZCRB1,SERHL,MTSS1,SYBU,GOLPH3,GPC6,PTK2B,RCBTB1,KLHL33,SLMAP,KCNMA1,POLK,CARD19,SSR1,TMBIM6,HFE,UNC79,KDM6A,NIN,G2E3,NRCAM,PXDN,DTNB,FAM228B,BPTF,TANC2,KANSL1,FMNL1,ATP13A3,SKAP1,ACSF2,DOCK9,ADAMTS10,MPRIP,CCDC85A,CHAT,NAP1L1,CNNM1,REEP6,SIRT1,ZBTB24,EPB41L2,FRYL,BMAL1,TMEM164,MRP…
TF	Factor: WT1; motif: NGCGGGGGGGTSMMCYN	TF:M05599	FALSE	9.30277e-06	5.03139	5306	540	191	21700	AP1S2,ARHGAP4,MTMR1,PORCN,MFSD13A,DIPK1C,SMARCA2,EPB41L3,CREBRF,CD47,EAF2,AIFM3,ZCRB1,SH3KBP1,ASAP1,MTSS1,STK3,GPC6,PUM3,KCTD9,RCBTB1,METTL6,NEDD4L,ERBIN,CARD19,TMBIM6,HFE,UNC79,KDM6A,NPAS3,DTNB,BPTF,TANC2,KANSL1,FMNL1,ADAMTS10,MPRIP,CCDC85A,RHBDD3,STAT2,PPFIA2,TMPO,REEP6,DIP2A,PBLD2,ZBTB24,FRYL,SLC30A9,BMAL1,TMEM164,MRPL33,SPAG9,PRKCZ,SRRM1,CACNA1D,HPCA,DAB1,KMT2C,ARHGAP17,ADD3,BTBD19,PBRM1,CASQ…
TF	Factor: Klf17; motif: NGGGCGG	TF:M05407	FALSE	1.06042e-05	4.97452	6551	540	225	21700	AP1S2,CFAP47,FAM3A,MTMR1,SLC25A14,MFSD13A,PRUNE2,KATNAL2,STX3,LUC7L,RGS11,SERAC1,CD47,SORBS1,SH3KBP1,SERHL,ASAP1,MTSS1,OXR1,STK3,EGFLAM,RCBTB1,KANTR,KCNMA1,ANXA7,NEDD4L,ERBIN,PRXL2C,CARD19,TMBIM6,CINP,WDR25,UNC79,KDM6A,LRRC9,NIN,KIDINS220,BPTF,TANC2,ATP13A3,SKAP1,RNF135,DOCK9,ADAMTS10,MPRIP,TENM2,CCDC85A,SLC22A21,CHAT,PPFIA2,TMPO,REEP6,DIP2A,CCDC162,EPB41L2,FRYL,SLC30A9,BMAL1,SLC37A4,SPAG9,PRKCZ,…
TF	Factor: Hes1; motif: NNCACGYGNN	TF:M07991	FALSE	1.13821e-05	4.94378	15200	540	436	21700	AP1S2,CSTF2,HEPH,CFAP47,ARHGAP4,MTMR1,SLC25A14,PORCN,GSTO2,PRUNE2,DIPK1C,ZFP532,SMARCA2,SRBD1,EPB41L3,ZFP81,CREBRF,RGS11,SERAC1,EVA1C,LIPO3,CD47,GTPBP8,EAF2,TMEM44,AIFM3,DEXI,RBFOX1,CSAD,ZCRB1,SH3KBP1,SERHL,CASK,ASAP1,MTSS1,SYBU,OXR1,RGS22,EGFLAM,GPC6,PUM3,ERMARD,KCTD9,PTK2B,RCBTB1,KANTR,METTL6,SLMAP,KCNMA1,ANXA7,SPEF2,FHIT,NEDD4L,ERBIN,POLK,HOMER1,ZFP595,PRXL2C,SSR1,HFE,RYR2,CINP,WDR25,UNC79,KDM…
TF	Factor: Zfp536; motif: NCGGAKG	TF:M05541	FALSE	1.36068e-05	4.86624	6347	540	219	21700	CSTF2,HEPH,FAM3A,ARHGAP4,MTMR1,MFSD13A,PRUNE2,STX3,OCRL,CREBRF,SERAC1,EVA1C,CD47,GTPBP8,EAF2,GNB1L,ZCRB1,ASAP1,MTSS1,SYBU,OXR1,GOLPH3,EGFLAM,PUM3,ERMARD,KCTD9,METTL6,SLMAP,ANXA7,NEDD4L,ERBIN,POLK,HOMER1,SSR1,RYR2,CINP,UNC79,NRCAM,PXDN,DTNB,BPTF,TANC2,FMNL1,ATP13A3,SKAP1,ACSF2,MPRIP,CCDC85A,CHAT,TMPO,CNNM1,DIP2A,ZBTB24,FRYL,SLC30A9,TMEM164,SLC37A4,MRPL33,SPAG9,PRKCZ,MINDY3,USP48,SRRM1,NTNG1,HPCA,N…
TF	Factor: Egr-1; motif: NNGCGKGGGCGGGG	TF:M10213	FALSE	1.40175e-05	4.85333	4382	540	164	21700	CSTF2,CFAP47,MTMR1,SLC25A14,SMARCA2,SRBD1,EPB41L3,OCRL,RGS11,EVA1C,AIFM3,SH3KBP1,ASAP1,MTSS1,RGS22,GPC6,FHIT,NEDD4L,ERBIN,SSR1,HFE,RYR2,WDR25,UNC79,KDM6A,LRRC9,NRCAM,PXDN,DTNB,BPTF,TANC2,KANSL1,FMNL1,RNF135,ASGR1,RHBDD3,CNNM1,REEP6,SIRT1,ZBTB24,TPD52L1,EPB41L2,FRYL,SLC30A9,BMAL1,TMEM164,RNF32,SPAG9,MINDY3,CACNA1D,HPCA,KMT2C,POLI,ARHGAP12,DACH1,VEGFA,DNAJB4,HERC4,DCP1A,ALG6,ITGA10,CRTC2,TCF3,TMEM1…
TF	Factor: ZNF151; motif: GGSGGNGGGGGAGGGGMGG	TF:M10412	FALSE	1.61948e-05	4.79063	3808	540	147	21700	CFAP47,ARHGAP4,MTMR1,DIPK1C,SRBD1,EPB41L3,OCRL,CREBRF,AIFM3,SH3KBP1,CASK,OXR1,ERMARD,KCNMA1,FHIT,ERBIN,PRXL2C,HFE,KDM6A,NRCAM,KIDINS220,DTNB,BPTF,TANC2,KANSL1,ACSF2,ASGR1,RNF112,ADAMTS10,RHBDD3,CHAT,CNNM1,REEP6,SIRT1,CCDC162,ZBTB24,EPB41L2,FRYL,SLC30A9,BMAL1,TMEM164,SLC37A4,RNF32,PRKCZ,PRAMEL12,HPCA,KMT2C,KCNIP2,USPL1,ARHGAP12,DACH1,UBAP2,VEGFA,STXBP2,ADD3,DNAJB4,HERC4,BTBD19,ZFAT,CASQ2,PNKP,CELF…
GO:BP	actin cytoskeleton organization	GO:0030036	FALSE	1.69085e-05	4.77189	697	558	41	25907	EPB41L3,CD47,SH3KBP1,PTK2B,FMNL1,DAAM1,EPB41L2,PHLDB2,MEF2C,LDB3,ARHGAP17,PAKAP,EPB41L4B,ARHGAP12,CCL27AL,ADD3,CASQ2,TPM3,CDC42BPA,DTNBP1,PDLIM4,ENAH,LCP1,MEF2A,PCDH15,KANK1,FMNL2,TNNT2,MYO1H,BRAF,RTKN,BIN1,IKBKB,GSN,AKAP13,MICAL2,CTTN,FCHSD2,PALLD,ALMS1,PDLIM5
TF	Factor: Foxn1; motif: RGAMGC; match class: 1	TF:M12470_1	FALSE	1.78511e-05	4.74834	4362	540	163	21700	AP1S2,GSTO2,DIPK1C,SMARCA2,SRBD1,EPB41L3,STX3,OCRL,EVA1C,EAF2,RBFOX1,SORBS1,SERHL,MTSS1,SYBU,STK3,EGFLAM,ERMARD,RCBTB1,METTL6,KCNMA1,ANXA7,NEDD4L,ZFP595,PRXL2C,SSR1,TMBIM6,RYR2,CINP,KDM6A,NRCAM,PXDN,KIDINS220,FAM228A,FMNL1,ATP13A3,ACSF2,MPRIP,SLC22A21,RHBDD3,STAT2,CHAT,CNNM1,DIP2A,SIRT1,EPB41L2,FRYL,BMAL1,TMEM164,RNF32,PRKCZ,MINDY3,SRRM1,CACNA1D,DAB1,USPL1,VEGFA,PMF1,CCDC163,DNAJB4,HERC4,PBRM1,CR…
GO:BP	regulation of cell projection organization	GO:0031344	FALSE	1.79081e-05	4.74695	754	558	43	25907	ARHGAP4,CASK,PTK2B,NEDD4L,HOMER1,NIN,NRCAM,KIDINS220,TANC2,PPFIA2,SIRT1,CSMD3,NTNG1,DAB1,PTPRD,VEGFA,ENPP2,SPART,AGRN,INTU,APC,DTNBP1,FN1,PAX6,ZMYND8,GRIN1,ENTR1,PTK2,ABL2,KANK1,NTM,AFDN,LRP8,BRAF,MAG,ITPR1,CCP110,TRPC6,CTTN,GOLGA2,MYO9A,PDLIM5,HECW1
TF	Factor: Sp1; motif: GGGGCGGGGC; match class: 1	TF:M00931_1	FALSE	1.80472e-05	4.74359	4190	540	158	21700	CSTF2,ARHGAP4,MTMR1,SRBD1,EPB41L3,RGS11,EVA1C,EAF2,AIFM3,SH3KBP1,ASAP1,MTSS1,STK3,POLK,PRXL2C,SSR1,TMBIM6,UNC79,KDM6A,NRCAM,PXDN,DTNB,BPTF,TANC2,KANSL1,ACSF2,ADAMTS10,MPRIP,CCDC85A,SLC22A21,CHAT,PPFIA2,REEP6,DIP2A,PBLD2,ZBTB24,TPD52L1,EPB41L2,FRYL,BMAL1,NCOR2,TMEM164,SPAG9,CACNA1D,DAB1,KMT2C,ARHGAP17,USPL1,LRRCC1,ARHGAP12,CCL27AL,XRN1,ABCB1B,SLC9B2,PBRM1,TCF3,TMEM131L,MBNL1,MPZL1,AGRN,TPD52,RIF1,…
GO:BP	positive regulation of metabolic process	GO:0009893	FALSE	1.83826e-05	4.73559	3493	558	124	25907	SMARCA2,CREBRF,ZBTB20,EAF2,CASK,PTK2B,NEDD4L,ZFP595,PRXL2C,HFE,KDM6A,BPTF,KANSL1,SKAP1,RNF135,MPRIP,RHBDD3,STAT2,IGF1,DIP2A,SIRT1,SLC30A9,BMAL1,NCOR2,PRKCZ,MEF2C,EPB41L4B,VEGFA,PMF1,CDC14B,DCP1A,PBRM1,PABPC1L,ZFAT,PNKP,CELF3,RORC,ENPP2,CRTC2,TCF3,MED12L,AGRN,SS18,ANK2,CTSH,ALKBH1,RIF1,CBLB,WNK1,PTPRC,APC,APBB2,PBX1,DTNBP1,TBP,POU2F1,ATRX,FN1,ZFP112,FTX,PAX6,MAPK8IP3,TCF7L2,NCOA2,CASP8,GIGYF2,NPRL…
TF	Factor: Tfap2a; motif: TGCCCYNRGGCA	TF:M04155	FALSE	1.89359e-05	4.72271	6481	540	222	21700	CSTF2,HEPH,FAM3A,MTMR1,GSTO2,PRUNE2,SMARCA2,STX3,CREBRF,LUC7L,RGS11,EVA1C,CD47,EAF2,GNB1L,DEXI,CSAD,ZCRB1,MTSS1,RGS22,STK3,EGFLAM,ERMARD,KCTD9,PTK2B,KLHL33,SLMAP,ANXA7,ZFP595,CARD19,SSR1,RYR2,UNC79,KDM6A,NRCAM,FAM228A,FAM228B,TANC2,KANSL1,FMNL1,ATP13A3,ACSF2,RNF135,ASGR1,RNF112,RHBDD3,CHAT,NAP1L1,PPFIA2,CNNM1,REEP6,TPD52L1,EPB41L2,FRYL,RNF32,SPAG9,OTUD3,USP48,SRRM1,CACNA1D,PHLDB2,DAB1,KMT2C,LDB3,…
TF	Factor: E2F-1; motif: NNNSSCGCSAANN	TF:M07250	FALSE	1.94825e-05	4.71036	9039	540	289	21700	AP1S2,CFAP47,ARHGAP4,SLC25A14,PORCN,GSTO2,PRUNE2,DIPK1C,ZFP532,SMARCA2,EPB41L3,STX3,CREBRF,EVA1C,CD47,TMEM44,GNB1L,PPIL2,DEXI,RBFOX1,SORBS1,ZCRB1,SH3KBP1,CASK,ASAP1,MTSS1,OXR1,GOLPH3,GPC6,PUM3,ERMARD,KCTD9,METTL6,ANXA7,ERBIN,POLK,HOMER1,PRXL2C,CARD19,SSR1,TMBIM6,HFE,CINP,UNC79,KDM6A,NPAS3,G2E3,NRCAM,PXDN,KIDINS220,DTNB,FAM228B,TANC2,FMNL1,SKAP1,ADAMTS10,MPRIP,CCDC85A,RHBDD3,NAP1L1,PPFIA2,TMPO,CNN…
TF	Factor: Sp1; motif: NNGGGGCGGGGNN; match class: 1	TF:M00932_1	FALSE	2.10365e-05	4.67703	4372	540	163	21700	CSTF2,ARHGAP4,MTMR1,SRBD1,EPB41L3,RGS11,EVA1C,EAF2,AIFM3,SH3KBP1,ASAP1,MTSS1,STK3,POLK,PRXL2C,SSR1,TMBIM6,UNC79,KDM6A,NRCAM,PXDN,KIDINS220,DTNB,BPTF,TANC2,KANSL1,ACSF2,ADAMTS10,MPRIP,CCDC85A,SLC22A21,CHAT,PPFIA2,REEP6,DIP2A,PBLD2,ZBTB24,TPD52L1,EPB41L2,FRYL,BMAL1,NCOR2,TMEM164,SPAG9,CACNA1D,DAB1,KMT2C,ARHGAP17,USPL1,LRRCC1,ARHGAP12,DACH1,STXBP2,CCL27AL,ABCB1B,SLC9B2,PBRM1,ENPP2,TCF3,TMEM131L,MBNL…
TF	Factor: MOVO-B; motif: GNGGGGG; match class: 1	TF:M01104_1	FALSE	2.16942e-05	4.66366	3288	540	131	21700	CSTF2,MTMR1,SMARCA2,SRBD1,EPB41L3,STX3,OCRL,CREBRF,CD47,TMEM44,DEXI,SH3KBP1,ASAP1,RGS22,KCTD9,METTL6,KCNMA1,NEDD4L,ERBIN,POLK,SSR1,RYR2,NPAS3,NRCAM,PXDN,KIDINS220,DTNB,BPTF,TANC2,KANSL1,RHBDD3,CNNM1,REEP6,SIRT1,PBLD2,EPB41L2,BMAL1,TMEM164,SPAG9,MINDY3,CACNA1D,HPCA,DAB1,KMT2C,ARHGAP17,EPB41L4B,DNAJB4,DCP1A,BTBD19,CRTC2,TMEM131L,SORCS1,MBNL1,MED12L,SPART,AGRN,RIF1,CBLB,ATXN2L,PBX1,POU2F1,SCMH1,BNIP…
TF	Factor: EGR-1; motif: NGCGKGGGCGKNN	TF:M08996	FALSE	2.20345e-05	4.6569	3996	540	152	21700	CSTF2,CFAP47,MTMR1,SLC25A14,MFSD13A,SRBD1,OCRL,CREBRF,CD47,TMEM44,AIFM3,DEXI,SH3KBP1,ASAP1,RGS22,STK3,EGFLAM,GPC6,KCTD9,RCBTB1,SLMAP,KCNMA1,NEDD4L,ERBIN,TMBIM6,RYR2,CINP,WDR25,KDM6A,DTNB,BPTF,TANC2,KANSL1,SKAP1,RNF135,SLC22A21,REEP6,SIRT1,CCDC162,ZBTB24,TPD52L1,EPB41L2,FRYL,SLC30A9,BMAL1,NCOR2,SPAG9,MINDY3,CACNA1D,HPCA,DAB1,KMT2C,POLI,ARHGAP12,VEGFA,CCDC163,ABCB1B,DNAJB4,DCP1A,CRTC2,TCF3,TMEM131L…
TF	Factor: WT1; motif: SMCNCCNSC	TF:M01118	FALSE	2.62471e-05	4.58092	8090	540	264	21700	CSTF2,HEPH,ARHGAP4,MTMR1,DIPK1C,ZFP532,SMARCA2,EPB41L3,OCRL,CREBRF,RGS11,RBFOX1,CSAD,SORBS1,SH3KBP1,CASK,ASAP1,MTSS1,OXR1,RGS22,STK3,EGFLAM,ERMARD,KCTD9,KANTR,METTL6,SLMAP,KCNMA1,NEDD4L,ERBIN,ZFP595,PRXL2C,HFE,WDR25,UNC79,KDM6A,LRRC9,NIN,NPAS3,G2E3,NRCAM,KIDINS220,DTNB,BPTF,TANC2,KANSL1,FMNL1,DAAM1,SKAP1,ACSF2,RNF135,ASGR1,RNF112,ADAMTS10,MPRIP,TENM2,RHBDD3,STAT2,CHAT,NAP1L1,IGF1,GM4924,PBLD2,CCD…
GO:BP	regulation of biological quality	GO:0065008	FALSE	2.72664e-05	4.56437	3180	558	115	25907	ARHGAP4,PORCN,SLC8A1,EPB41L3,STX3,CD47,SH3KBP1,CASK,ASAP1,SYBU,STK3,GPC6,PTK2B,SLMAP,KCNMA1,ANXA7,NEDD4L,ERBIN,HOMER1,TMBIM6,HFE,RYR2,KDM6A,NRCAM,TANC2,FMNL1,PPFIA2,IGF1,DIP2A,SIRT1,EPB41L2,BMAL1,NCOR2,PRKCZ,OTUD3,CACNA1D,HPCA,DAB1,MEF2C,KCNIP2,PTPRD,PAKAP,ARHGAP12,VEGFA,ABCB1B,ADD3,DCP1A,SLC9B2,CASQ2,TCF3,SPART,PEX5L,AGRN,ANK2,CTSH,PAIP2,ATP2B2,CBLB,WNK1,APBB2,DTNBP1,FN1,CBS,ATP11B,TMEM25,TCF7L2…
GO:BP	synapse organization	GO:0050808	FALSE	3.13034e-05	4.50441	630	558	38	25907	CD47,CASK,ASAP1,SYBU,PTK2B,HOMER1,NRCAM,TANC2,DAAM1,PPFIA2,DIP2A,NTNG1,DAB1,MEF2C,PTPRD,ARHGAP12,AGRN,ATP2B2,DTNBP1,ZMYND8,GRIN1,ENAH,CELSR2,PTK2,SETD5,AFDN,LRP8,LHFPL4,PPFIBP1,CADM1,PPFIBP2,KIRREL3,CTTN,PTPRT,PALLD,DRD2,MYO9A,PDLIM5
TF	Factor: SP2; motif: GGGCGGGAC	TF:M01783	FALSE	3.16647e-05	4.49942	8143	540	265	21700	CSTF2,CFAP47,ARHGAP4,DIPK1C,SRBD1,ZFP81,RGS11,EVA1C,EAF2,GNB1L,AIFM3,CSAD,SORBS1,SH3KBP1,SERHL,CASK,ASAP1,MTSS1,SYBU,OXR1,RGS22,STK3,GOLPH3,EGFLAM,PUM3,KCTD9,ANXA7,FHIT,ERBIN,POLK,PRXL2C,CARD19,SSR1,RYR2,KDM6A,NIN,DTNB,TANC2,ATP13A3,SKAP1,ACSF2,RNF135,MPRIP,TENM2,SLC22A21,RHBDD3,STAT2,SLC16A7,CHAT,NAP1L1,TMPO,REEP6,DIP2A,SIRT1,PBLD2,ZBTB24,EPB41L2,FRYL,NCOR2,TMEM164,SLC37A4,SPAG9,PRKCZ,PRAMEL12,M…
TF	Factor: ZBP89; motif: CCCCKCCCCCNN	TF:M07397	FALSE	3.55563e-05	4.44908	8075	540	263	21700	CSTF2,HEPH,CFAP47,ARHGAP4,MTMR1,DIPK1C,KATNAL2,SMARCA2,SRBD1,EPB41L3,ZFP81,OCRL,CREBRF,RGS11,EAF2,AIFM3,CSAD,SORBS1,SH3KBP1,CASK,ASAP1,OXR1,RGS22,STK3,EGFLAM,ERMARD,SLMAP,KCNMA1,FHIT,NEDD4L,ERBIN,PRXL2C,HFE,WDR25,UNC79,KDM6A,LRRC9,NIN,NPAS3,NRCAM,PXDN,KIDINS220,DTNB,BPTF,TANC2,KANSL1,DAAM1,ATP13A3,SKAP1,ACSF2,ASGR1,RNF112,ADAMTS10,SLC22A21,RHBDD3,CHAT,PPFIA2,IGF1,GM4924,CNNM1,REEP6,GSTT3,SIRT1,PB…
GO:CC	anchoring junction	GO:0070161	FALSE	3.57268e-05	4.44701	736	567	40	26207	EPB41L3,STX3,SH3KBP1,CASK,PTK2B,ERBIN,SKAP1,CCDC85A,PRKCZ,PHLDB2,LDB3,ARHGAP17,EPB41L4B,VEGFA,ABCB1B,ADD3,ANK2,CDC42BPA,PTPRC,APC,PDLIM4,ARHGAP26,ENAH,LCP1,PTK2,SCN2A,PKD2,AFDN,CTNND1,CAMK2D,GSN,CADM1,TJP2,ITGB7,KIRREL3,TRPC6,CTTN,FCHSD2,PALLD,PDLIM5
GO:BP	regulation of anatomical structure morphogenesis	GO:0022603	FALSE	3.86987e-05	4.4123	890	558	47	25907	ARHGAP4,EPB41L3,SH3KBP1,CASK,PTK2B,ANXA7,NEDD4L,NIN,TANC2,FMNL1,STAT2,PPFIA2,SIRT1,EPB41L2,SPAG9,NTNG1,PHLDB2,DAB1,MEF2C,PTPRD,PAKAP,VEGFA,ENPP2,SPART,CTSH,MFF,WNK1,DTNBP1,FN1,GRIN1,PTK2,KANK1,FMNL2,AFDN,LRP8,STRIP2,BRAF,MAG,PKM,ITSN2,OMA1,TRPC6,GOLGA2,HUWE1,MYO9A,PDLIM5,HECW1
TF	Factor: Zfx; motif: SNSCAGGCCKCGSCSS	TF:M01593	FALSE	4.3649e-05	4.36003	2671	540	111	21700	SLC25A14,GSTO2,EPB41L3,EVA1C,EAF2,SORBS1,ZCRB1,SERHL,CASK,STK3,GOLPH3,HOMER1,SSR1,WDR25,PXDN,KIDINS220,BPTF,TANC2,KANSL1,RHBDD3,NAP1L1,DIP2A,SIRT1,ZBTB24,EPB41L2,NCOR2,SPAG9,CACNA1D,TRNAU1AP,KMT2C,DNAJC25,VEGFA,CCL27AL,XRN1,CENPH,DNAJB4,HERC4,PBRM1,PABPC1L,CELF3,TCF3,TMEM131L,SORCS1,MED12L,MPZL1,AGRN,MFF,CDC42BPA,WNK1,DHRS13,ATXN2L,APBB2,CLTA,ATRX,HAAO,MAST2,DEDD,ATP11B,TMEM25,MAPK8IP3,GAPVD1,TCF…
GO:BP	developmental process	GO:0032502	FALSE	4.54213e-05	4.34274	6873	558	207	25907	AP1S2,CFAP47,ARHGAP4,SMARCA2,SLC8A1,EPB41L3,STX3,OCRL,LUC7L,CD47,EAF2,RBFOX1,SH3KBP1,CASK,ASAP1,SYBU,STK3,PTK2B,ANXA7,SPEF2,NEDD4L,HOMER1,HFE,RYR2,UNC79,KDM6A,NIN,G2E3,NRCAM,PXDN,KIDINS220,BPTF,TANC2,FMNL1,RNF112,RHBDD3,STAT2,NAP1L1,PPFIA2,IGF1,DIP2A,SIRT1,ZBTB24,EPB41L2,FRYL,BMAL1,NCOR2,SLC37A4,SPAG9,PRKCZ,CSMD3,PRAMEL12,NTNG1,HPCA,PHLDB2,DAB1,MEF2C,LDB3,KCNIP2,USPL1,PTPRD,PAKAP,ARHGAP12,DACH1,V…
TF	Factor: GABP-alpha; motif: CTTCCK	TF:M01660	FALSE	4.54639e-05	4.34233	10749	540	330	21700	AP1S2,CSTF2,ARHGAP4,MTMR1,SLC25A14,PORCN,GSTO2,ZFP532,SMARCA2,SRBD1,STX3,CYP4F13,CREBRF,SERAC1,LIPO3,CD47,GTPBP8,GNB1L,AIFM3,PPIL2,RBFOX1,SORBS1,ZCRB1,SERHL,CASK,ASAP1,MTSS1,SYBU,OXR1,STK3,GOLPH3,GPC6,PUM3,ERMARD,RCBTB1,KANTR,KLHL33,METTL6,ANXA7,NEDD4L,ERBIN,POLK,ZFP595,CARD19,TMBIM6,CINP,WDR25,UNC79,KDM6A,LRRC9,NIN,NPAS3,G2E3,NRCAM,KIDINS220,DTNB,BPTF,FMNL1,ATP13A3,ACSF2,RNF135,DOCK9,ASGR1,ADAMT…
GO:BP	regulation of cell morphogenesis	GO:0022604	FALSE	4.90507e-05	4.30936	268	558	23	25907	EPB41L3,SH3KBP1,CASK,PTK2B,ANXA7,NEDD4L,FMNL1,EPB41L2,SPAG9,NTNG1,PTPRD,PAKAP,VEGFA,ENPP2,FN1,PTK2,KANK1,FMNL2,AFDN,LRP8,STRIP2,ITSN2,MYO9A
GO:BP	cell junction organization	GO:0034330	FALSE	5.08026e-05	4.29411	898	558	47	25907	EPB41L3,CD47,CASK,ASAP1,SYBU,PTK2B,NEDD4L,HOMER1,NRCAM,TANC2,DAAM1,PPFIA2,DIP2A,NTNG1,PHLDB2,DAB1,MEF2C,PTPRD,ARHGAP12,VEGFA,ENPP2,AGRN,ANK2,ATP2B2,DTNBP1,FN1,ZMYND8,GRIN1,ENAH,CELSR2,PTK2,SETD5,AFDN,LRP8,LHFPL4,PPFIBP1,IKBKB,CADM1,TJP2,PPFIBP2,KIRREL3,CTTN,PTPRT,PALLD,DRD2,MYO9A,PDLIM5
GO:MF	actin binding	GO:0003779	FALSE	5.13362e-05	4.28958	431	555	30	24018	EPB41L3,MTSS1,KCNMA1,FMNL1,DAAM1,MPRIP,EPB41L2,HPCA,LDB3,ADD3,TPM3,MYO5B,PDLIM4,PXK,ENAH,LCP1,COBLL1,FMNL2,TNNT2,MYO1H,BIN1,GSN,MICAL2,TRPC6,CTTN,PALLD,MACF1,ABLIM3,MYO9A,PDLIM5
GO:BP	transport	GO:0006810	FALSE	5.16102e-05	4.28726	4364	558	145	25907	AP1S2,HEPH,SLC25A14,PORCN,SLC8A1,STX3,SERAC1,CD47,SH3KBP1,CASK,SYBU,STK3,GOLPH3,PTK2B,KCNMA1,ANXA7,SPEF2,NEDD4L,HOMER1,TMBIM6,HFE,RYR2,TANC2,ATP13A3,ASGR1,SLC22A21,RHBDD3,SLC16A7,PPFIA2,IGF1,CNNM1,REEP6,SIRT1,SLC30A9,BMAL1,NCOR2,SLC37A4,SPAG9,PRKCZ,CACNA1D,HPCA,MEF2C,KCNIP2,ARHGAP17,ARHGAP12,VEGFA,STXBP2,ABCB1B,SLC9B2,CASQ2,CFAP43,ENPP2,SPART,PEX5L,AGRN,ANK2,ATP2B2,ARFGAP1,MFF,VPS53,CBLB,CDC42BPA…
TF	Factor: E2F-2; motif: NNNANGGCGCGCNNN	TF:M02742	FALSE	5.2105e-05	4.28312	3537	540	137	21700	AP1S2,PORCN,CREBRF,LIPO3,CD47,GNB1L,RBFOX1,ZCRB1,MTSS1,SYBU,GOLPH3,GPC6,ERMARD,RCBTB1,KANTR,METTL6,KCNMA1,NEDD4L,SSR1,RYR2,CINP,LRRC9,G2E3,NRCAM,DTNB,FAM228B,TANC2,FMNL1,MPRIP,PPFIA2,TMPO,SIRT1,TPD52L1,FRYL,SLC37A4,SPAG9,CACNA1D,KMT2C,POLI,DNAJC25,PAKAP,ARHGAP12,VEGFA,PBRM1,ZFAT,TCF3,SORCS1,MBNL1,MED12L,SPART,MPZL1,AGRN,SS18,ANK2,CTSH,VPS53,WNK1,DHRS13,ATXN2L,APBB2,LRIF1,TBP,POU2F1,ATRX,MYO5B,FN1…
TF	Factor: Zic2; motif: NMCCCCCGGGGGGGN	TF:M02836	FALSE	5.22157e-05	4.2822	3774	540	144	21700	CSTF2,SLC25A14,PORCN,SMARCA2,EPB41L3,RGS11,CD47,TMEM44,AIFM3,SORBS1,OXR1,RGS22,ERMARD,KCTD9,SLMAP,KCNMA1,FHIT,ERBIN,PRXL2C,RYR2,G2E3,FAM228A,FAM228B,BPTF,KANSL1,FMNL1,RNF112,MPRIP,PPFIA2,TMPO,CNNM1,PBLD2,FRYL,BMAL1,NCOR2,TMEM164,MRPL33,OTUD3,SRRM1,CACNA1D,TRNAU1AP,HPCA,KMT2C,DNAJC25,PAKAP,EPB41L4B,UBAP2,STXBP2,CCL27AL,XRN1,CDC14B,HERC4,BTBD19,ITGA10,TCF3,TMEM131L,SORCS1,MBNL1,MED12L,SPART,TPM3,AG…
TF	Factor: Tfap2a; motif: TGCCCYNRGGGCA	TF:M04157	FALSE	5.32598e-05	4.2736	8649	540	277	21700	AP1S2,PORCN,PRUNE2,KATNAL2,ZFP532,SMARCA2,EPB41L3,OCRL,CREBRF,LUC7L,SERAC1,EVA1C,LIPO3,EAF2,GNB1L,AIFM3,PPIL2,DEXI,SORBS1,ZCRB1,SH3KBP1,SERHL,CASK,ASAP1,SYBU,OXR1,RGS22,KCTD9,RCBTB1,KLHL33,KCNMA1,FHIT,NEDD4L,ERBIN,POLK,HOMER1,PRXL2C,HFE,RYR2,CINP,WDR25,KDM6A,LRRC9,NPAS3,G2E3,PXDN,DTNB,FAM228B,BPTF,TANC2,KANSL1,ATP13A3,ACSF2,RNF135,ADAMTS10,MPRIP,CCDC85A,RHBDD3,CHAT,NAP1L1,TMPO,GM4924,CNNM1,REEP6,…
TF	Factor: LKLF; motif: GGGGTGGKSN	TF:M07261	FALSE	5.46386e-05	4.2625	9200	540	291	21700	AP1S2,CSTF2,CFAP47,FAM3A,ARHGAP4,MTMR1,MFSD13A,PRUNE2,DIPK1C,KATNAL2,ZFP532,EPB41L3,STX3,OCRL,CD47,TMEM44,GNB1L,DEXI,RBFOX1,SH3KBP1,CASK,MTSS1,OXR1,RGS22,EGFLAM,GPC6,PUM3,KCTD9,KANTR,KLHL33,SLMAP,KCNMA1,SPEF2,NEDD4L,ERBIN,POLK,HOMER1,CARD19,TMBIM6,WDR25,UNC79,NIN,NPAS3,G2E3,PXDN,DTNB,FAM228B,BPTF,KANSL1,FMNL1,DOCK9,RNF112,MPRIP,CCDC85A,SLC22A21,RHBDD3,STAT2,CHAT,NAP1L1,PPFIA2,TMPO,CNNM1,REEP6,DIP…
TF	Factor: AP-2gamma; motif: GCCYNNGGS; match class: 1	TF:M00470_1	FALSE	5.62028e-05	4.25024	3407	540	133	21700	FAM3A,ARHGAP4,MTMR1,SMARCA2,EPB41L3,STX3,CD47,ZBTB20,EAF2,DEXI,ZCRB1,CASK,OXR1,EGFLAM,GPC6,KCTD9,PTK2B,KCNMA1,POLK,TMBIM6,RYR2,CINP,LRRC9,KANSL1,FMNL1,ATP13A3,RNF112,RHBDD3,PPFIA2,CNNM1,ZBTB24,EPB41L2,TMEM164,SPAG9,PRKCZ,OTUD3,SRRM1,HPCA,KMT2C,LDB3,POLI,DNAJC25,EPB41L4B,LRRCC1,XRN1,HERC4,PBRM1,ZFAT,TCF3,TMEM131L,MBNL1,SPART,AGRN,TPD52,RIF1,CBLB,CDC42BPA,WNK1,ATXN2L,APBB2,CLTA,POU2F1,MYO5B,FN1,ZFP…
TF	Factor: BTEB2; motif: GNAGGGGGNGGGSSNN	TF:M03814	FALSE	6.61558e-05	4.17943	4972	540	178	21700	CSTF2,HEPH,ARHGAP4,DIPK1C,KATNAL2,ZFP532,SMARCA2,STX3,CREBRF,RGS11,EVA1C,AIFM3,RBFOX1,CSAD,SORBS1,OXR1,ERBIN,PRXL2C,TMBIM6,WDR25,UNC79,LRRC9,NIN,NPAS3,NRCAM,PXDN,KIDINS220,DTNB,BPTF,TANC2,KANSL1,FMNL1,DAAM1,ATP13A3,ACSF2,ASGR1,RNF112,MPRIP,NAP1L1,IGF1,GM4924,REEP6,PBLD2,TPD52L1,EPB41L2,FRYL,TMEM164,SLC37A4,CACNA1D,HPCA,DAB1,SERPINA3G,USPL1,EPB41L4B,ARHGAP12,DACH1,VEGFA,DNAJB4,SLC9B2,CELF3,RORC,EN…
GO:CC	somatodendritic compartment	GO:0036477	FALSE	7.55124e-05	4.12198	1123	567	52	26207	STX3,CASK,ASAP1,PTK2B,HOMER1,NIN,DTNB,BPTF,TANC2,RNF112,PPFIA2,IGF1,CNNM1,DIP2A,PRKCZ,CACNA1D,HPCA,DAB1,KCNIP2,CHL1,XRN1,DCP1A,PEX5L,ATP2B2,DTNBP1,PDLIM4,TMPRSS5,MAPK8IP3,NCOA2,PIEZO2,GIGYF2,ZMYND8,GRIN1,CACNA1B,PTK2,HNRNPA2B1,AFDN,CTNND1,CAMK2D,LRP8,PDE1C,LHFPL4,BIN1,ITPR1,CADM1,NAP1L4,PPP1CCB,KIRREL3,CTTN,GOLGA2,PALLD,DRD2
TF	Factor: CKROX; motif: SCCCTCCCC	TF:M01175	FALSE	7.81653e-05	4.10699	6325	540	215	21700	AP1S2,CSTF2,HEPH,DIPK1C,SMARCA2,SRBD1,EPB41L3,STX3,CREBRF,EVA1C,TMEM44,AIFM3,PPIL2,CSAD,SH3KBP1,CASK,ASAP1,OXR1,STK3,EGFLAM,ERMARD,KCNMA1,ANXA7,ERBIN,ZFP595,PRXL2C,SSR1,KDM6A,NPAS3,G2E3,NRCAM,PXDN,KIDINS220,DTNB,FAM228B,BPTF,KANSL1,FMNL1,DAAM1,ATP13A3,ACSF2,ASGR1,RNF112,ADAMTS10,MPRIP,TENM2,CCDC85A,RHBDD3,STAT2,NAP1L1,GM4924,REEP6,SIRT1,EPB41L2,FRYL,BMAL1,TMEM164,SLC37A4,MRPL33,SPAG9,PRKCZ,PRAMEL…
GO:CC	postsynaptic specialization	GO:0099572	FALSE	8.32536e-05	4.0796	481	567	30	26207	EPB41L3,SH3KBP1,PTK2B,ERBIN,HOMER1,NRCAM,DTNB,TANC2,RNF112,SLC16A7,PPFIA2,PRKCZ,ADD3,ANK2,ATP2B2,ARFGAP1,DTNBP1,GRIN1,KCNT1,HNRNPA2B1,AFDN,CTNND1,LRP8,LHFPL4,PLEKHA5,ITPR1,CADM1,PTPRT,PDLIM5,MAP4
TF	Factor: MAZ; motif: GGGGAGGG	TF:M00649	FALSE	8.35334e-05	4.07814	8413	540	270	21700	AP1S2,CSTF2,HEPH,ARHGAP4,DIPK1C,SMARCA2,SRBD1,EPB41L3,STX3,CREBRF,EVA1C,TMEM44,AIFM3,PPIL2,CSAD,SH3KBP1,SERHL,CASK,ASAP1,SYBU,OXR1,STK3,EGFLAM,GPC6,ERMARD,KANTR,METTL6,SLMAP,KCNMA1,ANXA7,FHIT,ERBIN,POLK,ZFP595,PRXL2C,SSR1,TMBIM6,UNC79,KDM6A,LRRC9,NPAS3,G2E3,NRCAM,PXDN,KIDINS220,DTNB,FAM228B,BPTF,KANSL1,FMNL1,DAAM1,ATP13A3,ACSF2,RNF135,ASGR1,RNF112,ADAMTS10,MPRIP,TENM2,CCDC85A,RHBDD3,STAT2,NAP1L1,…
GO:CC	supramolecular complex	GO:0099080	TRUE	8.38528e-05	4.07648	1418	567	61	26207	ARHGAP4,KATNAL2,RBFOX1,SYBU,SLMAP,HOMER1,RYR2,NIN,KANSL1,RNF135,ADAMTS10,BMAL1,CACNA1D,MEF2C,LDB3,POLI,PMF1,XRN1,CENPH,DNAJB4,DCP1A,PBRM1,PABPC1L,CASQ2,MBNL1,TPM3,ANK2,CTSH,CSPP1,APC,ATXN2L,PDLIM4,DNAH14,CFAP276,GIGYF2,CFAP52,SMARCE1,LCP1,DNAH7B,TNNT2,HNRNPA2B1,PAN3,GNG12,PRC1,TIA1,IFFO1,BIN1,GSN,GARRE1,AKAP13,MICAL2,PPP1CCB,TIAL1,CTTN,ANK1,GOLGA2,PALLD,MACF1,MYO9A,PDLIM5,MAP4
GO:BP	regulation of plasma membrane bounded cell projection organization	GO:0120035	FALSE	8.61984e-05	4.0645	739	558	41	25907	ARHGAP4,CASK,PTK2B,NEDD4L,HOMER1,NIN,NRCAM,KIDINS220,TANC2,PPFIA2,SIRT1,CSMD3,NTNG1,DAB1,PTPRD,VEGFA,ENPP2,SPART,AGRN,INTU,APC,DTNBP1,FN1,PAX6,ZMYND8,GRIN1,ENTR1,PTK2,ABL2,KANK1,NTM,AFDN,LRP8,BRAF,MAG,ITPR1,CCP110,TRPC6,GOLGA2,PDLIM5,HECW1
TF	Factor: Osx; motif: CCNCCCCCNNN; match class: 1	TF:M07329_1	FALSE	8.74057e-05	4.05846	2010	540	89	21700	CSTF2,MTMR1,ZFP532,SMARCA2,SRBD1,EPB41L3,OCRL,SH3KBP1,KCNMA1,NEDD4L,HOMER1,RYR2,NIN,DTNB,BPTF,TANC2,KANSL1,FMNL1,SKAP1,RNF135,MPRIP,RHBDD3,NAP1L1,REEP6,CCDC162,EPB41L2,FRYL,BMAL1,CACNA1D,HPCA,KMT2C,PAKAP,DNAJB4,BTBD19,PNKP,CRTC2,TMEM131L,SORCS1,AGRN,RIF1,CBLB,CDC42BPA,POU2F1,AB124611,ATP11B,ARHGAP26,TCF7L2,NCOA2,CHCHD7,UBE2F,GRIN1,MILL2,CACNA1B,KCNT1,LCP1,ATP9B,RAB28,KANK1,IQCE,FMNL2,NUP54,HNRNPA…
GO:CC	postsynaptic density	GO:0014069	FALSE	8.77992e-05	4.05651	430	567	28	26207	EPB41L3,SH3KBP1,PTK2B,HOMER1,NRCAM,DTNB,TANC2,RNF112,SLC16A7,PPFIA2,PRKCZ,ADD3,ANK2,ATP2B2,ARFGAP1,DTNBP1,GRIN1,KCNT1,HNRNPA2B1,AFDN,CTNND1,LRP8,PLEKHA5,ITPR1,CADM1,PTPRT,PDLIM5,MAP4
GO:BP	positive regulation of transcription by RNA polymerase II	GO:0045944	FALSE	8.93433e-05	4.04894	1286	558	59	25907	SMARCA2,CREBRF,EAF2,CASK,ZFP595,KDM6A,BPTF,SKAP1,STAT2,IGF1,SIRT1,SLC30A9,BMAL1,MEF2C,VEGFA,ZFAT,CRTC2,TCF3,MED12L,AGRN,SS18,APBB2,PBX1,TBP,POU2F1,ATRX,ZFP112,PAX6,TCF7L2,NCOA2,ZMYND8,ST18,GABPB2,GRIN1,TNIP1,XPA,RRP1B,TFDP2,MEF2A,RBCK1,IQCE,PKD2,PTPRN,LEF1,JPX,ZFP827,IKBKB,PKM,DPF1,ZFP788,NFAT5,TCF12,MICAL2,TEAD1,FOXK2,ABLIM3,DRD2,ATM,ZBTB38
GO:MF	actinin binding	GO:0042805	FALSE	0.0001037	3.98422	39	555	9	24018	CACNA1D,LDB3,PDLIM4,PROM1,PKD2,TRPC6,PTPRT,ALMS1,PDLIM5
TF	Factor: EGR; motif: CGCCCCCGCNN	TF:M08878	FALSE	0.00010557	3.97646	5833	540	201	21700	AP1S2,CSTF2,CFAP47,MTMR1,SLC25A14,MFSD13A,SRBD1,EPB41L3,STX3,CYP4F13,OCRL,CREBRF,RGS11,EVA1C,CD47,EAF2,TMEM44,GNB1L,AIFM3,DEXI,SH3KBP1,ASAP1,RGS22,EGFLAM,GPC6,KCTD9,FHIT,NEDD4L,ERBIN,HOMER1,TMBIM6,RYR2,CINP,WDR25,NRCAM,PXDN,DTNB,BPTF,TANC2,KANSL1,FMNL1,RNF135,ADAMTS10,CNNM1,REEP6,SIRT1,PBLD2,CCDC162,ZBTB24,TPD52L1,EPB41L2,FRYL,SLC30A9,BMAL1,NCOR2,TMEM164,SPAG9,MINDY3,USP48,CACNA1D,HPCA,PHLDB2,DAB…
TF	Factor: EGR-1; motif: TGCGTGGGCGK	TF:M01972	FALSE	0.000112157	3.95017	4164	540	154	21700	CSTF2,CFAP47,ARHGAP4,MTMR1,SLC25A14,SRBD1,STX3,OCRL,CREBRF,AIFM3,SH3KBP1,CASK,ASAP1,RGS22,GPC6,KCTD9,RCBTB1,SLMAP,NEDD4L,RYR2,CINP,WDR25,KDM6A,DTNB,BPTF,TANC2,KANSL1,RNF135,SLC22A21,REEP6,SIRT1,CCDC162,ZBTB24,TPD52L1,EPB41L2,FRYL,SLC30A9,BMAL1,SPAG9,MINDY3,CACNA1D,HPCA,KMT2C,POLI,VEGFA,CCDC163,ABCB1B,DNAJB4,DCP1A,PABPC1L,CRTC2,TCF3,TMEM131L,SORCS1,MBNL1,RPS24,SPART,TPM3,AGRN,SS18,RIF1,INTU,APC,PC…
GO:BP	regulation of neuron projection development	GO:0010975	FALSE	0.000115975	3.93564	553	558	34	25907	ARHGAP4,CASK,PTK2B,NEDD4L,NIN,NRCAM,KIDINS220,TANC2,PPFIA2,SIRT1,CSMD3,NTNG1,DAB1,PTPRD,VEGFA,SPART,AGRN,DTNBP1,FN1,PAX6,GRIN1,PTK2,ABL2,KANK1,NTM,AFDN,LRP8,BRAF,MAG,ITPR1,TRPC6,GOLGA2,PDLIM5,HECW1
TF	Factor: GKLF; motif: WGGGYGKGGCCN	TF:M09692	FALSE	0.000141966	3.84781	9003	540	284	21700	AP1S2,CSTF2,ARHGAP4,SLC25A14,MFSD13A,ZFP532,SRBD1,SLC8A1,EPB41L3,ZFP81,CREBRF,RGS11,SERAC1,EVA1C,GTPBP8,EAF2,GNB1L,AIFM3,CSAD,SORBS1,SH3KBP1,SERHL,CASK,ASAP1,MTSS1,SYBU,OXR1,STK3,GOLPH3,EGFLAM,PUM3,KCTD9,SLMAP,ANXA7,FHIT,NEDD4L,ERBIN,POLK,PRXL2C,CARD19,SSR1,TMBIM6,CINP,WDR25,KDM6A,NIN,NPAS3,KIDINS220,DTNB,BPTF,TANC2,FMNL1,ATP13A3,SKAP1,ACSF2,RNF135,MPRIP,TENM2,CCDC85A,SLC22A21,STAT2,CHAT,PPFIA2,C…
GO:CC	intracellular anatomical structure	GO:0005622	FALSE	0.000155366	3.80864	17451	567	431	26207	AP1S2,CSTF2,HEPH,CFAP47,ARHGAP4,MTMR1,SLC25A14,PORCN,GSTO2,PRUNE2,DIPK1C,KATNAL2,ZFP532,SMARCA2,SLC8A1,EPB41L3,STX3,ZFP81,OCRL,CREBRF,LUC7L,SERAC1,LIPO3,GTPBP8,ZBTB20,EAF2,GNB1L,AIFM3,PPIL2,RBFOX1,CSAD,ZCRB1,SH3KBP1,SERHL,CASK,ASAP1,MTSS1,SYBU,OXR1,RGS22,STK3,GOLPH3,GPC6,PUM3,PTK2B,RCBTB1,METTL6,SLMAP,ANXA7,SPEF2,FHIT,NEDD4L,ERBIN,POLK,HOMER1,ZFP595,CARD19,SSR1,TMBIM6,HFE,RYR2,CINP,KDM6A,LRRC9,NI…
GO:BP	regulation of synapse structure or activity	GO:0050803	FALSE	0.000159116	3.79829	380	558	27	25907	CD47,CASK,ASAP1,SYBU,PTK2B,HOMER1,NRCAM,TANC2,PPFIA2,DIP2A,DAB1,MEF2C,PTPRD,ARHGAP12,AGRN,DTNBP1,ZMYND8,GRIN1,CELSR2,PTK2,SETD5,AFDN,LRP8,LHFPL4,PTPRT,DRD2,PDLIM5
TF	Factor: Sp1; motif: NGGGGGCGGGGYN; match class: 1	TF:M00196_1	FALSE	0.0001621	3.79022	4257	540	156	21700	CSTF2,ARHGAP4,MTMR1,SRBD1,EPB41L3,RGS11,EVA1C,EAF2,AIFM3,SH3KBP1,ASAP1,MTSS1,STK3,NEDD4L,POLK,PRXL2C,SSR1,TMBIM6,UNC79,KDM6A,NRCAM,PXDN,DTNB,BPTF,TANC2,KANSL1,ACSF2,ADAMTS10,MPRIP,TENM2,SLC22A21,CHAT,PPFIA2,REEP6,DIP2A,PBLD2,ZBTB24,TPD52L1,EPB41L2,FRYL,BMAL1,NCOR2,TMEM164,SPAG9,OTUD3,CACNA1D,HPCA,KMT2C,ARHGAP17,USPL1,ARHGAP12,CCL27AL,XRN1,ABCB1B,SLC9B2,PBRM1,CRTC2,TCF3,TMEM131L,MBNL1,MPZL1,AGRN,T…
TF	Factor: Egr-2; motif: GCGTGGGCGG; match class: 1	TF:M05494_1	FALSE	0.000167095	3.77704	2805	540	113	21700	CSTF2,MTMR1,SLC25A14,SRBD1,CREBRF,CD47,AIFM3,SORBS1,SH3KBP1,CASK,ASAP1,MTSS1,OXR1,STK3,KCNMA1,ERBIN,RYR2,CINP,DTNB,BPTF,TANC2,MPRIP,CNNM1,REEP6,SIRT1,CCDC162,ZBTB24,TPD52L1,EPB41L2,FRYL,SLC30A9,BMAL1,SPAG9,OTUD3,CACNA1D,KMT2C,VEGFA,DNAJB4,TCF3,TMEM131L,AGRN,RIF1,CDC42BPA,ATXN2L,KCTD2,LRIF1,TBC1D12,GLS,TRPC1,PDLIM4,SP140,ATP11B,TMEM25,TCF7L2,PRIMA1,PIEZO2,DDX50,SMOX,ATP8B3,CHCHD7,GRIN1,CACNA1B,KCN…
GO:BP	response to calcium ion	GO:0051592	TRUE	0.000167942	3.77484	142	558	16	25907	PTK2B,KCNMA1,ANXA7,HOMER1,RYR2,HPCA,MEF2C,WNK1,TRPC1,GRIN1,MEF2A,PCDH15,TNNT2,PKD2,PDE1C,BRAF
TF	Factor: Pet-1; motif: GCNGGAAGYG	TF:M10233	FALSE	0.000179157	3.74677	13251	540	387	21700	AP1S2,CSTF2,HEPH,CFAP47,FAM3A,ARHGAP4,PRUNE2,DIPK1C,ZFP532,SRBD1,EPB41L3,OCRL,CREBRF,LUC7L,SERAC1,CD47,GTPBP8,EAF2,TMEM44,GNB1L,AIFM3,DEXI,RBFOX1,CSAD,SORBS1,ZCRB1,ASAP1,SYBU,OXR1,STK3,GOLPH3,GPC6,PUM3,ERMARD,KCTD9,PTK2B,RCBTB1,KLHL33,METTL6,SLMAP,KCNMA1,SPEF2,FHIT,NEDD4L,ERBIN,POLK,HOMER1,CARD19,SSR1,TMBIM6,HFE,RYR2,CINP,UNC79,LRRC9,NIN,NPAS3,G2E3,NRCAM,KIDINS220,FAM228A,DTNB,FAM228B,BPTF,FMNL1,…
GO:BP	positive regulation of cellular component organization	GO:0051130	FALSE	0.000188988	3.72357	1218	558	56	25907	CD47,CASK,ASAP1,PTK2B,NEDD4L,HFE,NIN,KIDINS220,SKAP1,IGF1,SIRT1,PHLDB2,PTPRD,VEGFA,ADD3,PNKP,ENPP2,AGRN,MFF,WNK1,SASS6,PTPRC,APC,DTNBP1,ATRX,FN1,PDLIM4,ZMYND8,GRIN1,CACNA1B,ENTR1,CELSR2,LCP1,PTK2,ABL2,RAD51AP1,HNRNPA2B1,AFDN,LRP8,PAN3,BRAF,BIN1,GSN,ITPR1,TBC1D5,CCP110,INO80E,CTTN,FCHSD2,ANK1,GOLGA2,ZNRF1,ALMS1,DRD2,ATM,ATR
TF	Factor: WT1; motif: NNGGGNGGGSGN	TF:M07436	FALSE	0.00019374	3.71278	7711	540	250	21700	CSTF2,CFAP47,FAM3A,ARHGAP4,MTMR1,PORCN,PRUNE2,DIPK1C,KATNAL2,ZFP532,SMARCA2,SRBD1,EPB41L3,OCRL,CREBRF,RGS11,AIFM3,RBFOX1,SORBS1,SH3KBP1,CASK,ASAP1,OXR1,RGS22,STK3,EGFLAM,GPC6,KLHL33,HOMER1,HFE,CINP,WDR25,UNC79,KDM6A,LRRC9,NIN,NPAS3,NRCAM,PXDN,KIDINS220,FAM228A,DTNB,BPTF,TANC2,KANSL1,FMNL1,DAAM1,SKAP1,ACSF2,ASGR1,ADAMTS10,MPRIP,RHBDD3,CHAT,NAP1L1,TMPO,IGF1,GM4924,CNNM1,REEP6,DIP2A,PBLD2,CCDC162,TP…
GO:BP	intracellular chemical homeostasis	GO:0055082	TRUE	0.000212377	3.67289	764	558	41	25907	SLC8A1,ZBTB20,SYBU,PTK2B,KCNMA1,ANXA7,TMBIM6,HFE,RYR2,ATP13A3,IGF1,SIRT1,SLC30A9,SLC37A4,CACNA1D,SLC9B2,CASQ2,ANK2,ATP2B2,WNK1,PTPRC,GLS,TRPC1,PAX6,TCF7L2,SLC24A2,GRIN1,CACNA1B,PTK2,PKD2,SLC66A1,CAMK2D,PDE1C,IMMT,ITPR1,TRPC6,FOXK2,ALMS1,SIDT2,DRD2,ITPR2
GO:MF	binding	GO:0005488	FALSE	0.000216207	3.66513	16291	555	429	24018	AP1S2,CSTF2,HEPH,CFAP47,FAM3A,ARHGAP4,SLC25A14,PORCN,GSTO2,KATNAL2,ZFP532,SMARCA2,SRBD1,SLC8A1,EPB41L3,STX3,ZFP81,CYP4F13,OCRL,CREBRF,LUC7L,RGS11,EVA1C,CD47,GTPBP8,ZBTB20,EAF2,GNB1L,AIFM3,RBFOX1,CSAD,SORBS1,ZCRB1,SH3KBP1,CASK,ASAP1,MTSS1,SYBU,RGS22,STK3,GOLPH3,EGFLAM,PUM3,KCTD9,PTK2B,RCBTB1,KLHL33,METTL6,SLMAP,KCNMA1,ANXA7,SPEF2,FHIT,NEDD4L,ERBIN,POLK,HOMER1,ZFP595,TMBIM6,HFE,RYR2,CINP,WDR25,UNC7…
TF	Factor: IRF6; motif: NNNACTCYCGGKNNN; match class: 1	TF:M02874_1	FALSE	0.000218992	3.65957	7151	540	235	21700	AP1S2,MTMR1,SLC25A14,PRUNE2,SMARCA2,SRBD1,OCRL,CREBRF,EVA1C,GTPBP8,EAF2,AIFM3,PPIL2,SORBS1,SH3KBP1,CASK,MTSS1,OXR1,STK3,GOLPH3,GPC6,RCBTB1,KANTR,METTL6,SLMAP,KCNMA1,NEDD4L,POLK,ZFP595,PRXL2C,CARD19,SSR1,TMBIM6,WDR25,KDM6A,NPAS3,G2E3,PXDN,BPTF,TANC2,KANSL1,FMNL1,ACSF2,MPRIP,CCDC85A,RHBDD3,STAT2,NAP1L1,REEP6,CCDC162,ZBTB24,TPD52L1,EPB41L2,FRYL,SLC30A9,BMAL1,NCOR2,TMEM164,RNF32,SPAG9,PRKCZ,CSMD3,USP…
GO:BP	cell development	GO:0048468	FALSE	0.000234558	3.62975	3233	558	113	25907	CFAP47,ARHGAP4,SMARCA2,EPB41L3,STX3,CASK,ASAP1,STK3,PTK2B,SPEF2,NEDD4L,HOMER1,NIN,NRCAM,KIDINS220,TANC2,RNF112,NAP1L1,PPFIA2,IGF1,DIP2A,SIRT1,ZBTB24,FRYL,BMAL1,SLC37A4,SPAG9,PRKCZ,CSMD3,NTNG1,DAB1,MEF2C,LDB3,KCNIP2,PTPRD,VEGFA,CHL1,ABCB1B,SLC9B2,PBRM1,PABPC1L,ZFAT,CASQ2,CFAP43,RORC,ENPP2,TCF3,TMEM131L,SPART,AGRN,ANK2,TPD52,ATP2B2,ALKBH1,PTPRC,APBB2,PBX1,DTNBP1,ATRX,FN1,PAX6,MAPK8IP3,TCF7L2,CASP8,…
GO:CC	asymmetric synapse	GO:0032279	FALSE	0.000238515	3.62248	452	567	28	26207	EPB41L3,SH3KBP1,PTK2B,HOMER1,NRCAM,DTNB,TANC2,RNF112,SLC16A7,PPFIA2,PRKCZ,ADD3,ANK2,ATP2B2,ARFGAP1,DTNBP1,GRIN1,KCNT1,HNRNPA2B1,AFDN,CTNND1,LRP8,PLEKHA5,ITPR1,CADM1,PTPRT,PDLIM5,MAP4
GO:CC	actin cytoskeleton	GO:0015629	FALSE	0.000241178	3.61766	506	567	30	26207	ASAP1,MTSS1,RGS22,HFE,DAAM1,MPRIP,EPB41L2,PRKCZ,PHLDB2,LDB3,TPM3,CDC42BPA,MYO5B,PDLIM4,PIEZO2,ENAH,LCP1,TNNT2,MYO1H,GNG12,RTKN,GSN,AKAP13,MICAL2,CTTN,PALLD,MACF1,ABLIM3,MYO9A,PDLIM5
GO:BP	establishment of localization in cell	GO:0051649	FALSE	0.000255948	3.59185	2036	558	80	25907	AP1S2,STX3,SERAC1,CASK,SYBU,STK3,ANXA7,SPEF2,NEDD4L,RYR2,TANC2,PPFIA2,REEP6,SIRT1,BMAL1,SPAG9,PRKCZ,CACNA1D,HPCA,MEF2C,STXBP2,PMF1,SLC9B2,CFAP43,PEX5L,ATP2B2,MFF,VPS53,CBLB,CDC42BPA,WNK1,INTU,APC,CLTA,DTNBP1,MYO5B,PAX6,MAPK8IP3,TCF7L2,SLC24A2,ATP8B3,CACNA1B,PXK,ENTR1,LCP1,PTK2,RAB28,SPDYA,PEX2,TNNT2,NUP54,NUP214,PKD2,HNRNPA2B1,GIT2,VPS13C,SEC24C,H13,PDE1C,RIPOR1,BRAF,SUN1,VPS8,CADPS2,BIN1,AKAP13,…
TF	Factor: TEL1; motif: CNCGGAANNN	TF:M01993	FALSE	0.000266861	3.57372	10412	540	318	21700	AP1S2,CSTF2,ARHGAP4,MTMR1,SLC25A14,PORCN,SMARCA2,SRBD1,EPB41L3,STX3,ZFP81,CYP4F13,OCRL,CREBRF,EVA1C,LIPO3,GTPBP8,EAF2,GNB1L,AIFM3,PPIL2,RBFOX1,SORBS1,ZCRB1,CASK,ASAP1,SYBU,GOLPH3,GPC6,PUM3,ERMARD,KCTD9,KLHL33,METTL6,SLMAP,SPEF2,NEDD4L,ERBIN,POLK,PRXL2C,TMBIM6,HFE,WDR25,UNC79,KDM6A,LRRC9,NPAS3,G2E3,NRCAM,PXDN,KIDINS220,FAM228A,BPTF,KANSL1,FMNL1,DAAM1,ATP13A3,SKAP1,ASGR1,MPRIP,SLC22A21,RHBDD3,STAT2…
TF	Factor: AP-2alpha; motif: GCCNNNRGS	TF:M00469	FALSE	0.000282247	3.54937	3265	540	126	21700	CSTF2,FAM3A,MTMR1,GSTO2,SMARCA2,EPB41L3,STX3,CD47,ZBTB20,DEXI,ZCRB1,CASK,OXR1,EGFLAM,GPC6,KCTD9,KCNMA1,POLK,TMBIM6,CINP,LRRC9,FAM228B,KANSL1,FMNL1,ATP13A3,PPFIA2,TMPO,CNNM1,ZBTB24,EPB41L2,NCOR2,SPAG9,PRKCZ,OTUD3,SRRM1,HPCA,KMT2C,POLI,DNAJC25,EPB41L4B,LRRCC1,HERC4,PBRM1,ZFAT,TCF3,TMEM131L,MBNL1,AGRN,TPD52,RIF1,CBLB,CDC42BPA,WNK1,ATXN2L,CLTA,DTNBP1,POU2F1,MYO5B,FN1,ZFP112,GLS,MAST2,TRPC1,RHBDD2,PDL…
GO:BP	chemical homeostasis	GO:0048878	FALSE	0.00029291	3.53327	1076	558	51	25907	HEPH,SLC8A1,ZBTB20,SYBU,PTK2B,KCNMA1,ANXA7,TMBIM6,HFE,RYR2,ATP13A3,IGF1,CNNM1,SIRT1,SLC30A9,NCOR2,SLC37A4,CACNA1D,VEGFA,SLC9B2,CASQ2,CRTC2,ANK2,CTSH,ATP2B2,WNK1,PTPRC,GLS,TRPC1,PAX6,TCF7L2,SLC24A2,GRIN1,CACNA1B,ABCG4,PTK2,PHKB,PKD2,SLC66A1,CAMK2D,PDE1C,IMMT,ITPR1,NFAT5,TRPC6,FOXK2,ANK1,ALMS1,SIDT2,DRD2,ITPR2
GO:MF	protein domain specific binding	GO:0019904	FALSE	0.000299206	3.52403	763	555	41	24018	LUC7L,SH3KBP1,CASK,KIDINS220,SKAP1,SIRT1,EPB41L2,CACNA1D,DAB1,MEF2C,ARHGAP17,PAKAP,PMF1,TCF3,ATP2B2,CBLB,ATRX,PAX6,TCF7L2,NCOA2,CASP8,ZMYND8,XPA,ENAH,SCN2A,TFDP2,PKD2,SRSF9,AFDN,CTNND1,IKZF1,GNG12,LEF1,ITPR1,CADM1,TCF12,TJP2,PPP1CCB,KIRREL3,TACC1,LRRFIP2
TF	Factor: GKLF; motif: GCCMCRCCCNNN	TF:M01588	FALSE	0.000308463	3.5108	7864	540	253	21700	CSTF2,ARHGAP4,SLC25A14,MFSD13A,SRBD1,EPB41L3,ZFP81,RGS11,EVA1C,EAF2,GNB1L,AIFM3,CSAD,SORBS1,SH3KBP1,SERHL,CASK,ASAP1,MTSS1,SYBU,OXR1,STK3,GOLPH3,EGFLAM,PUM3,KCTD9,ANXA7,FHIT,NEDD4L,ERBIN,POLK,PRXL2C,CARD19,SSR1,TMBIM6,CINP,WDR25,KDM6A,NIN,NPAS3,KIDINS220,DTNB,BPTF,TANC2,FMNL1,ATP13A3,SKAP1,ACSF2,RNF135,MPRIP,TENM2,CCDC85A,SLC22A21,STAT2,CHAT,PPFIA2,CNNM1,REEP6,DIP2A,SIRT1,PBLD2,ZBTB24,EPB41L2,FRY…
GO:CC	dendrite	GO:0030425	FALSE	0.000331727	3.47922	803	567	40	26207	STX3,CASK,ASAP1,PTK2B,HOMER1,NIN,DTNB,BPTF,TANC2,PPFIA2,CNNM1,DIP2A,CACNA1D,HPCA,KCNIP2,CHL1,XRN1,DCP1A,PEX5L,ATP2B2,DTNBP1,PDLIM4,MAPK8IP3,NCOA2,GIGYF2,ZMYND8,GRIN1,CACNA1B,PTK2,CTNND1,LRP8,LHFPL4,BIN1,ITPR1,CADM1,NAP1L4,PPP1CCB,KIRREL3,CTTN,DRD2
GO:CC	dendritic tree	GO:0097447	FALSE	0.000352854	3.4524	805	567	40	26207	STX3,CASK,ASAP1,PTK2B,HOMER1,NIN,DTNB,BPTF,TANC2,PPFIA2,CNNM1,DIP2A,CACNA1D,HPCA,KCNIP2,CHL1,XRN1,DCP1A,PEX5L,ATP2B2,DTNBP1,PDLIM4,MAPK8IP3,NCOA2,GIGYF2,ZMYND8,GRIN1,CACNA1B,PTK2,CTNND1,LRP8,LHFPL4,BIN1,ITPR1,CADM1,NAP1L4,PPP1CCB,KIRREL3,CTTN,DRD2
TF	Factor: Egr1; motif: NCCGCCCCCGCANN	TF:M02744	FALSE	0.000353756	3.4513	3447	540	131	21700	CSTF2,MTMR1,SRBD1,EPB41L3,STX3,CYP4F13,OCRL,RGS11,EVA1C,CD47,AIFM3,DEXI,SH3KBP1,ASAP1,RGS22,GPC6,FHIT,NEDD4L,ERBIN,HOMER1,RYR2,CINP,WDR25,NRCAM,PXDN,DTNB,BPTF,TANC2,KANSL1,FMNL1,RNF135,REEP6,SIRT1,ZBTB24,TPD52L1,EPB41L2,FRYL,SLC30A9,BMAL1,NCOR2,TMEM164,SPAG9,MINDY3,HPCA,KMT2C,POLI,PAKAP,CENPH,DCP1A,ALG6,CELF3,CRTC2,TCF3,TMEM131L,MBNL1,RPS24,AGRN,SS18,RIF1,CSPP1,CDC42BPA,APC,POU2F1,BNIP2,GLS,TRPC1…
GO:CC	presynapse	GO:0098793	FALSE	0.000370947	3.43069	837	567	41	26207	AP1S2,PRUNE2,STX3,CD47,CASK,EGFLAM,PTK2B,DAAM1,RNF112,PPFIA2,CACNA1D,NTNG1,PTPRD,STXBP2,SLC9B2,RPS24,ATP2B2,MFF,CLTA,DTNBP1,SLC24A2,GRIN1,CACNA1B,SCN2A,SLC2A8,GIT2,AFDN,CTNND1,BRAF,CADPS2,PPFIBP1,BIN1,ITPR1,CADM1,PPFIBP2,PPP1CCB,KIRREL3,ZNRF1,DRD2,ATM,PDLIM5
TF	Factor: PLAG1; motif: CCCCCKWNNNGGSCCC	TF:M01973	FALSE	0.000374017	3.42711	4277	540	155	21700	ARHGAP4,MTMR1,GSTO2,PRUNE2,DIPK1C,SRBD1,EPB41L3,RGS11,EAF2,TMEM44,DEXI,ZCRB1,OXR1,KCTD9,KCNMA1,SPEF2,ERBIN,POLK,HFE,RYR2,CINP,WDR25,KDM6A,NIN,PXDN,FAM228A,TANC2,FMNL1,ACSF2,ASGR1,RNF112,ADAMTS10,MPRIP,SLC22A21,RHBDD3,CHAT,NAP1L1,CNNM1,REEP6,DIP2A,PBLD2,CCDC162,TPD52L1,FRYL,NCOR2,RNF32,PRKCZ,USP48,TRNAU1AP,HPCA,NEIL1,DAB1,KMT2C,LDB3,ARHGAP17,EPB41L4B,LRRCC1,ARHGAP12,PMF1,CCDC163,ABCB1B,DNAJB4,PABP…
GO:BP	positive regulation of RNA metabolic process	GO:0051254	FALSE	0.000389079	3.40996	1813	558	73	25907	SMARCA2,CREBRF,EAF2,CASK,ZFP595,KDM6A,BPTF,KANSL1,SKAP1,STAT2,IGF1,SIRT1,SLC30A9,BMAL1,MEF2C,VEGFA,PMF1,DCP1A,PBRM1,ZFAT,CELF3,RORC,CRTC2,TCF3,MED12L,AGRN,SS18,WNK1,APBB2,PBX1,TBP,POU2F1,ATRX,ZFP112,PAX6,TCF7L2,NCOA2,GIGYF2,ZMYND8,ST18,GABPB2,GRIN1,TNIP1,XPA,RRP1B,TFDP2,MEF2A,RBCK1,IQCE,TRIP4,PKD2,PTPRN,PAN3,BRF1,LEF1,JPX,ZFP827,IKBKB,PKM,DPF1,ZFP788,NFAT5,TCF12,MICAL2,TEAD1,INO80E,FOXK2,TACC1,ZC…
TF	Factor: AP-2beta; motif: GCNNNGGSCNGVGGGN; match class: 1	TF:M01858_1	FALSE	0.000400099	3.39783	1528	540	71	21700	STX3,CREBRF,RBFOX1,SORBS1,CASK,ASAP1,ERMARD,KCNMA1,CARD19,SSR1,HFE,NPAS3,BPTF,TANC2,KANSL1,FMNL1,ATP13A3,SLC22A21,CHAT,NAP1L1,CNNM1,REEP6,DIP2A,NCOR2,TMEM164,SPAG9,CACNA1D,KMT2C,POLI,EPB41L4B,TMEM131L,SPART,TPD52,CDC42BPA,CLTA,KCTD2,POU2F1,SCMH1,ATRX,MYO5B,CBS,GAPVD1,NCOA2,DDX50,SMARCE1,CHCHD7,SLCO4C1,CACNA1B,PXK,ENTR1,TFDP2,SPDYA,MFSD6,MEF2A,FMNL2,CFAP299,PKD2,ZFP644,SLC66A1,AFDN,PAN3,RIPOR1,GM4…
GO:BP	regulation of metal ion transport	GO:0010959	FALSE	0.000403623	3.39402	373	558	26	25907	HEPH,CASK,PTK2B,NEDD4L,HOMER1,TMBIM6,HFE,RYR2,IGF1,CACNA1D,HPCA,KCNIP2,CASQ2,AGRN,ANK2,ATP2B2,WNK1,TRPC1,GRIN1,CACNA1B,PKD2,CAMK2D,BIN1,ITPR1,TRPC6,DRD2
GO:BP	regulation of synapse organization	GO:0050807	FALSE	0.000403623	3.39402	373	558	26	25907	CD47,CASK,ASAP1,PTK2B,HOMER1,NRCAM,TANC2,PPFIA2,DIP2A,DAB1,MEF2C,PTPRD,ARHGAP12,AGRN,DTNBP1,ZMYND8,GRIN1,CELSR2,PTK2,SETD5,AFDN,LRP8,LHFPL4,PTPRT,DRD2,PDLIM5
TF	Factor: NGFI-C; motif: WTGCGTGGGYGG	TF:M00244	FALSE	0.000405047	3.39249	5026	540	176	21700	CSTF2,CFAP47,ARHGAP4,MTMR1,SLC25A14,PORCN,MFSD13A,DIPK1C,SRBD1,EPB41L3,STX3,OCRL,CREBRF,RGS11,AIFM3,CSAD,SH3KBP1,CASK,ASAP1,RGS22,STK3,RCBTB1,SLMAP,PRXL2C,TMBIM6,RYR2,WDR25,UNC79,KDM6A,NRCAM,PXDN,BPTF,TANC2,FMNL1,RNF135,STAT2,CNNM1,REEP6,SIRT1,CCDC162,ZBTB24,TPD52L1,EPB41L2,FRYL,BMAL1,SLC37A4,RNF32,PRKCZ,SRRM1,CACNA1D,HPCA,NEIL1,KMT2C,POLI,DACH1,VEGFA,ABCB1B,DNAJB4,PBRM1,ITGA10,CELF3,CRTC2,TCF3,T…
GO:BP	positive regulation of DNA-templated transcription	GO:0045893	FALSE	0.000405849	3.39164	1678	558	69	25907	SMARCA2,CREBRF,EAF2,CASK,ZFP595,KDM6A,BPTF,KANSL1,SKAP1,STAT2,IGF1,SIRT1,SLC30A9,BMAL1,MEF2C,VEGFA,PMF1,DCP1A,PBRM1,ZFAT,RORC,CRTC2,TCF3,MED12L,AGRN,SS18,WNK1,APBB2,PBX1,TBP,POU2F1,ATRX,ZFP112,PAX6,TCF7L2,NCOA2,ZMYND8,ST18,GABPB2,GRIN1,TNIP1,XPA,RRP1B,TFDP2,MEF2A,RBCK1,IQCE,TRIP4,PKD2,PTPRN,BRF1,LEF1,JPX,ZFP827,IKBKB,PKM,DPF1,ZFP788,NFAT5,TCF12,MICAL2,TEAD1,INO80E,FOXK2,TACC1,ABLIM3,DRD2,ATM,ZBTB…
GO:BP	positive regulation of RNA biosynthetic process	GO:1902680	FALSE	0.000424215	3.37241	1680	558	69	25907	SMARCA2,CREBRF,EAF2,CASK,ZFP595,KDM6A,BPTF,KANSL1,SKAP1,STAT2,IGF1,SIRT1,SLC30A9,BMAL1,MEF2C,VEGFA,PMF1,DCP1A,PBRM1,ZFAT,RORC,CRTC2,TCF3,MED12L,AGRN,SS18,WNK1,APBB2,PBX1,TBP,POU2F1,ATRX,ZFP112,PAX6,TCF7L2,NCOA2,ZMYND8,ST18,GABPB2,GRIN1,TNIP1,XPA,RRP1B,TFDP2,MEF2A,RBCK1,IQCE,TRIP4,PKD2,PTPRN,BRF1,LEF1,JPX,ZFP827,IKBKB,PKM,DPF1,ZFP788,NFAT5,TCF12,MICAL2,TEAD1,INO80E,FOXK2,TACC1,ABLIM3,DRD2,ATM,ZBTB…
GO:CC	neuron to neuron synapse	GO:0098984	FALSE	0.000467383	3.33033	495	567	29	26207	EPB41L3,SH3KBP1,PTK2B,HOMER1,NRCAM,DTNB,TANC2,RNF112,SLC16A7,PPFIA2,PRKCZ,PTPRD,ADD3,ANK2,ATP2B2,ARFGAP1,DTNBP1,GRIN1,KCNT1,HNRNPA2B1,AFDN,CTNND1,LRP8,PLEKHA5,ITPR1,CADM1,PTPRT,PDLIM5,MAP4
TF	Factor: Elk-1; motif: NCCGGAAGTGN	TF:M10219	FALSE	0.000477695	3.32085	14512	540	414	21700	AP1S2,CSTF2,HEPH,FAM3A,ARHGAP4,MTMR1,SLC25A14,PORCN,GSTO2,DIPK1C,ZFP532,SMARCA2,SRBD1,STX3,CYP4F13,OCRL,CREBRF,LUC7L,SERAC1,LIPO3,CD47,GTPBP8,AIFM3,PPIL2,RBFOX1,CSAD,SORBS1,ZCRB1,SERHL,CASK,ASAP1,MTSS1,OXR1,STK3,GOLPH3,GPC6,PUM3,ERMARD,PTK2B,RCBTB1,KANTR,KLHL33,METTL6,SLMAP,SPEF2,FHIT,NEDD4L,ERBIN,POLK,ZFP595,CARD19,SSR1,TMBIM6,HFE,CINP,WDR25,UNC79,KDM6A,LRRC9,NIN,NPAS3,G2E3,NRCAM,PXDN,KIDINS220,…
GO:BP	inorganic ion homeostasis	GO:0098771	FALSE	0.000490007	3.3098	533	558	32	25907	HEPH,SLC8A1,PTK2B,KCNMA1,ANXA7,TMBIM6,HFE,RYR2,ATP13A3,CNNM1,SLC30A9,SLC37A4,CACNA1D,SLC9B2,CASQ2,ANK2,ATP2B2,WNK1,PTPRC,TRPC1,SLC24A2,GRIN1,CACNA1B,PTK2,PKD2,CAMK2D,IMMT,ITPR1,TRPC6,ANK1,DRD2,ITPR2
GO:BP	dendritic spine organization	GO:0097061	FALSE	0.000522093	3.28225	100	558	13	25907	CASK,HOMER1,TANC2,PPFIA2,DIP2A,PTPRD,DTNBP1,ZMYND8,GRIN1,AFDN,LRP8,CTTN,PDLIM5
TF	Factor: Pax-4; motif: NNNNNYCACCCB; match class: 1	TF:M00378_1	FALSE	0.000543746	3.2646	14435	540	412	21700	AP1S2,CSTF2,HEPH,CFAP47,FAM3A,ARHGAP4,MTMR1,SLC25A14,GSTO2,MFSD13A,PRUNE2,KATNAL2,ZFP532,SMARCA2,SRBD1,SLC8A1,ZFP81,CYP4F13,OCRL,CREBRF,LUC7L,RGS11,SERAC1,EVA1C,CD47,EAF2,TMEM44,GNB1L,DEXI,RBFOX1,SH3KBP1,CASK,SYBU,OXR1,RGS22,STK3,GOLPH3,EGFLAM,GPC6,PUM3,ERMARD,KCTD9,KANTR,KLHL33,METTL6,KCNMA1,ANXA7,SPEF2,FHIT,NEDD4L,ERBIN,POLK,HOMER1,ZFP595,PRXL2C,TMBIM6,CINP,WDR25,UNC79,KDM6A,NIN,NPAS3,G2E3,NRCA…
TF	Factor: MAZ; motif: NKGGGAGGGGRGGR	TF:M02023	FALSE	0.000612145	3.21315	7960	540	254	21700	AP1S2,CFAP47,MTMR1,DIPK1C,KATNAL2,ZFP532,SMARCA2,SRBD1,EPB41L3,STX3,OCRL,CREBRF,LUC7L,EAF2,TMEM44,AIFM3,RBFOX1,CSAD,SH3KBP1,SERHL,ASAP1,OXR1,STK3,EGFLAM,GPC6,ERMARD,KCTD9,KLHL33,KCNMA1,FHIT,NEDD4L,ERBIN,POLK,PRXL2C,SSR1,TMBIM6,HFE,WDR25,UNC79,KDM6A,LRRC9,NIN,NPAS3,NRCAM,PXDN,KIDINS220,DTNB,BPTF,TANC2,KANSL1,SKAP1,ACSF2,RNF135,ASGR1,RNF112,MPRIP,CCDC85A,CHAT,NAP1L1,PPFIA2,TMPO,IGF1,REEP6,GSTT3,SIR…
GO:BP	intracellular signal transduction	GO:0035556	TRUE	0.000661111	3.17973	2810	558	100	25907	CREBRF,RGS11,EAF2,GNB1L,STK3,GOLPH3,KCTD9,PTK2B,SLMAP,FHIT,ERBIN,PRXL2C,TMBIM6,HFE,RYR2,KDM6A,G2E3,HOXB3OS,RNF135,DOCK9,RHBDD3,IGF1,SIRT1,TPD52L1,BMAL1,NCOR2,SPAG9,PRKCZ,OTUD3,CACNA1D,HPCA,DAB1,MEF2C,ARHGAP17,ARHGAP12,VEGFA,CDC14B,CASQ2,RORC,PEX5L,AGRN,SS18,ANK2,CTSH,ARFGAP1,CBLB,CDC42BPA,WNK1,PTPRC,APC,BNIP2,ATRX,FN1,CBS,UBE2W,MAPK8IP3,TCF7L2,NCOA2,CASP8,GIGYF2,NPRL3,GRIN1,TNIP1,XPA,LCP1,PTK2,SC…
TF	Factor: HIC1; motif: NNNGGKTGCCCSNNNNNN	TF:M01073	FALSE	0.000676311	3.16985	2849	540	112	21700	ZFP532,EPB41L3,CREBRF,SERAC1,CD47,TMEM44,SORBS1,ASAP1,RGS22,EGFLAM,GPC6,ERMARD,RCBTB1,SLMAP,HOMER1,PRXL2C,KDM6A,NPAS3,G2E3,FMNL1,ATP13A3,NAP1L1,CNNM1,DIP2A,FRYL,BMAL1,NCOR2,PRKCZ,MINDY3,SRRM1,CACNA1D,POLI,UBAP2,VEGFA,CENPH,CDC14B,BTBD19,ZFAT,SORCS1,MBNL1,MED12L,MPZL1,SS18,ATP2B2,ARFGAP1,RIF1,VPS53,ATXN2L,APBB2,DTNBP1,FN1,PDLIM4,CBS,UBE2W,BCAS1,ARHGAP26,PRIMA1,GM5148,GIGYF2,SMOX,SMARCE1,GABPB2,ZFA…
TF	Factor: E2F-4; motif: GNNGGCGGGAAN; match class: 1	TF:M09682_1	FALSE	0.000739128	3.13128	1644	540	74	21700	CSTF2,CFAP47,DIPK1C,EPB41L3,CASK,MTSS1,STK3,GPC6,KCNMA1,KDM6A,NRCAM,ATP13A3,SKAP1,MPRIP,RHBDD3,NAP1L1,TMPO,SIRT1,PBLD2,FRYL,TMEM164,SRRM1,KCNIP2,POLI,ARHGAP12,VEGFA,CENPH,PBRM1,TCF3,RIF1,APC,DHRS13,POU2F1,SCMH1,ATRX,FN1,GLS,FLYWCH2,ATP11B,NCOA2,CCL25,DDX50,PXK,COBLL1,ABL2,MFSD6,LEKR1,FMNL2,PKD2,ZFP644,HNRNPA2B1,GIT2,SRSF9,AFDN,LRP8,PAN3,AGBL3,UBE2E2,PRC1,TIA1,CADPS2,TRMT2A,TBC1D5,TCF12,PPP1CCB,FO…
GO:CC	actomyosin	GO:0042641	FALSE	0.000748524	3.12579	103	567	12	26207	DAAM1,MPRIP,PRKCZ,LDB3,TPM3,CDC42BPA,PDLIM4,ENAH,LCP1,PALLD,ABLIM3,PDLIM5
GO:CC	Schaffer collateral - CA1 synapse	GO:0098685	FALSE	0.000765863	3.11585	141	567	14	26207	STX3,CASK,PTK2B,SLC16A7,PRKCZ,NTNG1,PTPRD,DTNBP1,CACNA1B,CTNND1,LRP8,ITPR1,CADM1,MYO9A
TF	Factor: ELK-1; motif: ACCGGAWRTN; match class: 1	TF:M01981_1	FALSE	0.000767268	3.11505	9030	540	281	21700	AP1S2,CSTF2,HEPH,FAM3A,MTMR1,SLC25A14,DIPK1C,SRBD1,STX3,CREBRF,CD47,GTPBP8,AIFM3,PPIL2,CSAD,SORBS1,ZCRB1,ASAP1,MTSS1,GOLPH3,PUM3,ERMARD,KCTD9,RCBTB1,KLHL33,METTL6,SLMAP,SPEF2,NEDD4L,ERBIN,POLK,ZFP595,CARD19,SSR1,TMBIM6,HFE,UNC79,KDM6A,LRRC9,NPAS3,G2E3,PXDN,KIDINS220,BPTF,TANC2,KANSL1,ATP13A3,RNF135,ADAMTS10,MPRIP,CCDC85A,SLC22A21,RHBDD3,STAT2,CHAT,GM4924,DIP2A,LILRB4B,ZBTB24,TPD52L1,FRYL,SLC30A9,…
TF	Factor: XBP-1; motif: WNNGMCACGTC	TF:M01770	FALSE	0.000820352	3.086	10512	540	318	21700	AP1S2,FAM3A,SLC25A14,PORCN,DIPK1C,ZFP532,SRBD1,CREBRF,SERAC1,CD47,GTPBP8,TMEM44,DEXI,RBFOX1,CSAD,ZCRB1,CASK,ASAP1,SYBU,OXR1,GOLPH3,PUM3,KCTD9,PTK2B,RCBTB1,METTL6,ANXA7,FHIT,NEDD4L,ERBIN,POLK,HOMER1,PRXL2C,CARD19,SSR1,TMBIM6,RYR2,CINP,KDM6A,LRRC9,NIN,G2E3,PXDN,KIDINS220,FAM228A,DTNB,TANC2,DAAM1,SKAP1,ACSF2,DOCK9,ASGR1,RNF112,ADAMTS10,MPRIP,SLC22A21,RHBDD3,SLC16A7,CHAT,A930009A15RIK,NAP1L1,PPFIA2,T…
GO:CC	axon	GO:0030424	FALSE	0.000883384	3.05385	805	567	39	26207	ARHGAP4,SLC8A1,EPB41L3,STX3,SYBU,PTK2B,HOMER1,NIN,NRCAM,TANC2,PPFIA2,SIRT1,PRKCZ,HPCA,TPM3,AGRN,DTNBP1,MAPK8IP3,GRIN1,CACNA1B,SCN2A,NTM,GIT2,AFDN,CTNND1,CAMK2D,LRP8,NDRG2,MAG,BIN1,CADM1,KIRREL3,CTTN,ANK1,PALLD,DRD2,MYO9A,MAP4,ITPR2
GO:BP	cellular homeostasis	GO:0019725	FALSE	0.000891445	3.04991	867	558	43	25907	SLC8A1,ZBTB20,SYBU,PTK2B,KCNMA1,ANXA7,TMBIM6,HFE,RYR2,ATP13A3,RNF135,IGF1,SIRT1,SLC30A9,SLC37A4,CACNA1D,SLC9B2,CASQ2,ANK2,ATP2B2,WNK1,PTPRC,HAAO,GLS,TRPC1,PAX6,TCF7L2,SLC24A2,GRIN1,CACNA1B,PTK2,PKD2,SLC66A1,CAMK2D,PDE1C,IMMT,ITPR1,TRPC6,FOXK2,ALMS1,SIDT2,DRD2,ITPR2
TF	Factor: AP-2alpha; motif: GCCNNNRGS; match class: 1	TF:M00469_1	FALSE	0.000894963	3.04819	2024	540	86	21700	FAM3A,MTMR1,EPB41L3,STX3,CD47,ZBTB20,DEXI,ZCRB1,CASK,OXR1,EGFLAM,GPC6,KCTD9,KCNMA1,POLK,TMBIM6,CINP,LRRC9,KANSL1,ATP13A3,PPFIA2,CNNM1,ZBTB24,EPB41L2,SPAG9,OTUD3,SRRM1,HPCA,POLI,EPB41L4B,LRRCC1,HERC4,PBRM1,ZFAT,TCF3,TMEM131L,MBNL1,AGRN,TPD52,RIF1,CBLB,CDC42BPA,WNK1,POU2F1,MYO5B,FN1,ZFP112,GLS,MAST2,TRPC1,RHBDD2,UBE2W,GAPVD1,PRIMA1,GIGYF2,SMOX,HELQ,ZMYND8,SMARCE1,CDC14A,ATP9B,MFSD6,EMC8,FMNL2,NUP54…
GO:BP	positive regulation of macromolecule biosynthetic process	GO:0010557	FALSE	0.000919026	3.03667	2571	558	93	25907	SMARCA2,CREBRF,ZBTB20,EAF2,CASK,PTK2B,ZFP595,HFE,KDM6A,BPTF,KANSL1,SKAP1,RNF135,STAT2,IGF1,SIRT1,SLC30A9,BMAL1,PRKCZ,MEF2C,EPB41L4B,VEGFA,PMF1,DCP1A,PBRM1,PABPC1L,ZFAT,CELF3,RORC,CRTC2,TCF3,MED12L,AGRN,SS18,ANK2,CTSH,ALKBH1,RIF1,WNK1,PTPRC,APBB2,PBX1,DTNBP1,TBP,POU2F1,ATRX,FN1,ZFP112,FTX,PAX6,TCF7L2,NCOA2,CASP8,ZMYND8,ST18,GABPB2,GRIN1,TNIP1,XPA,RRP1B,TFDP2,MEF2A,ANKRD42,RBCK1,IQCE,TRIP4,PKD2,CTN…
TF	Factor: ctcf; motif: CCNCNAGRKGGCRSTN	TF:M07249	FALSE	0.000935468	3.02897	5558	540	189	21700	CFAP47,SLC25A14,KATNAL2,ZFP532,STX3,EVA1C,LIPO3,CD47,TMEM44,GNB1L,AIFM3,DEXI,SORBS1,SH3KBP1,SERHL,CASK,MTSS1,SYBU,PUM3,RCBTB1,ANXA7,SPEF2,FHIT,NEDD4L,ERBIN,ZFP595,CARD19,HFE,CINP,LRRC9,KIDINS220,DTNB,TANC2,KANSL1,FMNL1,ATP13A3,RHBDD3,GM4924,DIP2A,PBLD2,TPD52L1,EPB41L2,FRYL,BMAL1,NCOR2,MRPL33,CSMD3,OTUD3,USP48,CACNA1D,TRNAU1AP,HPCA,PHLDB2,KMT2C,ARHGAP17,EPB41L4B,STXBP2,ABCB1B,CENPH,CDC14B,ZFAT,ALG…
TF	Factor: GKLF; motif: NNRRGRRNGNSNNN	TF:M07040	FALSE	0.0010075	2.99675	12934	540	376	21700	AP1S2,CSTF2,HEPH,FAM3A,ARHGAP4,MTMR1,SLC25A14,PORCN,MFSD13A,DIPK1C,ZFP532,SMARCA2,SRBD1,EPB41L3,STX3,ZFP81,OCRL,CREBRF,RGS11,EVA1C,LIPO3,CD47,EAF2,TMEM44,GNB1L,AIFM3,DEXI,RBFOX1,CSAD,SORBS1,SH3KBP1,SERHL,CASK,ASAP1,MTSS1,SYBU,OXR1,RGS22,STK3,EGFLAM,GPC6,ERMARD,KCNMA1,ANXA7,SPEF2,FHIT,ERBIN,POLK,ZFP595,PRXL2C,CARD19,SSR1,TMBIM6,HFE,RYR2,CINP,WDR25,UNC79,KDM6A,LRRC9,NIN,NPAS3,G2E3,NRCAM,PXDN,KIDINS…
TF	Factor: KLF3; motif: NNNNNNGGGCGGGGCNNGN; match class: 1	TF:M10278_1	FALSE	0.00102358	2.98988	3140	540	120	21700	ARHGAP4,SRBD1,EPB41L3,CREBRF,RGS11,EVA1C,EAF2,AIFM3,SH3KBP1,ASAP1,MTSS1,STK3,SSR1,TMBIM6,KDM6A,PXDN,DTNB,TANC2,ACSF2,MPRIP,SLC22A21,PPFIA2,REEP6,DIP2A,SIRT1,ZBTB24,EPB41L2,FRYL,BMAL1,NCOR2,TMEM164,SPAG9,CACNA1D,KMT2C,USPL1,LRRCC1,ARHGAP12,DACH1,ABCB1B,HERC4,BTBD19,SLC9B2,PBRM1,TCF3,TMEM131L,MBNL1,MPZL1,AGRN,TPD52,RIF1,CDC42BPA,WNK1,DTNBP1,POU2F1,SCMH1,BNIP2,MYO5B,GLS,TRPC1,DEDD,CBS,UBE2W,ATP11B,T…
GO:MF	alpha-actinin binding	GO:0051393	FALSE	0.00103773	2.98392	27	555	7	24018	CACNA1D,LDB3,PDLIM4,PKD2,PTPRT,ALMS1,PDLIM5
GO:BP	regulation of developmental process	GO:0050793	FALSE	0.00104217	2.98206	2689	558	96	25907	ARHGAP4,SLC8A1,EPB41L3,LUC7L,EAF2,RBFOX1,SH3KBP1,CASK,ASAP1,STK3,PTK2B,ANXA7,NEDD4L,NIN,TANC2,FMNL1,RNF112,STAT2,NAP1L1,PPFIA2,IGF1,SIRT1,EPB41L2,BMAL1,NCOR2,SPAG9,PRKCZ,CSMD3,PRAMEL12,NTNG1,PHLDB2,DAB1,MEF2C,PTPRD,PAKAP,VEGFA,SLC9B2,PBRM1,RORC,ENPP2,TCF3,TMEM131L,SPART,AGRN,SS18,CTSH,RIF1,MFF,WNK1,PTPRC,PBX1,DTNBP1,BNIP2,FN1,PAX6,PROM1,MAPK8IP3,TCF7L2,NCOA2,CASP8,ZMYND8,SMARCE1,GRIN1,CELSR2,PTK2…
TF	Factor: GKLF; motif: NNRRGRRNGNSNNN; match class: 1	TF:M07040_1	FALSE	0.0010835	2.96517	8435	540	265	21700	MTMR1,DIPK1C,ZFP532,SMARCA2,EPB41L3,STX3,OCRL,CREBRF,RGS11,EVA1C,CD47,EAF2,RBFOX1,CSAD,SORBS1,SERHL,CASK,ASAP1,SYBU,OXR1,RGS22,EGFLAM,ERMARD,KCNMA1,ANXA7,ERBIN,POLK,PRXL2C,CARD19,SSR1,HFE,CINP,WDR25,UNC79,KDM6A,NIN,NPAS3,G2E3,NRCAM,PXDN,KIDINS220,DTNB,BPTF,TANC2,KANSL1,FMNL1,DAAM1,SKAP1,ACSF2,ASGR1,RNF112,ADAMTS10,MPRIP,RHBDD3,CHAT,NAP1L1,IGF1,GM4924,REEP6,GSTT3,PBLD2,CCDC162,EPB41L2,FRYL,BMAL1,N…
GO:CC	dendritic spine	GO:0043197	FALSE	0.0011437	2.94169	233	567	18	26207	ASAP1,PTK2B,HOMER1,TANC2,PPFIA2,DIP2A,HPCA,ATP2B2,DTNBP1,PDLIM4,NCOA2,ZMYND8,GRIN1,PTK2,CTNND1,PPP1CCB,CTTN,DRD2
TF	Factor: E2F-1; motif: NNNSSCGCSAANN; match class: 1	TF:M07250_1	FALSE	0.00130696	2.88374	4152	540	149	21700	AP1S2,ARHGAP4,SLC25A14,DIPK1C,ZFP532,SMARCA2,CD47,TMEM44,DEXI,SORBS1,ZCRB1,SH3KBP1,CASK,ASAP1,MTSS1,GOLPH3,GPC6,ERMARD,KCTD9,ERBIN,CINP,KDM6A,NPAS3,PXDN,DTNB,TANC2,SKAP1,MPRIP,CCDC85A,RHBDD3,NAP1L1,PPFIA2,TMPO,CNNM1,PBLD2,EPB41L2,SLC30A9,BMAL1,NCOR2,SPAG9,DAB1,KMT2C,USPL1,EPB41L4B,DACH1,VEGFA,PMF1,CHL1,CENPH,DNAJB4,HERC4,PBRM1,ALG6,MED12L,AGRN,SS18,ATP2B2,CDC42BPA,WNK1,MOCS2,SASS6,PCED1A,DHRS13,A…
GO:BP	postsynapse organization	GO:0099173	FALSE	0.00135357	2.86852	298	558	22	25907	CASK,ASAP1,PTK2B,HOMER1,NRCAM,TANC2,PPFIA2,DIP2A,PTPRD,ARHGAP12,AGRN,DTNBP1,ZMYND8,GRIN1,ENAH,AFDN,LRP8,LHFPL4,CADM1,CTTN,MYO9A,PDLIM5
GO:BP	cell motility	GO:0048870	TRUE	0.00136371	2.86528	1804	558	71	25907	CFAP47,ARHGAP4,CD47,SH3KBP1,GOLPH3,GPC6,PTK2B,SPEF2,FMNL1,IGF1,SIRT1,SLC37A4,SPAG9,PRKCZ,NTNG1,PHLDB2,DAB1,MEF2C,EPB41L4B,DACH1,VEGFA,CCL27AL,CHL1,SLC9B2,CFAP43,CELF3,ENPP2,CTSH,ALKBH1,CDC42BPA,WNK1,PTPRC,APC,APBB2,FN1,PAX6,DNAH14,MAPK8IP3,CFAP276,CASP8,CCL25,ZMYND8,CFAP52,GRIN1,ENAH,CELSR2,LCP1,PTK2,DNAH7B,LGALS8,KANK1,FMNL2,CSF3R,CAMK2D,LRP8,RIPOR1,STRIP2,BRAF,LEF1,SUN1,CADM1,ITGB7,KIRREL3,CFAP…
TF	Factor: Pax-3; motif: NNNNNNCGTCACGSTYNNNNN; match class: 1	TF:M00327_1	FALSE	0.00141543	2.84911	6179	540	205	21700	SLC25A14,GSTO2,ZFP532,CREBRF,RGS11,SERAC1,EVA1C,LIPO3,DEXI,ZCRB1,SH3KBP1,SERHL,CASK,ASAP1,MTSS1,SYBU,OXR1,STK3,GPC6,PUM3,ERMARD,KCTD9,RCBTB1,SLMAP,NEDD4L,POLK,CARD19,TMBIM6,RYR2,CINP,KDM6A,G2E3,NRCAM,KIDINS220,DTNB,TANC2,KANSL1,ATP13A3,MPRIP,CCDC85A,SLC22A21,RHBDD3,NAP1L1,TMPO,IGF1,GM4924,DIP2A,SIRT1,PBLD2,CCDC162,ZBTB24,EPB41L2,FRYL,RNF32,CSMD3,OTUD3,USP48,RSRP1,TRNAU1AP,DAB1,KMT2C,USPL1,POLI,EP…
GO:CC	microtubule cytoskeleton	GO:0015630	FALSE	0.00144229	2.84095	1376	567	56	26207	ARHGAP4,KATNAL2,SYBU,STK3,SLMAP,SPEF2,NIN,DAAM1,SPAG9,PRKCZ,NEIL1,LRRCC1,PMF1,CDC14B,SS18,RIF1,CSPP1,WNK1,SASS6,INTU,APC,DTNBP1,LRIF1,BNIP2,DNAH14,CFAP276,ETL4,CFAP52,CDC14A,PXK,ENTR1,PTK2,CNTRL,RAB28,TFDP2,SFI1,DNAH7B,TRIP4,PKD2,LRP8,RAPGEF6,PRC1,BIN1,ITSN2,CIBAR2,CCP110,PPP1CCB,CTTN,MCPH1,TACC1,GOLGA2,MACF1,ALMS1,ATM,STAG1,MAP4
GO:CC	neuron spine	GO:0044309	FALSE	0.00153946	2.81263	238	567	18	26207	ASAP1,PTK2B,HOMER1,TANC2,PPFIA2,DIP2A,HPCA,ATP2B2,DTNBP1,PDLIM4,NCOA2,ZMYND8,GRIN1,PTK2,CTNND1,PPP1CCB,CTTN,DRD2
TF	Factor: AP-2gamma; motif: GCCYNCRGSN	TF:M03811	FALSE	0.00155996	2.80689	7086	540	229	21700	HEPH,FAM3A,SLC25A14,PORCN,GSTO2,SMARCA2,EPB41L3,OCRL,CREBRF,RGS11,SERAC1,LIPO3,EAF2,AIFM3,DEXI,RBFOX1,SORBS1,CASK,MTSS1,OXR1,EGFLAM,ERMARD,PTK2B,RCBTB1,KLHL33,METTL6,SLMAP,ERBIN,CARD19,SSR1,HFE,CINP,KDM6A,NPAS3,FAM228A,FAM228B,BPTF,TANC2,KANSL1,FMNL1,ATP13A3,ACSF2,ASGR1,RNF112,MPRIP,SLC22A21,NAP1L1,PPFIA2,TMPO,CNNM1,DIP2A,SIRT1,TPD52L1,EPB41L2,FRYL,BMAL1,SPAG9,PRKCZ,RSRP1,CACNA1D,TRNAU1AP,HPCA,NE…
GO:MF	protein-containing complex binding	GO:0044877	FALSE	0.00162169	2.79003	1530	555	64	24018	CASK,PTK2B,ANXA7,HOMER1,CINP,FMNL1,SKAP1,RNF135,MPRIP,IGF1,EPB41L2,NCOR2,PRKCZ,KCNIP2,PAKAP,ADD3,ITGA10,TPM3,ANK2,CTSH,MFF,PTPRC,APC,CLTA,KCTD2,FN1,NCOA2,CASP8,GRIN1,LCP1,PTK2,CNTRL,BMP2K,LGALS8,FMNL2,TNNT2,NUP54,MYO1H,GIT2,PTPRN,LRP8,BRAF,BIN1,ZFP827,GSN,ITPR1,METTL17,GARRE1,TBC1D5,ITGB7,NAP1L4,PPP1CCB,CTTN,ANK1,GOLGA2,ZC3H18,ABLIM3,SIDT2,DRD2,COMP,ATM,MYO9A,ATR,IP6K2
GO:BP	regulation of transport	GO:0051049	FALSE	0.00164566	2.78366	1709	558	68	25907	HEPH,CD47,CASK,SYBU,GOLPH3,PTK2B,ANXA7,NEDD4L,HOMER1,TMBIM6,HFE,RYR2,RHBDD3,PPFIA2,IGF1,REEP6,SIRT1,BMAL1,PRKCZ,CACNA1D,HPCA,MEF2C,KCNIP2,VEGFA,STXBP2,SLC9B2,CASQ2,PEX5L,AGRN,ANK2,ATP2B2,ARFGAP1,MFF,CBLB,WNK1,PTPRC,DTNBP1,TRPC1,GAPVD1,TCF7L2,GRIN1,CACNA1B,PXK,ABCG4,LCP1,PTK2,RAB28,BMP2K,MEF2A,TNNT2,NUP54,NUP214,PKD2,GIT2,CAMK2D,PDE1C,RIPOR1,BRAF,CADPS2,BIN1,ITPR1,TBC1D5,PPP1CCB,TRPC6,ZNRF1,ALMS1,…
TF	Factor: BTEB2; motif: RGGGNGKGGN; match class: 1	TF:M07277_1	FALSE	0.00179785	2.74525	3107	540	118	21700	CSTF2,ARHGAP4,MTMR1,SRBD1,EPB41L3,CREBRF,RGS11,EVA1C,EAF2,AIFM3,ASAP1,MTSS1,STK3,PRXL2C,SSR1,DTNB,BPTF,TANC2,ACSF2,ASGR1,ADAMTS10,MPRIP,SLC22A21,CHAT,REEP6,SIRT1,PBLD2,ZBTB24,EPB41L2,NCOR2,SPAG9,SRRM1,HPCA,KMT2C,ARHGAP17,USPL1,ARHGAP12,DACH1,CCL27AL,SLC9B2,PBRM1,PNKP,TMEM131L,SORCS1,MBNL1,MPZL1,AGRN,RIF1,CDC42BPA,DTNBP1,POU2F1,SCMH1,BNIP2,ATRX,MYO5B,FN1,TRPC1,DEDD,UBE2W,ATP11B,TMEM25,TCF7L2,GIGYF…
TF	Factor: Tfap2a; motif: NGCCYSAGGCN	TF:M04156	FALSE	0.00187273	2.72752	7788	540	247	21700	HEPH,ARHGAP4,DIPK1C,EPB41L3,CREBRF,RGS11,ZBTB20,EAF2,AIFM3,RBFOX1,ZCRB1,ASAP1,OXR1,RGS22,GOLPH3,EGFLAM,GPC6,KCTD9,RCBTB1,KCNMA1,ANXA7,POLK,HOMER1,CARD19,TMBIM6,HFE,RYR2,CINP,UNC79,KDM6A,LRRC9,NIN,NPAS3,G2E3,NRCAM,KIDINS220,FAM228A,DTNB,BPTF,TANC2,KANSL1,DAAM1,ATP13A3,ACSF2,ADAMTS10,MPRIP,CCDC85A,RHBDD3,CHAT,NAP1L1,CNNM1,REEP6,SIRT1,PBLD2,ZBTB24,EPB41L2,FRYL,TMEM164,SLC37A4,MRPL33,RNF32,SPAG9,PRAM…
GO:CC	contractile actin filament bundle	GO:0097517	FALSE	0.00188123	2.72556	94	567	11	26207	DAAM1,MPRIP,PRKCZ,LDB3,TPM3,PDLIM4,ENAH,LCP1,PALLD,ABLIM3,PDLIM5
GO:CC	stress fiber	GO:0001725	FALSE	0.00188123	2.72556	94	567	11	26207	DAAM1,MPRIP,PRKCZ,LDB3,TPM3,PDLIM4,ENAH,LCP1,PALLD,ABLIM3,PDLIM5
TF	Factor: Sp1; motif: GGGGCGGGGT; match class: 1	TF:M00008_1	FALSE	0.00197004	2.70552	3384	540	126	21700	ARHGAP4,MTMR1,PORCN,SRBD1,RGS11,SERAC1,EVA1C,EAF2,AIFM3,SH3KBP1,CASK,ASAP1,OXR1,STK3,SLMAP,ERBIN,PRXL2C,SSR1,TMBIM6,RYR2,UNC79,DTNB,BPTF,TANC2,FMNL1,ACSF2,RNF135,ADAMTS10,MPRIP,CCDC85A,SLC22A21,CHAT,REEP6,DIP2A,PBLD2,ZBTB24,TPD52L1,EPB41L2,FRYL,BMAL1,NCOR2,TMEM164,SPAG9,KMT2C,ARHGAP17,LRRCC1,ARHGAP12,CCL27AL,XRN1,SLC9B2,PBRM1,TCF3,TMEM131L,AGRN,SS18,WNK1,PCED1A,DTNBP1,TBP,POU2F1,SCMH1,MYO5B,ZFP11…
TF	Factor: WT1; motif: SMCNCCNSC; match class: 1	TF:M01118_1	FALSE	0.00215166	2.66723	4576	540	160	21700	MTMR1,DIPK1C,SMARCA2,EPB41L3,OCRL,RGS11,RBFOX1,CSAD,SH3KBP1,CASK,ASAP1,OXR1,RGS22,STK3,EGFLAM,KCNMA1,PRXL2C,HFE,WDR25,UNC79,KDM6A,NIN,NPAS3,NRCAM,KIDINS220,DTNB,BPTF,TANC2,KANSL1,FMNL1,DAAM1,SKAP1,ACSF2,ASGR1,RNF112,ADAMTS10,RHBDD3,CHAT,NAP1L1,IGF1,GM4924,PBLD2,CCDC162,FRYL,TMEM164,RNF32,PRKCZ,SRRM1,CACNA1D,HPCA,KMT2C,USPL1,PAKAP,ARHGAP12,DACH1,VEGFA,XRN1,DNAJB4,HERC4,BTBD19,SLC9B2,CASQ2,PNKP,CFA…
GO:CC	cell leading edge	GO:0031252	FALSE	0.00216124	2.6653	451	567	26	26207	EPB41L3,STX3,PTK2B,PRKCZ,CACNA1D,HPCA,PHLDB2,STXBP2,ATP2B2,CDC42BPA,APC,PDLIM4,MAPK8IP3,CASP8,GRIN1,ENAH,LCP1,PTK2,KANK1,PKD2,CTNND1,GSN,CTTN,ANK1,PALLD,ABLIM3
GO:BP	neuron projection organization	GO:0106027	FALSE	0.0021852	2.66051	113	558	13	25907	CASK,HOMER1,TANC2,PPFIA2,DIP2A,PTPRD,DTNBP1,ZMYND8,GRIN1,AFDN,LRP8,CTTN,PDLIM5
TF	Factor: Klf7; motif: NNNRCCMCGCCCNNNN	TF:M02773	FALSE	0.00244521	2.61168	4196	540	149	21700	CFAP47,ARHGAP4,SRBD1,ZFP81,LUC7L,SERAC1,GTPBP8,EAF2,AIFM3,SORBS1,SH3KBP1,SERHL,CASK,ASAP1,MTSS1,STK3,KCTD9,FHIT,ERBIN,POLK,PRXL2C,SSR1,TMBIM6,DTNB,TANC2,ATP13A3,RNF135,MPRIP,TENM2,SLC22A21,CHAT,PPFIA2,REEP6,DIP2A,PBLD2,TPD52L1,EPB41L2,FRYL,SLC30A9,NCOR2,SPAG9,MINDY3,CACNA1D,KMT2C,ARHGAP17,USPL1,PTPRD,LRRCC1,ARHGAP12,STXBP2,CCL27AL,PMF1,ABCB1B,HERC4,BTBD19,SLC9B2,PBRM1,TCF3,TMEM131L,MPZL1,AGRN,CDC…
TF	Factor: CREM; motif: TGACGTCASYN	TF:M01820	FALSE	0.00245731	2.60954	5744	540	192	21700	AP1S2,CFAP47,DIPK1C,KATNAL2,ZFP81,OCRL,SERAC1,CD47,GTPBP8,TMEM44,AIFM3,ZCRB1,CASK,ASAP1,MTSS1,SYBU,OXR1,GOLPH3,EGFLAM,GPC6,KCTD9,POLK,ZFP595,PRXL2C,CARD19,SSR1,CINP,KDM6A,NPAS3,BPTF,KANSL1,DAAM1,ACSF2,CHAT,NAP1L1,IGF1,GM4924,DIP2A,SIRT1,CCDC162,TPD52L1,SLC37A4,RNF32,SPAG9,PRKCZ,PRAMEL12,USP48,RSRP1,NEIL1,MEF2C,KMT2C,LDB3,USPL1,POLI,DNAJC25,PAKAP,EPB41L4B,LRRCC1,CHL1,ADD3,DNAJB4,HERC4,PBRM1,PABPC1…
GO:BP	dendrite development	GO:0016358	FALSE	0.00262108	2.58152	310	558	22	25907	CASK,ASAP1,NEDD4L,KIDINS220,TANC2,PPFIA2,DIP2A,CSMD3,DAB1,MEF2C,PTPRD,PBRM1,DTNBP1,ZMYND8,GRIN1,CELSR2,MEF2A,AFDN,LRP8,TRPC6,PDLIM5,HECW1
GO:BP	calcium ion homeostasis	GO:0055074	FALSE	0.00266147	2.57488	335	558	23	25907	SLC8A1,PTK2B,ANXA7,TMBIM6,RYR2,ATP13A3,SLC37A4,CACNA1D,CASQ2,ANK2,ATP2B2,PTPRC,TRPC1,SLC24A2,GRIN1,CACNA1B,PKD2,CAMK2D,IMMT,ITPR1,TRPC6,DRD2,ITPR2
GO:BP	intracellular calcium ion homeostasis	GO:0006874	FALSE	0.00276495	2.55831	311	558	22	25907	PTK2B,ANXA7,TMBIM6,RYR2,ATP13A3,SLC37A4,CACNA1D,CASQ2,ANK2,ATP2B2,PTPRC,TRPC1,SLC24A2,GRIN1,CACNA1B,PKD2,CAMK2D,IMMT,ITPR1,TRPC6,DRD2,ITPR2
GO:CC	cell-cell junction	GO:0005911	FALSE	0.00281123	2.5511	543	567	29	26207	EPB41L3,STX3,SH3KBP1,CASK,SKAP1,CCDC85A,PRKCZ,LDB3,ARHGAP17,EPB41L4B,VEGFA,ABCB1B,ADD3,ANK2,CDC42BPA,APC,PDLIM4,PTK2,SCN2A,PKD2,AFDN,CTNND1,CAMK2D,GSN,CADM1,TJP2,KIRREL3,TRPC6,PDLIM5
GO:BP	monoatomic cation transmembrane transport	GO:0098655	FALSE	0.00296226	2.52838	815	558	40	25907	HEPH,SLC25A14,SLC8A1,PTK2B,KCNMA1,NEDD4L,HOMER1,TMBIM6,RYR2,ATP13A3,SLC30A9,CACNA1D,HPCA,KCNIP2,SLC9B2,CASQ2,PEX5L,AGRN,ANK2,ATP2B2,WNK1,PTPRC,TRPC1,SLC24A2,PIEZO2,GRIN1,CACNA1B,KCNT1,SCN2A,KCNN1,CACNA2D4,PKD2,CAMK2D,NIPAL2,BIN1,ITPR1,NIPA2,TRPC6,DRD2,ITPR2
GO:BP	regulation of monoatomic ion transport	GO:0043269	FALSE	0.00312071	2.50575	442	558	27	25907	HEPH,CASK,PTK2B,NEDD4L,HOMER1,TMBIM6,HFE,RYR2,IGF1,CACNA1D,HPCA,KCNIP2,CASQ2,AGRN,ANK2,ATP2B2,WNK1,TRPC1,GRIN1,CACNA1B,PXK,PKD2,CAMK2D,BIN1,ITPR1,TRPC6,DRD2
TF	Factor: E2F-4; motif: GCGGGAAANA; match class: 1	TF:M02090_1	FALSE	0.00325485	2.48747	4714	540	163	21700	CSTF2,CFAP47,MTMR1,SMARCA2,EPB41L3,ZFP81,CREBRF,SERAC1,EAF2,TMEM44,AIFM3,RBFOX1,ZCRB1,SH3KBP1,SERHL,ASAP1,MTSS1,OXR1,STK3,GOLPH3,EGFLAM,GPC6,PUM3,KCTD9,RCBTB1,KCNMA1,HOMER1,SSR1,RYR2,KDM6A,G2E3,DTNB,FAM228B,KANSL1,ATP13A3,SKAP1,ADAMTS10,TENM2,SLC22A21,NAP1L1,TMPO,SIRT1,PBLD2,FRYL,BMAL1,TMEM164,RNF32,PRKCZ,RSRP1,PHLDB2,KMT2C,KCNIP2,POLI,EPB41L4B,ARHGAP12,DACH1,UBAP2,VEGFA,ABCB1B,CENPH,CDC14B,PABPC…
GO:BP	maintenance of location	GO:0051235	FALSE	0.00329844	2.48169	220	558	18	25907	GOLPH3,PTK2B,RYR2,MPRIP,SIRT1,CASQ2,PEX5L,ANK2,PTPRC,TRPC1,CIZ1,PKD2,VPS13C,CAMK2D,SUN1,ITPR1,DRD2,ITPR2
TF	Factor: Tfap2a; motif: TGCCCYNRGGCA; match class: 1	TF:M04155_1	FALSE	0.00330325	2.48106	3145	540	118	21700	HEPH,FAM3A,GSTO2,SMARCA2,STX3,CREBRF,RGS11,EVA1C,EAF2,DEXI,MTSS1,PTK2B,ZFP595,CARD19,SSR1,UNC79,FAM228A,FAM228B,KANSL1,FMNL1,ATP13A3,RNF135,RNF112,RHBDD3,PPFIA2,CNNM1,FRYL,SPAG9,OTUD3,CACNA1D,PHLDB2,KMT2C,LDB3,EPB41L4B,PMF1,XRN1,DNAJB4,CDC14B,PNKP,CELF3,TMEM131L,SPART,CSGALNACT1,SS18,RIF1,VPS53,CDC42BPA,APBB2,CLTA,DTNBP1,KCTD2,POU2F1,MYO5B,FN1,TRPC1,PDLIM4,CBS,TMEM25,PROM1,TCF7L2,PAXX,SMOX,ZMYND8…
TF	Factor: TEL1; motif: CNCGGAANNN; match class: 1	TF:M01993_1	FALSE	0.00332875	2.47772	4395	540	154	21700	AP1S2,CSTF2,MTMR1,SLC25A14,SRBD1,STX3,CREBRF,AIFM3,PPIL2,RBFOX1,ZCRB1,CASK,ASAP1,SYBU,GOLPH3,GPC6,PUM3,ERMARD,KCTD9,METTL6,NEDD4L,ERBIN,WDR25,KDM6A,NPAS3,G2E3,KIDINS220,BPTF,KANSL1,ASGR1,MPRIP,RHBDD3,CHAT,GM4924,ZBTB24,FRYL,SLC30A9,SPAG9,PRKCZ,PRAMEL12,MINDY3,TRNAU1AP,DAB1,KMT2C,USPL1,POLI,EPB41L4B,ARHGAP12,STXBP2,ABCB1B,DNAJB4,CDC14B,HERC4,DCP1A,PBRM1,ZFAT,PNKP,CELF3,TCF3,NDUFB5,AGRN,ALKBH1,VPS5…
GO:CC	Z disc	GO:0030018	TRUE	0.00336273	2.47331	139	567	13	26207	SLMAP,HOMER1,RYR2,CACNA1D,LDB3,DNAJB4,CASQ2,ANK2,PDLIM4,BIN1,ANK1,PALLD,PDLIM5
GO:BP	calcium ion transmembrane import into cytosol	GO:0097553	TRUE	0.00367859	2.43432	178	558	16	25907	PTK2B,TMBIM6,RYR2,CACNA1D,CASQ2,ANK2,PTPRC,TRPC1,SLC24A2,GRIN1,CACNA1B,PKD2,CAMK2D,ITPR1,DRD2,ITPR2
GO:BP	regulation of localization	GO:0032879	FALSE	0.00393809	2.40471	2108	558	78	25907	HEPH,STX3,CD47,CASK,SYBU,GOLPH3,GPC6,PTK2B,ANXA7,NEDD4L,HOMER1,TMBIM6,HFE,RYR2,RHBDD3,PPFIA2,IGF1,REEP6,SIRT1,EPB41L2,BMAL1,PRKCZ,CACNA1D,HPCA,MEF2C,KCNIP2,VEGFA,STXBP2,SLC9B2,CASQ2,PEX5L,AGRN,ANK2,ATP2B2,ARFGAP1,MFF,CBLB,WNK1,PTPRC,APC,DTNBP1,TRPC1,GAPVD1,TCF7L2,ZMYND8,GRIN1,CACNA1B,PXK,ENTR1,ABCG4,CELSR2,LCP1,PTK2,RAB28,BMP2K,MEF2A,TNNT2,NUP54,NUP214,PKD2,GIT2,AFDN,CAMK2D,PDE1C,RIPOR1,BRAF,CADP…
GO:CC	nucleoplasm	GO:0005654	TRUE	0.00394418	2.40404	3705	567	117	26207	CSTF2,ARHGAP4,SMARCA2,SLC8A1,CREBRF,ZBTB20,EAF2,PPIL2,RBFOX1,ZCRB1,PUM3,ERBIN,POLK,HFE,KDM6A,NIN,NPAS3,BPTF,KANSL1,SKAP1,RNF112,SLC16A7,SIRT1,ZBTB24,EPB41L2,BMAL1,NCOR2,RNF32,MINDY3,USP48,SRRM1,NEIL1,MEF2C,KMT2C,USPL1,POLI,DACH1,PMF1,CENPH,DNAJB4,CDC14B,PNKP,CELF3,RORC,CRTC2,TCF3,MBNL1,NDUFB5,SS18,ALKBH1,RIF1,CBLB,MOCS2,ATXN2L,PBX1,LRIF1,TBP,POU2F1,ATRX,RHBDD2,MNDAL,PAX6,TCF7L2,NCOA2,CASP8,PAXX,S…
GO:BP	positive regulation of biosynthetic process	GO:0009891	FALSE	0.00397922	2.4002	2697	558	94	25907	SMARCA2,CREBRF,ZBTB20,EAF2,CASK,PTK2B,ZFP595,HFE,KDM6A,BPTF,KANSL1,SKAP1,RNF135,STAT2,IGF1,SIRT1,SLC30A9,BMAL1,PRKCZ,MEF2C,EPB41L4B,VEGFA,PMF1,DCP1A,PBRM1,PABPC1L,ZFAT,CELF3,RORC,CRTC2,TCF3,MED12L,AGRN,SS18,ANK2,CTSH,ALKBH1,RIF1,WNK1,PTPRC,APBB2,PBX1,DTNBP1,TBP,POU2F1,ATRX,FN1,ZFP112,FTX,PAX6,TCF7L2,NCOA2,CASP8,ZMYND8,ST18,GABPB2,GRIN1,TNIP1,XPA,ABCG4,RRP1B,TFDP2,MEF2A,ANKRD42,RBCK1,IQCE,TRIP4,PK…
GO:BP	nucleus localization	GO:0051647	TRUE	0.00401375	2.39645	40	558	8	25907	SIRT1,PABPC1L,CDC42BPA,PAX6,PTK2,SUN1,BIN1,TACC1
TF	Factor: E2F-1; motif: TWSGCGCGAAAAYKR	TF:M00024	FALSE	0.00460987	2.33631	8567	540	265	21700	AP1S2,CSTF2,FAM3A,ARHGAP4,MTMR1,PORCN,GSTO2,PRUNE2,SRBD1,SLC8A1,EPB41L3,STX3,ZFP81,LUC7L,LIPO3,GTPBP8,EAF2,GNB1L,PPIL2,DEXI,RBFOX1,SORBS1,ZCRB1,SERHL,MTSS1,OXR1,GOLPH3,EGFLAM,GPC6,PUM3,ERMARD,KANTR,METTL6,ANXA7,NEDD4L,ERBIN,HOMER1,SSR1,WDR25,UNC79,KDM6A,NIN,NRCAM,KIDINS220,FMNL1,SKAP1,ACSF2,RNF135,DOCK9,RNF112,ADAMTS10,TENM2,RHBDD3,NAP1L1,PPFIA2,TMPO,CNNM1,GSTT3,PBLD2,TPD52L1,EPB41L2,FRYL,SLC30A9…
GO:BP	regulation of dendritic spine development	GO:0060998	FALSE	0.00461095	2.33621	85	558	11	25907	CASK,ASAP1,TANC2,PPFIA2,MEF2C,PTPRD,PBRM1,DTNBP1,ZMYND8,AFDN,LRP8
GO:MF	kinase binding	GO:0019900	FALSE	0.00467929	2.32982	823	555	40	24018	CASK,PTK2B,RYR2,NIN,KIDINS220,SKAP1,NAP1L1,SIRT1,SPAG9,PRKCZ,HPCA,LDB3,ADD3,CASQ2,TCF3,ANK2,CBLB,WNK1,PTPRC,APC,PAX6,MAPK8IP3,TCF7L2,TNIP1,SPDYA,MEF2A,RBCK1,TRIP4,CTNND1,BRAF,MAG,TPRKB,PRC1,IKBKB,GSN,TJP2,MICAL2,PPP1CCB,GOLGA2,PDLIM5
TF	Factor: SP6; motif: WGGGCGG; match class: 1	TF:M05455_1	FALSE	0.00477144	2.32135	2368	540	94	21700	AP1S2,MTMR1,DIPK1C,CREBRF,SERAC1,EVA1C,CASK,OXR1,GOLPH3,EGFLAM,ERMARD,RCBTB1,TMBIM6,NRCAM,DTNB,KANSL1,ACSF2,SIRT1,NCOR2,TMEM164,SRRM1,RSRP1,ARHGAP17,USPL1,ARHGAP12,VEGFA,CCDC163,ABCB1B,HERC4,SLC9B2,PBRM1,TCF3,MPZL1,AGRN,ARFGAP1,APC,PCED1A,DHRS13,LRIF1,GLS,TRPC1,ATP11B,TMEM25,GAPVD1,NCOA2,PRIMA1,PAXX,SMOX,HELQ,FAM149B,CHCHD7,ZFAND4,PHKB,BMP2K,TFDP2,SFXN2,MFSD6,KANK1,RBCK1,EMC8,SRSF9,AFDN,CAMK2D,H1…
TF	Factor: CPBP; motif: NGGGCGG; match class: 1	TF:M05301_1	FALSE	0.00477144	2.32135	2368	540	94	21700	AP1S2,MTMR1,DIPK1C,CREBRF,SERAC1,EVA1C,CASK,OXR1,GOLPH3,EGFLAM,ERMARD,RCBTB1,TMBIM6,NRCAM,DTNB,KANSL1,ACSF2,SIRT1,NCOR2,TMEM164,SRRM1,RSRP1,ARHGAP17,USPL1,ARHGAP12,VEGFA,CCDC163,ABCB1B,HERC4,SLC9B2,PBRM1,TCF3,MPZL1,AGRN,ARFGAP1,APC,PCED1A,DHRS13,LRIF1,GLS,TRPC1,ATP11B,TMEM25,GAPVD1,NCOA2,PRIMA1,PAXX,SMOX,HELQ,FAM149B,CHCHD7,ZFAND4,PHKB,BMP2K,TFDP2,SFXN2,MFSD6,KANK1,RBCK1,EMC8,SRSF9,AFDN,CAMK2D,H1…
TF	Factor: LKLF; motif: NGGGCGG; match class: 1	TF:M05391_1	FALSE	0.00477144	2.32135	2368	540	94	21700	AP1S2,MTMR1,DIPK1C,CREBRF,SERAC1,EVA1C,CASK,OXR1,GOLPH3,EGFLAM,ERMARD,RCBTB1,TMBIM6,NRCAM,DTNB,KANSL1,ACSF2,SIRT1,NCOR2,TMEM164,SRRM1,RSRP1,ARHGAP17,USPL1,ARHGAP12,VEGFA,CCDC163,ABCB1B,HERC4,SLC9B2,PBRM1,TCF3,MPZL1,AGRN,ARFGAP1,APC,PCED1A,DHRS13,LRIF1,GLS,TRPC1,ATP11B,TMEM25,GAPVD1,NCOA2,PRIMA1,PAXX,SMOX,HELQ,FAM149B,CHCHD7,ZFAND4,PHKB,BMP2K,TFDP2,SFXN2,MFSD6,KANK1,RBCK1,EMC8,SRSF9,AFDN,CAMK2D,H1…
TF	Factor: Sp3; motif: AGGGCGG; match class: 1	TF:M05665_1	FALSE	0.00477144	2.32135	2368	540	94	21700	AP1S2,MTMR1,DIPK1C,CREBRF,SERAC1,EVA1C,CASK,OXR1,GOLPH3,EGFLAM,ERMARD,RCBTB1,TMBIM6,NRCAM,DTNB,KANSL1,ACSF2,SIRT1,NCOR2,TMEM164,SRRM1,RSRP1,ARHGAP17,USPL1,ARHGAP12,VEGFA,CCDC163,ABCB1B,HERC4,SLC9B2,PBRM1,TCF3,MPZL1,AGRN,ARFGAP1,APC,PCED1A,DHRS13,LRIF1,GLS,TRPC1,ATP11B,TMEM25,GAPVD1,NCOA2,PRIMA1,PAXX,SMOX,HELQ,FAM149B,CHCHD7,ZFAND4,PHKB,BMP2K,TFDP2,SFXN2,MFSD6,KANK1,RBCK1,EMC8,SRSF9,AFDN,CAMK2D,H1…
GO:CC	actin filament bundle	GO:0032432	FALSE	0.00500391	2.30069	104	567	11	26207	DAAM1,MPRIP,PRKCZ,LDB3,TPM3,PDLIM4,ENAH,LCP1,PALLD,ABLIM3,PDLIM5
TF	Factor: Hes1; motif: NNCACGYGNN; match class: 1	TF:M07991_1	FALSE	0.00505071	2.29665	11131	540	329	21700	AP1S2,CSTF2,CFAP47,ARHGAP4,SLC25A14,DIPK1C,ZFP532,SRBD1,ZFP81,CREBRF,RGS11,SERAC1,EVA1C,LIPO3,CD47,GTPBP8,EAF2,TMEM44,AIFM3,RBFOX1,CSAD,ZCRB1,SH3KBP1,SERHL,CASK,ASAP1,MTSS1,SYBU,GPC6,PUM3,ERMARD,KCTD9,PTK2B,RCBTB1,KANTR,METTL6,SLMAP,KCNMA1,ANXA7,SPEF2,FHIT,NEDD4L,ERBIN,ZFP595,PRXL2C,SSR1,HFE,RYR2,CINP,WDR25,UNC79,KDM6A,LRRC9,NIN,PXDN,KIDINS220,FAM228A,DTNB,FAM228B,BPTF,TANC2,KANSL1,FMNL1,ATP13A3,…
GO:CC	cilium	GO:0005929	FALSE	0.00530173	2.27558	775	567	36	26207	CFAP47,STX3,OCRL,CASK,SPEF2,NIN,DAAM1,USP48,SLC9B2,CFAP43,CTSH,ATP2B2,INTU,DNAH14,PROM1,TMEM80,CFAP276,FAM149B,CFAP52,CDC14A,ENTR1,PTK2,CNTRL,RAB28,DNAH7B,PCDH15,IQCE,PKD2,PDE1C,PKM,CIBAR2,CCP110,CFAP57,ALMS1,DRD2,CFAP54
GO:BP	dendrite morphogenesis	GO:0048813	FALSE	0.00568506	2.24526	184	558	16	25907	CASK,NEDD4L,KIDINS220,TANC2,PPFIA2,DIP2A,PTPRD,DTNBP1,GRIN1,CELSR2,MEF2A,AFDN,LRP8,TRPC6,PDLIM5,HECW1
GO:BP	regulation of calcium ion transport	GO:0051924	FALSE	0.00575093	2.24026	252	558	19	25907	CASK,PTK2B,HOMER1,TMBIM6,RYR2,IGF1,CACNA1D,HPCA,CASQ2,ANK2,ATP2B2,TRPC1,GRIN1,CACNA1B,PKD2,CAMK2D,BIN1,ITPR1,TRPC6
GO:MF	cell adhesion molecule binding	GO:0050839	FALSE	0.00587524	2.23097	284	555	20	24018	CD47,ANXA7,NRCAM,IGF1,NTNG1,PTPRD,ITGA10,FN1,PROM1,LCP1,PTK2,LGALS8,AFDN,CTNND1,CADM1,TJP2,ITGB7,KIRREL3,PTPRT,COMP
GO:BP	protein localization to organelle	GO:0033365	FALSE	0.00591627	2.22795	996	558	45	25907	SH3KBP1,ASAP1,STK3,GOLPH3,GPC6,RYR2,SIRT1,BMAL1,PRKCZ,DCP1A,PEX5L,ANK2,MFF,VPS53,WNK1,INTU,APC,TOR1AIP2,ATRX,PAX6,TCF7L2,ZMYND8,CIZ1,FAM149B,PXK,ENTR1,XPA,SPDYA,PEX2,EMC8,IQCE,NUP54,NUP214,VPS13C,RIPOR1,LEF1,SUN1,VPS8,LHFPL4,TIA1,ZFP827,MCPH1,ZFAND6,ATR,PEX7
GO:BP	maintenance of location in cell	GO:0051651	FALSE	0.00609868	2.21476	207	558	17	25907	GOLPH3,PTK2B,RYR2,MPRIP,SIRT1,CASQ2,ANK2,PTPRC,TRPC1,CIZ1,PKD2,VPS13C,CAMK2D,SUN1,ITPR1,DRD2,ITPR2
TF	Factor: MAZ; motif: GGGGAGGG; match class: 1	TF:M00649_1	FALSE	0.00631183	2.19984	3017	540	113	21700	AP1S2,CSTF2,DIPK1C,SMARCA2,EPB41L3,STX3,CREBRF,SH3KBP1,CASK,OXR1,EGFLAM,KCNMA1,SSR1,UNC79,KDM6A,LRRC9,G2E3,NRCAM,PXDN,KIDINS220,DTNB,BPTF,KANSL1,ATP13A3,ASGR1,RNF112,ADAMTS10,MPRIP,RHBDD3,STAT2,NAP1L1,GM4924,EPB41L2,TMEM164,SPAG9,CACNA1D,HPCA,SERPINA3G,KMT2C,USPL1,EPB41L4B,ARHGAP12,DACH1,VEGFA,HERC4,SLC9B2,RORC,ENPP2,CRTC2,MED12L,MPZL1,TPM3,AGRN,ANK2,ATP2B2,CDC42BPA,WNK1,APC,ATXN2L,PBX1,POU2F1,AT…
TF	Factor: AhR,; motif: NRCGTGNGN	TF:M00976	FALSE	0.00637848	2.19528	4019	540	142	21700	EPB41L3,CD47,ZBTB20,EAF2,GNB1L,AIFM3,CASK,ASAP1,MTSS1,SYBU,KCTD9,RCBTB1,KCNMA1,NEDD4L,SSR1,CINP,NIN,G2E3,NRCAM,DTNB,FAM228B,TANC2,MPRIP,TMPO,DIP2A,EPB41L2,FRYL,NCOR2,RNF32,SPAG9,OTUD3,RSRP1,KCNIP2,EPB41L4B,UBAP2,VEGFA,STXBP2,DNAJB4,PBRM1,ZFAT,CRTC2,TCF3,TMEM131L,SORCS1,RPS24,ANK2,VPS53,INTU,APC,PCED1A,DHRS13,APBB2,CLGN,POU2F1,TBC1D12,FN1,TRPC1,RHBDD2,1700066M21RIK,ARHGAP26,PROM1,ZFP688,GAPVD1,NCO…
TF	Factor: E2F; motif: TTTSGCGC	TF:M00050	FALSE	0.00655287	2.18357	6159	540	201	21700	AP1S2,CSTF2,PORCN,GSTO2,PRUNE2,DIPK1C,KATNAL2,SRBD1,SLC8A1,STX3,LUC7L,CD47,EAF2,ZCRB1,SH3KBP1,SERHL,CASK,MTSS1,PUM3,ERMARD,RCBTB1,KANTR,ERBIN,PRXL2C,CARD19,SSR1,RYR2,WDR25,UNC79,KDM6A,PXDN,KIDINS220,DTNB,FAM228B,KANSL1,SKAP1,ADAMTS10,MPRIP,TENM2,RHBDD3,NAP1L1,PPFIA2,TMPO,SIRT1,PBLD2,TPD52L1,FRYL,BMAL1,RNF32,SPAG9,CSMD3,OTUD3,USP48,NEIL1,DAB1,MEF2C,KMT2C,POLI,EPB41L4B,DACH1,UBAP2,STXBP2,PMF1,CHL1,…
TF	Factor: SP4; motif: SCCCCGCCCCS	TF:M01273	FALSE	0.00687173	2.16293	2356	540	93	21700	CSTF2,ARHGAP4,SRBD1,ZFP81,EVA1C,EAF2,AIFM3,SORBS1,ASAP1,SYBU,OXR1,STK3,GOLPH3,PUM3,FHIT,ERBIN,TANC2,ATP13A3,ACSF2,MPRIP,SLC22A21,CHAT,REEP6,PBLD2,ZBTB24,EPB41L2,FRYL,MINDY3,OTUD3,CACNA1D,KMT2C,USPL1,CCL27AL,PBRM1,TMEM131L,AGRN,CDC42BPA,PBX1,TBP,POU2F1,BNIP2,MYO5B,FN1,MAST2,TRPC1,PDLIM4,DEDD,UBE2W,ARHGAP26,ZFP688,GAPVD1,TCF7L2,DDX50,ATP8B3,ZFAND4,MILL2,CACNA1B,ENAH,ABCG4,ATP9B,ABL2,PHKB,BMP2K,SPDY…
TF	Factor: Tcfap2b; motif: NYGCCYNARGGCAN	TF:M02820	FALSE	0.00691698	2.16008	7830	540	245	21700	CSTF2,HEPH,ARHGAP4,MTMR1,PORCN,GSTO2,PRUNE2,SMARCA2,EPB41L3,STX3,CREBRF,LUC7L,RGS11,EVA1C,CD47,EAF2,GNB1L,DEXI,SH3KBP1,ASAP1,MTSS1,RGS22,EGFLAM,PTK2B,KLHL33,SLMAP,NEDD4L,ZFP595,CARD19,SSR1,RYR2,LRRC9,NIN,FAM228A,FAM228B,TANC2,KANSL1,FMNL1,ATP13A3,ACSF2,RNF135,ASGR1,RNF112,CCDC85A,RHBDD3,CHAT,PPFIA2,CNNM1,SIRT1,PBLD2,ZBTB24,TPD52L1,EPB41L2,FRYL,SLC30A9,TMEM164,SPAG9,PRKCZ,OTUD3,USP48,SRRM1,CACNA1D…
GO:BP	calcium ion transmembrane transport	GO:0070588	FALSE	0.00729982	2.13669	330	558	22	25907	SLC8A1,PTK2B,TMBIM6,RYR2,CACNA1D,HPCA,CASQ2,ANK2,ATP2B2,PTPRC,TRPC1,SLC24A2,GRIN1,CACNA1B,CACNA2D4,PKD2,CAMK2D,BIN1,ITPR1,TRPC6,DRD2,ITPR2
TF	Factor: WT1; motif: NGCGGGGGGGTSMMCYN; match class: 1	TF:M05599_1	FALSE	0.00730071	2.13663	1687	540	72	21700	AP1S2,DIPK1C,EPB41L3,CD47,AIFM3,ASAP1,KCTD9,NEDD4L,DTNB,BPTF,TANC2,KANSL1,RHBDD3,TMPO,FRYL,TMEM164,SPAG9,SRRM1,CACNA1D,DAB1,KMT2C,ARHGAP17,PBRM1,TCF3,TMEM131L,SORCS1,SS18,CBLB,PCED1A,ATXN2L,DTNBP1,KCTD2,POU2F1,SCMH1,FN1,UBE2W,NCOA2,SMARCE1,ZFAND4,CACNA1B,KCNT1,ENAH,LCP1,COBLL1,ATP9B,KCNN1,MFSD6,HNRNPA2B1,CRLF2,GIT2,SRSF9,VPS13C,LRP8,PAN3,GM4779,RNF152,NDRG2,LEF1,LHFPL4,PLEKHA5,PPFIBP1,ZFP788,AKAP…
GO:CC	cell cortex	GO:0005938	FALSE	0.00838813	2.07633	348	567	21	26207	PTK2B,HFE,EPB41L2,FRYL,PRKCZ,PHLDB2,ADD3,TPM3,MYO5B,PIEZO2,PTK2,KANK1,PKD2,CTNND1,RTKN,PPFIBP1,GSN,AKAP13,CTTN,ANK1,ITPR2
GO:BP	actomyosin structure organization	GO:0031032	FALSE	0.00842581	2.07439	212	558	17	25907	EPB41L3,CD47,PTK2B,EPB41L2,PHLDB2,MEF2C,LDB3,EPB41L4B,CASQ2,CDC42BPA,PDLIM4,MEF2A,TNNT2,BRAF,RTKN,AKAP13,ALMS1
GO:BP	cortical cytoskeleton organization	GO:0030865	FALSE	0.00846673	2.07228	58	558	9	25907	EPB41L3,PTK2B,FMNL1,EPB41L2,KANK1,FMNL2,RTKN,PPFIBP1,IKBKB
TF	Factor: Pax-4; motif: NNNNNYCACCCB	TF:M00378	FALSE	0.00852513	2.0693	18681	540	498	21700	AP1S2,CSTF2,HEPH,CFAP47,FAM3A,ARHGAP4,MTMR1,SLC25A14,GSTO2,MFSD13A,PRUNE2,DIPK1C,KATNAL2,ZFP532,SMARCA2,SRBD1,SLC8A1,EPB41L3,STX3,ZFP81,CYP4F13,OCRL,CREBRF,LUC7L,RGS11,SERAC1,EVA1C,LIPO3,CD47,EAF2,TMEM44,GNB1L,AIFM3,PPIL2,DEXI,RBFOX1,SORBS1,SH3KBP1,CASK,MTSS1,SYBU,OXR1,RGS22,STK3,GOLPH3,EGFLAM,GPC6,PUM3,ERMARD,KCTD9,PTK2B,KANTR,KLHL33,METTL6,SLMAP,KCNMA1,ANXA7,SPEF2,FHIT,NEDD4L,ERBIN,POLK,HOMER1,…
GO:BP	muscle system process	GO:0003012	TRUE	0.0085536	2.06785	439	558	26	25907	KCNMA1,NEDD4L,HOMER1,RYR2,IGF1,SIRT1,CACNA1D,MEF2C,KCNIP2,CASQ2,TPM3,AGRN,ANK2,APBB2,PTK2,MEF2A,TNNT2,CAMK2D,BIN1,GSN,AKAP13,MLIP,CTTN,DRD2,COMP,PDLIM5
GO:CC	organelle	GO:0043226	FALSE	0.00870153	2.0604	16179	567	396	26207	AP1S2,CSTF2,CFAP47,ARHGAP4,SLC25A14,PORCN,DIPK1C,KATNAL2,ZFP532,SMARCA2,SLC8A1,EPB41L3,STX3,ZFP81,OCRL,CREBRF,LUC7L,SERAC1,LIPO3,CD47,GTPBP8,ZBTB20,EAF2,GNB1L,AIFM3,PPIL2,RBFOX1,ZCRB1,SH3KBP1,SERHL,CASK,ASAP1,MTSS1,SYBU,OXR1,RGS22,STK3,GOLPH3,GPC6,PUM3,PTK2B,METTL6,SLMAP,ANXA7,SPEF2,FHIT,NEDD4L,ERBIN,POLK,HOMER1,ZFP595,CARD19,SSR1,TMBIM6,HFE,RYR2,CINP,KDM6A,NIN,NPAS3,G2E3,NRCAM,PXDN,KIDINS220,DTN…
TF	Factor: ZBP89; motif: CCCCKCCCCCNN; match class: 1	TF:M07397_1	FALSE	0.00917234	2.03752	3870	540	137	21700	CSTF2,CFAP47,ARHGAP4,MTMR1,SRBD1,EPB41L3,OCRL,AIFM3,SH3KBP1,CASK,ASAP1,KCNMA1,ERBIN,PRXL2C,HFE,WDR25,UNC79,NIN,NRCAM,KIDINS220,DTNB,BPTF,TANC2,KANSL1,SKAP1,ASGR1,RNF112,SLC22A21,RHBDD3,CHAT,IGF1,REEP6,PBLD2,CCDC162,TPD52L1,EPB41L2,FRYL,TMEM164,RNF32,PRKCZ,CACNA1D,HPCA,KMT2C,USPL1,ARHGAP12,DACH1,VEGFA,DNAJB4,HERC4,BTBD19,PNKP,CELF3,TMEM131L,MBNL1,TPM3,AGRN,ANK2,ATP2B2,RIF1,CBLB,CDC42BPA,WNK1,INTU,…
TF	Factor: Pax-5; motif: RRMSWGANWYCTNRAGCGKRACSRYNSM; match class: 1	TF:M00144_1	FALSE	0.00934483	2.02943	5524	540	183	21700	AP1S2,CSTF2,FAM3A,SLC25A14,PORCN,GSTO2,STX3,SERAC1,EAF2,GNB1L,AIFM3,SORBS1,SH3KBP1,SERHL,CASK,ASAP1,SYBU,EGFLAM,GPC6,PUM3,ERMARD,KCTD9,KCNMA1,ANXA7,FHIT,POLK,CARD19,SSR1,TMBIM6,WDR25,NRCAM,PXDN,BPTF,TANC2,ATP13A3,RNF135,MPRIP,CCDC85A,SLC22A21,RHBDD3,STAT2,TMPO,CNNM1,DIP2A,SIRT1,CCDC162,EPB41L2,SLC30A9,SLC37A4,SPAG9,PRKCZ,OTUD3,SRRM1,RSRP1,TRNAU1AP,KMT2C,ARHGAP17,USPL1,POLI,EPB41L4B,ARHGAP12,DACH1…
TF	Factor: FKLF; motif: BGGGNGGVMD	TF:M01837	FALSE	0.00947424	2.02346	4978	540	168	21700	CSTF2,MTMR1,MFSD13A,ZFP532,SMARCA2,EPB41L3,STX3,OCRL,LUC7L,RGS11,EVA1C,CD47,GNB1L,RBFOX1,CSAD,SH3KBP1,CASK,ASAP1,OXR1,GOLPH3,EGFLAM,ERMARD,KCTD9,METTL6,KCNMA1,NEDD4L,ERBIN,HFE,RYR2,CINP,WDR25,KDM6A,NIN,NRCAM,PXDN,FAM228B,BPTF,TANC2,KANSL1,FMNL1,SKAP1,SLC22A21,RHBDD3,STAT2,CHAT,NAP1L1,PBLD2,CCDC162,EPB41L2,FRYL,SLC30A9,BMAL1,TMEM164,MRPL33,RNF32,CACNA1D,HPCA,KMT2C,ARHGAP17,PAKAP,ARHGAP12,DACH1,UBA…
GO:BP	microtubule-based process	GO:0007017	FALSE	0.00989656	2.00452	1016	558	45	25907	CFAP47,KATNAL2,SYBU,SPEF2,NIN,SIRT1,PRKCZ,PHLDB2,CENPH,CDC14B,SLC9B2,CFAP43,CELF3,AGRN,SS18,CDC42BPA,SASS6,INTU,APC,DTNBP1,BNIP2,ATRX,PAX6,DNAH14,MAPK8IP3,CFAP276,CFAP52,CDC14A,CELSR2,PTK2,CNTRL,DNAH7B,KANK1,SUN1,PRC1,PPFIBP1,CCP110,CFAP57,MCPH1,TACC1,GOLGA2,ALMS1,STAG1,MAP4,CFAP54
GO:BP	regulation of nucleobase-containing compound metabolic process	GO:0019219	FALSE	0.0100574	1.99751	3842	558	122	25907	SMARCA2,ZFP81,CREBRF,ZBTB20,EAF2,RBFOX1,CASK,PTK2B,ZFP595,PRXL2C,TMBIM6,KDM6A,NPAS3,BPTF,KANSL1,SKAP1,STAT2,TMPO,IGF1,GM4924,SIRT1,ZBTB24,SLC30A9,BMAL1,NCOR2,PRKCZ,PRAMEL12,MEF2C,KMT2C,DACH1,VEGFA,PMF1,DNAJB4,DCP1A,PBRM1,ZFAT,PNKP,CELF3,RORC,CRTC2,TCF3,MBNL1,MED12L,AGRN,SS18,RIF1,WNK1,ZFP984,PTPRC,APBB2,PBX1,LRIF1,TBP,POU2F1,SCMH1,ATRX,ZFP112,DEDD,PAX6,ZFP688,TCF7L2,NCOA2,GIGYF2,HELQ,ZMYND8,CIZ1,…
TF	Factor: E2F-4; motif: NGGGGGCGGGRMNN; match class: 1	TF:M10211_1	FALSE	0.0100684	1.99704	2411	540	94	21700	CSTF2,CFAP47,DIPK1C,SRBD1,EPB41L3,AIFM3,SORBS1,CASK,KCNMA1,ERBIN,PRXL2C,NRCAM,BPTF,TANC2,ATP13A3,MPRIP,SLC22A21,CHAT,NAP1L1,REEP6,SIRT1,PBLD2,TPD52L1,FRYL,TMEM164,SLC37A4,SRRM1,HPCA,KMT2C,ARHGAP12,VEGFA,CRTC2,TCF3,TMEM131L,MED12L,MPZL1,AGRN,RIF1,CDC42BPA,WNK1,APC,PBX1,POU2F1,SCMH1,ATRX,FN1,GLS,ATP11B,ARHGAP26,TCF7L2,NCOA2,DDX50,PAXX,GTF3C4,ENAH,COBLL1,ATP9B,RAB28,SPDYA,MFSD6,LEKR1,FMNL2,CFAP299,P…
TF	Factor: E2F-7; motif: GRGGCGGGAANNN; match class: 1	TF:M10212_1	FALSE	0.0101349	1.99418	2946	540	110	21700	CSTF2,CFAP47,DIPK1C,SRBD1,EPB41L3,EAF2,CASK,MTSS1,STK3,GPC6,KCTD9,KCNMA1,NEDD4L,CARD19,SSR1,KDM6A,NRCAM,ATP13A3,SKAP1,ACSF2,MPRIP,RHBDD3,NAP1L1,TMPO,SIRT1,PBLD2,FRYL,TMEM164,SLC37A4,SRRM1,KMT2C,KCNIP2,POLI,ARHGAP12,DACH1,VEGFA,CENPH,PBRM1,TCF3,MED12L,MPZL1,AGRN,SS18,RIF1,CBLB,WNK1,APC,PCED1A,DHRS13,CLTA,POU2F1,SCMH1,ATRX,FN1,GLS,FLYWCH2,ATP11B,TCF7L2,GK5,NCOA2,CCL25,DDX50,SMOX,PXK,GTF3C4,ABCG4,CO…
GO:BP	monoatomic ion homeostasis	GO:0050801	FALSE	0.0101714	1.99262	614	558	32	25907	HEPH,SLC8A1,PTK2B,KCNMA1,ANXA7,TMBIM6,HFE,RYR2,ATP13A3,CNNM1,SLC30A9,SLC37A4,CACNA1D,SLC9B2,CASQ2,ANK2,ATP2B2,WNK1,PTPRC,TRPC1,SLC24A2,GRIN1,CACNA1B,PTK2,PKD2,CAMK2D,IMMT,ITPR1,TRPC6,ANK1,DRD2,ITPR2
GO:BP	regulation of primary metabolic process	GO:0080090	FALSE	0.0102578	1.98895	5176	558	155	25907	SMARCA2,ZFP81,CREBRF,ZBTB20,EAF2,RBFOX1,CASK,OXR1,PUM3,PTK2B,FHIT,NEDD4L,ZFP595,PRXL2C,TMBIM6,HFE,KDM6A,NPAS3,BPTF,KANSL1,SKAP1,MPRIP,RHBDD3,STAT2,TMPO,IGF1,GM4924,DIP2A,SIRT1,ZBTB24,SLC30A9,BMAL1,NCOR2,SPAG9,PRKCZ,PRAMEL12,TRNAU1AP,MEF2C,KMT2C,DACH1,VEGFA,PMF1,XRN1,DNAJB4,CDC14B,DCP1A,PBRM1,ZFAT,PNKP,CELF3,RORC,ENPP2,CRTC2,TCF3,MBNL1,MED12L,AGRN,SS18,CTSH,PAIP2,ALKBH1,RIF1,CBLB,WNK1,ZFP984,PTPRC…
TF	Factor: Elk-1; motif: NNNNCCGGAARTNN	TF:M00025	FALSE	0.0102891	1.98762	9829	540	295	21700	AP1S2,CSTF2,ARHGAP4,MTMR1,SLC25A14,GSTO2,SMARCA2,SRBD1,STX3,CYP4F13,OCRL,CREBRF,LUC7L,SERAC1,LIPO3,CD47,GTPBP8,ZBTB20,EAF2,AIFM3,PPIL2,RBFOX1,ZCRB1,SERHL,ASAP1,MTSS1,GOLPH3,ERMARD,KCTD9,RCBTB1,KLHL33,METTL6,SPEF2,NEDD4L,ERBIN,POLK,HOMER1,CARD19,TMBIM6,HFE,CINP,WDR25,UNC79,KDM6A,LRRC9,NPAS3,G2E3,KIDINS220,FAM228A,BPTF,KANSL1,DAAM1,DOCK9,ASGR1,MPRIP,SLC22A21,RHBDD3,STAT2,CHAT,GM4924,DIP2A,LILRB4B,Z…
GO:BP	dendritic spine development	GO:0060996	FALSE	0.0106768	1.97156	130	558	13	25907	CASK,ASAP1,TANC2,PPFIA2,DIP2A,MEF2C,PTPRD,PBRM1,DTNBP1,ZMYND8,AFDN,LRP8,PDLIM5
WP	Calcium regulation in cardiac cells	WP:WP553	FALSE	0.0107416	1.96893	145	130	13	4533	SLC8A1,RGS11,RYR2,PRKCZ,CACNA1D,CASQ2,ATP2B2,CACNA1B,CAMK2D,GNG12,ITPR1,GNG8,ITPR2
GO:CC	I band	GO:0031674	FALSE	0.0107717	1.96772	155	567	13	26207	SLMAP,HOMER1,RYR2,CACNA1D,LDB3,DNAJB4,CASQ2,ANK2,PDLIM4,BIN1,ANK1,PALLD,PDLIM5
TF	Factor: IRF4; motif: NNNAYTCTCGGWNNN	TF:M02872	FALSE	0.0112074	1.95049	14495	540	407	21700	AP1S2,CSTF2,FAM3A,MTMR1,GSTO2,PRUNE2,SRBD1,SLC8A1,EPB41L3,STX3,ZFP81,CREBRF,LUC7L,RGS11,SERAC1,EVA1C,GTPBP8,ZBTB20,EAF2,GNB1L,AIFM3,PPIL2,DEXI,RBFOX1,CSAD,SORBS1,ZCRB1,SH3KBP1,SERHL,CASK,ASAP1,MTSS1,SYBU,OXR1,RGS22,STK3,GOLPH3,EGFLAM,GPC6,PUM3,ERMARD,KCTD9,RCBTB1,KANTR,KLHL33,METTL6,SLMAP,KCNMA1,ANXA7,NEDD4L,ERBIN,HOMER1,ZFP595,PRXL2C,CARD19,SSR1,TMBIM6,RYR2,WDR25,UNC79,KDM6A,NIN,NPAS3,G2E3,PXDN,…
KEGG	Dopaminergic synapse	KEGG:04728	FALSE	0.0118007	1.92809	134	229	12	9330	BMAL1,CACNA1D,PPP2R5C,CACNA1B,CAMK2D,GNG12,ITPR1,PPP1CCB,PPP2R2D,GNG8,DRD2,ITPR2
GO:CC	intracellular organelle	GO:0043229	FALSE	0.0120565	1.91878	15833	567	388	26207	AP1S2,CSTF2,CFAP47,ARHGAP4,SLC25A14,PORCN,DIPK1C,KATNAL2,ZFP532,SMARCA2,SLC8A1,EPB41L3,STX3,ZFP81,OCRL,CREBRF,LUC7L,SERAC1,LIPO3,GTPBP8,ZBTB20,EAF2,GNB1L,AIFM3,PPIL2,RBFOX1,ZCRB1,SH3KBP1,SERHL,CASK,ASAP1,MTSS1,SYBU,OXR1,RGS22,STK3,GOLPH3,GPC6,PUM3,PTK2B,METTL6,SLMAP,ANXA7,SPEF2,FHIT,NEDD4L,ERBIN,POLK,HOMER1,ZFP595,CARD19,SSR1,TMBIM6,HFE,RYR2,CINP,KDM6A,NIN,NPAS3,G2E3,PXDN,KIDINS220,DTNB,BPTF,TANC…
TF	Factor: HIF-1alpha; motif: GNACGTGM	TF:M10257	FALSE	0.0124038	1.90644	6590	540	211	21700	CSTF2,CFAP47,FAM3A,PORCN,ZFP532,ZFP81,LUC7L,EVA1C,GTPBP8,TMEM44,GNB1L,AIFM3,DEXI,CSAD,SORBS1,ZCRB1,CASK,ASAP1,MTSS1,SYBU,GPC6,KCTD9,PTK2B,RCBTB1,KCNMA1,POLK,HOMER1,ZFP595,PRXL2C,CARD19,TMBIM6,CINP,KDM6A,G2E3,PXDN,TANC2,KANSL1,SKAP1,SLC22A21,RHBDD3,STAT2,SLC16A7,A930009A15RIK,NAP1L1,PPFIA2,TMPO,CNNM1,REEP6,DIP2A,GGT5,EPB41L2,FRYL,BMAL1,SLC37A4,RNF32,PRKCZ,CSMD3,USP48,PHLDB2,POLI,DNAJC25,EPB41L4B,A…
TF	Factor: Sp4; motif: NNNNMCGCCCCCTNNNN	TF:M02810	FALSE	0.0124244	1.90573	3998	540	140	21700	KATNAL2,SMARCA2,EPB41L3,STX3,ZFP81,RGS11,EVA1C,EAF2,GNB1L,AIFM3,SORBS1,KCNMA1,FHIT,NEDD4L,HOMER1,PRXL2C,TMBIM6,LRRC9,NRCAM,PXDN,DTNB,BPTF,TANC2,FMNL1,ATP13A3,TENM2,STAT2,REEP6,PBLD2,TPD52L1,EPB41L2,FRYL,BMAL1,NCOR2,TMEM164,SRRM1,CACNA1D,TRNAU1AP,HPCA,DAB1,ARHGAP17,USPL1,DNAJC25,PAKAP,EPB41L4B,VEGFA,PNKP,ALG6,CELF3,TMEM131L,MBNL1,AGRN,ATP2B2,RIF1,CDC42BPA,WNK1,APC,DHRS13,APBB2,PBX1,DTNBP1,POU2F1,S…
GO:CC	endomembrane system	GO:0012505	TRUE	0.0129246	1.88858	4247	567	128	26207	AP1S2,PORCN,DIPK1C,STX3,OCRL,SERAC1,AIFM3,RBFOX1,CASK,ASAP1,SYBU,GOLPH3,GPC6,PUM3,SLMAP,ANXA7,SPEF2,NEDD4L,ERBIN,CARD19,SSR1,TMBIM6,HFE,RYR2,G2E3,PXDN,KIDINS220,ATP13A3,RNF112,PPFIA2,TMPO,IGF1,REEP6,SIRT1,TPD52L1,SLC30A9,SLC37A4,RNF32,PRKCZ,MINDY3,DNAJC25,DACH1,VEGFA,STXBP2,PMF1,ABCB1B,SLC9B2,CASQ2,ALG6,TMEM131L,AGRN,CSGALNACT1,ANK2,CTSH,TPD52,ATP2B2,ALKBH1,ARFGAP1,RIF1,MFF,VPS53,APC,APBB2,CLTA,D…
TF	Factor: WT1; motif: CGCCCCCNCN; match class: 1	TF:M02036_1	FALSE	0.0130795	1.88341	3133	540	115	21700	AP1S2,MTMR1,SMARCA2,SRBD1,EPB41L3,OCRL,CD47,EAF2,TMEM44,GNB1L,DEXI,SH3KBP1,ASAP1,MTSS1,KCTD9,KCNMA1,ERBIN,HOMER1,RYR2,NRCAM,PXDN,DTNB,BPTF,TANC2,KANSL1,FMNL1,ADAMTS10,SLC22A21,CHAT,REEP6,SIRT1,PBLD2,TPD52L1,EPB41L2,BMAL1,NCOR2,CACNA1D,HPCA,PHLDB2,KMT2C,ARHGAP17,DNAJC25,EPB41L4B,TMEM131L,AGRN,RIF1,CDC42BPA,ATXN2L,POU2F1,SCMH1,ATRX,MYO5B,GLS,PDLIM4,CBS,ATP11B,ARHGAP26,TCF7L2,NCOA2,GIGYF2,DDX50,CDC1…
GO:MF	metal ion binding	GO:0046872	TRUE	0.0131997	1.87944	4244	555	136	24018	HEPH,ZFP532,SLC8A1,ZFP81,CYP4F13,GTPBP8,ZBTB20,AIFM3,ZCRB1,ASAP1,STK3,EGFLAM,ANXA7,FHIT,POLK,ZFP595,RYR2,KDM6A,NIN,G2E3,PXDN,DTNB,BPTF,ATP13A3,RNF135,ASGR1,RNF112,ADAMTS10,GM4924,SIRT1,ZBTB24,RNF32,PRKCZ,CACNA1D,HPCA,NEIL1,KMT2C,LDB3,KCNIP2,SLC9B2,ZFAT,CASQ2,ITGA10,RORC,ENPP2,MBNL1,AGRN,CSGALNACT1,TPD52,ATP2B2,ALKBH1,ARFGAP1,CBLB,CDC42BPA,WNK1,ZFP984,CLGN,ATRX,HAAO,FN1,ZFP112,MAST2,PDLIM4,CBS,SP1…
GO:CC	site of polarized growth	GO:0030427	TRUE	0.0134839	1.87019	229	567	16	26207	ARHGAP4,STX3,PTK2B,NIN,SIRT1,FRYL,TPM3,AGRN,DTNBP1,MAPK8IP3,GRIN1,CTNND1,NDRG2,CTTN,PALLD,MYO9A
TF	Factor: Tcfl5; motif: NNCNCGNGNN	TF:M08005	FALSE	0.0135009	1.86964	6335	540	204	21700	AP1S2,CSTF2,CFAP47,PRUNE2,SRBD1,ZFP81,CREBRF,SERAC1,LIPO3,CD47,GNB1L,AIFM3,RBFOX1,SORBS1,ZCRB1,SH3KBP1,ASAP1,MTSS1,SYBU,GOLPH3,ERMARD,RCBTB1,KANTR,METTL6,SSR1,RYR2,KDM6A,NIN,DTNB,FAM228B,BPTF,TANC2,FMNL1,ATP13A3,SKAP1,ACSF2,MPRIP,CCDC85A,RHBDD3,CHAT,NAP1L1,PPFIA2,TMPO,CNNM1,DIP2A,SIRT1,ZBTB24,SPAG9,CSMD3,USP48,SRRM1,RSRP1,KMT2C,ARHGAP17,DNAJC25,PAKAP,EPB41L4B,ARHGAP12,DACH1,UBAP2,VEGFA,CHL1,ABCB1…
TF	Factor: Tcfl5; motif: NNCNCGNGNN; match class: 1	TF:M08005_1	FALSE	0.0135009	1.86964	6335	540	204	21700	AP1S2,CSTF2,CFAP47,PRUNE2,SRBD1,ZFP81,CREBRF,SERAC1,LIPO3,CD47,GNB1L,AIFM3,RBFOX1,SORBS1,ZCRB1,SH3KBP1,ASAP1,MTSS1,SYBU,GOLPH3,ERMARD,RCBTB1,KANTR,METTL6,SSR1,RYR2,KDM6A,NIN,DTNB,FAM228B,BPTF,TANC2,FMNL1,ATP13A3,SKAP1,ACSF2,MPRIP,CCDC85A,RHBDD3,CHAT,NAP1L1,PPFIA2,TMPO,CNNM1,DIP2A,SIRT1,ZBTB24,SPAG9,CSMD3,USP48,SRRM1,RSRP1,KMT2C,ARHGAP17,DNAJC25,PAKAP,EPB41L4B,ARHGAP12,DACH1,UBAP2,VEGFA,CHL1,ABCB1…
TF	Factor: Egr; motif: GTGGGSGCRRS	TF:M00807	FALSE	0.0139667	1.85491	2967	540	110	21700	FAM3A,ZFP532,CYP4F13,TMEM44,SH3KBP1,CASK,ASAP1,EGFLAM,METTL6,FHIT,ERBIN,CARD19,RYR2,CINP,WDR25,NRCAM,DTNB,BPTF,TANC2,KANSL1,SLC22A21,STAT2,CHAT,BMAL1,TMEM164,CACNA1D,HPCA,PHLDB2,KMT2C,POLI,EPB41L4B,LRRCC1,STXBP2,CCL27AL,CHL1,CENPH,PNKP,RORC,MED12L,SPART,NDUFB5,AGRN,SS18,ATP2B2,APBB2,DTNBP1,POU2F1,AB124611,GLS,PDLIM4,ATP11B,TCF7L2,NCOA2,PRIMA1,SLC24A2,GM5148,SMOX,CHCHD7,GRIN1,CACNA1B,KCNT1,ENAH,RE…
GO:CC	membrane	GO:0016020	TRUE	0.0144542	1.84001	10223	567	267	26207	AP1S2,HEPH,FAM3A,MTMR1,SLC25A14,PORCN,MFSD13A,DIPK1C,SLC8A1,EPB41L3,STX3,CYP4F13,OCRL,SERAC1,EVA1C,CD47,TMEM44,AIFM3,PPIL2,SH3KBP1,CASK,ASAP1,SYBU,GOLPH3,GPC6,PTK2B,KANTR,SLMAP,KCNMA1,ANXA7,FHIT,NEDD4L,ERBIN,HOMER1,CARD19,SSR1,TMBIM6,HFE,RYR2,UNC79,NIN,NRCAM,KIDINS220,DTNB,FMNL1,DAAM1,ATP13A3,SKAP1,ASGR1,RNF112,TENM2,SLC22A21,RHBDD3,STAT2,SLC16A7,PPFIA2,TMPO,IGF1,CNNM1,REEP6,DIP2A,GGT5,SIRT1,LILR…
GO:CC	podosome	GO:0002102	FALSE	0.0148642	1.82786	45	567	7	26207	ASAP1,PHLDB2,TPM3,LCP1,GSN,CTTN,PALLD
GO:MF	protein kinase binding	GO:0019901	FALSE	0.0157141	1.80371	747	555	36	24018	CASK,PTK2B,RYR2,KIDINS220,SKAP1,SIRT1,SPAG9,PRKCZ,LDB3,ADD3,CASQ2,TCF3,ANK2,CBLB,WNK1,PTPRC,APC,PAX6,MAPK8IP3,TCF7L2,TNIP1,SPDYA,MEF2A,RBCK1,TRIP4,CTNND1,BRAF,MAG,TPRKB,PRC1,IKBKB,TJP2,MICAL2,PPP1CCB,GOLGA2,PDLIM5
TF	Factor: Pet-1; motif: GCNGGAAGYG; match class: 1	TF:M10233_1	FALSE	0.0160182	1.79539	6089	540	197	21700	AP1S2,CFAP47,ARHGAP4,PRUNE2,DIPK1C,ZFP532,SRBD1,OCRL,SERAC1,TMEM44,ZCRB1,ASAP1,SYBU,OXR1,STK3,PUM3,KCTD9,RCBTB1,METTL6,KCNMA1,FHIT,ERBIN,POLK,CINP,LRRC9,NIN,NPAS3,G2E3,KIDINS220,DTNB,SKAP1,ACSF2,DOCK9,RNF112,ADAMTS10,STAT2,TMPO,CNNM1,GSTT3,SIRT1,EPB41L2,FRYL,BMAL1,TMEM164,SPAG9,PRAMEL12,MINDY3,OTUD3,SRRM1,TRNAU1AP,PHLDB2,DAB1,KCNIP2,ARHGAP17,USPL1,POLI,LRRCC1,ARHGAP12,VEGFA,CCL27AL,PMF1,ADD3,DNAJ…
GO:BP	establishment of protein localization	GO:0045184	FALSE	0.0173557	1.76056	1724	558	65	25907	AP1S2,PORCN,STX3,SH3KBP1,CASK,SYBU,STK3,GOLPH3,ANXA7,ERBIN,RYR2,RHBDD3,IGF1,SIRT1,BMAL1,PRKCZ,CACNA1D,HPCA,PHLDB2,STXBP2,SLC9B2,PEX5L,AGRN,ANK2,ARFGAP1,MFF,VPS53,WNK1,CLTA,DTNBP1,MYO5B,MAPK8IP3,GAPVD1,TCF7L2,PXK,ENTR1,LCP1,RAB28,SPDYA,PEX2,EMC8,NUP54,NUP214,AFDN,VPS13C,SEC24C,PTPRN,H13,PDE1C,PAN3,RIPOR1,BRAF,VPS8,CADPS2,ZFP827,ITPR1,TBC1D5,CTTN,FCHSD2,GOLGA2,ZFAND6,SIDT2,DRD2,COMP,PEX7
TF	Factor: PEA3; motif: RCCGGAAGYN	TF:M01991	FALSE	0.0173652	1.76032	9962	540	297	21700	AP1S2,CSTF2,ARHGAP4,MTMR1,SLC25A14,GSTO2,SMARCA2,SRBD1,STX3,CYP4F13,OCRL,CREBRF,LUC7L,LIPO3,CD47,GTPBP8,EAF2,AIFM3,PPIL2,RBFOX1,CSAD,SORBS1,ZCRB1,SERHL,ASAP1,MTSS1,OXR1,STK3,GOLPH3,GPC6,PUM3,ERMARD,RCBTB1,KLHL33,METTL6,SPEF2,NEDD4L,ERBIN,POLK,ZFP595,CARD19,TMBIM6,CINP,WDR25,UNC79,KDM6A,LRRC9,NPAS3,G2E3,KIDINS220,FAM228A,DTNB,KANSL1,ATP13A3,ACSF2,DOCK9,ASGR1,ADAMTS10,MPRIP,SLC22A21,RHBDD3,STAT2,CH…
REAC	Signaling by Rho GTPases	REAC:R-MMU-194315	FALSE	0.0178984	1.74719	548	216	30	8469	ARHGAP4,MTMR1,OCRL,PTK2B,ERBIN,KIDINS220,FMNL1,DAAM1,PRKCZ,ARHGAP17,ARHGAP12,PMF1,CENPH,ADD3,TPM3,CDC42BPA,PPP2R5C,ARHGAP26,NCOA2,FMNL2,GIT2,RTKN,PRC1,GARRE1,AKAP13,TJP2,CCP110,PPP1CCB,GOLGA2,MYO9A
GO:CC	lamellipodium	GO:0030027	FALSE	0.0180622	1.74323	210	567	15	26207	STX3,PTK2B,STXBP2,CDC42BPA,APC,PDLIM4,CASP8,ENAH,PTK2,PKD2,CTNND1,GSN,CTTN,PALLD,ABLIM3
GO:BP	monoatomic cation homeostasis	GO:0055080	FALSE	0.0181659	1.74074	602	558	31	25907	HEPH,SLC8A1,PTK2B,KCNMA1,ANXA7,TMBIM6,HFE,RYR2,ATP13A3,CNNM1,SLC30A9,SLC37A4,CACNA1D,SLC9B2,CASQ2,ANK2,ATP2B2,WNK1,PTPRC,TRPC1,SLC24A2,GRIN1,CACNA1B,PKD2,CAMK2D,IMMT,ITPR1,TRPC6,ANK1,DRD2,ITPR2
TF	Factor: Zic3; motif: NMCCCCCGGGGGGGN	TF:M02837	FALSE	0.0184218	1.73467	3294	540	119	21700	CSTF2,SLC25A14,PORCN,SMARCA2,EPB41L3,RGS11,CD47,TMEM44,AIFM3,SORBS1,KCTD9,SLMAP,KCNMA1,FHIT,ERBIN,RYR2,G2E3,FAM228A,FAM228B,BPTF,KANSL1,FMNL1,RNF112,MPRIP,PPFIA2,TMPO,CNNM1,PBLD2,FRYL,BMAL1,NCOR2,TMEM164,MRPL33,OTUD3,TRNAU1AP,HPCA,KMT2C,DNAJC25,PAKAP,EPB41L4B,UBAP2,CCL27AL,XRN1,CDC14B,HERC4,BTBD19,ITGA10,TCF3,TMEM131L,SORCS1,MBNL1,MED12L,SPART,TPM3,AGRN,CTSH,CDC42BPA,WNK1,APC,ATXN2L,KCTD2,TBP,POU…
GO:MF	cation binding	GO:0043169	FALSE	0.0193935	1.71234	4354	555	138	24018	HEPH,ZFP532,SLC8A1,ZFP81,CYP4F13,GTPBP8,ZBTB20,AIFM3,ZCRB1,ASAP1,STK3,EGFLAM,ANXA7,FHIT,POLK,ZFP595,RYR2,KDM6A,NIN,G2E3,PXDN,DTNB,BPTF,ATP13A3,RNF135,ASGR1,RNF112,ADAMTS10,GM4924,SIRT1,ZBTB24,RNF32,PRKCZ,CACNA1D,HPCA,NEIL1,KMT2C,LDB3,KCNIP2,SLC9B2,ZFAT,CASQ2,ITGA10,RORC,ENPP2,MBNL1,AGRN,CSGALNACT1,TPD52,ATP2B2,ALKBH1,ARFGAP1,CBLB,CDC42BPA,WNK1,ZFP984,CLGN,ATRX,HAAO,FN1,ZFP112,MAST2,PDLIM4,CBS,SP1…
GO:BP	calcium ion transport	GO:0006816	FALSE	0.0194939	1.7101	432	558	25	25907	SLC8A1,CASK,PTK2B,HOMER1,TMBIM6,RYR2,IGF1,CACNA1D,HPCA,CASQ2,ANK2,ATP2B2,PTPRC,TRPC1,SLC24A2,GRIN1,CACNA1B,CACNA2D4,PKD2,CAMK2D,BIN1,ITPR1,TRPC6,DRD2,ITPR2
TF	Factor: Arnt::Ahr; motif: YGCGTG	TF:M02125	FALSE	0.0198856	1.70146	8475	540	259	21700	CSTF2,HEPH,MTMR1,GSTO2,PRUNE2,SMARCA2,ZFP81,CREBRF,RGS11,SERAC1,EVA1C,CD47,ZBTB20,TMEM44,RBFOX1,SORBS1,ZCRB1,CASK,ASAP1,MTSS1,SYBU,OXR1,STK3,GPC6,KCTD9,PTK2B,RCBTB1,KANTR,KCNMA1,ANXA7,SPEF2,NEDD4L,POLK,SSR1,RYR2,CINP,NRCAM,PXDN,DTNB,BPTF,TANC2,FMNL1,ATP13A3,SKAP1,ACSF2,RNF135,ADAMTS10,MPRIP,CCDC85A,SLC22A21,RHBDD3,STAT2,SLC16A7,CHAT,PPFIA2,TMPO,GM4924,CNNM1,DIP2A,CCDC162,ZBTB24,TPD52L1,EPB41L2,NC…
TF	Factor: AHR; motif: CACGCN	TF:M01855	FALSE	0.0198856	1.70146	8475	540	259	21700	CSTF2,HEPH,MTMR1,GSTO2,PRUNE2,SMARCA2,ZFP81,CREBRF,RGS11,SERAC1,EVA1C,CD47,ZBTB20,TMEM44,RBFOX1,SORBS1,ZCRB1,CASK,ASAP1,MTSS1,SYBU,OXR1,STK3,GPC6,KCTD9,PTK2B,RCBTB1,KANTR,KCNMA1,ANXA7,SPEF2,NEDD4L,POLK,SSR1,RYR2,CINP,NRCAM,PXDN,DTNB,BPTF,TANC2,FMNL1,ATP13A3,SKAP1,ACSF2,RNF135,ADAMTS10,MPRIP,CCDC85A,SLC22A21,RHBDD3,STAT2,SLC16A7,CHAT,PPFIA2,TMPO,GM4924,CNNM1,DIP2A,CCDC162,ZBTB24,TPD52L1,EPB41L2,NC…
TF	Factor: SP100; motif: NNCGTCGNNTAAWNN	TF:M02913	FALSE	0.0200845	1.69714	8476	540	259	21700	MTMR1,SLC25A14,GSTO2,SLC8A1,EPB41L3,STX3,OCRL,CREBRF,LUC7L,SERAC1,EVA1C,GTPBP8,ZBTB20,EAF2,GNB1L,AIFM3,RBFOX1,CSAD,SORBS1,ZCRB1,CASK,ASAP1,MTSS1,OXR1,STK3,GPC6,PUM3,ERMARD,KCTD9,PTK2B,KANTR,METTL6,SLMAP,KCNMA1,ANXA7,SPEF2,NEDD4L,ERBIN,POLK,HOMER1,CARD19,SSR1,TMBIM6,RYR2,CINP,KDM6A,NPAS3,G2E3,NRCAM,TANC2,FMNL1,ATP13A3,SKAP1,RNF135,ADAMTS10,MPRIP,TENM2,SLC22A21,RHBDD3,PPFIA2,TMPO,CNNM1,REEP6,SIRT1,…
TF	Factor: SP2; motif: GGGCGGGAC; match class: 1	TF:M01783_1	FALSE	0.0206312	1.68548	3302	540	119	21700	CFAP47,ARHGAP4,SRBD1,ZFP81,RGS11,EVA1C,EAF2,AIFM3,SORBS1,SH3KBP1,ASAP1,MTSS1,STK3,CARD19,SSR1,KDM6A,TANC2,ATP13A3,ACSF2,MPRIP,SLC22A21,REEP6,DIP2A,PBLD2,EPB41L2,FRYL,NCOR2,SLC37A4,SPAG9,PRKCZ,SRRM1,HPCA,KMT2C,USPL1,ARHGAP12,CCL27AL,CCDC163,ABCB1B,SLC9B2,PBRM1,TMEM131L,SPART,MPZL1,AGRN,SS18,TPD52,CBLB,PCED1A,DTNBP1,BNIP2,TRPC1,6430550D23RIK,1700066M21RIK,DEDD,UBE2W,ATP11B,TMEM25,ZFP688,TCF7L2,GK5,…
GO:BP	regulation of RNA metabolic process	GO:0051252	FALSE	0.0211273	1.67516	3545	558	113	25907	SMARCA2,ZFP81,CREBRF,ZBTB20,EAF2,RBFOX1,CASK,ZFP595,TMBIM6,KDM6A,NPAS3,BPTF,KANSL1,SKAP1,STAT2,TMPO,IGF1,GM4924,SIRT1,ZBTB24,SLC30A9,BMAL1,NCOR2,PRKCZ,PRAMEL12,MEF2C,KMT2C,DACH1,VEGFA,PMF1,DNAJB4,DCP1A,PBRM1,ZFAT,CELF3,RORC,CRTC2,TCF3,MBNL1,MED12L,AGRN,SS18,RIF1,WNK1,ZFP984,APBB2,PBX1,LRIF1,TBP,POU2F1,SCMH1,ATRX,ZFP112,DEDD,PAX6,ZFP688,TCF7L2,NCOA2,GIGYF2,ZMYND8,SMARCE1,ST18,GABPB2,GRIN1,TNIP1,XP…
TF	Factor: SP1:SP3; motif: CCSCCCCCYCC; match class: 1	TF:M01219_1	FALSE	0.0211688	1.6743	3373	540	121	21700	MTMR1,SMARCA2,SRBD1,EPB41L3,OCRL,RGS11,CD47,SH3KBP1,ASAP1,GOLPH3,ERBIN,HFE,WDR25,NIN,NPAS3,NRCAM,PXDN,DTNB,BPTF,TANC2,FMNL1,SKAP1,ASGR1,CHAT,IGF1,REEP6,PBLD2,CCDC162,EPB41L2,BMAL1,NCOR2,TMEM164,RNF32,PRKCZ,CACNA1D,HPCA,KMT2C,PAKAP,DACH1,XRN1,DNAJB4,BTBD19,PNKP,CFAP43,CELF3,CRTC2,TMEM131L,SORCS1,AGRN,RIF1,CSPP1,CBLB,CDC42BPA,WNK1,INTU,APBB2,POU2F1,TBC1D12,MYO5B,FN1,ZFP112,DEDD,TCF7L2,NCOA2,GM5148,…
GO:BP	inorganic cation transmembrane transport	GO:0098662	FALSE	0.0212111	1.67344	790	558	37	25907	HEPH,SLC25A14,SLC8A1,PTK2B,KCNMA1,NEDD4L,TMBIM6,RYR2,SLC30A9,CACNA1D,HPCA,KCNIP2,SLC9B2,CASQ2,AGRN,ANK2,ATP2B2,WNK1,PTPRC,TRPC1,SLC24A2,GRIN1,CACNA1B,KCNT1,SCN2A,KCNN1,CACNA2D4,PKD2,CAMK2D,NIPAL2,BIN1,ITPR1,NIPA2,TRPC6,ANK1,DRD2,ITPR2
TF	Factor: SP2; motif: GNNGGGGGCGGGGSN; match class: 1	TF:M03807_1	FALSE	0.0212441	1.67276	2961	540	109	21700	CSTF2,ARHGAP4,SRBD1,EPB41L3,RGS11,EVA1C,EAF2,AIFM3,SH3KBP1,ASAP1,MTSS1,STK3,PRXL2C,SSR1,PXDN,BPTF,TANC2,ACSF2,MPRIP,SLC22A21,CHAT,REEP6,DIP2A,PBLD2,ZBTB24,TPD52L1,EPB41L2,FRYL,BMAL1,NCOR2,SPAG9,CACNA1D,HPCA,KMT2C,ARHGAP17,ARHGAP12,CCL27AL,SLC9B2,PBRM1,TMEM131L,MPZL1,AGRN,TPD52,RIF1,WNK1,DTNBP1,POU2F1,SCMH1,MYO5B,FN1,GLS,TRPC1,DEDD,UBE2W,ATP11B,TMEM25,TCF7L2,GK5,NCOA2,GIGYF2,DDX50,ATP8B3,CHCHD7,ZF…
TF	Factor: CKROX; motif: SCCCTCCCC; match class: 1	TF:M01175_1	FALSE	0.0214385	1.66881	1965	540	79	21700	AP1S2,SMARCA2,EPB41L3,CREBRF,SH3KBP1,CASK,OXR1,EGFLAM,KCNMA1,SSR1,G2E3,NRCAM,PXDN,KIDINS220,DTNB,BPTF,KANSL1,ATP13A3,ASGR1,RNF112,ADAMTS10,MPRIP,RHBDD3,TMEM164,SPAG9,CACNA1D,HPCA,SERPINA3G,KMT2C,USPL1,EPB41L4B,ARHGAP12,VEGFA,HERC4,RORC,MED12L,MPZL1,TPM3,AGRN,ANK2,ATP2B2,WNK1,PBX1,ATRX,HAAO,ZFP112,DEDD,CBS,PAX6,TCF7L2,NCOA2,DDX50,SLCO4C1,UBE2F,ENAH,ABL2,RAB28,ERI3,HNRNPA2B1,SRSF9,AFDN,BRAF,NDRG2,U…
GO:BP	transmembrane transport	GO:0055085	FALSE	0.0220645	1.65631	1525	558	59	25907	HEPH,SLC25A14,SLC8A1,PTK2B,KCNMA1,NEDD4L,HOMER1,TMBIM6,RYR2,ATP13A3,SLC22A21,SLC16A7,IGF1,CNNM1,SLC30A9,SLC37A4,CACNA1D,HPCA,KCNIP2,ABCB1B,SLC9B2,CASQ2,PEX5L,AGRN,ANK2,ATP2B2,WNK1,PTPRC,DTNBP1,KCTD2,TRPC1,SLC24A2,PIEZO2,SLCO4C1,GRIN1,CACNA1B,KCNT1,ABCG4,SCN2A,SLC2A8,KCNN1,SFXN2,PEX2,MEF2A,CACNA2D4,PKD2,SLC49A3,SLC66A1,CAMK2D,BRAF,NIPAL2,BIN1,ITPR1,NIPA2,TRPC6,ANK1,DRD2,PEX7,ITPR2
GO:BP	regulation of postsynapse organization	GO:0099175	FALSE	0.0222939	1.65181	182	558	15	25907	CASK,ASAP1,PTK2B,HOMER1,NRCAM,TANC2,PPFIA2,PTPRD,ARHGAP12,DTNBP1,ZMYND8,GRIN1,AFDN,LRP8,PDLIM5
GO:CC	intracellular membraneless organelle	GO:0043232	FALSE	0.0236841	1.62554	6515	567	181	26207	CFAP47,ARHGAP4,KATNAL2,SMARCA2,EPB41L3,RBFOX1,SH3KBP1,CASK,ASAP1,MTSS1,SYBU,OXR1,RGS22,STK3,PUM3,PTK2B,SLMAP,SPEF2,FHIT,POLK,HOMER1,HFE,RYR2,NIN,G2E3,BPTF,TANC2,KANSL1,DAAM1,RNF135,MPRIP,NAP1L1,TMPO,SIRT1,EPB41L2,SLC30A9,BMAL1,NCOR2,MRPL33,SPAG9,PRKCZ,CACNA1D,NEIL1,PHLDB2,MEF2C,LDB3,POLI,EPB41L4B,LRRCC1,UBAP2,PMF1,XRN1,CENPH,ADD3,DNAJB4,CDC14B,HERC4,DCP1A,PBRM1,PABPC1L,CASQ2,PNKP,CFAP43,TCF3,MBNL…
GO:CC	membraneless organelle	GO:0043228	FALSE	0.0238936	1.62172	6516	567	181	26207	CFAP47,ARHGAP4,KATNAL2,SMARCA2,EPB41L3,RBFOX1,SH3KBP1,CASK,ASAP1,MTSS1,SYBU,OXR1,RGS22,STK3,PUM3,PTK2B,SLMAP,SPEF2,FHIT,POLK,HOMER1,HFE,RYR2,NIN,G2E3,BPTF,TANC2,KANSL1,DAAM1,RNF135,MPRIP,NAP1L1,TMPO,SIRT1,EPB41L2,SLC30A9,BMAL1,NCOR2,MRPL33,SPAG9,PRKCZ,CACNA1D,NEIL1,PHLDB2,MEF2C,LDB3,POLI,EPB41L4B,LRRCC1,UBAP2,PMF1,XRN1,CENPH,ADD3,DNAJB4,CDC14B,HERC4,DCP1A,PBRM1,PABPC1L,CASQ2,PNKP,CFAP43,TCF3,MBNL…
TF	Factor: KROX; motif: CCCGCCCCCRCCCC; match class: 1	TF:M00982_1	FALSE	0.0244137	1.61237	2037	540	81	21700	MTMR1,SRBD1,EPB41L3,AIFM3,DEXI,SH3KBP1,STK3,NEDD4L,ERBIN,RYR2,NRCAM,DTNB,BPTF,TANC2,KANSL1,FMNL1,SLC22A21,CHAT,REEP6,SIRT1,PBLD2,EPB41L2,SLC30A9,BMAL1,NCOR2,CACNA1D,HPCA,KMT2C,VEGFA,TMEM131L,AGRN,RIF1,CDC42BPA,APC,ATXN2L,POU2F1,SCMH1,MYO5B,GLS,PDLIM4,SP140,ATP11B,ARHGAP26,TCF7L2,NCOA2,DDX50,CHCHD7,CACNA1B,KCNT1,ENTR1,ENAH,ABCG4,ATP9B,ABL2,ERI3,DNAH7B,MEF2A,FMNL2,HNRNPA2B1,SLC66A1,CRLF2,SRSF9,BRAF…
GO:CC	cytoplasmic ribonucleoprotein granule	GO:0036464	TRUE	0.0247518	1.60639	241	567	16	26207	RBFOX1,RNF135,BMAL1,POLI,XRN1,DCP1A,PABPC1L,MBNL1,CTSH,ATXN2L,GIGYF2,HNRNPA2B1,PAN3,TIA1,GARRE1,TIAL1
TF	Factor: E2F-1; motif: NKTSSCGC	TF:M00428	FALSE	0.0250829	1.60062	7916	540	244	21700	AP1S2,CFAP47,ARHGAP4,MTMR1,SLC25A14,GSTO2,PRUNE2,DIPK1C,ZFP532,SMARCA2,SRBD1,STX3,CREBRF,SERAC1,EVA1C,CD47,ZBTB20,TMEM44,PPIL2,SORBS1,SH3KBP1,ASAP1,MTSS1,SYBU,OXR1,GOLPH3,GPC6,PUM3,ERMARD,KCTD9,SLMAP,KCNMA1,ANXA7,ERBIN,CARD19,TMBIM6,HFE,CINP,WDR25,KDM6A,NPAS3,G2E3,NRCAM,PXDN,KIDINS220,DTNB,FAM228B,BPTF,FMNL1,SKAP1,MPRIP,CCDC85A,SLC22A21,RHBDD3,TMPO,CNNM1,SIRT1,PBLD2,TPD52L1,EPB41L2,FRYL,SLC30A9,B…
TF	Factor: ERF; motif: ACCGGAARTN	TF:M01984	FALSE	0.0250914	1.60048	6018	540	194	21700	AP1S2,CSTF2,MTMR1,SLC25A14,SRBD1,STX3,LIPO3,PPIL2,RBFOX1,SORBS1,ZCRB1,ASAP1,MTSS1,OXR1,GOLPH3,GPC6,PUM3,ERMARD,RCBTB1,KLHL33,METTL6,ERBIN,POLK,ZFP595,CARD19,TMBIM6,CINP,WDR25,NIN,NPAS3,G2E3,KIDINS220,BPTF,DOCK9,ASGR1,PPFIA2,GM4924,ZBTB24,SLC30A9,BMAL1,SLC37A4,MRPL33,SPAG9,PRAMEL12,MINDY3,TRNAU1AP,HPCA,MEF2C,USPL1,POLI,DNAJC25,ARHGAP12,STXBP2,XRN1,CENPH,DNAJB4,CDC14B,HERC4,DCP1A,BTBD19,SLC9B2,PBRM…
GO:BP	microtubule cytoskeleton organization	GO:0000226	FALSE	0.0256294	1.59126	673	558	33	25907	CFAP47,KATNAL2,SPEF2,NIN,SIRT1,PRKCZ,PHLDB2,CENPH,CDC14B,CFAP43,AGRN,SS18,CDC42BPA,SASS6,APC,BNIP2,ATRX,PAX6,CDC14A,PTK2,CNTRL,KANK1,SUN1,PRC1,PPFIBP1,CCP110,CFAP57,MCPH1,TACC1,GOLGA2,ALMS1,STAG1,MAP4
GO:CC	presynaptic active zone	GO:0048786	FALSE	0.0257423	1.58935	124	567	11	26207	STX3,EGFLAM,CACNA1D,NTNG1,ATP2B2,GRIN1,CACNA1B,AFDN,CTNND1,PPFIBP1,PPFIBP2
TF	Factor: Egr-1; motif: NNGCGKGGGCGGGG; match class: 1	TF:M10213_1	FALSE	0.0257587	1.58908	1163	540	53	21700	CFAP47,MTMR1,SRBD1,EPB41L3,OCRL,ASAP1,NEDD4L,RYR2,NRCAM,DTNB,BPTF,TANC2,REEP6,EPB41L2,FRYL,BMAL1,TMEM164,HPCA,KMT2C,ARHGAP12,VEGFA,DNAJB4,TMEM131L,MBNL1,SPART,AGRN,RIF1,BNIP2,GLS,CBS,SP140,ATP11B,CHCHD7,CACNA1B,KCNT1,ENAH,ABCG4,ATP9B,CFAP299,HNRNPA2B1,CRLF2,SRSF9,BRAF,UBE2E2,LEF1,PPFIBP1,ZFP827,NFAT5,SOCS6,TIAL1,INSYN2A,ZNRF1,ZFP266
GO:CC	sarcoplasm	GO:0016528	FALSE	0.0274075	1.56213	104	567	10	26207	RYR2,MEF2C,CASQ2,DTNBP1,TNNT2,CAMK2D,GSN,ITPR1,ANK1,ITPR2
REAC	RHO GTPase cycle	REAC:R-MMU-9012999	FALSE	0.0277538	1.55668	376	216	23	8469	ARHGAP4,MTMR1,OCRL,PTK2B,ERBIN,KIDINS220,FMNL1,DAAM1,ARHGAP17,ARHGAP12,ADD3,TPM3,CDC42BPA,ARHGAP26,FMNL2,GIT2,RTKN,GARRE1,AKAP13,TJP2,CCP110,GOLGA2,MYO9A
TF	Factor: Sp3; motif: ASMCTTGGGSRGGG	TF:M00665	FALSE	0.0284025	1.54664	7237	540	226	21700	AP1S2,DIPK1C,KATNAL2,SMARCA2,SRBD1,EPB41L3,STX3,CYP4F13,EVA1C,LIPO3,RBFOX1,CSAD,SH3KBP1,CASK,RGS22,EGFLAM,KCTD9,KCNMA1,ANXA7,NEDD4L,POLK,CARD19,HFE,KDM6A,NIN,NPAS3,KIDINS220,FAM228A,BPTF,FMNL1,ACSF2,ADAMTS10,SLC22A21,STAT2,CHAT,NAP1L1,GM4924,REEP6,PBLD2,EPB41L2,FRYL,NCOR2,TMEM164,RNF32,SPAG9,PRAMEL12,MINDY3,OTUD3,USP48,TRNAU1AP,HPCA,NEIL1,PHLDB2,SERPINA3G,MEF2C,KCNIP2,EPB41L4B,STXBP2,CCL27AL,CHL1…
TF	Factor: Egr-1; motif: WTGCGTGGGCGK	TF:M00243	FALSE	0.0287461	1.54142	4348	540	148	21700	CSTF2,CFAP47,MTMR1,SLC25A14,PORCN,DIPK1C,EPB41L3,CREBRF,RGS11,CD47,DEXI,ZCRB1,SH3KBP1,ASAP1,RGS22,KCTD9,RCBTB1,SLMAP,RYR2,WDR25,UNC79,KDM6A,NRCAM,PXDN,KIDINS220,FAM228B,BPTF,TANC2,FMNL1,MPRIP,SLC22A21,STAT2,PPFIA2,GM4924,SIRT1,CCDC162,ZBTB24,TPD52L1,EPB41L2,FRYL,SLC30A9,SLC37A4,RNF32,PRKCZ,SRRM1,CACNA1D,KMT2C,POLI,VEGFA,CCL27AL,PMF1,ABCB1B,DNAJB4,PABPC1L,ZFAT,TCF3,TMEM131L,SORCS1,MBNL1,RPS24,SPAR…
GO:BP	cell migration	GO:0016477	FALSE	0.028903	1.53906	1539	558	59	25907	ARHGAP4,CD47,SH3KBP1,GOLPH3,GPC6,PTK2B,FMNL1,IGF1,SIRT1,SLC37A4,SPAG9,PRKCZ,NTNG1,PHLDB2,DAB1,MEF2C,EPB41L4B,DACH1,VEGFA,CCL27AL,CHL1,ENPP2,CTSH,ALKBH1,CDC42BPA,WNK1,PTPRC,APC,APBB2,FN1,PAX6,MAPK8IP3,CASP8,CCL25,ZMYND8,GRIN1,CELSR2,LCP1,PTK2,LGALS8,KANK1,FMNL2,CSF3R,CAMK2D,LRP8,RIPOR1,STRIP2,BRAF,LEF1,SUN1,CADM1,ITGB7,KIRREL3,CTTN,PTPRT,PALLD,DRD2,ATM,PEX7
GO:CC	sarcomere	GO:0030017	FALSE	0.0290072	1.53749	219	567	15	26207	SLMAP,HOMER1,RYR2,CACNA1D,MEF2C,LDB3,DNAJB4,CASQ2,ANK2,PDLIM4,TNNT2,BIN1,ANK1,PALLD,PDLIM5
TF	Factor: CPBP; motif: SNCCCNN	TF:M01822	FALSE	0.0292832	1.53338	20997	540	537	21700	AP1S2,CSTF2,HEPH,CFAP47,FAM3A,ARHGAP4,MTMR1,SLC25A14,PORCN,GSTO2,MFSD13A,PRUNE2,DIPK1C,KATNAL2,ZFP532,SMARCA2,SRBD1,SLC8A1,EPB41L3,STX3,ZFP81,CYP4F13,OCRL,CREBRF,LUC7L,RGS11,SERAC1,EVA1C,LIPO3,CD47,GTPBP8,ZBTB20,EAF2,TMEM44,GNB1L,AIFM3,PPIL2,DEXI,RBFOX1,CSAD,SORBS1,ZCRB1,SH3KBP1,SERHL,CASK,ASAP1,MTSS1,SYBU,OXR1,RGS22,STK3,GOLPH3,EGFLAM,GPC6,PUM3,ERMARD,KCTD9,PTK2B,RCBTB1,KANTR,KLHL33,METTL6,SLMAP…
REAC	Signaling by Rho GTPases, Miro GTPases and RHOBTB3	REAC:R-MMU-9716542	FALSE	0.0293561	1.5323	563	216	30	8469	ARHGAP4,MTMR1,OCRL,PTK2B,ERBIN,KIDINS220,FMNL1,DAAM1,PRKCZ,ARHGAP17,ARHGAP12,PMF1,CENPH,ADD3,TPM3,CDC42BPA,PPP2R5C,ARHGAP26,NCOA2,FMNL2,GIT2,RTKN,PRC1,GARRE1,AKAP13,TJP2,CCP110,PPP1CCB,GOLGA2,MYO9A
GO:BP	regulation of system process	GO:0044057	TRUE	0.0294231	1.53131	617	558	31	25907	SLC8A1,PTK2B,RYR2,IGF1,SIRT1,PRKCZ,CACNA1D,MEF2C,KCNIP2,ADD3,CASQ2,PEX5L,AGRN,ANK2,WNK1,GLS,TMEM25,ZMYND8,GRIN1,CACNA1B,PTK2,MEF2A,TNNT2,AFDN,CAMK2D,MAG,BIN1,GSN,MLIP,CTTN,DRD2
GO:CC	actin filament	GO:0005884	FALSE	0.0297516	1.52649	126	567	11	26207	LDB3,TPM3,PDLIM4,LCP1,GNG12,AKAP13,MICAL2,CTTN,PALLD,MYO9A,PDLIM5
GO:BP	biological regulation	GO:0065007	FALSE	0.0304933	1.5158	13503	558	340	25907	HEPH,FAM3A,ARHGAP4,SLC25A14,PORCN,SMARCA2,SLC8A1,EPB41L3,STX3,ZFP81,OCRL,CREBRF,LUC7L,RGS11,CD47,ZBTB20,EAF2,GNB1L,RBFOX1,SH3KBP1,CASK,ASAP1,SYBU,OXR1,RGS22,STK3,GOLPH3,EGFLAM,GPC6,PUM3,KCTD9,PTK2B,SLMAP,KCNMA1,ANXA7,FHIT,NEDD4L,ERBIN,HOMER1,ZFP595,PRXL2C,TMBIM6,HFE,RYR2,KDM6A,NIN,NPAS3,G2E3,NRCAM,KIDINS220,DTNB,BPTF,TANC2,KANSL1,FMNL1,DAAM1,SKAP1,HOXB3OS,RNF135,DOCK9,RNF112,MPRIP,TENM2,RHBDD3,ST…
TF	Factor: NRF-1; motif: GCGCMTGCGCN	TF:M07052	FALSE	0.031035	1.50815	1921	540	77	21700	CFAP47,SERAC1,CD47,GNB1L,CASK,ASAP1,TMBIM6,RHBDD3,GM4924,DIP2A,SRRM1,RSRP1,KMT2C,USPL1,POLI,DNAJC25,HERC4,DCP1A,PNKP,ALG6,SPART,PAIP2,VPS53,MOCS2,APC,PCED1A,ATXN2L,CLGN,KCTD2,POU2F1,BNIP2,TBC1D12,GAPVD1,GIGYF2,PAXX,TNIP1,CACNA1B,LCP1,PTK2,RAB28,TMEM219,PEX2,MEF2A,CCDC171,KANK1,RAD51AP1,IQCE,ZFP644,SLC66A1,GIT2,VPS13C,CSF3R,PAN3,NRG4,SNRK,RAPGEF6,IMMT,GGCX,TSR3,TIA1,CADPS2,NFAT5,OMA1,AKAP13,TBC1D5…
TF	Factor: SAP-1a; motif: NRRCCGGAAGYRN	TF:M10220	FALSE	0.0310812	1.5075	9109	540	274	21700	AP1S2,CSTF2,ARHGAP4,MTMR1,SLC25A14,PORCN,ZFP532,SMARCA2,SRBD1,STX3,CYP4F13,CREBRF,SERAC1,LIPO3,CD47,GTPBP8,PPIL2,RBFOX1,SORBS1,ZCRB1,SERHL,ASAP1,MTSS1,OXR1,STK3,GOLPH3,GPC6,PUM3,ERMARD,RCBTB1,KANTR,KLHL33,METTL6,SPEF2,FHIT,NEDD4L,ERBIN,POLK,CARD19,TMBIM6,CINP,WDR25,KDM6A,LRRC9,NIN,NPAS3,G2E3,NRCAM,KIDINS220,DTNB,BPTF,FMNL1,ATP13A3,ACSF2,DOCK9,ASGR1,RNF112,ADAMTS10,SLC22A21,RHBDD3,A930009A15RIK,PP…
GO:BP	regulation of potassium ion transport	GO:0043266	FALSE	0.0316952	1.49901	85	558	10	25907	PTK2B,NEDD4L,CACNA1D,KCNIP2,CASQ2,AGRN,ANK2,WNK1,BIN1,DRD2
GO:CC	growth cone	GO:0030426	FALSE	0.0321071	1.4934	221	567	15	26207	ARHGAP4,STX3,PTK2B,NIN,SIRT1,TPM3,AGRN,DTNBP1,MAPK8IP3,GRIN1,CTNND1,NDRG2,CTTN,PALLD,MYO9A
GO:CC	plasma membrane region	GO:0098590	FALSE	0.0321568	1.49273	1431	567	53	26207	HEPH,EPB41L3,STX3,CASK,KCNMA1,ERBIN,NRCAM,DTNB,SKAP1,SLC22A21,SLC16A7,PPFIA2,PRKCZ,USP48,CACNA1D,NTNG1,HPCA,PTPRD,PAKAP,STXBP2,ABCB1B,SLC9B2,TPM3,ANK2,ATP2B2,APC,CLTA,DTNBP1,FN1,PDLIM4,PROM1,MAPK8IP3,SLCO4C1,GRIN1,KCNT1,LCP1,PTK2,SCN2A,KANK1,IQCE,PKD2,AFDN,CTNND1,LRP8,RAPGEF6,LHFPL4,CADPS2,ITPR1,CADM1,PPP1CCB,ANK1,PTPRT,DRD2
GO:CC	vesicle	GO:0031982	TRUE	0.0339803	1.46877	2207	567	74	26207	AP1S2,STX3,OCRL,CD47,SH3KBP1,SERHL,CASK,SYBU,GOLPH3,ANXA7,NEDD4L,HFE,KIDINS220,FMNL1,ATP13A3,RNF112,NAP1L1,PPFIA2,IGF1,REEP6,TPD52L1,SLC30A9,RNF32,PRKCZ,VEGFA,STXBP2,SLC9B2,ANK2,CTSH,MFF,VPS53,APBB2,CLTA,DTNBP1,FN1,PDLIM4,ATP11B,TMEM25,ARHGAP26,PROM1,MAPK8IP3,GAPVD1,GIGYF2,ATP8B3,GGTA1,GRIN1,PXK,ENTR1,ABCG4,SLC2A8,LGALS8,PKD2,HNRNPA2B1,VPS13C,SEC24C,PTPRN,CSF3R,RAPGEF6,SUN1,VPS8,CADPS2,BIN1,GSN,I…
TF	Factor: Egr-1; motif: GCGTGGGCGT	TF:M07597	FALSE	0.0343751	1.46376	4723	540	158	21700	CFAP47,ARHGAP4,SLC25A14,PRUNE2,STX3,CYP4F13,OCRL,CREBRF,SERAC1,EAF2,CASK,ASAP1,SYBU,EGFLAM,GPC6,SLMAP,NEDD4L,RYR2,UNC79,KDM6A,NRCAM,PXDN,BPTF,TANC2,DAAM1,TMPO,CNNM1,DIP2A,SIRT1,ZBTB24,TPD52L1,EPB41L2,SLC30A9,NCOR2,TMEM164,CACNA1D,KMT2C,PAKAP,VEGFA,CCL27AL,ABCB1B,DNAJB4,PABPC1L,RORC,CRTC2,TCF3,TMEM131L,SORCS1,MBNL1,SPART,MPZL1,TPM3,AGRN,CSGALNACT1,SS18,ALKBH1,ARFGAP1,RIF1,MFF,CBLB,INTU,APC,ATXN2L,…
GO:BP	developmental growth	GO:0048589	FALSE	0.0382589	1.41727	780	558	36	25907	ARHGAP4,STK3,NEDD4L,UNC79,KDM6A,NIN,IGF1,SIRT1,SPAG9,PRKCZ,MEF2C,VEGFA,SPART,AGRN,ALKBH1,ATRX,FN1,TCF7L2,GIGYF2,XPA,PTK2,PCDH15,AFDN,CAMK2D,MAG,PKM,ITSN2,AKAP13,CADM1,CTTN,ETNK2,ALMS1,DRD2,COMP,ATM,PDLIM5
GO:BP	regulation of biological process	GO:0050789	FALSE	0.0384609	1.41498	13108	558	331	25907	HEPH,FAM3A,ARHGAP4,SLC25A14,PORCN,SMARCA2,SLC8A1,EPB41L3,STX3,ZFP81,OCRL,CREBRF,LUC7L,RGS11,CD47,ZBTB20,EAF2,GNB1L,RBFOX1,SH3KBP1,CASK,ASAP1,SYBU,OXR1,RGS22,STK3,GOLPH3,EGFLAM,GPC6,PUM3,KCTD9,PTK2B,SLMAP,KCNMA1,ANXA7,FHIT,NEDD4L,ERBIN,HOMER1,ZFP595,PRXL2C,TMBIM6,HFE,RYR2,KDM6A,NIN,NPAS3,G2E3,NRCAM,KIDINS220,DTNB,BPTF,TANC2,KANSL1,FMNL1,DAAM1,SKAP1,HOXB3OS,RNF135,DOCK9,RNF112,MPRIP,TENM2,RHBDD3,ST…
TF	Factor: GABP-alpha; motif: CTTCCK; match class: 1	TF:M01660_1	FALSE	0.0387509	1.41172	4697	540	157	21700	AP1S2,CSTF2,ARHGAP4,MTMR1,SLC25A14,PORCN,ZFP532,SMARCA2,SRBD1,STX3,PPIL2,RBFOX1,ZCRB1,MTSS1,OXR1,GOLPH3,GPC6,PUM3,ERMARD,RCBTB1,KLHL33,METTL6,NEDD4L,ERBIN,POLK,TMBIM6,WDR25,KDM6A,LRRC9,NPAS3,NRCAM,KIDINS220,ATP13A3,RNF135,CHAT,ZBTB24,SLC30A9,BMAL1,SLC37A4,SPAG9,PRKCZ,PRAMEL12,MINDY3,TRNAU1AP,HPCA,DAB1,USPL1,POLI,ARHGAP12,STXBP2,ABCB1B,CENPH,DNAJB4,DCP1A,ZFAT,PNKP,TCF3,RPS24,NDUFB5,SS18,PAIP2,ALKB…
GO:BP	intracellular monoatomic ion homeostasis	GO:0006873	FALSE	0.0395311	1.40306	537	558	28	25907	SLC8A1,PTK2B,KCNMA1,ANXA7,TMBIM6,HFE,RYR2,ATP13A3,SLC30A9,SLC37A4,CACNA1D,CASQ2,ANK2,ATP2B2,WNK1,PTPRC,TRPC1,SLC24A2,GRIN1,CACNA1B,PTK2,PKD2,CAMK2D,IMMT,ITPR1,TRPC6,DRD2,ITPR2
TF	Factor: Sp4; motif: SCCCCKCCCCCSN	TF:M07617	FALSE	0.0400403	1.3975	2698	540	100	21700	CSTF2,ARHGAP4,DIPK1C,SRBD1,EPB41L3,ZFP81,AIFM3,SORBS1,RGS22,EGFLAM,FHIT,ERBIN,NRCAM,BPTF,TANC2,ATP13A3,ADAMTS10,SLC22A21,CHAT,REEP6,PBLD2,EPB41L2,FRYL,SPAG9,PRAMEL12,MINDY3,SRRM1,CACNA1D,HPCA,KMT2C,USPL1,VEGFA,CCL27AL,HERC4,TMEM131L,MBNL1,AGRN,ANK2,ATP2B2,RIF1,CDC42BPA,PBX1,SCMH1,BNIP2,ATRX,MYO5B,MAST2,PDLIM4,ARHGAP26,TCF7L2,DDX50,ATP8B3,CHCHD7,MILL2,KCNT1,GTF3C4,ENAH,ABCG4,SCN2A,ATP9B,PHKB,RAB28…
GO:BP	metal ion transport	GO:0030001	FALSE	0.0416994	1.37987	879	558	39	25907	HEPH,SLC8A1,CASK,PTK2B,KCNMA1,NEDD4L,HOMER1,TMBIM6,HFE,RYR2,IGF1,SLC30A9,CACNA1D,HPCA,KCNIP2,SLC9B2,CASQ2,AGRN,ANK2,ATP2B2,WNK1,PTPRC,TRPC1,SLC24A2,GRIN1,CACNA1B,KCNT1,SCN2A,KCNN1,CACNA2D4,PKD2,CAMK2D,NIPAL2,BIN1,ITPR1,NIPA2,TRPC6,DRD2,ITPR2
GO:BP	transcription by RNA polymerase II	GO:0006366	FALSE	0.0423006	1.37365	2552	558	86	25907	SMARCA2,ZFP81,CREBRF,ZBTB20,EAF2,CASK,ZFP595,KDM6A,BPTF,SKAP1,STAT2,IGF1,GM4924,SIRT1,ZBTB24,SLC30A9,BMAL1,NCOR2,MEF2C,DACH1,VEGFA,DNAJB4,PBRM1,PABPC1L,ZFAT,RORC,CRTC2,TCF3,MED12L,AGRN,SS18,RIF1,WNK1,ZFP984,APBB2,PBX1,TBP,POU2F1,ATRX,ZFP112,FTX,PAX6,TCF7L2,NCOA2,ZMYND8,SMARCE1,ST18,GABPB2,GRIN1,TNIP1,XPA,RRP1B,TFDP2,MEF2A,RBCK1,LRRFIP1,IQCE,PKD2,ZFP644,HNRNPA2B1,PTPRN,IKZF1,E2F6,LEF1,JPX,BIN1,ZFP…
GO:BP	DNA-templated transcription	GO:0006351	FALSE	0.0439315	1.35722	3406	558	108	25907	SMARCA2,ZFP81,CREBRF,ZBTB20,EAF2,CASK,ZFP595,KDM6A,NPAS3,BPTF,KANSL1,SKAP1,STAT2,TMPO,IGF1,GM4924,SIRT1,ZBTB24,SLC30A9,BMAL1,NCOR2,PRKCZ,PRAMEL12,MEF2C,KMT2C,USPL1,DACH1,VEGFA,PMF1,DNAJB4,DCP1A,PBRM1,PABPC1L,ZFAT,RORC,CRTC2,TCF3,MED12L,AGRN,SS18,RIF1,WNK1,ZFP984,APBB2,PBX1,LRIF1,TBP,POU2F1,SCMH1,ATRX,ZFP112,FTX,DEDD,PAX6,ZFP688,TCF7L2,NCOA2,ZMYND8,SMARCE1,ST18,GABPB2,GRIN1,TNIP1,XPA,GTF3C4,ABCG4,…
TF	Factor: NRF-1; motif: YGCGCMTGCGC	TF:M02102	FALSE	0.0446897	1.34979	2072	540	81	21700	CFAP47,KATNAL2,SERAC1,CD47,GNB1L,MTSS1,CARD19,TMBIM6,RHBDD3,GM4924,DIP2A,USP48,SRRM1,RSRP1,KMT2C,USPL1,DNAJC25,HERC4,DCP1A,PNKP,ALG6,SPART,PAIP2,VPS53,MOCS2,APC,PCED1A,DHRS13,ATXN2L,CLGN,POU2F1,BNIP2,TBC1D12,GAPVD1,GIGYF2,TNIP1,CACNA1B,XPA,LCP1,PTK2,RAB28,BMP2K,SFXN2,TMEM219,MEF2A,CCDC171,KANK1,IQCE,ZFP644,SLC66A1,MYO1H,GIT2,SRSF9,VPS13C,SEC24C,CSF3R,PAN3,E2F6,NRG4,SNRK,RAPGEF6,PRC1,TSR3,TIA1,CAD…
TF	Factor: NGFI-C; motif: WTGCGTGGGYGG; match class: 1	TF:M00244_1	FALSE	0.0449557	1.34721	1157	540	52	21700	CFAP47,MTMR1,SLC25A14,SRBD1,STX3,RGS11,SH3KBP1,RYR2,NRCAM,BPTF,CNNM1,REEP6,SIRT1,TPD52L1,RNF32,SRRM1,KMT2C,DACH1,VEGFA,DNAJB4,TMEM131L,MBNL1,SPART,TPM3,AGRN,RIF1,DHRS13,DTNBP1,BNIP2,GLS,SP140,ST18,CHCHD7,GRIN1,KCNT1,ABCG4,COBLL1,ATP9B,CFAP299,CRLF2,SRSF9,PPFIBP1,ZFP827,ZFP788,TRMT2A,NAV2,NIPA2,NFAT5,CIBAR2,PTPRT,ZFP266,MAP4
GO:BP	monoatomic ion transmembrane transport	GO:0034220	FALSE	0.0451153	1.34568	980	558	42	25907	HEPH,SLC25A14,SLC8A1,PTK2B,KCNMA1,NEDD4L,HOMER1,TMBIM6,RYR2,ATP13A3,SLC30A9,CACNA1D,HPCA,KCNIP2,SLC9B2,CASQ2,PEX5L,AGRN,ANK2,ATP2B2,WNK1,PTPRC,KCTD2,TRPC1,SLC24A2,PIEZO2,GRIN1,CACNA1B,KCNT1,SCN2A,KCNN1,SFXN2,CACNA2D4,PKD2,CAMK2D,NIPAL2,BIN1,ITPR1,NIPA2,TRPC6,DRD2,ITPR2
GO:BP	regulation of neurogenesis	GO:0050767	FALSE	0.0467355	1.33035	455	558	25	25907	ARHGAP4,CASK,NIN,RNF112,NAP1L1,IGF1,BMAL1,DAB1,PTPRD,VEGFA,ENPP2,SPART,FN1,PAX6,PTK2,AFDN,LRP8,BRAF,LEF1,MAG,BIN1,PPP1CCB,TRPC6,GOLGA2,DRD2
TF	Factor: Egr1; motif: NNMCGCCCMCTCAMWN	TF:M04506	FALSE	0.0471747	1.32629	4353	540	147	21700	CSTF2,MTMR1,SLC25A14,SMARCA2,STX3,ZFP81,CREBRF,RGS11,EVA1C,CD47,EAF2,GNB1L,DEXI,OXR1,RGS22,STK3,KCTD9,KCNMA1,FHIT,NEDD4L,ERBIN,HOMER1,WDR25,UNC79,KDM6A,NRCAM,PXDN,DTNB,TANC2,FMNL1,SKAP1,SLC22A21,RHBDD3,REEP6,LILRB4B,CCDC162,TPD52L1,EPB41L2,FRYL,BMAL1,HPCA,PHLDB2,DAB1,KMT2C,ARHGAP12,VEGFA,ABCB1B,SLC9B2,ALG6,TCF3,TMEM131L,SORCS1,MBNL1,RPS24,AGRN,CSGALNACT1,PAIP2,WNK1,APC,DHRS13,LRIF1,POU2F1,FN1,643…
GO:BP	regulation of cellular process	GO:0050794	FALSE	0.0482536	1.31647	12715	558	322	25907	HEPH,ARHGAP4,SLC25A14,PORCN,SMARCA2,STX3,ZFP81,OCRL,CREBRF,RGS11,CD47,ZBTB20,EAF2,GNB1L,RBFOX1,SH3KBP1,CASK,ASAP1,SYBU,OXR1,RGS22,STK3,GOLPH3,EGFLAM,GPC6,PUM3,KCTD9,PTK2B,SLMAP,KCNMA1,ANXA7,FHIT,NEDD4L,ERBIN,HOMER1,ZFP595,PRXL2C,TMBIM6,HFE,RYR2,KDM6A,NIN,NPAS3,G2E3,NRCAM,KIDINS220,BPTF,TANC2,KANSL1,DAAM1,SKAP1,HOXB3OS,RNF135,DOCK9,RNF112,MPRIP,TENM2,RHBDD3,STAT2,NAP1L1,PPFIA2,TMPO,IGF1,GM4924,REE…
TF	Factor: EGR; motif: CGCCCCCGCNN; match class: 1	TF:M08878_1	FALSE	0.0483812	1.31532	1849	540	74	21700	MTMR1,SRBD1,EPB41L3,CREBRF,EVA1C,CD47,EAF2,TMEM44,DEXI,SH3KBP1,KCTD9,ERBIN,RYR2,DTNB,BPTF,TANC2,KANSL1,FMNL1,REEP6,SIRT1,EPB41L2,BMAL1,NCOR2,HPCA,KMT2C,VEGFA,TCF3,TMEM131L,AGRN,RIF1,CDC42BPA,ATXN2L,POU2F1,SCMH1,GLS,ATP11B,ARHGAP26,TCF7L2,NCOA2,CHCHD7,CACNA1B,KCNT1,ENTR1,ENAH,ABCG4,LYRM7,COBLL1,ATP9B,ABL2,ERI3,MEF2A,HNRNPA2B1,CRLF2,SRSF9,BRAF,NRG4,RAPGEF6,UBE2E2,PLEKHA5,PPFIBP1,ZFP827,NFAT5,LINS1,…

## Sheet: KO
source	term_name	term_id	highlighted	adjusted_p_value	negative_log10_of_adjusted_p_value	term_size	query_size	intersection_size	effective_domain_size	intersections
GO:CC	plasma membrane bounded cell projection	GO:0120025	TRUE	0.000410335	3.38686	2481	219	44	26207	SLC3A1,SLC8A1,FER,MYCBP2,NIN,NRCAM,RPS6KB1,GRK4,SORBS2,SPATA6,CFAP43,SIPA1L1,PEX5L,CTSH,COBL,UBXN10,FBF1,CFAP74,CFTR,DNAH14,DNAH7A,BMPR1B,GPR19,PLA2G6,CATSPERE2,SCN2A,EFCAB7,YWHAE,SAG,IQCE,CAMK2D,VMN2R1,STRN3,PDE6H,DLG2,STIM1,TENM4,MOB2,SEPTIN6,FAT1,ADCY4,NPTN,TPM1,CENPJ
GO:CC	cell projection	GO:0042995	FALSE	0.00123429	2.90858	2587	219	44	26207	SLC3A1,SLC8A1,FER,MYCBP2,NIN,NRCAM,RPS6KB1,GRK4,SORBS2,SPATA6,CFAP43,SIPA1L1,PEX5L,CTSH,COBL,UBXN10,FBF1,CFAP74,CFTR,DNAH14,DNAH7A,BMPR1B,GPR19,PLA2G6,CATSPERE2,SCN2A,EFCAB7,YWHAE,SAG,IQCE,CAMK2D,VMN2R1,STRN3,PDE6H,DLG2,STIM1,TENM4,MOB2,SEPTIN6,FAT1,ADCY4,NPTN,TPM1,CENPJ
TF	Factor: ZF5; motif: GSGCGCGR	TF:M00716	FALSE	0.00192036	2.71662	14864	198	165	21700	SLC25A43,STARD4,METTL4,SLC3A1,FER,MOCS1,CYP4F13,RGS11,FMNL3,PRPF40B,FAM227A,MYCBP2,NUDT13,NEDD4L,IL3RA,ERG,EXOC2,DCAF11,NIN,TRAPPC6B,NRCAM,FAM228B,GPR68,WSB1,SMG6,SLC16A3,SPINK10,BAZ2A,RPS6KB1,TMCC3,CHPT1,PCSK4,NUFIP2,MARCHF10,MICU1,ADAMTS19,GRK4,SUSD1,LYPD6B,SORBS2,CAMTA1,GM1043,PTPRU,PHLDB2,HELZ,LIMCH1,ZZZ3,TMEM238,SPATA6,HIVEP3,RUSC2,RSRC1,RGS19,POLN,DCLRE1C,RBMS3,SIPA1L1,CTSH,S2BPCOX16,TLCD3B…
TF	Factor: ZF5; motif: GYCGCGCARNGCNN	TF:M02933	FALSE	0.00208437	2.68103	9528	198	120	21700	SLC25A43,STARD4,FMNL3,PRPF40B,MYCBP2,NEDD4L,IL3RA,TRAPPC6B,NRCAM,FAM228B,SMG6,SLC16A3,SPINK10,RPS6KB1,TMCC3,CHPT1,PCSK4,NUFIP2,MARCHF10,ADAMTS19,GRK4,SUSD1,LYPD6B,SORBS2,CAMTA1,GM1043,PTPRU,PHLDB2,HELZ,LIMCH1,ZZZ3,TMEM238,SPATA6,HIVEP3,RUSC2,RSRC1,RGS19,POLN,SIPA1L1,UGGT2,TBP,GM20715,ATRX,SGK3,CFAP74,PANK2,TPM2,CFTR,IL15RA,ARHGAP26,RHOBTB1,DNAH7A,CCDC30,AUH,PIKFYVE,BMPR1B,IDH1,GPR19,ESCO1,INTS7,H…
TF	Factor: ZF5; motif: GSGCGCGR; match class: 1	TF:M00716_1	FALSE	0.00300542	2.52209	12079	198	142	21700	STARD4,METTL4,MOCS1,CYP4F13,RGS11,FMNL3,PRPF40B,FAM227A,MYCBP2,NEDD4L,IL3RA,NIN,TRAPPC6B,NRCAM,FAM228B,GPR68,WSB1,SMG6,SLC16A3,SPINK10,BAZ2A,RPS6KB1,TMCC3,CHPT1,PCSK4,NUFIP2,MARCHF10,MICU1,ADAMTS19,GRK4,SUSD1,LYPD6B,SORBS2,CAMTA1,GM1043,PTPRU,PHLDB2,HELZ,LIMCH1,ZZZ3,TMEM238,SPATA6,HIVEP3,RUSC2,RSRC1,RGS19,POLN,DCLRE1C,RBMS3,SIPA1L1,CTSH,S2BPCOX16,4930523C07RIK,UGGT2,TBP,GM20715,ATRX,SGK3,CFAP74,P…
TF	Factor: E2F; motif: GGCGSG	TF:M00803	FALSE	0.00939722	2.027	10434	198	126	21700	SLC25A43,STARD4,MOCS1,PPIL2,FMNL3,PRPF40B,FAM227A,MYCBP2,NEDD4L,IL3RA,DCAF11,NIN,TRAPPC6B,NRCAM,FAM228B,GPR68,WSB1,SMG6,SLC16A3,BAZ2A,RPS6KB1,TMCC3,PCSK4,NUFIP2,ADAMTS19,GRK4,SUSD1,LYPD6B,CAMTA1,GM1043,PTPRU,HELZ,LIMCH1,4933430I17RIK,ZZZ3,TMEM238,SPATA6,HIVEP3,RUSC2,POLN,SIPA1L1,CTSH,S2BPCOX16,4930523C07RIK,UGGT2,TBP,ATRX,SGK3,FBF1,CFAP74,PANK2,PRRG1,TPM2,CFTR,IL15RA,ARHGAP26,RHOBTB1,CCDC30,AUH,P…
TF	Factor: Kaiso; motif: SARNYCTCGCGAGAN	TF:M10276	FALSE	0.0113974	1.94319	13504	198	152	21700	PFKFB1,SLC25A43,STARD4,METTL4,SLC3A1,SLC8A1,MOCS1,CYP4F13,RGS11,FMNL3,PRPF40B,MYCBP2,RTL4,NUDT13,NEDD4L,IL3RA,DCAF11,NIN,TRAPPC6B,NRCAM,FAM228B,GPR68,WSB1,SMG6,SLC16A3,SPINK10,BAZ2A,RPS6KB1,TMCC3,CHPT1,PCSK4,NUFIP2,MARCHF10,MICU1,ADAMTS19,GRK4,SUSD1,LYPD6B,SORBS2,CAMTA1,PTPRU,HELZ,4933430I17RIK,CCDC163,ZZZ3,TMEM238,SPATA6,HIVEP3,RUSC2,B230307C23RIK,RSRC1,RGS19,POLN,DCLRE1C,RBMS3,SIPA1L1,CTSH,S2BP…
GO:MF	protein binding	GO:0005515	TRUE	0.0115876	1.93601	10224	215	122	24018	PFKFB1,SLC3A1,SLC8A1,FER,RGS11,ZBTB20,FMNL3,PRPF40B,MYCBP2,NEDD4L,IL3RA,ERG,EXOC2,DCAF11,NIN,NRCAM,WSB1,SMG6,SPINK10,BAZ2A,RPS6KB1,TMCC3,MICU1,SORBS2,CAMTA1,NTNG1,PTPRU,PHLDB2,HELZ,LIMCH1,SMTN,ZZZ3,SPATA6,CFAP43,RUSC2,RSRC1,RGS19,POLN,SIPA1L1,PEX5L,CTSH,S2BPCOX16,UGGT2,COBL,TBP,UBXN10,ATRX,FBF1,NCALD,RPL11,COL6A3,TPM2,CFTR,BCAS1,IL15RA,ARHGAP26,DNAH14,RHOBTB1,DNAH7A,PIKFYVE,BMPR1B,IDH1,HJURP,PLA2…
TF	Factor: FOXN4; motif: NNWANNCGWMCGCGTCNNNNMT	TF:M04662	FALSE	0.0159512	1.79721	16001	198	171	21700	STARD4,METTL4,SLC8A1,MOCS1,RGS11,PPIL2,FMNL3,FAM227A,MYCBP2,RTL4,NUDT13,NEDD4L,IL3RA,ERG,DCAF11,NIN,TRAPPC6B,NRCAM,FAM228B,GPR68,WSB1,SMG6,SLC16A3,SPINK10,BAZ2A,RPS6KB1,TMCC3,CHPT1,PCSK4,NUFIP2,MARCHF10,MICU1,ADAMTS19,GRK4,SUSD1,LYPD6B,SORBS2,CAMTA1,GM1043,PTPRU,PHLDB2,HELZ,LIMCH1,4933430I17RIK,SMTN,ZZZ3,TMEM238,SPATA6,HIVEP3,RUSC2,B230307C23RIK,RSRC1,RGS19,POLN,DCLRE1C,RBMS3,SIPA1L1,CTSH,TLCD3B,…
WP	Calcium regulation in cardiac cells	WP:WP553	FALSE	0.017533	1.75614	145	44	7	4533	SLC8A1,RGS11,GRK4,RGS19,YWHAE,CAMK2D,ADCY4
TF	Factor: Kaiso; motif: SARNYCTCGCGAGAN; match class: 1	TF:M10276_1	FALSE	0.0195204	1.70951	10005	198	121	21700	PFKFB1,SLC25A43,STARD4,RGS11,FMNL3,PRPF40B,MYCBP2,NEDD4L,IL3RA,DCAF11,TRAPPC6B,NRCAM,FAM228B,GPR68,WSB1,SMG6,SPINK10,BAZ2A,TMCC3,CHPT1,NUFIP2,MARCHF10,MICU1,ADAMTS19,GRK4,SUSD1,LYPD6B,SORBS2,CAMTA1,PTPRU,HELZ,4933430I17RIK,CCDC163,ZZZ3,TMEM238,HIVEP3,RUSC2,B230307C23RIK,RSRC1,RGS19,RBMS3,SIPA1L1,CTSH,UGGT2,TBP,ATRX,SGK3,FBF1,PANK2,PRRG1,RPL11,TPM2,CFTR,IL15RA,RHOBTB1,DNAH7A,AUH,PIKFYVE,BMPR1B,IDH…
WP	Myometrial relaxation and contraction pathways	WP:WP385	FALSE	0.0215449	1.66666	150	44	7	4533	SLC8A1,RGS11,GRK4,RGS19,YWHAE,CAMK2D,ADCY4
GO:CC	muscle thin filament tropomyosin	GO:0005862	TRUE	0.0224244	1.64928	2	219	2	26207	TPM2,TPM1
GO:CC	axon initial segment	GO:0043194	TRUE	0.0308513	1.51073	29	219	4	26207	NRCAM,SCN2A,CAMK2D,DLG2
GO:CC	cytoplasm	GO:0005737	TRUE	0.0402439	1.3953	11558	219	124	26207	PFKFB1,SLC25A43,STARD4,METTL4,SLC3A1,FER,MOCS1,ZBTB20,PPIL2,FMNL3,MYCBP2,NUDT13,NEDD4L,ERG,EXOC2,EXOC3L4,NIN,TRAPPC6B,WSB1,SMG6,BAZ2A,RPS6KB1,TMCC3,CHPT1,PCSK4,NUFIP2,MICU1,GRK4,SORBS2,CAMTA1,PHLDB2,HELZ,LIMCH1,SMTN,CFAP43,HIVEP3,RUSC2,RSRC1,RGS19,DCLRE1C,RBMS3,SIPA1L1,PEX5L,CTSH,S2BPCOX16,TLCD3B,UGGT2,COBL,TBP,UBXN10,SGK3,FBF1,CFAP74,PANK2,RPL11,TPM2,CFTR,BCAS1,IL15RA,ARHGAP26,DNAH14,DNAH7A,PIKF…
TF	Factor: BTEB2; motif: GNAGGGGGNGGGSSNN; match class: 1	TF:M03814_1	FALSE	0.0412112	1.38498	1114	198	25	21700	IL3RA,DCAF11,BAZ2A,PCSK4,HELZ,S2BPCOX16,TLCD3B,ATRX,PRRG1,TPM2,RHOBTB1,SPIDR,CATSPERE2,ILDR2,IKBKE,RALGPS1,MED13L,CAMK2D,PLCH2,SRCIN1,SOCS2,SEPTIN1,SEPTIN6,NR3C2,MEGF11
TF	Factor: ZNF151; motif: GGSGGNGGGGGAGGGGMGG	TF:M10412	FALSE	0.0416049	1.38086	3808	198	58	21700	METTL4,PRPF40B,MYCBP2,IL3RA,NRCAM,SMG6,SPINK10,BAZ2A,TMCC3,CHPT1,PCSK4,SUSD1,SORBS2,CAMTA1,LIMCH1,ZZZ3,RUSC2,POLN,SIPA1L1,S2BPCOX16,TLCD3B,ATRX,SGK3,NCALD,PRRG1,IL15RA,RHOBTB1,CCDC30,AUH,PIKFYVE,IDH1,GPR19,ESCO1,PLA2G6,MLLT10,ILDR2,IKBKE,RALGPS1,YWHAE,HSDL2,MTHFD2L,MED13L,PLCH2,SRCIN1,CLCN1,CECR2,STRN3,SOCS2,KASH5,SEPTIN1,SSBP3,AKAP13,ARNT2,TCF12,SOCS6,SEPTIN6,NR3C2,ICE2
CORUM	Sgk3 homodimer complex	CORUM:1995	FALSE	0.0499575	1.3014	1	6	1	1082	SGK3

## Sheet: Human
source	term_name	term_id	highlighted	adjusted_p_value	negative_log10_of_adjusted_p_value	term_size	query_size	intersection_size	effective_domain_size	intersections
GO:CC	cytoplasm	GO:0005737	TRUE	2.54095e-65	64.595	12527	1688	1285	22149	ENSG00000160305,ENSG00000186866,ENSG00000160194,ENSG00000182670,ENSG00000185917,ENSG00000100299,ENSG00000100239,ENSG00000100401,ENSG00000100372,ENSG00000196588,ENSG00000100307,ENSG00000100211,ENSG00000214491,ENSG00000100330,ENSG00000100325,ENSG00000186575,ENSG00000100077,ENSG00000167037,ENSG00000070371,ENSG00000063245,ENSG00000105357,ENSG00000130529,ENSG00000087076,ENSG00000063176,ENSG00000239382…
GO:CC	cytosol	GO:0005829	FALSE	1.20343e-40	39.9196	5534	1688	668	22149	ENSG00000182670,ENSG00000185917,ENSG00000100239,ENSG00000100401,ENSG00000100372,ENSG00000196588,ENSG00000100307,ENSG00000100211,ENSG00000100330,ENSG00000100325,ENSG00000186575,ENSG00000100077,ENSG00000167037,ENSG00000070371,ENSG00000063245,ENSG00000105357,ENSG00000130529,ENSG00000087076,ENSG00000063176,ENSG00000079805,ENSG00000071626,ENSG00000160953,ENSG00000087460,ENSG00000062598,ENSG00000088367…
GO:MF	protein binding	GO:0005515	TRUE	2.56279e-40	39.5913	15123	1674	1469	20246	ENSG00000160305,ENSG00000160194,ENSG00000182670,ENSG00000185917,ENSG00000154642,ENSG00000100299,ENSG00000100239,ENSG00000186951,ENSG00000100207,ENSG00000100401,ENSG00000100372,ENSG00000196588,ENSG00000100307,ENSG00000100211,ENSG00000100330,ENSG00000100325,ENSG00000186575,ENSG00000100077,ENSG00000167037,ENSG00000128185,ENSG00000070371,ENSG00000099954,ENSG00000173480,ENSG00000186272,ENSG00000063245…
GO:CC	intracellular anatomical structure	GO:0005622	FALSE	1.25789e-31	30.9004	17944	1688	1541	22149	ENSG00000160305,ENSG00000186866,ENSG00000160194,ENSG00000182670,ENSG00000185917,ENSG00000100299,ENSG00000100239,ENSG00000186951,ENSG00000100207,ENSG00000100401,ENSG00000100372,ENSG00000196588,ENSG00000100307,ENSG00000100211,ENSG00000214491,ENSG00000100330,ENSG00000100325,ENSG00000186575,ENSG00000100077,ENSG00000167037,ENSG00000133460,ENSG00000128185,ENSG00000070371,ENSG00000099954,ENSG00000173480…
GO:BP	organelle organization	GO:0006996	TRUE	2.70023e-29	28.5686	3594	1628	463	21026	ENSG00000196588,ENSG00000100211,ENSG00000100330,ENSG00000100325,ENSG00000186575,ENSG00000099954,ENSG00000105357,ENSG00000079805,ENSG00000124205,ENSG00000124209,ENSG00000062598,ENSG00000088367,ENSG00000101004,ENSG00000088970,ENSG00000101247,ENSG00000132639,ENSG00000088833,ENSG00000176225,ENSG00000141627,ENSG00000152229,ENSG00000153391,ENSG00000105426,ENSG00000101639,ENSG00000182446,ENSG00000182628…
GO:CC	intracellular organelle	GO:0043229	FALSE	1.16424e-24	23.934	16147	1688	1411	22149	ENSG00000160305,ENSG00000186866,ENSG00000160194,ENSG00000182670,ENSG00000185917,ENSG00000100299,ENSG00000100239,ENSG00000186951,ENSG00000100207,ENSG00000100401,ENSG00000100372,ENSG00000196588,ENSG00000100307,ENSG00000100211,ENSG00000100325,ENSG00000186575,ENSG00000167037,ENSG00000133460,ENSG00000128185,ENSG00000070371,ENSG00000099954,ENSG00000173480,ENSG00000204514,ENSG00000121417,ENSG00000186272…
GO:CC	organelle	GO:0043226	FALSE	1.28628e-23	22.8907	16936	1688	1458	22149	ENSG00000160305,ENSG00000186866,ENSG00000160194,ENSG00000182670,ENSG00000185917,ENSG00000100299,ENSG00000100239,ENSG00000186951,ENSG00000100207,ENSG00000100401,ENSG00000100372,ENSG00000196588,ENSG00000100307,ENSG00000100211,ENSG00000100325,ENSG00000186575,ENSG00000167037,ENSG00000133460,ENSG00000128185,ENSG00000070371,ENSG00000099954,ENSG00000173480,ENSG00000204514,ENSG00000121417,ENSG00000186272…
GO:CC	cytoskeleton	GO:0005856	FALSE	2.01248e-23	22.6963	2474	1688	330	22149	ENSG00000100401,ENSG00000100211,ENSG00000186575,ENSG00000070371,ENSG00000105357,ENSG00000079805,ENSG00000124209,ENSG00000088367,ENSG00000101004,ENSG00000088970,ENSG00000089177,ENSG00000132639,ENSG00000088833,ENSG00000176225,ENSG00000152229,ENSG00000101639,ENSG00000154864,ENSG00000169738,ENSG00000161526,ENSG00000167861,ENSG00000182628,ENSG00000131095,ENSG00000278540,ENSG00000196535,ENSG00000133030…
GO:CC	nucleoplasm	GO:0005654	FALSE	9.33049e-20	19.0301	4255	1688	482	22149	ENSG00000182670,ENSG00000186951,ENSG00000100207,ENSG00000100401,ENSG00000196588,ENSG00000100307,ENSG00000100211,ENSG00000100325,ENSG00000133460,ENSG00000130529,ENSG00000063176,ENSG00000239382,ENSG00000011451,ENSG00000008441,ENSG00000104774,ENSG00000130816,ENSG00000130254,ENSG00000099875,ENSG00000071626,ENSG00000160953,ENSG00000080189,ENSG00000118705,ENSG00000080839,ENSG00000089050,ENSG00000141644…
GO:BP	cellular localization	GO:0051641	FALSE	2.36958e-19	18.6253	3661	1628	435	21026	ENSG00000100401,ENSG00000100211,ENSG00000186575,ENSG00000070371,ENSG00000130529,ENSG00000063176,ENSG00000105699,ENSG00000079805,ENSG00000124205,ENSG00000087460,ENSG00000124209,ENSG00000101294,ENSG00000089177,ENSG00000132639,ENSG00000088833,ENSG00000134444,ENSG00000101639,ENSG00000154889,ENSG00000141542,ENSG00000182446,ENSG00000182628,ENSG00000108395,ENSG00000005243,ENSG00000123159,ENSG00000108433…
GO:CC	cell projection	GO:0042995	FALSE	6.8362e-19	18.1652	2441	1688	312	22149	ENSG00000160305,ENSG00000100401,ENSG00000100211,ENSG00000186575,ENSG00000100077,ENSG00000105357,ENSG00000079805,ENSG00000124209,ENSG00000088970,ENSG00000132639,ENSG00000125841,ENSG00000176225,ENSG00000105426,ENSG00000154864,ENSG00000173482,ENSG00000169738,ENSG00000123159,ENSG00000131095,ENSG00000170921,ENSG00000197912,ENSG00000118557,ENSG00000103021,ENSG00000103494,ENSG00000188603,ENSG00000047578…
GO:BP	macromolecule localization	GO:0033036	FALSE	7.8538e-19	18.1049	3228	1628	393	21026	ENSG00000186951,ENSG00000100401,ENSG00000100372,ENSG00000100211,ENSG00000186575,ENSG00000070371,ENSG00000130529,ENSG00000105699,ENSG00000079805,ENSG00000087460,ENSG00000124209,ENSG00000101294,ENSG00000132639,ENSG00000088833,ENSG00000134444,ENSG00000100342,ENSG00000101639,ENSG00000141542,ENSG00000182446,ENSG00000154263,ENSG00000154262,ENSG00000154217,ENSG00000108395,ENSG00000141338,ENSG00000005243…
GO:CC	membrane-bounded organelle	GO:0043227	FALSE	1.04621e-18	17.9804	15780	1688	1365	22149	ENSG00000160305,ENSG00000186866,ENSG00000160194,ENSG00000182670,ENSG00000185917,ENSG00000100299,ENSG00000100239,ENSG00000186951,ENSG00000100207,ENSG00000100401,ENSG00000100372,ENSG00000196588,ENSG00000100307,ENSG00000100211,ENSG00000100325,ENSG00000186575,ENSG00000167037,ENSG00000133460,ENSG00000128185,ENSG00000070371,ENSG00000099954,ENSG00000173480,ENSG00000204514,ENSG00000121417,ENSG00000186272…
GO:BP	regulation of cellular component organization	GO:0051128	FALSE	1.74763e-18	17.7576	2433	1628	316	21026	ENSG00000186951,ENSG00000196588,ENSG00000100330,ENSG00000186575,ENSG00000063176,ENSG00000079805,ENSG00000124205,ENSG00000132639,ENSG00000153391,ENSG00000105426,ENSG00000182628,ENSG00000108395,ENSG00000131095,ENSG00000170921,ENSG00000126858,ENSG00000196535,ENSG00000141576,ENSG00000178971,ENSG00000213398,ENSG00000159593,ENSG00000178188,ENSG00000188603,ENSG00000103319,ENSG00000038532,ENSG00000100266…
GO:CC	plasma membrane bounded cell projection	GO:0120025	FALSE	1.53787e-17	16.8131	2323	1688	296	22149	ENSG00000160305,ENSG00000100401,ENSG00000100211,ENSG00000186575,ENSG00000105357,ENSG00000079805,ENSG00000124209,ENSG00000132639,ENSG00000125841,ENSG00000176225,ENSG00000105426,ENSG00000154864,ENSG00000173482,ENSG00000169738,ENSG00000123159,ENSG00000131095,ENSG00000170921,ENSG00000197912,ENSG00000118557,ENSG00000103021,ENSG00000103494,ENSG00000188603,ENSG00000103319,ENSG00000100266,ENSG00000010361…
GO:BP	localization	GO:0051179	FALSE	6.66388e-17	16.1763	5555	1628	592	21026	ENSG00000186866,ENSG00000160194,ENSG00000186951,ENSG00000100401,ENSG00000100372,ENSG00000100211,ENSG00000186575,ENSG00000100077,ENSG00000133460,ENSG00000070371,ENSG00000099954,ENSG00000063245,ENSG00000130529,ENSG00000063176,ENSG00000105699,ENSG00000079805,ENSG00000167775,ENSG00000124205,ENSG00000087460,ENSG00000124209,ENSG00000062598,ENSG00000080189,ENSG00000101294,ENSG00000089177,ENSG00000132639…
GO:CC	microtubule cytoskeleton	GO:0015630	FALSE	1.10063e-16	15.9584	1436	1688	205	22149	ENSG00000100401,ENSG00000100211,ENSG00000070371,ENSG00000079805,ENSG00000101004,ENSG00000088970,ENSG00000089177,ENSG00000088833,ENSG00000176225,ENSG00000101639,ENSG00000169738,ENSG00000167861,ENSG00000182628,ENSG00000196535,ENSG00000124215,ENSG00000103021,ENSG00000103494,ENSG00000100266,ENSG00000142192,ENSG00000182511,ENSG00000177082,ENSG00000103769,ENSG00000151575,ENSG00000185880,ENSG00000137814…
GO:CC	intracellular membrane-bounded organelle	GO:0043231	FALSE	2.16776e-16	15.664	14727	1688	1283	22149	ENSG00000160305,ENSG00000186866,ENSG00000160194,ENSG00000182670,ENSG00000185917,ENSG00000100299,ENSG00000100239,ENSG00000186951,ENSG00000100207,ENSG00000100401,ENSG00000100372,ENSG00000196588,ENSG00000100307,ENSG00000100211,ENSG00000100325,ENSG00000186575,ENSG00000167037,ENSG00000133460,ENSG00000128185,ENSG00000070371,ENSG00000099954,ENSG00000173480,ENSG00000204514,ENSG00000121417,ENSG00000186272…
GO:BP	cytoskeleton organization	GO:0007010	FALSE	3.16458e-16	15.4997	1529	1628	218	21026	ENSG00000196588,ENSG00000186575,ENSG00000099954,ENSG00000105357,ENSG00000079805,ENSG00000062598,ENSG00000088367,ENSG00000101004,ENSG00000088970,ENSG00000088833,ENSG00000176225,ENSG00000152229,ENSG00000101639,ENSG00000182628,ENSG00000108395,ENSG00000131095,ENSG00000196535,ENSG00000149925,ENSG00000188603,ENSG00000103319,ENSG00000100266,ENSG00000068305,ENSG00000182511,ENSG00000170776,ENSG00000177082…
GO:BP	cellular macromolecule localization	GO:0070727	FALSE	4.21628e-16	15.3751	2782	1628	341	21026	ENSG00000100401,ENSG00000100211,ENSG00000186575,ENSG00000070371,ENSG00000130529,ENSG00000105699,ENSG00000079805,ENSG00000087460,ENSG00000124209,ENSG00000101294,ENSG00000132639,ENSG00000088833,ENSG00000101639,ENSG00000141542,ENSG00000182446,ENSG00000108395,ENSG00000005243,ENSG00000123159,ENSG00000108433,ENSG00000131095,ENSG00000108774,ENSG00000006125,ENSG00000196535,ENSG00000072310,ENSG00000175106…
GO:BP	protein localization	GO:0008104	FALSE	7.18536e-16	15.1436	2770	1628	339	21026	ENSG00000100401,ENSG00000100211,ENSG00000186575,ENSG00000070371,ENSG00000130529,ENSG00000105699,ENSG00000079805,ENSG00000087460,ENSG00000124209,ENSG00000101294,ENSG00000132639,ENSG00000088833,ENSG00000101639,ENSG00000141542,ENSG00000182446,ENSG00000108395,ENSG00000005243,ENSG00000123159,ENSG00000108433,ENSG00000131095,ENSG00000108774,ENSG00000006125,ENSG00000196535,ENSG00000072310,ENSG00000175106…
GO:BP	plasma membrane bounded cell projection organization	GO:0120036	FALSE	3.20578e-15	14.4941	1588	1628	221	21026	ENSG00000160305,ENSG00000154642,ENSG00000100211,ENSG00000099954,ENSG00000079805,ENSG00000124205,ENSG00000132639,ENSG00000176225,ENSG00000105426,ENSG00000173482,ENSG00000131095,ENSG00000170921,ENSG00000141576,ENSG00000103021,ENSG00000103494,ENSG00000178188,ENSG00000188603,ENSG00000103319,ENSG00000010361,ENSG00000130175,ENSG00000142192,ENSG00000214078,ENSG00000068305,ENSG00000182511,ENSG00000058335…
GO:BP	establishment of localization in cell	GO:0051649	FALSE	4.24095e-15	14.3725	2010	1628	263	21026	ENSG00000100401,ENSG00000186575,ENSG00000070371,ENSG00000130529,ENSG00000063176,ENSG00000079805,ENSG00000124205,ENSG00000087460,ENSG00000124209,ENSG00000101294,ENSG00000089177,ENSG00000132639,ENSG00000088833,ENSG00000134444,ENSG00000154889,ENSG00000182446,ENSG00000182628,ENSG00000108395,ENSG00000005243,ENSG00000131095,ENSG00000108784,ENSG00000033627,ENSG00000108774,ENSG00000006125,ENSG00000170921…
GO:BP	cell projection organization	GO:0030030	FALSE	8.82282e-15	14.0544	1631	1628	224	21026	ENSG00000160305,ENSG00000154642,ENSG00000100211,ENSG00000099954,ENSG00000079805,ENSG00000124205,ENSG00000132639,ENSG00000176225,ENSG00000105426,ENSG00000173482,ENSG00000131095,ENSG00000170921,ENSG00000141576,ENSG00000103021,ENSG00000103494,ENSG00000178188,ENSG00000188603,ENSG00000103319,ENSG00000100266,ENSG00000010361,ENSG00000130175,ENSG00000142192,ENSG00000214078,ENSG00000068305,ENSG00000182511…
GO:MF	small molecule binding	GO:0036094	FALSE	1.07164e-14	13.97	6577	1674	702	20246	ENSG00000182670,ENSG00000100299,ENSG00000186951,ENSG00000100207,ENSG00000100330,ENSG00000100077,ENSG00000173480,ENSG00000204514,ENSG00000121417,ENSG00000186272,ENSG00000213020,ENSG00000196214,ENSG00000176024,ENSG00000105357,ENSG00000130529,ENSG00000063176,ENSG00000167637,ENSG00000189144,ENSG00000198182,ENSG00000198453,ENSG00000239382,ENSG00000089335,ENSG00000171903,ENSG00000011451,ENSG00000104774…
GO:MF	ion binding	GO:0043167	FALSE	1.27972e-14	13.8929	6377	1674	684	20246	ENSG00000182670,ENSG00000100299,ENSG00000186951,ENSG00000100207,ENSG00000100330,ENSG00000100077,ENSG00000173480,ENSG00000204514,ENSG00000121417,ENSG00000186272,ENSG00000213020,ENSG00000196214,ENSG00000176024,ENSG00000105357,ENSG00000130529,ENSG00000063176,ENSG00000167637,ENSG00000189144,ENSG00000198182,ENSG00000198453,ENSG00000239382,ENSG00000089335,ENSG00000171903,ENSG00000011451,ENSG00000104774…
GO:BP	transport	GO:0006810	FALSE	1.5363e-14	13.8135	4407	1628	482	21026	ENSG00000186866,ENSG00000160194,ENSG00000186951,ENSG00000100401,ENSG00000100372,ENSG00000186575,ENSG00000100077,ENSG00000133460,ENSG00000070371,ENSG00000099954,ENSG00000063245,ENSG00000130529,ENSG00000063176,ENSG00000079805,ENSG00000167775,ENSG00000124205,ENSG00000087460,ENSG00000124209,ENSG00000062598,ENSG00000080189,ENSG00000101294,ENSG00000089177,ENSG00000132639,ENSG00000134444,ENSG00000100342…
GO:BP	organelle assembly	GO:0070925	FALSE	2.84578e-14	13.5458	1046	1628	161	21026	ENSG00000100211,ENSG00000100330,ENSG00000186575,ENSG00000088833,ENSG00000176225,ENSG00000105426,ENSG00000101639,ENSG00000182628,ENSG00000108395,ENSG00000166747,ENSG00000103021,ENSG00000103494,ENSG00000188603,ENSG00000090905,ENSG00000010361,ENSG00000068305,ENSG00000184056,ENSG00000170776,ENSG00000103769,ENSG00000137814,ENSG00000066739,ENSG00000021645,ENSG00000119636,ENSG00000100490,ENSG00000165506…
GO:BP	establishment of localization	GO:0051234	FALSE	1.29121e-13	12.889	4928	1628	523	21026	ENSG00000186866,ENSG00000160194,ENSG00000186951,ENSG00000100401,ENSG00000100372,ENSG00000186575,ENSG00000100077,ENSG00000133460,ENSG00000070371,ENSG00000099954,ENSG00000063245,ENSG00000130529,ENSG00000063176,ENSG00000079805,ENSG00000167775,ENSG00000124205,ENSG00000087460,ENSG00000124209,ENSG00000062598,ENSG00000080189,ENSG00000101294,ENSG00000089177,ENSG00000132639,ENSG00000088833,ENSG00000134444…
GO:BP	vesicle-mediated transport	GO:0016192	FALSE	1.56434e-13	12.8057	1592	1628	216	21026	ENSG00000186575,ENSG00000100077,ENSG00000070371,ENSG00000099954,ENSG00000063245,ENSG00000063176,ENSG00000079805,ENSG00000167775,ENSG00000124209,ENSG00000062598,ENSG00000089177,ENSG00000132639,ENSG00000154889,ENSG00000141542,ENSG00000005243,ENSG00000108433,ENSG00000108784,ENSG00000033627,ENSG00000108774,ENSG00000006125,ENSG00000196535,ENSG00000175106,ENSG00000166747,ENSG00000188603,ENSG00000103319…
GO:MF	cytoskeletal protein binding	GO:0008092	FALSE	2.26426e-13	12.6451	1001	1674	159	20246	ENSG00000196588,ENSG00000186575,ENSG00000105357,ENSG00000079805,ENSG00000088367,ENSG00000089177,ENSG00000132639,ENSG00000152229,ENSG00000182628,ENSG00000123159,ENSG00000196535,ENSG00000133030,ENSG00000166747,ENSG00000149925,ENSG00000100266,ENSG00000182511,ENSG00000103769,ENSG00000128833,ENSG00000075413,ENSG00000100592,ENSG00000197045,ENSG00000073712,ENSG00000092529,ENSG00000135596,ENSG00000068796…
GO:MF	catalytic activity	GO:0003824	TRUE	3.56794e-13	12.4476	6817	1674	715	20246	ENSG00000160305,ENSG00000186866,ENSG00000160194,ENSG00000182670,ENSG00000185917,ENSG00000100299,ENSG00000100239,ENSG00000100401,ENSG00000196588,ENSG00000100330,ENSG00000100077,ENSG00000167037,ENSG00000099954,ENSG00000105357,ENSG00000087076,ENSG00000063176,ENSG00000239382,ENSG00000171903,ENSG00000104774,ENSG00000079805,ENSG00000130816,ENSG00000090661,ENSG00000099875,ENSG00000087460,ENSG00000124209…
GO:BP	intracellular transport	GO:0046907	FALSE	4.41275e-13	12.3553	1381	1628	193	21026	ENSG00000100401,ENSG00000186575,ENSG00000070371,ENSG00000087460,ENSG00000124209,ENSG00000101294,ENSG00000089177,ENSG00000132639,ENSG00000134444,ENSG00000154889,ENSG00000182446,ENSG00000108395,ENSG00000005243,ENSG00000131095,ENSG00000108774,ENSG00000006125,ENSG00000170921,ENSG00000126858,ENSG00000205560,ENSG00000129197,ENSG00000197912,ENSG00000166747,ENSG00000188603,ENSG00000038532,ENSG00000010361…
GO:CC	cell junction	GO:0030054	FALSE	1.35056e-12	11.8695	2401	1688	285	22149	ENSG00000160305,ENSG00000196588,ENSG00000186575,ENSG00000100077,ENSG00000133460,ENSG00000239382,ENSG00000105699,ENSG00000079805,ENSG00000132639,ENSG00000105426,ENSG00000173482,ENSG00000141542,ENSG00000108384,ENSG00000123159,ENSG00000033627,ENSG00000108774,ENSG00000006125,ENSG00000170921,ENSG00000133030,ENSG00000124215,ENSG00000159593,ENSG00000103494,ENSG00000188603,ENSG00000103319,ENSG00000100266…
GO:CC	neuron projection	GO:0043005	FALSE	1.40653e-12	11.8519	1355	1688	184	22149	ENSG00000160305,ENSG00000100401,ENSG00000186575,ENSG00000105357,ENSG00000079805,ENSG00000132639,ENSG00000125841,ENSG00000105426,ENSG00000154864,ENSG00000123159,ENSG00000170921,ENSG00000197912,ENSG00000103494,ENSG00000188603,ENSG00000103319,ENSG00000142192,ENSG00000058335,ENSG00000138592,ENSG00000034053,ENSG00000075413,ENSG00000197555,ENSG00000171723,ENSG00000165795,ENSG00000135596,ENSG00000127990…
GO:CC	endomembrane system	GO:0012505	FALSE	2.43221e-12	11.614	4872	1688	502	22149	ENSG00000186866,ENSG00000182670,ENSG00000100299,ENSG00000100401,ENSG00000100211,ENSG00000186575,ENSG00000167037,ENSG00000070371,ENSG00000063245,ENSG00000130529,ENSG00000063176,ENSG00000171903,ENSG00000104774,ENSG00000079805,ENSG00000167775,ENSG00000090661,ENSG00000087460,ENSG00000124209,ENSG00000000419,ENSG00000080189,ENSG00000118705,ENSG00000101294,ENSG00000089177,ENSG00000132639,ENSG00000088833…
GO:CC	actin cytoskeleton	GO:0015629	FALSE	4.97985e-12	11.3028	534	1688	94	22149	ENSG00000186575,ENSG00000105357,ENSG00000079805,ENSG00000124209,ENSG00000132639,ENSG00000152229,ENSG00000154864,ENSG00000278540,ENSG00000196535,ENSG00000133030,ENSG00000149925,ENSG00000170776,ENSG00000173517,ENSG00000128849,ENSG00000128833,ENSG00000198752,ENSG00000197555,ENSG00000100592,ENSG00000197045,ENSG00000073712,ENSG00000092199,ENSG00000135596,ENSG00000066933,ENSG00000079482,ENSG00000079691…
GO:MF	anion binding	GO:0043168	FALSE	1.46767e-11	10.8334	2685	1674	328	20246	ENSG00000100077,ENSG00000105357,ENSG00000130529,ENSG00000063176,ENSG00000171903,ENSG00000079805,ENSG00000099875,ENSG00000087460,ENSG00000124209,ENSG00000089177,ENSG00000141542,ENSG00000214087,ENSG00000154263,ENSG00000154262,ENSG00000154217,ENSG00000108406,ENSG00000108384,ENSG00000141338,ENSG00000266967,ENSG00000108774,ENSG00000278540,ENSG00000267618,ENSG00000126858,ENSG00000196535,ENSG00000176974…
GO:BP	macromolecule modification	GO:0043412	FALSE	5.77007e-11	10.2388	3030	1628	343	21026	ENSG00000160305,ENSG00000186866,ENSG00000182670,ENSG00000185917,ENSG00000100401,ENSG00000100330,ENSG00000186575,ENSG00000100077,ENSG00000130529,ENSG00000104774,ENSG00000099875,ENSG00000124205,ENSG00000000419,ENSG00000080189,ENSG00000118705,ENSG00000101247,ENSG00000125826,ENSG00000105426,ENSG00000101654,ENSG00000173482,ENSG00000141542,ENSG00000108395,ENSG00000109046,ENSG00000176974,ENSG00000141576…
GO:BP	regulation of primary metabolic process	GO:0080090	FALSE	5.8405e-11	10.2336	5390	1628	549	21026	ENSG00000160305,ENSG00000185917,ENSG00000186951,ENSG00000100207,ENSG00000196588,ENSG00000100307,ENSG00000100211,ENSG00000100330,ENSG00000100325,ENSG00000186575,ENSG00000173480,ENSG00000204514,ENSG00000121417,ENSG00000186272,ENSG00000213020,ENSG00000196214,ENSG00000176024,ENSG00000126453,ENSG00000063176,ENSG00000167637,ENSG00000189144,ENSG00000198182,ENSG00000198453,ENSG00000105699,ENSG00000089335…
GO:CC	organelle membrane	GO:0031090	FALSE	7.94966e-11	10.0997	3842	1688	406	22149	ENSG00000186866,ENSG00000160194,ENSG00000100401,ENSG00000100372,ENSG00000167037,ENSG00000070371,ENSG00000063245,ENSG00000063176,ENSG00000171903,ENSG00000079805,ENSG00000090661,ENSG00000087460,ENSG00000124209,ENSG00000000419,ENSG00000080189,ENSG00000118705,ENSG00000101294,ENSG00000089177,ENSG00000101247,ENSG00000132639,ENSG00000124155,ENSG00000105426,ENSG00000154889,ENSG00000182446,ENSG00000167861…
GO:BP	protein metabolic process	GO:0019538	FALSE	9.2357e-11	10.0345	4721	1628	491	21026	ENSG00000160305,ENSG00000186866,ENSG00000182670,ENSG00000185917,ENSG00000186951,ENSG00000100401,ENSG00000100330,ENSG00000100325,ENSG00000186575,ENSG00000100077,ENSG00000130529,ENSG00000171903,ENSG00000104774,ENSG00000099875,ENSG00000071626,ENSG00000124205,ENSG00000000419,ENSG00000080189,ENSG00000118705,ENSG00000101294,ENSG00000101247,ENSG00000088833,ENSG00000125826,ENSG00000100342,ENSG00000134030…
GO:MF	nucleotide binding	GO:0000166	FALSE	9.72631e-11	10.0121	2406	1674	297	20246	ENSG00000100077,ENSG00000105357,ENSG00000130529,ENSG00000063176,ENSG00000079805,ENSG00000130816,ENSG00000099875,ENSG00000087460,ENSG00000124209,ENSG00000089177,ENSG00000141644,ENSG00000141542,ENSG00000214087,ENSG00000154263,ENSG00000154262,ENSG00000108406,ENSG00000108384,ENSG00000141338,ENSG00000266967,ENSG00000108774,ENSG00000278540,ENSG00000267618,ENSG00000126858,ENSG00000196535,ENSG00000197912…
GO:BP	neuron projection development	GO:0031175	FALSE	1.29368e-10	9.88817	1023	1628	148	21026	ENSG00000160305,ENSG00000154642,ENSG00000099954,ENSG00000079805,ENSG00000124205,ENSG00000132639,ENSG00000105426,ENSG00000173482,ENSG00000131095,ENSG00000170921,ENSG00000141576,ENSG00000103319,ENSG00000130175,ENSG00000142192,ENSG00000214078,ENSG00000068305,ENSG00000182511,ENSG00000058335,ENSG00000103769,ENSG00000128829,ENSG00000114062,ENSG00000100697,ENSG00000021645,ENSG00000197555,ENSG00000079841…
GO:MF	nucleoside phosphate binding	GO:1901265	FALSE	1.46154e-10	9.83519	2424	1674	298	20246	ENSG00000100077,ENSG00000105357,ENSG00000130529,ENSG00000063176,ENSG00000079805,ENSG00000130816,ENSG00000099875,ENSG00000087460,ENSG00000124209,ENSG00000089177,ENSG00000141644,ENSG00000141542,ENSG00000214087,ENSG00000154263,ENSG00000154262,ENSG00000108406,ENSG00000108384,ENSG00000141338,ENSG00000266967,ENSG00000108774,ENSG00000278540,ENSG00000267618,ENSG00000126858,ENSG00000196535,ENSG00000197912…
GO:MF	heterocyclic compound binding	GO:1901363	FALSE	1.57723e-10	9.80211	2558	1674	311	20246	ENSG00000100077,ENSG00000105357,ENSG00000130529,ENSG00000063176,ENSG00000079805,ENSG00000130816,ENSG00000167775,ENSG00000099875,ENSG00000087460,ENSG00000124209,ENSG00000089177,ENSG00000141644,ENSG00000141542,ENSG00000214087,ENSG00000154263,ENSG00000154262,ENSG00000108406,ENSG00000108384,ENSG00000141338,ENSG00000266967,ENSG00000108774,ENSG00000278540,ENSG00000267618,ENSG00000126858,ENSG00000196535…
GO:BP	cell projection morphogenesis	GO:0048858	FALSE	2.30253e-10	9.6378	681	1628	110	21026	ENSG00000160305,ENSG00000079805,ENSG00000124205,ENSG00000132639,ENSG00000105426,ENSG00000173482,ENSG00000170921,ENSG00000141576,ENSG00000103319,ENSG00000100266,ENSG00000142192,ENSG00000214078,ENSG00000068305,ENSG00000128829,ENSG00000114062,ENSG00000100697,ENSG00000021645,ENSG00000197555,ENSG00000079841,ENSG00000066933,ENSG00000100503,ENSG00000079482,ENSG00000137055,ENSG00000149633,ENSG00000127603…
GO:BP	neuron development	GO:0048666	FALSE	2.84306e-10	9.54621	1177	1628	163	21026	ENSG00000160305,ENSG00000154642,ENSG00000099954,ENSG00000079805,ENSG00000124205,ENSG00000132639,ENSG00000105426,ENSG00000173482,ENSG00000131095,ENSG00000108784,ENSG00000170921,ENSG00000141576,ENSG00000103494,ENSG00000103319,ENSG00000130175,ENSG00000142192,ENSG00000214078,ENSG00000068305,ENSG00000182511,ENSG00000058335,ENSG00000103769,ENSG00000128829,ENSG00000114062,ENSG00000100697,ENSG00000021645…
GO:BP	regulation of organelle organization	GO:0033043	FALSE	2.8543e-10	9.5445	1148	1628	160	21026	ENSG00000100330,ENSG00000186575,ENSG00000124205,ENSG00000153391,ENSG00000105426,ENSG00000182628,ENSG00000108395,ENSG00000126858,ENSG00000178971,ENSG00000178188,ENSG00000188603,ENSG00000038532,ENSG00000010361,ENSG00000182511,ENSG00000170776,ENSG00000103769,ENSG00000128849,ENSG00000137814,ENSG00000063761,ENSG00000197045,ENSG00000073712,ENSG00000100490,ENSG00000152240,ENSG00000092199,ENSG00000079691…
GO:BP	protein modification process	GO:0036211	FALSE	3.06037e-10	9.51423	2846	1628	323	21026	ENSG00000160305,ENSG00000186866,ENSG00000182670,ENSG00000185917,ENSG00000100401,ENSG00000100330,ENSG00000186575,ENSG00000100077,ENSG00000130529,ENSG00000104774,ENSG00000099875,ENSG00000124205,ENSG00000000419,ENSG00000080189,ENSG00000118705,ENSG00000101247,ENSG00000125826,ENSG00000105426,ENSG00000173482,ENSG00000141542,ENSG00000108395,ENSG00000109046,ENSG00000176974,ENSG00000141576,ENSG00000141002…
GO:BP	plasma membrane bounded cell projection morphogenesis	GO:0120039	FALSE	3.37787e-10	9.47136	676	1628	109	21026	ENSG00000160305,ENSG00000079805,ENSG00000124205,ENSG00000132639,ENSG00000105426,ENSG00000173482,ENSG00000170921,ENSG00000141576,ENSG00000103319,ENSG00000142192,ENSG00000214078,ENSG00000068305,ENSG00000128829,ENSG00000114062,ENSG00000100697,ENSG00000021645,ENSG00000197555,ENSG00000079841,ENSG00000066933,ENSG00000100503,ENSG00000079482,ENSG00000137055,ENSG00000149633,ENSG00000127603,ENSG00000055163…
GO:BP	neuron projection morphogenesis	GO:0048812	FALSE	3.9938e-10	9.39861	660	1628	107	21026	ENSG00000160305,ENSG00000079805,ENSG00000124205,ENSG00000132639,ENSG00000105426,ENSG00000173482,ENSG00000170921,ENSG00000141576,ENSG00000103319,ENSG00000142192,ENSG00000214078,ENSG00000068305,ENSG00000128829,ENSG00000114062,ENSG00000100697,ENSG00000021645,ENSG00000197555,ENSG00000079841,ENSG00000066933,ENSG00000100503,ENSG00000079482,ENSG00000137055,ENSG00000149633,ENSG00000127603,ENSG00000055163…
GO:MF	purine ribonucleoside triphosphate binding	GO:0035639	FALSE	9.88151e-10	9.00518	2087	1674	261	20246	ENSG00000100077,ENSG00000105357,ENSG00000130529,ENSG00000063176,ENSG00000079805,ENSG00000099875,ENSG00000087460,ENSG00000124209,ENSG00000089177,ENSG00000141542,ENSG00000214087,ENSG00000154263,ENSG00000154262,ENSG00000108406,ENSG00000108384,ENSG00000141338,ENSG00000266967,ENSG00000108774,ENSG00000278540,ENSG00000267618,ENSG00000126858,ENSG00000196535,ENSG00000197912,ENSG00000103319,ENSG00000185418…
GO:MF	purine nucleotide binding	GO:0017076	FALSE	1.14888e-09	8.93973	2241	1674	276	20246	ENSG00000100077,ENSG00000105357,ENSG00000130529,ENSG00000063176,ENSG00000079805,ENSG00000099875,ENSG00000087460,ENSG00000124209,ENSG00000089177,ENSG00000141542,ENSG00000214087,ENSG00000154263,ENSG00000154262,ENSG00000108406,ENSG00000108384,ENSG00000141338,ENSG00000266967,ENSG00000108774,ENSG00000278540,ENSG00000267618,ENSG00000126858,ENSG00000196535,ENSG00000197912,ENSG00000103319,ENSG00000185418…
GO:BP	neurogenesis	GO:0022008	FALSE	3.63534e-09	8.43945	1771	1628	218	21026	ENSG00000160305,ENSG00000154642,ENSG00000186575,ENSG00000099954,ENSG00000079805,ENSG00000124205,ENSG00000132639,ENSG00000141644,ENSG00000124155,ENSG00000105426,ENSG00000173482,ENSG00000131095,ENSG00000108784,ENSG00000170921,ENSG00000141576,ENSG00000140836,ENSG00000103494,ENSG00000103319,ENSG00000130175,ENSG00000142192,ENSG00000214078,ENSG00000068305,ENSG00000182511,ENSG00000058335,ENSG00000103769…
GO:BP	regulation of cell projection organization	GO:0031344	FALSE	4.46715e-09	8.34997	658	1628	104	21026	ENSG00000132639,ENSG00000105426,ENSG00000131095,ENSG00000170921,ENSG00000188603,ENSG00000103319,ENSG00000010361,ENSG00000130175,ENSG00000182511,ENSG00000103769,ENSG00000114062,ENSG00000197555,ENSG00000100490,ENSG00000066933,ENSG00000100503,ENSG00000079691,ENSG00000127603,ENSG00000153071,ENSG00000145934,ENSG00000154134,ENSG00000103540,ENSG00000136960,ENSG00000174953,ENSG00000166128,ENSG00000135622…
GO:CC	organelle lumen	GO:0043233	FALSE	4.48239e-09	8.34849	6695	1688	634	22149	ENSG00000182670,ENSG00000100299,ENSG00000186951,ENSG00000100207,ENSG00000100401,ENSG00000196588,ENSG00000100307,ENSG00000100211,ENSG00000100325,ENSG00000186575,ENSG00000133460,ENSG00000130529,ENSG00000063176,ENSG00000239382,ENSG00000011451,ENSG00000008441,ENSG00000104774,ENSG00000130816,ENSG00000130254,ENSG00000099875,ENSG00000071626,ENSG00000160953,ENSG00000177410,ENSG00000080189,ENSG00000118705…
GO:CC	membrane-enclosed lumen	GO:0031974	FALSE	4.48239e-09	8.34849	6695	1688	634	22149	ENSG00000182670,ENSG00000100299,ENSG00000186951,ENSG00000100207,ENSG00000100401,ENSG00000196588,ENSG00000100307,ENSG00000100211,ENSG00000100325,ENSG00000186575,ENSG00000133460,ENSG00000130529,ENSG00000063176,ENSG00000239382,ENSG00000011451,ENSG00000008441,ENSG00000104774,ENSG00000130816,ENSG00000130254,ENSG00000099875,ENSG00000071626,ENSG00000160953,ENSG00000177410,ENSG00000080189,ENSG00000118705…
GO:CC	intracellular organelle lumen	GO:0070013	FALSE	4.48239e-09	8.34849	6695	1688	634	22149	ENSG00000182670,ENSG00000100299,ENSG00000186951,ENSG00000100207,ENSG00000100401,ENSG00000196588,ENSG00000100307,ENSG00000100211,ENSG00000100325,ENSG00000186575,ENSG00000133460,ENSG00000130529,ENSG00000063176,ENSG00000239382,ENSG00000011451,ENSG00000008441,ENSG00000104774,ENSG00000130816,ENSG00000130254,ENSG00000099875,ENSG00000071626,ENSG00000160953,ENSG00000177410,ENSG00000080189,ENSG00000118705…
GO:MF	purine ribonucleotide binding	GO:0032555	FALSE	4.6715e-09	8.33054	2147	1674	264	20246	ENSG00000100077,ENSG00000105357,ENSG00000130529,ENSG00000063176,ENSG00000079805,ENSG00000099875,ENSG00000087460,ENSG00000124209,ENSG00000089177,ENSG00000141542,ENSG00000214087,ENSG00000154263,ENSG00000154262,ENSG00000108406,ENSG00000108384,ENSG00000141338,ENSG00000266967,ENSG00000108774,ENSG00000278540,ENSG00000267618,ENSG00000126858,ENSG00000196535,ENSG00000197912,ENSG00000103319,ENSG00000185418…
GO:CC	centrosome	GO:0005813	FALSE	4.80333e-09	8.31846	746	1688	110	22149	ENSG00000079805,ENSG00000101004,ENSG00000088970,ENSG00000088833,ENSG00000176225,ENSG00000101639,ENSG00000103021,ENSG00000103494,ENSG00000100266,ENSG00000103769,ENSG00000151575,ENSG00000185880,ENSG00000137814,ENSG00000152240,ENSG00000068796,ENSG00000100503,ENSG00000106013,ENSG00000119685,ENSG00000092020,ENSG00000103540,ENSG00000108262,ENSG00000137601,ENSG00000198707,ENSG00000119242,ENSG00000178104…
GO:BP	positive regulation of biological process	GO:0048518	FALSE	4.98095e-09	8.30269	6264	1628	611	21026	ENSG00000160305,ENSG00000186866,ENSG00000185917,ENSG00000154642,ENSG00000186951,ENSG00000100207,ENSG00000196588,ENSG00000186575,ENSG00000070371,ENSG00000204514,ENSG00000126453,ENSG00000130529,ENSG00000063176,ENSG00000011451,ENSG00000008441,ENSG00000079805,ENSG00000130816,ENSG00000167775,ENSG00000071626,ENSG00000124205,ENSG00000087460,ENSG00000080189,ENSG00000089050,ENSG00000132639,ENSG00000088833…
GO:BP	cell morphogenesis	GO:0000902	FALSE	5.96003e-09	8.22475	996	1628	140	21026	ENSG00000160305,ENSG00000186575,ENSG00000105357,ENSG00000079805,ENSG00000124205,ENSG00000132639,ENSG00000105426,ENSG00000173482,ENSG00000170921,ENSG00000124215,ENSG00000141576,ENSG00000149925,ENSG00000103319,ENSG00000100266,ENSG00000142192,ENSG00000214078,ENSG00000068305,ENSG00000182511,ENSG00000128829,ENSG00000114062,ENSG00000100697,ENSG00000021645,ENSG00000197555,ENSG00000073712,ENSG00000079841…
GO:BP	neuron differentiation	GO:0030182	FALSE	6.07411e-09	8.21652	1451	1628	186	21026	ENSG00000160305,ENSG00000154642,ENSG00000099954,ENSG00000079805,ENSG00000124205,ENSG00000132639,ENSG00000141644,ENSG00000124155,ENSG00000105426,ENSG00000173482,ENSG00000131095,ENSG00000108784,ENSG00000170921,ENSG00000141576,ENSG00000140836,ENSG00000103494,ENSG00000103319,ENSG00000130175,ENSG00000142192,ENSG00000214078,ENSG00000068305,ENSG00000182511,ENSG00000058335,ENSG00000103769,ENSG00000104177…
GO:MF	ribonucleotide binding	GO:0032553	FALSE	6.61613e-09	8.1794	2164	1674	265	20246	ENSG00000100077,ENSG00000105357,ENSG00000130529,ENSG00000063176,ENSG00000079805,ENSG00000099875,ENSG00000087460,ENSG00000124209,ENSG00000089177,ENSG00000141542,ENSG00000214087,ENSG00000154263,ENSG00000154262,ENSG00000108406,ENSG00000108384,ENSG00000141338,ENSG00000266967,ENSG00000108774,ENSG00000278540,ENSG00000267618,ENSG00000126858,ENSG00000196535,ENSG00000197912,ENSG00000103319,ENSG00000185418…
GO:MF	binding	GO:0005488	FALSE	7.49965e-09	8.12496	18498	1674	1598	20246	ENSG00000160305,ENSG00000160194,ENSG00000182670,ENSG00000185917,ENSG00000154642,ENSG00000100299,ENSG00000100239,ENSG00000186951,ENSG00000100207,ENSG00000100401,ENSG00000100372,ENSG00000196588,ENSG00000100307,ENSG00000100211,ENSG00000100330,ENSG00000100325,ENSG00000186575,ENSG00000100077,ENSG00000167037,ENSG00000128185,ENSG00000070371,ENSG00000099954,ENSG00000173480,ENSG00000204514,ENSG00000121417…
GO:CC	axon	GO:0030424	FALSE	8.02808e-09	8.09539	659	1688	100	22149	ENSG00000100401,ENSG00000105357,ENSG00000079805,ENSG00000132639,ENSG00000105426,ENSG00000170921,ENSG00000197912,ENSG00000142192,ENSG00000058335,ENSG00000165795,ENSG00000135596,ENSG00000066933,ENSG00000100503,ENSG00000079482,ENSG00000159082,ENSG00000145934,ENSG00000134644,ENSG00000135049,ENSG00000154134,ENSG00000082397,ENSG00000108262,ENSG00000163625,ENSG00000145242,ENSG00000150471,ENSG00000075711…
GO:CC	microtubule organizing center	GO:0005815	FALSE	8.18521e-09	8.08697	886	1688	124	22149	ENSG00000100211,ENSG00000079805,ENSG00000101004,ENSG00000088970,ENSG00000088833,ENSG00000176225,ENSG00000101639,ENSG00000196535,ENSG00000103021,ENSG00000103494,ENSG00000100266,ENSG00000103769,ENSG00000151575,ENSG00000185880,ENSG00000137814,ENSG00000119636,ENSG00000100592,ENSG00000152240,ENSG00000068796,ENSG00000100503,ENSG00000106013,ENSG00000119685,ENSG00000092020,ENSG00000103540,ENSG00000108262…
GO:BP	nervous system development	GO:0007399	FALSE	1.00352e-08	7.99847	2604	1628	294	21026	ENSG00000160305,ENSG00000154642,ENSG00000100211,ENSG00000186575,ENSG00000099954,ENSG00000063176,ENSG00000105699,ENSG00000079805,ENSG00000167775,ENSG00000071626,ENSG00000124205,ENSG00000064787,ENSG00000132639,ENSG00000125841,ENSG00000141644,ENSG00000124155,ENSG00000105426,ENSG00000173482,ENSG00000131095,ENSG00000108784,ENSG00000170921,ENSG00000141576,ENSG00000197912,ENSG00000140836,ENSG00000159593…
GO:BP	regulation of plasma membrane bounded cell projection organization	GO:0120035	FALSE	1.25541e-08	7.90122	642	1628	101	21026	ENSG00000132639,ENSG00000105426,ENSG00000131095,ENSG00000170921,ENSG00000188603,ENSG00000103319,ENSG00000010361,ENSG00000130175,ENSG00000182511,ENSG00000103769,ENSG00000114062,ENSG00000197555,ENSG00000100490,ENSG00000100503,ENSG00000079691,ENSG00000127603,ENSG00000153071,ENSG00000145934,ENSG00000154134,ENSG00000103540,ENSG00000136960,ENSG00000174953,ENSG00000135622,ENSG00000187164,ENSG00000047849…
GO:BP	generation of neurons	GO:0048699	FALSE	1.37636e-08	7.86127	1536	1628	193	21026	ENSG00000160305,ENSG00000154642,ENSG00000099954,ENSG00000079805,ENSG00000124205,ENSG00000132639,ENSG00000141644,ENSG00000124155,ENSG00000105426,ENSG00000173482,ENSG00000131095,ENSG00000108784,ENSG00000170921,ENSG00000141576,ENSG00000140836,ENSG00000103494,ENSG00000103319,ENSG00000130175,ENSG00000142192,ENSG00000214078,ENSG00000068305,ENSG00000182511,ENSG00000058335,ENSG00000103769,ENSG00000104177…
GO:BP	regulation of cellular component biogenesis	GO:0044087	FALSE	1.81103e-08	7.74207	1011	1628	140	21026	ENSG00000100330,ENSG00000186575,ENSG00000063176,ENSG00000132639,ENSG00000105426,ENSG00000108395,ENSG00000131095,ENSG00000213398,ENSG00000159593,ENSG00000188603,ENSG00000103319,ENSG00000010361,ENSG00000142192,ENSG00000182511,ENSG00000173517,ENSG00000103769,ENSG00000128849,ENSG00000137814,ENSG00000073712,ENSG00000100490,ENSG00000152240,ENSG00000156256,ENSG00000079691,ENSG00000127603,ENSG00000145934…
GO:BP	positive regulation of cellular process	GO:0048522	FALSE	1.94437e-08	7.71122	5920	1628	579	21026	ENSG00000160305,ENSG00000186866,ENSG00000185917,ENSG00000186951,ENSG00000100207,ENSG00000196588,ENSG00000186575,ENSG00000070371,ENSG00000204514,ENSG00000126453,ENSG00000130529,ENSG00000063176,ENSG00000011451,ENSG00000008441,ENSG00000079805,ENSG00000130816,ENSG00000167775,ENSG00000071626,ENSG00000124205,ENSG00000087460,ENSG00000080189,ENSG00000089050,ENSG00000132639,ENSG00000088833,ENSG00000125826…
GO:BP	biological regulation	GO:0065007	FALSE	2.24884e-08	7.64804	12743	1628	1113	21026	ENSG00000160305,ENSG00000186866,ENSG00000185917,ENSG00000154642,ENSG00000215386,ENSG00000186951,ENSG00000100207,ENSG00000100401,ENSG00000196588,ENSG00000100307,ENSG00000100211,ENSG00000100330,ENSG00000100325,ENSG00000186575,ENSG00000100077,ENSG00000070371,ENSG00000173480,ENSG00000204514,ENSG00000121417,ENSG00000186272,ENSG00000063245,ENSG00000213020,ENSG00000196214,ENSG00000176024,ENSG00000105357…
GO:CC	cell cortex	GO:0005938	FALSE	2.27838e-08	7.64237	328	1688	61	22149	ENSG00000186575,ENSG00000132639,ENSG00000154864,ENSG00000123159,ENSG00000170776,ENSG00000197045,ENSG00000073712,ENSG00000079841,ENSG00000178104,ENSG00000175416,ENSG00000111731,ENSG00000137312,ENSG00000143341,ENSG00000113578,ENSG00000102606,ENSG00000122705,ENSG00000134278,ENSG00000158528,ENSG00000188487,ENSG00000134909,ENSG00000159023,ENSG00000106078,ENSG00000090989,ENSG00000169398,ENSG00000136068…
GO:CC	bounding membrane of organelle	GO:0098588	FALSE	2.32951e-08	7.63274	2251	1688	253	22149	ENSG00000100372,ENSG00000070371,ENSG00000063245,ENSG00000063176,ENSG00000079805,ENSG00000124209,ENSG00000080189,ENSG00000089177,ENSG00000132639,ENSG00000105426,ENSG00000154889,ENSG00000167861,ENSG00000154262,ENSG00000108395,ENSG00000005243,ENSG00000108433,ENSG00000131095,ENSG00000033627,ENSG00000108774,ENSG00000006125,ENSG00000126858,ENSG00000196535,ENSG00000205560,ENSG00000072310,ENSG00000175106…
GO:BP	regulation of cellular process	GO:0050794	FALSE	2.71653e-08	7.56599	11946	1628	1053	21026	ENSG00000160305,ENSG00000186866,ENSG00000185917,ENSG00000215386,ENSG00000186951,ENSG00000100207,ENSG00000100401,ENSG00000196588,ENSG00000100307,ENSG00000100211,ENSG00000100330,ENSG00000100325,ENSG00000186575,ENSG00000100077,ENSG00000070371,ENSG00000173480,ENSG00000204514,ENSG00000121417,ENSG00000186272,ENSG00000063245,ENSG00000213020,ENSG00000196214,ENSG00000176024,ENSG00000126453,ENSG00000130529…
GO:MF	adenyl nucleotide binding	GO:0030554	FALSE	2.79183e-08	7.55411	1651	1674	211	20246	ENSG00000100077,ENSG00000105357,ENSG00000130529,ENSG00000063176,ENSG00000099875,ENSG00000089177,ENSG00000154263,ENSG00000154262,ENSG00000108406,ENSG00000108384,ENSG00000141338,ENSG00000266967,ENSG00000278540,ENSG00000267618,ENSG00000196535,ENSG00000197912,ENSG00000103319,ENSG00000185418,ENSG00000182511,ENSG00000166411,ENSG00000173517,ENSG00000166855,ENSG00000128833,ENSG00000104043,ENSG00000156958…
GO:CC	membrane	GO:0016020	FALSE	2.95487e-08	7.52946	9953	1688	885	22149	ENSG00000160305,ENSG00000186866,ENSG00000160194,ENSG00000182670,ENSG00000100299,ENSG00000100401,ENSG00000100372,ENSG00000100330,ENSG00000186575,ENSG00000100077,ENSG00000167037,ENSG00000133460,ENSG00000070371,ENSG00000063245,ENSG00000105357,ENSG00000126453,ENSG00000130529,ENSG00000063176,ENSG00000105699,ENSG00000214046,ENSG00000171903,ENSG00000079805,ENSG00000167775,ENSG00000090661,ENSG00000087460…
GO:BP	cell morphogenesis involved in neuron differentiation	GO:0048667	FALSE	3.46877e-08	7.45982	599	1628	95	21026	ENSG00000160305,ENSG00000079805,ENSG00000124205,ENSG00000132639,ENSG00000105426,ENSG00000173482,ENSG00000170921,ENSG00000103319,ENSG00000142192,ENSG00000068305,ENSG00000114062,ENSG00000021645,ENSG00000197555,ENSG00000100503,ENSG00000079482,ENSG00000149633,ENSG00000127603,ENSG00000055163,ENSG00000154134,ENSG00000214944,ENSG00000165533,ENSG00000145242,ENSG00000174953,ENSG00000135622,ENSG00000187164…
GO:BP	catabolic process	GO:0009056	TRUE	4.75469e-08	7.32288	2639	1628	294	21026	ENSG00000182670,ENSG00000100299,ENSG00000186951,ENSG00000100372,ENSG00000100330,ENSG00000100325,ENSG00000099954,ENSG00000087076,ENSG00000171903,ENSG00000104774,ENSG00000079805,ENSG00000101294,ENSG00000089177,ENSG00000125772,ENSG00000088833,ENSG00000125826,ENSG00000134030,ENSG00000169738,ENSG00000182446,ENSG00000078687,ENSG00000123159,ENSG00000131095,ENSG00000108784,ENSG00000033627,ENSG00000205560…
GO:BP	regulation of neuron projection development	GO:0010975	FALSE	5.12839e-08	7.29002	446	1628	77	21026	ENSG00000132639,ENSG00000105426,ENSG00000131095,ENSG00000170921,ENSG00000103319,ENSG00000130175,ENSG00000182511,ENSG00000114062,ENSG00000197555,ENSG00000100503,ENSG00000127603,ENSG00000153071,ENSG00000154134,ENSG00000174953,ENSG00000135622,ENSG00000187164,ENSG00000163291,ENSG00000004487,ENSG00000118200,ENSG00000143322,ENSG00000010810,ENSG00000134909,ENSG00000169855,ENSG00000106078,ENSG00000078618…
GO:CC	nuclear lumen	GO:0031981	FALSE	5.38963e-08	7.26844	5540	1688	533	22149	ENSG00000182670,ENSG00000186951,ENSG00000100207,ENSG00000100401,ENSG00000196588,ENSG00000100307,ENSG00000100211,ENSG00000100325,ENSG00000186575,ENSG00000133460,ENSG00000130529,ENSG00000063176,ENSG00000239382,ENSG00000011451,ENSG00000008441,ENSG00000104774,ENSG00000130816,ENSG00000130254,ENSG00000099875,ENSG00000071626,ENSG00000160953,ENSG00000177410,ENSG00000080189,ENSG00000118705,ENSG00000080839…
GO:MF	ATP binding	GO:0005524	FALSE	5.61089e-08	7.25097	1516	1674	196	20246	ENSG00000100077,ENSG00000105357,ENSG00000130529,ENSG00000063176,ENSG00000099875,ENSG00000089177,ENSG00000154263,ENSG00000154262,ENSG00000108406,ENSG00000108384,ENSG00000141338,ENSG00000266967,ENSG00000278540,ENSG00000267618,ENSG00000196535,ENSG00000197912,ENSG00000103319,ENSG00000185418,ENSG00000182511,ENSG00000173517,ENSG00000166855,ENSG00000128833,ENSG00000104043,ENSG00000156958,ENSG00000128829…
GO:BP	regulation of biological process	GO:0050789	FALSE	8.69785e-08	7.06059	12336	1628	1079	21026	ENSG00000160305,ENSG00000186866,ENSG00000185917,ENSG00000154642,ENSG00000215386,ENSG00000186951,ENSG00000100207,ENSG00000100401,ENSG00000196588,ENSG00000100307,ENSG00000100211,ENSG00000100330,ENSG00000100325,ENSG00000186575,ENSG00000100077,ENSG00000070371,ENSG00000173480,ENSG00000204514,ENSG00000121417,ENSG00000186272,ENSG00000063245,ENSG00000213020,ENSG00000196214,ENSG00000176024,ENSG00000105357…
GO:MF	adenyl ribonucleotide binding	GO:0032559	FALSE	1.13775e-07	6.94395	1558	1674	199	20246	ENSG00000100077,ENSG00000105357,ENSG00000130529,ENSG00000063176,ENSG00000099875,ENSG00000089177,ENSG00000154263,ENSG00000154262,ENSG00000108406,ENSG00000108384,ENSG00000141338,ENSG00000266967,ENSG00000278540,ENSG00000267618,ENSG00000196535,ENSG00000197912,ENSG00000103319,ENSG00000185418,ENSG00000182511,ENSG00000173517,ENSG00000166855,ENSG00000128833,ENSG00000104043,ENSG00000156958,ENSG00000128829…
GO:BP	microtubule-based process	GO:0007017	FALSE	1.23518e-07	6.90827	999	1628	136	21026	ENSG00000079805,ENSG00000101004,ENSG00000088970,ENSG00000089177,ENSG00000088833,ENSG00000176225,ENSG00000101639,ENSG00000182628,ENSG00000108395,ENSG00000126858,ENSG00000197912,ENSG00000188603,ENSG00000047578,ENSG00000010361,ENSG00000142192,ENSG00000182511,ENSG00000177082,ENSG00000103769,ENSG00000137814,ENSG00000119636,ENSG00000165506,ENSG00000152240,ENSG00000068796,ENSG00000100503,ENSG00000127603…
GO:MF	carbohydrate derivative binding	GO:0097367	FALSE	1.28233e-07	6.892	2536	1674	295	20246	ENSG00000100077,ENSG00000105357,ENSG00000130529,ENSG00000063176,ENSG00000079805,ENSG00000099875,ENSG00000087460,ENSG00000124209,ENSG00000089177,ENSG00000105426,ENSG00000154889,ENSG00000141542,ENSG00000214087,ENSG00000154263,ENSG00000154262,ENSG00000108406,ENSG00000108384,ENSG00000141338,ENSG00000266967,ENSG00000108774,ENSG00000278540,ENSG00000267618,ENSG00000126858,ENSG00000196535,ENSG00000197912…
GO:BP	regulation of localization	GO:0032879	FALSE	2.09232e-07	6.67937	2029	1628	235	21026	ENSG00000186866,ENSG00000186951,ENSG00000100401,ENSG00000186575,ENSG00000070371,ENSG00000130529,ENSG00000063176,ENSG00000124205,ENSG00000087460,ENSG00000132639,ENSG00000088833,ENSG00000141338,ENSG00000131095,ENSG00000196535,ENSG00000072310,ENSG00000197912,ENSG00000166747,ENSG00000188603,ENSG00000103319,ENSG00000005339,ENSG00000100266,ENSG00000068305,ENSG00000182511,ENSG00000117899,ENSG00000103888…
GO:CC	catalytic complex	GO:1902494	TRUE	2.56868e-07	6.59029	1779	1688	205	22149	ENSG00000160194,ENSG00000100401,ENSG00000100307,ENSG00000100325,ENSG00000099954,ENSG00000087460,ENSG00000000419,ENSG00000118705,ENSG00000125826,ENSG00000153391,ENSG00000124155,ENSG00000101654,ENSG00000108395,ENSG00000033627,ENSG00000177302,ENSG00000197912,ENSG00000260643,ENSG00000102893,ENSG00000005339,ENSG00000130175,ENSG00000167491,ENSG00000166411,ENSG00000166855,ENSG00000114062,ENSG00000128739…
GO:CC	actomyosin	GO:0042641	FALSE	2.73625e-07	6.56284	93	1688	27	22149	ENSG00000105357,ENSG00000196535,ENSG00000198752,ENSG00000100592,ENSG00000073712,ENSG00000143776,ENSG00000064042,ENSG00000145012,ENSG00000077157,ENSG00000078114,ENSG00000169398,ENSG00000136068,ENSG00000140416,ENSG00000058272,ENSG00000185483,ENSG00000133026,ENSG00000151914,ENSG00000050405,ENSG00000158352,ENSG00000122367,ENSG00000099204,ENSG00000104164,ENSG00000143549,ENSG00000089159,ENSG00000136167…
GO:BP	protein transport	GO:0015031	FALSE	2.74368e-07	6.56167	1444	1628	179	21026	ENSG00000100401,ENSG00000070371,ENSG00000130529,ENSG00000079805,ENSG00000087460,ENSG00000124209,ENSG00000101294,ENSG00000132639,ENSG00000141542,ENSG00000182446,ENSG00000108395,ENSG00000005243,ENSG00000108433,ENSG00000131095,ENSG00000108774,ENSG00000006125,ENSG00000196535,ENSG00000072310,ENSG00000175106,ENSG00000129197,ENSG00000166747,ENSG00000188603,ENSG00000010361,ENSG00000184056,ENSG00000103769…
GO:BP	cellular component organization	GO:0016043	FALSE	3.00511e-07	6.52214	8184	1628	755	21026	ENSG00000160305,ENSG00000185917,ENSG00000154642,ENSG00000186951,ENSG00000196588,ENSG00000100307,ENSG00000100211,ENSG00000100330,ENSG00000100325,ENSG00000186575,ENSG00000099954,ENSG00000105357,ENSG00000130529,ENSG00000063176,ENSG00000105699,ENSG00000079805,ENSG00000130816,ENSG00000167670,ENSG00000160953,ENSG00000124205,ENSG00000124209,ENSG00000062598,ENSG00000080839,ENSG00000088367,ENSG00000101004…
GO:BP	nitrogen compound transport	GO:0071705	FALSE	3.71717e-07	6.42979	1923	1628	224	21026	ENSG00000100401,ENSG00000100372,ENSG00000070371,ENSG00000130529,ENSG00000079805,ENSG00000167775,ENSG00000124205,ENSG00000087460,ENSG00000124209,ENSG00000080189,ENSG00000101294,ENSG00000132639,ENSG00000141542,ENSG00000182446,ENSG00000141540,ENSG00000108395,ENSG00000005243,ENSG00000123159,ENSG00000108433,ENSG00000131095,ENSG00000108774,ENSG00000006125,ENSG00000196535,ENSG00000072310,ENSG00000175106…
GO:BP	positive regulation of cellular component organization	GO:0051130	FALSE	3.92708e-07	6.40593	1105	1628	145	21026	ENSG00000186575,ENSG00000124205,ENSG00000153391,ENSG00000196535,ENSG00000178188,ENSG00000188603,ENSG00000103319,ENSG00000010361,ENSG00000142192,ENSG00000182511,ENSG00000138592,ENSG00000063761,ENSG00000073712,ENSG00000100503,ENSG00000079691,ENSG00000159082,ENSG00000127603,ENSG00000153071,ENSG00000145934,ENSG00000217128,ENSG00000154134,ENSG00000087470,ENSG00000103540,ENSG00000136960,ENSG00000108262…
GO:CC	mitochondrion	GO:0005739	FALSE	4.26233e-07	6.37035	1844	1688	210	22149	ENSG00000160305,ENSG00000160194,ENSG00000063176,ENSG00000130816,ENSG00000101247,ENSG00000169738,ENSG00000108384,ENSG00000006282,ENSG00000278540,ENSG00000126858,ENSG00000205560,ENSG00000176974,ENSG00000177302,ENSG00000197912,ENSG00000260643,ENSG00000103121,ENSG00000172840,ENSG00000102897,ENSG00000142192,ENSG00000166411,ENSG00000166855,ENSG00000129003,ENSG00000131943,ENSG00000063761,ENSG00000100577…
GO:BP	actin cytoskeleton organization	GO:0030036	FALSE	4.53617e-07	6.34331	729	1628	106	21026	ENSG00000196588,ENSG00000186575,ENSG00000105357,ENSG00000079805,ENSG00000062598,ENSG00000088367,ENSG00000152229,ENSG00000196535,ENSG00000149925,ENSG00000188603,ENSG00000103319,ENSG00000100266,ENSG00000068305,ENSG00000170776,ENSG00000128849,ENSG00000128833,ENSG00000198752,ENSG00000197555,ENSG00000100592,ENSG00000197045,ENSG00000073712,ENSG00000092529,ENSG00000135596,ENSG00000079482,ENSG00000079691…
GO:CC	intracellular protein-containing complex	GO:0140535	TRUE	5.52613e-07	6.25758	946	1688	124	22149	ENSG00000100307,ENSG00000000419,ENSG00000132639,ENSG00000125826,ENSG00000005339,ENSG00000166797,ENSG00000114062,ENSG00000100697,ENSG00000165506,ENSG00000112234,ENSG00000118420,ENSG00000068796,ENSG00000171453,ENSG00000096070,ENSG00000100503,ENSG00000196367,ENSG00000163635,ENSG00000043143,ENSG00000105341,ENSG00000181929,ENSG00000165416,ENSG00000109670,ENSG00000170242,ENSG00000141452,ENSG00000078967…
GO:BP	regulation of nucleobase-containing compound metabolic process	GO:0019219	FALSE	6.57569e-07	6.18206	3990	1628	407	21026	ENSG00000185917,ENSG00000186951,ENSG00000100207,ENSG00000196588,ENSG00000100307,ENSG00000100211,ENSG00000100325,ENSG00000173480,ENSG00000204514,ENSG00000121417,ENSG00000186272,ENSG00000213020,ENSG00000196214,ENSG00000176024,ENSG00000126453,ENSG00000063176,ENSG00000167637,ENSG00000189144,ENSG00000198182,ENSG00000198453,ENSG00000089335,ENSG00000011451,ENSG00000008441,ENSG00000196263,ENSG00000171291…
GO:CC	synapse	GO:0045202	FALSE	9.07019e-07	6.04238	1665	1688	192	22149	ENSG00000160305,ENSG00000196588,ENSG00000100077,ENSG00000079805,ENSG00000132639,ENSG00000105426,ENSG00000141542,ENSG00000123159,ENSG00000033627,ENSG00000108774,ENSG00000006125,ENSG00000170921,ENSG00000159593,ENSG00000188603,ENSG00000103319,ENSG00000100266,ENSG00000142192,ENSG00000103769,ENSG00000104093,ENSG00000138592,ENSG00000034053,ENSG00000114062,ENSG00000021645,ENSG00000197555,ENSG00000100568…
GO:CC	perinuclear region of cytoplasm	GO:0048471	FALSE	9.10987e-07	6.04049	746	1688	103	22149	ENSG00000100401,ENSG00000186575,ENSG00000101150,ENSG00000087460,ENSG00000132639,ENSG00000134030,ENSG00000173482,ENSG00000141542,ENSG00000108395,ENSG00000108384,ENSG00000033627,ENSG00000166747,ENSG00000142192,ENSG00000184056,ENSG00000134138,ENSG00000100697,ENSG00000100568,ENSG00000100592,ENSG00000151320,ENSG00000165795,ENSG00000155111,ENSG00000159082,ENSG00000153071,ENSG00000055163,ENSG00000184584…
GO:BP	cellular component organization or biogenesis	GO:0071840	FALSE	9.96194e-07	6.00166	8393	1628	768	21026	ENSG00000160305,ENSG00000185917,ENSG00000154642,ENSG00000186951,ENSG00000196588,ENSG00000100307,ENSG00000100211,ENSG00000100330,ENSG00000100325,ENSG00000186575,ENSG00000099954,ENSG00000105357,ENSG00000130529,ENSG00000063176,ENSG00000105699,ENSG00000079805,ENSG00000130816,ENSG00000167670,ENSG00000160953,ENSG00000124205,ENSG00000124209,ENSG00000062598,ENSG00000080839,ENSG00000088367,ENSG00000101004…
GO:BP	cytosolic transport	GO:0016482	FALSE	1.16282e-06	5.93449	141	1628	35	21026	ENSG00000070371,ENSG00000089177,ENSG00000170921,ENSG00000166747,ENSG00000188603,ENSG00000129003,ENSG00000100568,ENSG00000083097,ENSG00000176783,ENSG00000076321,ENSG00000164144,ENSG00000070540,ENSG00000188529,ENSG00000131374,ENSG00000115020,ENSG00000067208,ENSG00000078018,ENSG00000130294,ENSG00000141367,ENSG00000138071,ENSG00000204843,ENSG00000153214,ENSG00000123106,ENSG00000124222,ENSG00000111237…
GO:BP	regulation of protein localization	GO:0032880	FALSE	1.40429e-06	5.85254	907	1628	123	21026	ENSG00000100401,ENSG00000186575,ENSG00000130529,ENSG00000087460,ENSG00000132639,ENSG00000088833,ENSG00000196535,ENSG00000072310,ENSG00000188603,ENSG00000005339,ENSG00000117899,ENSG00000103888,ENSG00000103769,ENSG00000138592,ENSG00000075413,ENSG00000100568,ENSG00000073712,ENSG00000153071,ENSG00000087470,ENSG00000188803,ENSG00000123836,ENSG00000198707,ENSG00000109670,ENSG00000151012,ENSG00000164038…
GO:CC	anchoring junction	GO:0070161	FALSE	1.5697e-06	5.80418	912	1688	119	22149	ENSG00000186575,ENSG00000239382,ENSG00000105699,ENSG00000079805,ENSG00000173482,ENSG00000133030,ENSG00000124215,ENSG00000103494,ENSG00000100266,ENSG00000142192,ENSG00000182511,ENSG00000173517,ENSG00000128849,ENSG00000198752,ENSG00000073712,ENSG00000151320,ENSG00000100842,ENSG00000137221,ENSG00000153071,ENSG00000147044,ENSG00000082397,ENSG00000112851,ENSG00000143776,ENSG00000108262,ENSG00000145362…
GO:BP	establishment of protein localization	GO:0045184	FALSE	1.98953e-06	5.70125	1937	1628	222	21026	ENSG00000100401,ENSG00000070371,ENSG00000130529,ENSG00000079805,ENSG00000087460,ENSG00000124209,ENSG00000101294,ENSG00000132639,ENSG00000141542,ENSG00000182446,ENSG00000108395,ENSG00000005243,ENSG00000123159,ENSG00000108433,ENSG00000131095,ENSG00000108774,ENSG00000006125,ENSG00000196535,ENSG00000072310,ENSG00000175106,ENSG00000129197,ENSG00000166747,ENSG00000188603,ENSG00000010361,ENSG00000184056…
GO:BP	regulation of cellular localization	GO:0060341	FALSE	2.30351e-06	5.63761	1013	1628	133	21026	ENSG00000100401,ENSG00000186575,ENSG00000130529,ENSG00000087460,ENSG00000132639,ENSG00000088833,ENSG00000196535,ENSG00000072310,ENSG00000188603,ENSG00000005339,ENSG00000117899,ENSG00000103888,ENSG00000103769,ENSG00000138592,ENSG00000075413,ENSG00000100568,ENSG00000073712,ENSG00000153071,ENSG00000087470,ENSG00000188803,ENSG00000123836,ENSG00000198707,ENSG00000109670,ENSG00000151012,ENSG00000164038…
GO:MF	metal ion binding	GO:0046872	FALSE	3.08654e-06	5.51053	4396	1674	459	20246	ENSG00000182670,ENSG00000100299,ENSG00000186951,ENSG00000100207,ENSG00000100330,ENSG00000173480,ENSG00000204514,ENSG00000121417,ENSG00000186272,ENSG00000213020,ENSG00000196214,ENSG00000176024,ENSG00000130529,ENSG00000167637,ENSG00000189144,ENSG00000198182,ENSG00000198453,ENSG00000239382,ENSG00000089335,ENSG00000171903,ENSG00000011451,ENSG00000104774,ENSG00000196263,ENSG00000171291,ENSG00000130816…
GO:CC	intracellular membraneless organelle	GO:0043232	FALSE	3.64792e-06	5.43795	6669	1688	612	22149	ENSG00000182670,ENSG00000100239,ENSG00000186951,ENSG00000100401,ENSG00000100307,ENSG00000100211,ENSG00000100325,ENSG00000186575,ENSG00000070371,ENSG00000099954,ENSG00000105357,ENSG00000063176,ENSG00000008441,ENSG00000079805,ENSG00000130816,ENSG00000167670,ENSG00000124209,ENSG00000177410,ENSG00000080839,ENSG00000088367,ENSG00000101004,ENSG00000088970,ENSG00000089177,ENSG00000132639,ENSG00000088833…
GO:CC	membraneless organelle	GO:0043228	FALSE	3.73961e-06	5.42717	6670	1688	612	22149	ENSG00000182670,ENSG00000100239,ENSG00000186951,ENSG00000100401,ENSG00000100307,ENSG00000100211,ENSG00000100325,ENSG00000186575,ENSG00000070371,ENSG00000099954,ENSG00000105357,ENSG00000063176,ENSG00000008441,ENSG00000079805,ENSG00000130816,ENSG00000167670,ENSG00000124209,ENSG00000177410,ENSG00000080839,ENSG00000088367,ENSG00000101004,ENSG00000088970,ENSG00000089177,ENSG00000132639,ENSG00000088833…
GO:BP	multicellular organism development	GO:0007275	FALSE	3.83664e-06	5.41605	4727	1628	465	21026	ENSG00000160305,ENSG00000186866,ENSG00000154642,ENSG00000186951,ENSG00000100211,ENSG00000186575,ENSG00000099954,ENSG00000063245,ENSG00000130529,ENSG00000063176,ENSG00000198453,ENSG00000105699,ENSG00000079805,ENSG00000130816,ENSG00000167775,ENSG00000130254,ENSG00000071626,ENSG00000124205,ENSG00000087460,ENSG00000064787,ENSG00000101294,ENSG00000089050,ENSG00000089177,ENSG00000132639,ENSG00000125841…
GO:CC	supramolecular complex	GO:0099080	FALSE	3.9004e-06	5.40889	1448	1688	169	22149	ENSG00000100239,ENSG00000100401,ENSG00000105357,ENSG00000079805,ENSG00000101004,ENSG00000089177,ENSG00000152229,ENSG00000169738,ENSG00000078687,ENSG00000167861,ENSG00000182628,ENSG00000131095,ENSG00000196535,ENSG00000103494,ENSG00000149925,ENSG00000090905,ENSG00000103769,ENSG00000137814,ENSG00000182979,ENSG00000073712,ENSG00000152240,ENSG00000092529,ENSG00000135596,ENSG00000149657,ENSG00000068796…
GO:BP	plasma membrane bounded cell projection assembly	GO:0120031	FALSE	5.077e-06	5.29439	600	1628	89	21026	ENSG00000100211,ENSG00000103021,ENSG00000103494,ENSG00000178188,ENSG00000188603,ENSG00000010361,ENSG00000103769,ENSG00000119636,ENSG00000100490,ENSG00000165506,ENSG00000079482,ENSG00000079691,ENSG00000160293,ENSG00000145934,ENSG00000103540,ENSG00000137601,ENSG00000198707,ENSG00000165533,ENSG00000113971,ENSG00000163913,ENSG00000173226,ENSG00000105792,ENSG00000113966,ENSG00000180376,ENSG00000187164…
GO:CC	cellular anatomical structure	GO:0110165	FALSE	5.58877e-06	5.25268	21620	1688	1677	22149	ENSG00000160305,ENSG00000186866,ENSG00000160194,ENSG00000182670,ENSG00000185917,ENSG00000100299,ENSG00000100239,ENSG00000186951,ENSG00000100207,ENSG00000100401,ENSG00000100372,ENSG00000196588,ENSG00000100307,ENSG00000100211,ENSG00000214491,ENSG00000100330,ENSG00000100325,ENSG00000186575,ENSG00000100077,ENSG00000167037,ENSG00000133460,ENSG00000128185,ENSG00000070371,ENSG00000099954,ENSG00000173480…
GO:CC	stress fiber	GO:0001725	FALSE	5.62374e-06	5.24997	86	1688	24	22149	ENSG00000105357,ENSG00000100592,ENSG00000073712,ENSG00000064042,ENSG00000145012,ENSG00000077157,ENSG00000078114,ENSG00000169398,ENSG00000136068,ENSG00000140416,ENSG00000058272,ENSG00000185483,ENSG00000133026,ENSG00000151914,ENSG00000050405,ENSG00000158352,ENSG00000122367,ENSG00000099204,ENSG00000104164,ENSG00000143549,ENSG00000089159,ENSG00000136167,ENSG00000173210,ENSG00000095637
GO:CC	contractile actin filament bundle	GO:0097517	FALSE	5.62374e-06	5.24997	86	1688	24	22149	ENSG00000105357,ENSG00000100592,ENSG00000073712,ENSG00000064042,ENSG00000145012,ENSG00000077157,ENSG00000078114,ENSG00000169398,ENSG00000136068,ENSG00000140416,ENSG00000058272,ENSG00000185483,ENSG00000133026,ENSG00000151914,ENSG00000050405,ENSG00000158352,ENSG00000122367,ENSG00000099204,ENSG00000104164,ENSG00000143549,ENSG00000089159,ENSG00000136167,ENSG00000173210,ENSG00000095637
GO:MF	microtubule binding	GO:0008017	FALSE	6.86829e-06	5.16315	281	1674	53	20246	ENSG00000079805,ENSG00000089177,ENSG00000182628,ENSG00000182511,ENSG00000103769,ENSG00000068796,ENSG00000100503,ENSG00000127603,ENSG00000087470,ENSG00000159433,ENSG00000180376,ENSG00000047849,ENSG00000214595,ENSG00000118200,ENSG00000134278,ENSG00000086015,ENSG00000167110,ENSG00000121742,ENSG00000072803,ENSG00000135837,ENSG00000136861,ENSG00000155816,ENSG00000118307,ENSG00000118473,ENSG00000071054…
GO:BP	cell projection assembly	GO:0030031	FALSE	6.90736e-06	5.16069	613	1628	90	21026	ENSG00000100211,ENSG00000103021,ENSG00000103494,ENSG00000178188,ENSG00000188603,ENSG00000010361,ENSG00000103769,ENSG00000119636,ENSG00000100490,ENSG00000165506,ENSG00000079482,ENSG00000079691,ENSG00000160293,ENSG00000145934,ENSG00000055163,ENSG00000103540,ENSG00000137601,ENSG00000198707,ENSG00000165533,ENSG00000113971,ENSG00000163913,ENSG00000173226,ENSG00000105792,ENSG00000113966,ENSG00000180376…
GO:BP	microtubule cytoskeleton organization	GO:0000226	FALSE	7.31975e-06	5.1355	670	1628	96	21026	ENSG00000079805,ENSG00000101004,ENSG00000088970,ENSG00000088833,ENSG00000176225,ENSG00000101639,ENSG00000182628,ENSG00000108395,ENSG00000182511,ENSG00000177082,ENSG00000103769,ENSG00000137814,ENSG00000119636,ENSG00000165506,ENSG00000152240,ENSG00000068796,ENSG00000100503,ENSG00000163635,ENSG00000119685,ENSG00000092020,ENSG00000103540,ENSG00000165416,ENSG00000108262,ENSG00000178104,ENSG00000156876…
GO:CC	intracellular vesicle	GO:0097708	FALSE	7.56568e-06	5.12115	2562	1688	268	22149	ENSG00000100299,ENSG00000186575,ENSG00000167037,ENSG00000070371,ENSG00000063245,ENSG00000104774,ENSG00000079805,ENSG00000087460,ENSG00000124209,ENSG00000089177,ENSG00000132639,ENSG00000125841,ENSG00000134444,ENSG00000124155,ENSG00000105426,ENSG00000141542,ENSG00000005243,ENSG00000123159,ENSG00000108433,ENSG00000033627,ENSG00000108774,ENSG00000006125,ENSG00000072310,ENSG00000166747,ENSG00000149925…
GO:BP	phosphate-containing compound metabolic process	GO:0006796	TRUE	7.79612e-06	5.10812	2407	1628	262	21026	ENSG00000160305,ENSG00000160194,ENSG00000186951,ENSG00000100330,ENSG00000186575,ENSG00000100077,ENSG00000063176,ENSG00000099875,ENSG00000124205,ENSG00000000419,ENSG00000080839,ENSG00000125772,ENSG00000124155,ENSG00000105426,ENSG00000154889,ENSG00000173482,ENSG00000169738,ENSG00000141338,ENSG00000278540,ENSG00000176974,ENSG00000213398,ENSG00000172840,ENSG00000149925,ENSG00000188603,ENSG00000103319…
GO:BP	actin filament-based process	GO:0030029	FALSE	8.10278e-06	5.09137	825	1628	112	21026	ENSG00000196588,ENSG00000186575,ENSG00000105357,ENSG00000130529,ENSG00000079805,ENSG00000062598,ENSG00000088367,ENSG00000152229,ENSG00000196535,ENSG00000149925,ENSG00000188603,ENSG00000103319,ENSG00000100266,ENSG00000068305,ENSG00000170776,ENSG00000128849,ENSG00000128833,ENSG00000198752,ENSG00000197555,ENSG00000100592,ENSG00000197045,ENSG00000073712,ENSG00000092529,ENSG00000135596,ENSG00000079482…
GO:BP	phosphorus metabolic process	GO:0006793	FALSE	8.78621e-06	5.0562	2410	1628	262	21026	ENSG00000160305,ENSG00000160194,ENSG00000186951,ENSG00000100330,ENSG00000186575,ENSG00000100077,ENSG00000063176,ENSG00000099875,ENSG00000124205,ENSG00000000419,ENSG00000080839,ENSG00000125772,ENSG00000124155,ENSG00000105426,ENSG00000154889,ENSG00000173482,ENSG00000169738,ENSG00000141338,ENSG00000278540,ENSG00000176974,ENSG00000213398,ENSG00000172840,ENSG00000149925,ENSG00000188603,ENSG00000103319…
GO:CC	cytoplasmic vesicle	GO:0031410	FALSE	9.19678e-06	5.03636	2556	1688	267	22149	ENSG00000100299,ENSG00000186575,ENSG00000167037,ENSG00000070371,ENSG00000063245,ENSG00000104774,ENSG00000079805,ENSG00000087460,ENSG00000124209,ENSG00000089177,ENSG00000132639,ENSG00000125841,ENSG00000134444,ENSG00000124155,ENSG00000105426,ENSG00000141542,ENSG00000005243,ENSG00000123159,ENSG00000108433,ENSG00000033627,ENSG00000108774,ENSG00000006125,ENSG00000072310,ENSG00000166747,ENSG00000149925…
GO:MF	enzyme binding	GO:0019899	FALSE	9.96095e-06	5.0017	2107	1674	244	20246	ENSG00000100239,ENSG00000186951,ENSG00000100401,ENSG00000100330,ENSG00000167037,ENSG00000063176,ENSG00000011451,ENSG00000079805,ENSG00000062598,ENSG00000101294,ENSG00000088970,ENSG00000141627,ENSG00000101639,ENSG00000182446,ENSG00000108395,ENSG00000167182,ENSG00000131095,ENSG00000033627,ENSG00000072310,ENSG00000140836,ENSG00000166747,ENSG00000159593,ENSG00000178188,ENSG00000130175,ENSG00000142192…
GO:CC	actin filament bundle	GO:0032432	FALSE	1.03708e-05	4.98419	95	1688	25	22149	ENSG00000105357,ENSG00000100592,ENSG00000073712,ENSG00000064042,ENSG00000145012,ENSG00000077157,ENSG00000078114,ENSG00000169398,ENSG00000136068,ENSG00000140416,ENSG00000058272,ENSG00000185483,ENSG00000133026,ENSG00000151914,ENSG00000050405,ENSG00000158352,ENSG00000122367,ENSG00000099204,ENSG00000104164,ENSG00000102024,ENSG00000143549,ENSG00000089159,ENSG00000136167,ENSG00000173210,ENSG00000095637
GO:CC	microtubule	GO:0005874	FALSE	1.08737e-05	4.96362	492	1688	73	22149	ENSG00000079805,ENSG00000101004,ENSG00000089177,ENSG00000169738,ENSG00000167861,ENSG00000182628,ENSG00000103494,ENSG00000103769,ENSG00000137814,ENSG00000182979,ENSG00000152240,ENSG00000068796,ENSG00000100503,ENSG00000159082,ENSG00000127603,ENSG00000119685,ENSG00000087470,ENSG00000178104,ENSG00000075711,ENSG00000113966,ENSG00000180376,ENSG00000187164,ENSG00000145029,ENSG00000047849,ENSG00000134369…
GO:BP	system development	GO:0048731	FALSE	1.0935e-05	4.96118	4053	1628	405	21026	ENSG00000160305,ENSG00000154642,ENSG00000186951,ENSG00000100211,ENSG00000186575,ENSG00000099954,ENSG00000063245,ENSG00000063176,ENSG00000105699,ENSG00000079805,ENSG00000130816,ENSG00000167775,ENSG00000130254,ENSG00000071626,ENSG00000124205,ENSG00000087460,ENSG00000064787,ENSG00000089050,ENSG00000132639,ENSG00000125841,ENSG00000141644,ENSG00000141627,ENSG00000124155,ENSG00000105426,ENSG00000173482…
GO:CC	clathrin-coated pit	GO:0005905	FALSE	1.38958e-05	4.85712	77	1688	22	22149	ENSG00000070371,ENSG00000063245,ENSG00000079805,ENSG00000006125,ENSG00000166747,ENSG00000142192,ENSG00000103888,ENSG00000065609,ENSG00000159082,ENSG00000153071,ENSG00000087470,ENSG00000175416,ENSG00000182287,ENSG00000122705,ENSG00000131374,ENSG00000118473,ENSG00000141367,ENSG00000115977,ENSG00000187239,ENSG00000140022,ENSG00000073921,ENSG00000198825
GO:CC	organelle subcompartment	GO:0031984	FALSE	1.43666e-05	4.84265	1562	1688	177	22149	ENSG00000186866,ENSG00000100211,ENSG00000070371,ENSG00000171903,ENSG00000090661,ENSG00000087460,ENSG00000000419,ENSG00000118705,ENSG00000101294,ENSG00000132639,ENSG00000088833,ENSG00000134444,ENSG00000124155,ENSG00000182446,ENSG00000167861,ENSG00000005243,ENSG00000108433,ENSG00000196535,ENSG00000072310,ENSG00000183196,ENSG00000166747,ENSG00000167397,ENSG00000099377,ENSG00000188603,ENSG00000153066…
GO:BP	regulation of mRNA processing	GO:0050684	TRUE	1.79231e-05	4.74659	134	1628	32	21026	ENSG00000130254,ENSG00000071626,ENSG00000100813,ENSG00000100461,ENSG00000113391,ENSG00000049883,ENSG00000169062,ENSG00000205937,ENSG00000174953,ENSG00000133226,ENSG00000048740,ENSG00000054118,ENSG00000162385,ENSG00000163166,ENSG00000188529,ENSG00000116001,ENSG00000099622,ENSG00000161547,ENSG00000116350,ENSG00000171824,ENSG00000135250,ENSG00000137776,ENSG00000131051,ENSG00000090097,ENSG00000126653…
GO:BP	post-translational protein modification	GO:0043687	FALSE	1.90989e-05	4.71899	1027	1628	131	21026	ENSG00000182670,ENSG00000100401,ENSG00000130529,ENSG00000125826,ENSG00000141542,ENSG00000108395,ENSG00000109046,ENSG00000176974,ENSG00000141576,ENSG00000141002,ENSG00000174177,ENSG00000159593,ENSG00000176953,ENSG00000138592,ENSG00000185880,ENSG00000169918,ENSG00000114062,ENSG00000182979,ENSG00000119682,ENSG00000180008,ENSG00000092529,ENSG00000085382,ENSG00000118420,ENSG00000168116,ENSG00000204209…
GO:CC	cell-substrate junction	GO:0030055	FALSE	2.31627e-05	4.63521	436	1688	66	22149	ENSG00000239382,ENSG00000079805,ENSG00000133030,ENSG00000100266,ENSG00000182511,ENSG00000173517,ENSG00000073712,ENSG00000100842,ENSG00000153071,ENSG00000147044,ENSG00000112851,ENSG00000108262,ENSG00000145012,ENSG00000137312,ENSG00000117335,ENSG00000143341,ENSG00000164171,ENSG00000143363,ENSG00000102606,ENSG00000143398,ENSG00000163531,ENSG00000138448,ENSG00000169398,ENSG00000136068,ENSG00000058272…
GO:BP	supramolecular fiber organization	GO:0097435	FALSE	2.43838e-05	4.6129	861	1628	114	21026	ENSG00000186575,ENSG00000079805,ENSG00000062598,ENSG00000152229,ENSG00000101639,ENSG00000131095,ENSG00000149925,ENSG00000103319,ENSG00000142192,ENSG00000068305,ENSG00000184056,ENSG00000182511,ENSG00000170776,ENSG00000177082,ENSG00000103769,ENSG00000128849,ENSG00000128833,ENSG00000138592,ENSG00000137814,ENSG00000197045,ENSG00000073712,ENSG00000152240,ENSG00000092529,ENSG00000135596,ENSG00000068796…
GO:CC	endosome	GO:0005768	FALSE	2.61833e-05	4.58197	1083	1688	131	22149	ENSG00000100299,ENSG00000186575,ENSG00000070371,ENSG00000063245,ENSG00000079805,ENSG00000124209,ENSG00000089177,ENSG00000132639,ENSG00000134444,ENSG00000141542,ENSG00000108433,ENSG00000033627,ENSG00000108774,ENSG00000006125,ENSG00000166747,ENSG00000188603,ENSG00000038532,ENSG00000100266,ENSG00000142192,ENSG00000184056,ENSG00000103769,ENSG00000174485,ENSG00000129003,ENSG00000138592,ENSG00000140157…
GO:MF	actin binding	GO:0003779	FALSE	2.78404e-05	4.55533	442	1674	71	20246	ENSG00000196588,ENSG00000186575,ENSG00000105357,ENSG00000088367,ENSG00000152229,ENSG00000123159,ENSG00000196535,ENSG00000133030,ENSG00000149925,ENSG00000128833,ENSG00000100592,ENSG00000197045,ENSG00000073712,ENSG00000135596,ENSG00000066933,ENSG00000079482,ENSG00000127603,ENSG00000082397,ENSG00000064042,ENSG00000087495,ENSG00000155657,ENSG00000168297,ENSG00000187164,ENSG00000076321,ENSG00000143322…
GO:CC	vesicle	GO:0031982	FALSE	2.89824e-05	4.53787	4033	1688	390	22149	ENSG00000100299,ENSG00000186575,ENSG00000167037,ENSG00000070371,ENSG00000063245,ENSG00000105357,ENSG00000105699,ENSG00000011451,ENSG00000104774,ENSG00000079805,ENSG00000130254,ENSG00000087460,ENSG00000124209,ENSG00000064787,ENSG00000089177,ENSG00000132639,ENSG00000125841,ENSG00000134444,ENSG00000124155,ENSG00000105426,ENSG00000141542,ENSG00000169738,ENSG00000167861,ENSG00000005243,ENSG00000123159…
GO:MF	tubulin binding	GO:0015631	FALSE	3.06708e-05	4.51327	392	1674	65	20246	ENSG00000079805,ENSG00000089177,ENSG00000182628,ENSG00000149925,ENSG00000182511,ENSG00000103769,ENSG00000068796,ENSG00000100503,ENSG00000127603,ENSG00000119685,ENSG00000135049,ENSG00000087470,ENSG00000108262,ENSG00000159433,ENSG00000180376,ENSG00000047849,ENSG00000214595,ENSG00000181555,ENSG00000143363,ENSG00000102606,ENSG00000118200,ENSG00000134278,ENSG00000010810,ENSG00000086015,ENSG00000137941…
GO:MF	cation binding	GO:0043169	FALSE	3.09141e-05	4.50984	4495	1674	461	20246	ENSG00000182670,ENSG00000100299,ENSG00000186951,ENSG00000100207,ENSG00000100330,ENSG00000173480,ENSG00000204514,ENSG00000121417,ENSG00000186272,ENSG00000213020,ENSG00000196214,ENSG00000176024,ENSG00000130529,ENSG00000167637,ENSG00000189144,ENSG00000198182,ENSG00000198453,ENSG00000239382,ENSG00000089335,ENSG00000171903,ENSG00000011451,ENSG00000104774,ENSG00000196263,ENSG00000171291,ENSG00000130816…
GO:BP	cilium assembly	GO:0060271	FALSE	3.14081e-05	4.50296	403	1628	65	21026	ENSG00000100211,ENSG00000103021,ENSG00000103494,ENSG00000010361,ENSG00000103769,ENSG00000119636,ENSG00000100490,ENSG00000165506,ENSG00000103540,ENSG00000137601,ENSG00000198707,ENSG00000165533,ENSG00000113971,ENSG00000163913,ENSG00000173226,ENSG00000105792,ENSG00000113966,ENSG00000180376,ENSG00000047849,ENSG00000132122,ENSG00000206530,ENSG00000145979,ENSG00000100578,ENSG00000150275,ENSG00000135837…
GO:BP	protein modification by small protein conjugation or removal	GO:0070647	FALSE	3.18859e-05	4.4964	975	1628	125	21026	ENSG00000182670,ENSG00000100401,ENSG00000130529,ENSG00000125826,ENSG00000141542,ENSG00000108395,ENSG00000109046,ENSG00000176974,ENSG00000141576,ENSG00000141002,ENSG00000174177,ENSG00000159593,ENSG00000176953,ENSG00000138592,ENSG00000185880,ENSG00000169918,ENSG00000114062,ENSG00000182979,ENSG00000119682,ENSG00000180008,ENSG00000092529,ENSG00000085382,ENSG00000118420,ENSG00000168116,ENSG00000204209…
GO:CC	centriolar satellite	GO:0034451	FALSE	3.70307e-05	4.43144	129	1688	29	22149	ENSG00000103021,ENSG00000100266,ENSG00000103769,ENSG00000151575,ENSG00000137601,ENSG00000198707,ENSG00000165533,ENSG00000175455,ENSG00000168297,ENSG00000180376,ENSG00000111731,ENSG00000196187,ENSG00000137312,ENSG00000182923,ENSG00000119185,ENSG00000132849,ENSG00000182473,ENSG00000054282,ENSG00000135636,ENSG00000122507,ENSG00000112877,ENSG00000131051,ENSG00000104218,ENSG00000133393,ENSG00000128944…
GO:MF	phosphatidylinositol binding	GO:0035091	FALSE	4.19795e-05	4.37696	280	1674	51	20246	ENSG00000079805,ENSG00000089177,ENSG00000154889,ENSG00000154217,ENSG00000010361,ENSG00000182511,ENSG00000157734,ENSG00000066739,ENSG00000073712,ENSG00000065609,ENSG00000104497,ENSG00000164430,ENSG00000163625,ENSG00000145016,ENSG00000168297,ENSG00000159733,ENSG00000164144,ENSG00000132549,ENSG00000134909,ENSG00000136643,ENSG00000159023,ENSG00000070540,ENSG00000039319,ENSG00000187231,ENSG00000090989…
GO:BP	organelle localization	GO:0051640	FALSE	5.31292e-05	4.27467	620	1628	88	21026	ENSG00000063176,ENSG00000079805,ENSG00000132639,ENSG00000088833,ENSG00000182628,ENSG00000108784,ENSG00000170921,ENSG00000126858,ENSG00000166747,ENSG00000188603,ENSG00000068305,ENSG00000184056,ENSG00000182511,ENSG00000103769,ENSG00000128833,ENSG00000100568,ENSG00000065609,ENSG00000159082,ENSG00000135049,ENSG00000087470,ENSG00000198707,ENSG00000075711,ENSG00000113966,ENSG00000136933,ENSG00000163618…
GO:BP	cell junction organization	GO:0034330	FALSE	5.52041e-05	4.25803	834	1628	110	21026	ENSG00000160305,ENSG00000196588,ENSG00000186575,ENSG00000105699,ENSG00000132639,ENSG00000105426,ENSG00000170921,ENSG00000124215,ENSG00000159593,ENSG00000188603,ENSG00000103319,ENSG00000142192,ENSG00000117899,ENSG00000173517,ENSG00000114062,ENSG00000021645,ENSG00000197555,ENSG00000171723,ENSG00000100592,ENSG00000073712,ENSG00000066933,ENSG00000079482,ENSG00000127603,ENSG00000055163,ENSG00000188803…
GO:BP	axonogenesis	GO:0007409	FALSE	5.71371e-05	4.24308	463	1628	71	21026	ENSG00000079805,ENSG00000124205,ENSG00000132639,ENSG00000105426,ENSG00000173482,ENSG00000142192,ENSG00000021645,ENSG00000197555,ENSG00000100503,ENSG00000079482,ENSG00000149633,ENSG00000127603,ENSG00000055163,ENSG00000154134,ENSG00000214944,ENSG00000165533,ENSG00000145242,ENSG00000135622,ENSG00000187164,ENSG00000137312,ENSG00000163531,ENSG00000010810,ENSG00000134909,ENSG00000117600,ENSG00000169855…
GO:CC	postsynapse	GO:0098794	FALSE	6.20391e-05	4.20733	779	1688	100	22149	ENSG00000160305,ENSG00000196588,ENSG00000100077,ENSG00000079805,ENSG00000105426,ENSG00000123159,ENSG00000006125,ENSG00000170921,ENSG00000103319,ENSG00000142192,ENSG00000103769,ENSG00000138592,ENSG00000034053,ENSG00000114062,ENSG00000197555,ENSG00000171723,ENSG00000079482,ENSG00000145934,ENSG00000188803,ENSG00000112851,ENSG00000108262,ENSG00000145362,ENSG00000075711,ENSG00000119231,ENSG00000114867…
GO:CC	vesicle membrane	GO:0012506	FALSE	6.63238e-05	4.17833	1271	1688	147	22149	ENSG00000167037,ENSG00000070371,ENSG00000063245,ENSG00000079805,ENSG00000124209,ENSG00000089177,ENSG00000132639,ENSG00000105426,ENSG00000005243,ENSG00000123159,ENSG00000108433,ENSG00000033627,ENSG00000108774,ENSG00000006125,ENSG00000072310,ENSG00000166747,ENSG00000188603,ENSG00000038532,ENSG00000100266,ENSG00000214078,ENSG00000184056,ENSG00000103888,ENSG00000103769,ENSG00000174485,ENSG00000157734…
GO:CC	presynapse	GO:0098793	FALSE	6.93779e-05	4.15878	641	1688	86	22149	ENSG00000196588,ENSG00000100077,ENSG00000079805,ENSG00000132639,ENSG00000105426,ENSG00000141542,ENSG00000123159,ENSG00000033627,ENSG00000108774,ENSG00000006125,ENSG00000188603,ENSG00000142192,ENSG00000104093,ENSG00000034053,ENSG00000114062,ENSG00000021645,ENSG00000100568,ENSG00000100592,ENSG00000135596,ENSG00000065609,ENSG00000079841,ENSG00000079482,ENSG00000159082,ENSG00000147044,ENSG00000087470…
GO:CC	nuclear body	GO:0016604	FALSE	7.31623e-05	4.13571	894	1688	111	22149	ENSG00000100207,ENSG00000100211,ENSG00000100325,ENSG00000130254,ENSG00000099875,ENSG00000118705,ENSG00000141644,ENSG00000152217,ENSG00000108848,ENSG00000033627,ENSG00000177302,ENSG00000129197,ENSG00000140836,ENSG00000005339,ENSG00000100266,ENSG00000167491,ENSG00000128915,ENSG00000185880,ENSG00000126804,ENSG00000129518,ENSG00000100813,ENSG00000085382,ENSG00000112234,ENSG00000068796,ENSG00000204209…
GO:CC	cytoplasmic vesicle membrane	GO:0030659	FALSE	7.4507e-05	4.1278	1252	1688	145	22149	ENSG00000167037,ENSG00000070371,ENSG00000063245,ENSG00000079805,ENSG00000124209,ENSG00000089177,ENSG00000132639,ENSG00000105426,ENSG00000005243,ENSG00000108433,ENSG00000033627,ENSG00000108774,ENSG00000006125,ENSG00000072310,ENSG00000166747,ENSG00000188603,ENSG00000038532,ENSG00000100266,ENSG00000214078,ENSG00000184056,ENSG00000103888,ENSG00000103769,ENSG00000174485,ENSG00000157734,ENSG00000129003…
GO:MF	transferase activity	GO:0016740	FALSE	8.08261e-05	4.09245	2594	1674	285	20246	ENSG00000186866,ENSG00000182670,ENSG00000185917,ENSG00000100077,ENSG00000063176,ENSG00000130816,ENSG00000090661,ENSG00000099875,ENSG00000000419,ENSG00000118705,ENSG00000101247,ENSG00000125826,ENSG00000152217,ENSG00000101654,ENSG00000108395,ENSG00000109046,ENSG00000205560,ENSG00000176974,ENSG00000141576,ENSG00000174177,ENSG00000183196,ENSG00000180917,ENSG00000213398,ENSG00000103319,ENSG00000067365…
GO:BP	cell cycle	GO:0007049	TRUE	8.19668e-05	4.08636	1663	1628	189	21026	ENSG00000100330,ENSG00000186575,ENSG00000070371,ENSG00000099954,ENSG00000011451,ENSG00000079805,ENSG00000124205,ENSG00000080839,ENSG00000088970,ENSG00000088833,ENSG00000176225,ENSG00000153391,ENSG00000101639,ENSG00000182628,ENSG00000108395,ENSG00000108384,ENSG00000123159,ENSG00000177302,ENSG00000178971,ENSG00000168802,ENSG00000159593,ENSG00000181938,ENSG00000178188,ENSG00000142192,ENSG00000182511…
GO:BP	positive regulation of GTPase activity	GO:0043547	TRUE	8.2074e-05	4.08579	135	1628	31	21026	ENSG00000100401,ENSG00000170471,ENSG00000188559,ENSG00000058335,ENSG00000197555,ENSG00000073712,ENSG00000066933,ENSG00000138698,ENSG00000135824,ENSG00000088387,ENSG00000183323,ENSG00000102606,ENSG00000143398,ENSG00000145979,ENSG00000188157,ENSG00000158987,ENSG00000151693,ENSG00000135905,ENSG00000071054,ENSG00000067208,ENSG00000091409,ENSG00000104728,ENSG00000115839,ENSG00000128656,ENSG00000166579…
GO:BP	cell cycle process	GO:0022402	FALSE	8.23396e-05	4.08439	1280	1628	153	21026	ENSG00000100330,ENSG00000099954,ENSG00000011451,ENSG00000079805,ENSG00000124205,ENSG00000080839,ENSG00000088970,ENSG00000088833,ENSG00000176225,ENSG00000101639,ENSG00000182628,ENSG00000108395,ENSG00000108384,ENSG00000123159,ENSG00000177302,ENSG00000178971,ENSG00000168802,ENSG00000159593,ENSG00000181938,ENSG00000178188,ENSG00000142192,ENSG00000182511,ENSG00000103769,ENSG00000166797,ENSG00000138592…
GO:CC	Golgi apparatus	GO:0005794	FALSE	8.83839e-05	4.05363	1659	1688	182	22149	ENSG00000186866,ENSG00000182670,ENSG00000100211,ENSG00000167037,ENSG00000070371,ENSG00000130529,ENSG00000079805,ENSG00000087460,ENSG00000080189,ENSG00000132639,ENSG00000088833,ENSG00000134444,ENSG00000141627,ENSG00000154889,ENSG00000167861,ENSG00000154262,ENSG00000005243,ENSG00000108433,ENSG00000033627,ENSG00000196535,ENSG00000072310,ENSG00000175106,ENSG00000183196,ENSG00000166747,ENSG00000188603…
GO:BP	vesicle localization	GO:0051648	FALSE	9.40904e-05	4.02645	219	1628	42	21026	ENSG00000079805,ENSG00000132639,ENSG00000108784,ENSG00000170921,ENSG00000166747,ENSG00000188603,ENSG00000184056,ENSG00000103769,ENSG00000128833,ENSG00000065609,ENSG00000159082,ENSG00000113966,ENSG00000163618,ENSG00000171853,ENSG00000138069,ENSG00000070540,ENSG00000138768,ENSG00000072803,ENSG00000090989,ENSG00000182473,ENSG00000078018,ENSG00000163539,ENSG00000130294,ENSG00000144036,ENSG00000204843…
GO:CC	site of polarized growth	GO:0030427	FALSE	9.82446e-05	4.00769	173	1688	34	22149	ENSG00000105357,ENSG00000079805,ENSG00000132639,ENSG00000105426,ENSG00000142192,ENSG00000058335,ENSG00000165795,ENSG00000066933,ENSG00000100503,ENSG00000145934,ENSG00000187164,ENSG00000126214,ENSG00000106078,ENSG00000182473,ENSG00000078018,ENSG00000163539,ENSG00000018189,ENSG00000179915,ENSG00000140575,ENSG00000089820,ENSG00000158321,ENSG00000163697,ENSG00000075539,ENSG00000120899,ENSG00000185920…
GO:BP	DNA metabolic process	GO:0006259	FALSE	0.000102941	3.98741	1005	1628	126	21026	ENSG00000100325,ENSG00000099954,ENSG00000011451,ENSG00000008441,ENSG00000167670,ENSG00000160953,ENSG00000153391,ENSG00000108384,ENSG00000267618,ENSG00000196535,ENSG00000177302,ENSG00000184619,ENSG00000178971,ENSG00000161955,ENSG00000168802,ENSG00000181938,ENSG00000178188,ENSG00000005339,ENSG00000182979,ENSG00000100697,ENSG00000119684,ENSG00000081177,ENSG00000126804,ENSG00000198604,ENSG00000092199…
GO:BP	actomyosin structure organization	GO:0031032	FALSE	0.00010676	3.97159	212	1628	41	21026	ENSG00000186575,ENSG00000105357,ENSG00000079805,ENSG00000088367,ENSG00000196535,ENSG00000068305,ENSG00000170776,ENSG00000128849,ENSG00000198752,ENSG00000073712,ENSG00000092529,ENSG00000079691,ENSG00000082397,ENSG00000143776,ENSG00000165533,ENSG00000064042,ENSG00000155657,ENSG00000159023,ENSG00000119185,ENSG00000134853,ENSG00000078114,ENSG00000140416,ENSG00000099250,ENSG00000163539,ENSG00000115355…
GO:CC	focal adhesion	GO:0005925	FALSE	0.000107322	3.96931	426	1688	63	22149	ENSG00000239382,ENSG00000079805,ENSG00000133030,ENSG00000100266,ENSG00000182511,ENSG00000173517,ENSG00000073712,ENSG00000100842,ENSG00000153071,ENSG00000147044,ENSG00000108262,ENSG00000145012,ENSG00000137312,ENSG00000117335,ENSG00000164171,ENSG00000143363,ENSG00000102606,ENSG00000143398,ENSG00000163531,ENSG00000138448,ENSG00000169398,ENSG00000136068,ENSG00000058272,ENSG00000071054,ENSG00000099250…
GO:CC	clathrin coat of coated pit	GO:0030132	FALSE	0.000115372	3.9379	19	1688	10	22149	ENSG00000070371,ENSG00000006125,ENSG00000159082,ENSG00000175416,ENSG00000122705,ENSG00000131374,ENSG00000118473,ENSG00000141367,ENSG00000140022,ENSG00000073921
GO:BP	regulation of mRNA metabolic process	GO:1903311	FALSE	0.000122618	3.91145	312	1628	53	21026	ENSG00000130254,ENSG00000071626,ENSG00000078687,ENSG00000090905,ENSG00000100813,ENSG00000100461,ENSG00000092199,ENSG00000134644,ENSG00000113391,ENSG00000204120,ENSG00000049883,ENSG00000124279,ENSG00000169062,ENSG00000205937,ENSG00000155508,ENSG00000123737,ENSG00000174953,ENSG00000133226,ENSG00000048740,ENSG00000138709,ENSG00000054118,ENSG00000162385,ENSG00000163166,ENSG00000126070,ENSG00000188529…
GO:BP	endocytosis	GO:0006897	FALSE	0.000127118	3.89579	709	1628	96	21026	ENSG00000100077,ENSG00000070371,ENSG00000063245,ENSG00000079805,ENSG00000124209,ENSG00000062598,ENSG00000108774,ENSG00000006125,ENSG00000196535,ENSG00000166747,ENSG00000188603,ENSG00000103319,ENSG00000100266,ENSG00000142192,ENSG00000184056,ENSG00000117899,ENSG00000114062,ENSG00000065609,ENSG00000079482,ENSG00000079691,ENSG00000159082,ENSG00000160293,ENSG00000176783,ENSG00000153071,ENSG00000151292…
GO:BP	macromolecule catabolic process	GO:0009057	FALSE	0.000136775	3.86399	1417	1628	165	21026	ENSG00000182670,ENSG00000100325,ENSG00000099954,ENSG00000101294,ENSG00000089177,ENSG00000088833,ENSG00000125826,ENSG00000134030,ENSG00000182446,ENSG00000078687,ENSG00000123159,ENSG00000131095,ENSG00000108784,ENSG00000159593,ENSG00000188603,ENSG00000090905,ENSG00000103888,ENSG00000166855,ENSG00000138592,ENSG00000169918,ENSG00000114062,ENSG00000182979,ENSG00000066739,ENSG00000100697,ENSG00000119682…
GO:BP	anatomical structure development	GO:0048856	FALSE	0.000156398	3.80577	5997	1628	559	21026	ENSG00000160305,ENSG00000186866,ENSG00000154642,ENSG00000186951,ENSG00000196588,ENSG00000100211,ENSG00000186575,ENSG00000070371,ENSG00000099954,ENSG00000063245,ENSG00000105357,ENSG00000130529,ENSG00000063176,ENSG00000198453,ENSG00000105699,ENSG00000079805,ENSG00000130816,ENSG00000167775,ENSG00000130254,ENSG00000099875,ENSG00000071626,ENSG00000124205,ENSG00000087460,ENSG00000064787,ENSG00000101294…
GO:BP	membrane organization	GO:0061024	FALSE	0.000161139	3.7928	821	1628	107	21026	ENSG00000100330,ENSG00000079805,ENSG00000132639,ENSG00000088833,ENSG00000154217,ENSG00000108433,ENSG00000126858,ENSG00000196535,ENSG00000197912,ENSG00000166747,ENSG00000188603,ENSG00000100266,ENSG00000184056,ENSG00000117899,ENSG00000104043,ENSG00000066739,ENSG00000063761,ENSG00000100568,ENSG00000171723,ENSG00000085382,ENSG00000065609,ENSG00000079841,ENSG00000159082,ENSG00000176783,ENSG00000101166…
GO:MF	hydrolase activity	GO:0016787	FALSE	0.000168043	3.77458	3255	1674	344	20246	ENSG00000100299,ENSG00000100239,ENSG00000100401,ENSG00000196588,ENSG00000100330,ENSG00000167037,ENSG00000104774,ENSG00000079805,ENSG00000087460,ENSG00000124209,ENSG00000170471,ENSG00000101294,ENSG00000089050,ENSG00000089177,ENSG00000125772,ENSG00000105426,ENSG00000154889,ENSG00000173482,ENSG00000141542,ENSG00000214087,ENSG00000154263,ENSG00000154262,ENSG00000108406,ENSG00000108384,ENSG00000141338…
GO:BP	developmental process	GO:0032502	FALSE	0.000168082	3.77448	6553	1628	604	21026	ENSG00000160305,ENSG00000186866,ENSG00000154642,ENSG00000186951,ENSG00000196588,ENSG00000100211,ENSG00000186575,ENSG00000070371,ENSG00000099954,ENSG00000063245,ENSG00000105357,ENSG00000130529,ENSG00000063176,ENSG00000198453,ENSG00000105699,ENSG00000079805,ENSG00000130816,ENSG00000167775,ENSG00000130254,ENSG00000099875,ENSG00000071626,ENSG00000124205,ENSG00000087460,ENSG00000064787,ENSG00000080839…
GO:BP	establishment of vesicle localization	GO:0051650	FALSE	0.00018014	3.74439	200	1628	39	21026	ENSG00000079805,ENSG00000132639,ENSG00000108784,ENSG00000170921,ENSG00000166747,ENSG00000188603,ENSG00000103769,ENSG00000128833,ENSG00000065609,ENSG00000159082,ENSG00000113966,ENSG00000163618,ENSG00000171853,ENSG00000138069,ENSG00000070540,ENSG00000072803,ENSG00000090989,ENSG00000182473,ENSG00000078018,ENSG00000163539,ENSG00000130294,ENSG00000144036,ENSG00000204843,ENSG00000074054,ENSG00000128641…
GO:BP	cilium organization	GO:0044782	FALSE	0.000188446	3.72481	431	1628	66	21026	ENSG00000100211,ENSG00000176225,ENSG00000103021,ENSG00000103494,ENSG00000010361,ENSG00000103769,ENSG00000119636,ENSG00000100490,ENSG00000165506,ENSG00000103540,ENSG00000137601,ENSG00000198707,ENSG00000165533,ENSG00000113971,ENSG00000163913,ENSG00000173226,ENSG00000105792,ENSG00000113966,ENSG00000180376,ENSG00000047849,ENSG00000132122,ENSG00000206530,ENSG00000145979,ENSG00000100578,ENSG00000150275…
GO:BP	positive regulation of cellular component biogenesis	GO:0044089	FALSE	0.000196145	3.70742	505	1628	74	21026	ENSG00000186575,ENSG00000103319,ENSG00000010361,ENSG00000182511,ENSG00000073712,ENSG00000156256,ENSG00000079691,ENSG00000145934,ENSG00000217128,ENSG00000103540,ENSG00000108262,ENSG00000178104,ENSG00000156876,ENSG00000064042,ENSG00000075711,ENSG00000114867,ENSG00000138757,ENSG00000137312,ENSG00000113851,ENSG00000136717,ENSG00000188157,ENSG00000171603,ENSG00000106078,ENSG00000070540,ENSG00000119185…
GO:BP	regulation of mRNA splicing, via spliceosome	GO:0048024	FALSE	0.000214943	3.66768	112	1628	27	21026	ENSG00000071626,ENSG00000100813,ENSG00000100461,ENSG00000113391,ENSG00000169062,ENSG00000205937,ENSG00000133226,ENSG00000048740,ENSG00000054118,ENSG00000162385,ENSG00000188529,ENSG00000116001,ENSG00000099622,ENSG00000161547,ENSG00000116350,ENSG00000171824,ENSG00000135250,ENSG00000131051,ENSG00000090097,ENSG00000126653,ENSG00000182872,ENSG00000179950,ENSG00000131773,ENSG00000149187,ENSG00000102317…
GO:BP	regulation of dendritic spine development	GO:0060998	TRUE	0.00023269	3.63322	61	1628	19	21026	ENSG00000154642,ENSG00000105426,ENSG00000170921,ENSG00000103319,ENSG00000114062,ENSG00000174953,ENSG00000163939,ENSG00000169242,ENSG00000153707,ENSG00000130294,ENSG00000198908,ENSG00000197959,ENSG00000134072,ENSG00000160145,ENSG00000153317,ENSG00000040341,ENSG00000110888,ENSG00000139220,ENSG00000081189
GO:BP	developmental cell growth	GO:0048588	FALSE	0.000237453	3.62442	226	1628	42	21026	ENSG00000186951,ENSG00000079805,ENSG00000124205,ENSG00000105426,ENSG00000141576,ENSG00000142192,ENSG00000214078,ENSG00000128829,ENSG00000151320,ENSG00000079841,ENSG00000100503,ENSG00000137055,ENSG00000127603,ENSG00000055163,ENSG00000043143,ENSG00000135622,ENSG00000187164,ENSG00000134909,ENSG00000106078,ENSG00000144674,ENSG00000173166,ENSG00000204580,ENSG00000078018,ENSG00000099250,ENSG00000163539…
GO:BP	regulation of GTPase activity	GO:0043087	FALSE	0.000237754	3.62387	202	1628	39	21026	ENSG00000100401,ENSG00000170471,ENSG00000188559,ENSG00000058335,ENSG00000197555,ENSG00000073712,ENSG00000066933,ENSG00000160293,ENSG00000138698,ENSG00000135824,ENSG00000145242,ENSG00000088387,ENSG00000183323,ENSG00000102606,ENSG00000143398,ENSG00000145979,ENSG00000188157,ENSG00000158987,ENSG00000119185,ENSG00000151693,ENSG00000135905,ENSG00000169398,ENSG00000071054,ENSG00000067208,ENSG00000091409…
GO:MF	pyrophosphatase activity	GO:0016462	FALSE	0.000276915	3.55765	1261	1674	154	20246	ENSG00000100401,ENSG00000167037,ENSG00000079805,ENSG00000087460,ENSG00000124209,ENSG00000170471,ENSG00000089177,ENSG00000141542,ENSG00000214087,ENSG00000154263,ENSG00000154262,ENSG00000108406,ENSG00000141338,ENSG00000108774,ENSG00000126858,ENSG00000197912,ENSG00000188559,ENSG00000103148,ENSG00000170776,ENSG00000058335,ENSG00000103769,ENSG00000174485,ENSG00000166855,ENSG00000103710,ENSG00000104043…
GO:MF	actin filament binding	GO:0051015	FALSE	0.000284747	3.54554	209	1674	40	20246	ENSG00000105357,ENSG00000152229,ENSG00000196535,ENSG00000133030,ENSG00000128833,ENSG00000073712,ENSG00000135596,ENSG00000066933,ENSG00000127603,ENSG00000155657,ENSG00000187164,ENSG00000143322,ENSG00000136717,ENSG00000158528,ENSG00000121742,ENSG00000078114,ENSG00000136068,ENSG00000140416,ENSG00000138071,ENSG00000133026,ENSG00000128641,ENSG00000131018,ENSG00000140575,ENSG00000087274,ENSG00000197694…
GO:MF	hydrolase activity, acting on acid anhydrides	GO:0016817	FALSE	0.000290582	3.53673	1262	1674	154	20246	ENSG00000100401,ENSG00000167037,ENSG00000079805,ENSG00000087460,ENSG00000124209,ENSG00000170471,ENSG00000089177,ENSG00000141542,ENSG00000214087,ENSG00000154263,ENSG00000154262,ENSG00000108406,ENSG00000141338,ENSG00000108774,ENSG00000126858,ENSG00000197912,ENSG00000188559,ENSG00000103148,ENSG00000170776,ENSG00000058335,ENSG00000103769,ENSG00000174485,ENSG00000166855,ENSG00000103710,ENSG00000104043…
GO:MF	hydrolase activity, acting on acid anhydrides, in phosphorus-containing anhydrides	GO:0016818	FALSE	0.000290582	3.53673	1262	1674	154	20246	ENSG00000100401,ENSG00000167037,ENSG00000079805,ENSG00000087460,ENSG00000124209,ENSG00000170471,ENSG00000089177,ENSG00000141542,ENSG00000214087,ENSG00000154263,ENSG00000154262,ENSG00000108406,ENSG00000141338,ENSG00000108774,ENSG00000126858,ENSG00000197912,ENSG00000188559,ENSG00000103148,ENSG00000170776,ENSG00000058335,ENSG00000103769,ENSG00000174485,ENSG00000166855,ENSG00000103710,ENSG00000104043…
GO:BP	regulation of supramolecular fiber organization	GO:1902903	FALSE	0.000327971	3.48416	383	1628	60	21026	ENSG00000186575,ENSG00000142192,ENSG00000182511,ENSG00000170776,ENSG00000128849,ENSG00000138592,ENSG00000137814,ENSG00000197045,ENSG00000073712,ENSG00000152240,ENSG00000079691,ENSG00000163635,ENSG00000055163,ENSG00000153310,ENSG00000106624,ENSG00000108262,ENSG00000178104,ENSG00000136051,ENSG00000165533,ENSG00000064042,ENSG00000075711,ENSG00000143363,ENSG00000102606,ENSG00000164144,ENSG00000118200…
GO:BP	process utilizing autophagic mechanism	GO:0061919	FALSE	0.000334557	3.47553	597	1628	83	21026	ENSG00000100299,ENSG00000100330,ENSG00000079805,ENSG00000088833,ENSG00000131095,ENSG00000108784,ENSG00000033627,ENSG00000072310,ENSG00000188603,ENSG00000038532,ENSG00000103148,ENSG00000129003,ENSG00000131943,ENSG00000066739,ENSG00000100568,ENSG00000112234,ENSG00000137055,ENSG00000184584,ENSG00000214253,ENSG00000087470,ENSG00000109670,ENSG00000141452,ENSG00000163625,ENSG00000145016,ENSG00000164073…
GO:BP	autophagy	GO:0006914	FALSE	0.000334557	3.47553	597	1628	83	21026	ENSG00000100299,ENSG00000100330,ENSG00000079805,ENSG00000088833,ENSG00000131095,ENSG00000108784,ENSG00000033627,ENSG00000072310,ENSG00000188603,ENSG00000038532,ENSG00000103148,ENSG00000129003,ENSG00000131943,ENSG00000066739,ENSG00000100568,ENSG00000112234,ENSG00000137055,ENSG00000184584,ENSG00000214253,ENSG00000087470,ENSG00000109670,ENSG00000141452,ENSG00000163625,ENSG00000145016,ENSG00000164073…
GO:BP	positive regulation of cell projection organization	GO:0031346	FALSE	0.000350645	3.45513	357	1628	57	21026	ENSG00000103319,ENSG00000010361,ENSG00000182511,ENSG00000100503,ENSG00000079691,ENSG00000127603,ENSG00000145934,ENSG00000154134,ENSG00000103540,ENSG00000136960,ENSG00000174953,ENSG00000166128,ENSG00000187164,ENSG00000164171,ENSG00000004487,ENSG00000102606,ENSG00000143322,ENSG00000188157,ENSG00000010810,ENSG00000134909,ENSG00000169855,ENSG00000106078,ENSG00000078618,ENSG00000144674,ENSG00000153707…
GO:MF	GTPase binding	GO:0051020	FALSE	0.000400586	3.3973	317	1674	53	20246	ENSG00000100401,ENSG00000167037,ENSG00000063176,ENSG00000166747,ENSG00000170776,ENSG00000104093,ENSG00000198752,ENSG00000100592,ENSG00000135596,ENSG00000085382,ENSG00000079841,ENSG00000055163,ENSG00000058799,ENSG00000153310,ENSG00000087470,ENSG00000108262,ENSG00000169180,ENSG00000114757,ENSG00000122705,ENSG00000145979,ENSG00000136717,ENSG00000086200,ENSG00000136628,ENSG00000158987,ENSG00000144674…
GO:BP	positive regulation of hydrolase activity	GO:0051345	FALSE	0.000408404	3.38891	206	1628	39	21026	ENSG00000100401,ENSG00000170471,ENSG00000188559,ENSG00000058335,ENSG00000197555,ENSG00000073712,ENSG00000066933,ENSG00000137055,ENSG00000138698,ENSG00000135824,ENSG00000088387,ENSG00000183323,ENSG00000102606,ENSG00000143398,ENSG00000145979,ENSG00000188157,ENSG00000158987,ENSG00000151693,ENSG00000169242,ENSG00000135905,ENSG00000071054,ENSG00000067208,ENSG00000091409,ENSG00000091972,ENSG00000155366…
GO:CC	growth cone	GO:0030426	FALSE	0.000449517	3.34725	168	1688	32	22149	ENSG00000105357,ENSG00000079805,ENSG00000132639,ENSG00000105426,ENSG00000142192,ENSG00000058335,ENSG00000165795,ENSG00000066933,ENSG00000100503,ENSG00000145934,ENSG00000187164,ENSG00000126214,ENSG00000106078,ENSG00000182473,ENSG00000078018,ENSG00000163539,ENSG00000018189,ENSG00000179915,ENSG00000140575,ENSG00000089820,ENSG00000158321,ENSG00000163697,ENSG00000120899,ENSG00000185920,ENSG00000186868…
GO:MF	ribonucleoside triphosphate phosphatase activity	GO:0017111	FALSE	0.00045266	3.34423	1201	1674	147	20246	ENSG00000100401,ENSG00000167037,ENSG00000079805,ENSG00000087460,ENSG00000124209,ENSG00000170471,ENSG00000089177,ENSG00000141542,ENSG00000214087,ENSG00000154263,ENSG00000154262,ENSG00000108406,ENSG00000141338,ENSG00000108774,ENSG00000126858,ENSG00000197912,ENSG00000188559,ENSG00000103148,ENSG00000170776,ENSG00000058335,ENSG00000103769,ENSG00000174485,ENSG00000166855,ENSG00000103710,ENSG00000104043…
GO:BP	dendrite morphogenesis	GO:0048813	FALSE	0.000464659	3.33287	145	1628	31	21026	ENSG00000160305,ENSG00000170921,ENSG00000103319,ENSG00000068305,ENSG00000114062,ENSG00000197555,ENSG00000174953,ENSG00000010810,ENSG00000169242,ENSG00000153707,ENSG00000135905,ENSG00000078018,ENSG00000099250,ENSG00000130294,ENSG00000198908,ENSG00000135298,ENSG00000197959,ENSG00000160145,ENSG00000131018,ENSG00000132640,ENSG00000102103,ENSG00000077264,ENSG00000133083,ENSG00000187764,ENSG00000165802…
GO:BP	intracellular signal transduction	GO:0035556	TRUE	0.000488655	3.311	2965	1628	301	21026	ENSG00000186951,ENSG00000186575,ENSG00000130529,ENSG00000063176,ENSG00000130254,ENSG00000099875,ENSG00000124205,ENSG00000170471,ENSG00000125826,ENSG00000105426,ENSG00000141542,ENSG00000182446,ENSG00000126858,ENSG00000109046,ENSG00000072310,ENSG00000102908,ENSG00000159593,ENSG00000178188,ENSG00000038532,ENSG00000005339,ENSG00000188559,ENSG00000130175,ENSG00000142192,ENSG00000103148,ENSG00000214078…
GO:BP	regulation of RNA metabolic process	GO:0051252	FALSE	0.000492633	3.30748	3687	1628	363	21026	ENSG00000185917,ENSG00000186951,ENSG00000100207,ENSG00000196588,ENSG00000100307,ENSG00000100211,ENSG00000100325,ENSG00000173480,ENSG00000204514,ENSG00000121417,ENSG00000186272,ENSG00000213020,ENSG00000196214,ENSG00000176024,ENSG00000126453,ENSG00000167637,ENSG00000189144,ENSG00000198182,ENSG00000198453,ENSG00000089335,ENSG00000011451,ENSG00000008441,ENSG00000196263,ENSG00000171291,ENSG00000079805…
GO:BP	regulation of cytoskeleton organization	GO:0051493	FALSE	0.000509491	3.29286	517	1628	74	21026	ENSG00000186575,ENSG00000182628,ENSG00000108395,ENSG00000188603,ENSG00000182511,ENSG00000170776,ENSG00000128849,ENSG00000137814,ENSG00000197045,ENSG00000073712,ENSG00000152240,ENSG00000079691,ENSG00000163635,ENSG00000055163,ENSG00000153310,ENSG00000108262,ENSG00000178104,ENSG00000136051,ENSG00000165533,ENSG00000156876,ENSG00000145242,ENSG00000064042,ENSG00000075711,ENSG00000112701,ENSG00000143363…
GO:BP	actin filament organization	GO:0007015	FALSE	0.000513245	3.28967	461	1628	68	21026	ENSG00000186575,ENSG00000079805,ENSG00000062598,ENSG00000152229,ENSG00000149925,ENSG00000128849,ENSG00000128833,ENSG00000197045,ENSG00000073712,ENSG00000135596,ENSG00000079691,ENSG00000055163,ENSG00000153310,ENSG00000136051,ENSG00000165533,ENSG00000064042,ENSG00000075711,ENSG00000155657,ENSG00000187164,ENSG00000164144,ENSG00000134278,ENSG00000136717,ENSG00000158528,ENSG00000106078,ENSG00000119185…
GO:BP	regulation of metabolic process	GO:0019222	FALSE	0.000517379	3.28619	7035	1628	639	21026	ENSG00000160305,ENSG00000186866,ENSG00000185917,ENSG00000215386,ENSG00000186951,ENSG00000100207,ENSG00000196588,ENSG00000100307,ENSG00000100211,ENSG00000100330,ENSG00000100325,ENSG00000186575,ENSG00000173480,ENSG00000204514,ENSG00000121417,ENSG00000186272,ENSG00000213020,ENSG00000196214,ENSG00000176024,ENSG00000126453,ENSG00000130529,ENSG00000063176,ENSG00000167637,ENSG00000189144,ENSG00000198182…
GO:BP	axon development	GO:0061564	FALSE	0.000574081	3.24103	528	1628	75	21026	ENSG00000079805,ENSG00000124205,ENSG00000132639,ENSG00000105426,ENSG00000173482,ENSG00000142192,ENSG00000021645,ENSG00000197555,ENSG00000100503,ENSG00000079482,ENSG00000149633,ENSG00000127603,ENSG00000055163,ENSG00000154134,ENSG00000214944,ENSG00000165533,ENSG00000145242,ENSG00000135622,ENSG00000187164,ENSG00000137312,ENSG00000118200,ENSG00000163531,ENSG00000010810,ENSG00000134909,ENSG00000117600…
GO:BP	establishment of organelle localization	GO:0051656	FALSE	0.000605486	3.2179	491	1628	71	21026	ENSG00000063176,ENSG00000079805,ENSG00000132639,ENSG00000088833,ENSG00000182628,ENSG00000108784,ENSG00000170921,ENSG00000126858,ENSG00000166747,ENSG00000188603,ENSG00000182511,ENSG00000103769,ENSG00000128833,ENSG00000065609,ENSG00000159082,ENSG00000135049,ENSG00000087470,ENSG00000075711,ENSG00000113966,ENSG00000163618,ENSG00000047849,ENSG00000164828,ENSG00000171853,ENSG00000138069,ENSG00000134278…
GO:BP	establishment or maintenance of cell polarity	GO:0007163	TRUE	0.000644199	3.19098	234	1628	42	21026	ENSG00000088833,ENSG00000182628,ENSG00000196535,ENSG00000103494,ENSG00000198752,ENSG00000066933,ENSG00000079482,ENSG00000153310,ENSG00000112851,ENSG00000165533,ENSG00000075711,ENSG00000113971,ENSG00000187164,ENSG00000047849,ENSG00000082458,ENSG00000136098,ENSG00000143322,ENSG00000188487,ENSG00000072803,ENSG00000132849,ENSG00000169398,ENSG00000136861,ENSG00000164327,ENSG00000054282,ENSG00000163539…
GO:BP	positive regulation of organelle organization	GO:0010638	FALSE	0.000655339	3.18353	492	1628	71	21026	ENSG00000186575,ENSG00000124205,ENSG00000153391,ENSG00000178188,ENSG00000010361,ENSG00000182511,ENSG00000063761,ENSG00000073712,ENSG00000079691,ENSG00000159082,ENSG00000087470,ENSG00000103540,ENSG00000108262,ENSG00000178104,ENSG00000156876,ENSG00000064042,ENSG00000075711,ENSG00000121858,ENSG00000174953,ENSG00000138757,ENSG00000085511,ENSG00000111731,ENSG00000134278,ENSG00000113810,ENSG00000136717…
GO:MF	nucleoside-triphosphatase regulator activity	GO:0060589	FALSE	0.000757098	3.12085	499	1674	73	20246	ENSG00000100401,ENSG00000167037,ENSG00000170471,ENSG00000188559,ENSG00000103148,ENSG00000170776,ENSG00000058335,ENSG00000174485,ENSG00000197555,ENSG00000079841,ENSG00000066933,ENSG00000079482,ENSG00000149633,ENSG00000160293,ENSG00000116991,ENSG00000087470,ENSG00000137449,ENSG00000138640,ENSG00000108262,ENSG00000214944,ENSG00000138698,ENSG00000135824,ENSG00000088387,ENSG00000164188,ENSG00000102606…
GO:MF	GTPase regulator activity	GO:0030695	FALSE	0.000757098	3.12085	499	1674	73	20246	ENSG00000100401,ENSG00000167037,ENSG00000170471,ENSG00000188559,ENSG00000103148,ENSG00000170776,ENSG00000058335,ENSG00000174485,ENSG00000197555,ENSG00000079841,ENSG00000066933,ENSG00000079482,ENSG00000149633,ENSG00000160293,ENSG00000116991,ENSG00000087470,ENSG00000137449,ENSG00000138640,ENSG00000108262,ENSG00000214944,ENSG00000138698,ENSG00000135824,ENSG00000088387,ENSG00000164188,ENSG00000102606…
GO:BP	neuron projection extension	GO:1990138	FALSE	0.000757346	3.12071	171	1628	34	21026	ENSG00000079805,ENSG00000124205,ENSG00000105426,ENSG00000141576,ENSG00000214078,ENSG00000128829,ENSG00000079841,ENSG00000137055,ENSG00000127603,ENSG00000055163,ENSG00000043143,ENSG00000135622,ENSG00000187164,ENSG00000134909,ENSG00000144674,ENSG00000173166,ENSG00000204580,ENSG00000078018,ENSG00000099250,ENSG00000163539,ENSG00000198399,ENSG00000018189,ENSG00000140575,ENSG00000089820,ENSG00000104133…
GO:MF	molecular adaptor activity	GO:0060090	TRUE	0.000766082	3.11572	1212	1674	147	20246	ENSG00000185917,ENSG00000196588,ENSG00000100330,ENSG00000132639,ENSG00000125826,ENSG00000108395,ENSG00000108433,ENSG00000006125,ENSG00000141002,ENSG00000166747,ENSG00000178188,ENSG00000090905,ENSG00000005339,ENSG00000167491,ENSG00000170776,ENSG00000114062,ENSG00000182979,ENSG00000066739,ENSG00000100568,ENSG00000171723,ENSG00000151320,ENSG00000092199,ENSG00000092529,ENSG00000204209,ENSG00000156256…
GO:BP	microtubule polymerization	GO:0046785	FALSE	0.00081262	3.09011	98	1628	24	21026	ENSG00000101639,ENSG00000182511,ENSG00000137814,ENSG00000152240,ENSG00000100503,ENSG00000108262,ENSG00000178104,ENSG00000047849,ENSG00000143363,ENSG00000102606,ENSG00000118200,ENSG00000167110,ENSG00000136861,ENSG00000078018,ENSG00000163539,ENSG00000204843,ENSG00000010244,ENSG00000074054,ENSG00000109171,ENSG00000130779,ENSG00000166579,ENSG00000186868,ENSG00000139116,ENSG00000067798
GO:CC	supramolecular fiber	GO:0099512	FALSE	0.000863452	3.06376	1068	1688	123	22149	ENSG00000105357,ENSG00000079805,ENSG00000101004,ENSG00000089177,ENSG00000152229,ENSG00000169738,ENSG00000167861,ENSG00000182628,ENSG00000131095,ENSG00000196535,ENSG00000103494,ENSG00000149925,ENSG00000103769,ENSG00000137814,ENSG00000182979,ENSG00000073712,ENSG00000152240,ENSG00000092529,ENSG00000135596,ENSG00000068796,ENSG00000066933,ENSG00000100503,ENSG00000079691,ENSG00000159082,ENSG00000127603…
GO:CC	transport vesicle	GO:0030133	FALSE	0.000908566	3.04164	453	1688	63	22149	ENSG00000070371,ENSG00000087460,ENSG00000132639,ENSG00000125841,ENSG00000105426,ENSG00000141542,ENSG00000005243,ENSG00000123159,ENSG00000108433,ENSG00000033627,ENSG00000108774,ENSG00000072310,ENSG00000166747,ENSG00000188603,ENSG00000142192,ENSG00000103769,ENSG00000104093,ENSG00000114062,ENSG00000100568,ENSG00000065609,ENSG00000058799,ENSG00000145730,ENSG00000087470,ENSG00000164038,ENSG00000166128…
GO:CC	transferase complex	GO:1990234	FALSE	0.000931277	3.03092	910	1688	108	22149	ENSG00000100401,ENSG00000100307,ENSG00000000419,ENSG00000118705,ENSG00000125826,ENSG00000153391,ENSG00000124155,ENSG00000101654,ENSG00000108395,ENSG00000102893,ENSG00000005339,ENSG00000180008,ENSG00000155111,ENSG00000112234,ENSG00000118420,ENSG00000171453,ENSG00000096070,ENSG00000196367,ENSG00000163635,ENSG00000184584,ENSG00000043143,ENSG00000105341,ENSG00000181929,ENSG00000165416,ENSG00000109670…
GO:BP	dendritic spine morphogenesis	GO:0060997	FALSE	0.000954105	3.0204	60	1628	18	21026	ENSG00000160305,ENSG00000170921,ENSG00000103319,ENSG00000114062,ENSG00000197555,ENSG00000174953,ENSG00000169242,ENSG00000153707,ENSG00000135905,ENSG00000130294,ENSG00000198908,ENSG00000197959,ENSG00000160145,ENSG00000077264,ENSG00000138311,ENSG00000040341,ENSG00000110888,ENSG00000139220
GO:BP	import into cell	GO:0098657	FALSE	0.000958484	3.01841	922	1628	114	21026	ENSG00000100077,ENSG00000070371,ENSG00000063245,ENSG00000130529,ENSG00000079805,ENSG00000124209,ENSG00000062598,ENSG00000132639,ENSG00000131095,ENSG00000108774,ENSG00000006125,ENSG00000196535,ENSG00000166747,ENSG00000188603,ENSG00000103319,ENSG00000100266,ENSG00000142192,ENSG00000184056,ENSG00000117899,ENSG00000114062,ENSG00000065609,ENSG00000079482,ENSG00000079691,ENSG00000159082,ENSG00000160293…
GO:BP	postsynapse organization	GO:0099173	FALSE	0.000993989	3.00262	246	1628	43	21026	ENSG00000160305,ENSG00000105426,ENSG00000170921,ENSG00000159593,ENSG00000103319,ENSG00000117899,ENSG00000114062,ENSG00000021645,ENSG00000197555,ENSG00000171723,ENSG00000079482,ENSG00000055163,ENSG00000188803,ENSG00000151012,ENSG00000075711,ENSG00000174953,ENSG00000010810,ENSG00000117600,ENSG00000169242,ENSG00000153707,ENSG00000135905,ENSG00000099250,ENSG00000130294,ENSG00000198908,ENSG00000197959…
GO:CC	glutamatergic synapse	GO:0098978	FALSE	0.000995851	3.00181	602	1688	78	22149	ENSG00000196588,ENSG00000132639,ENSG00000105426,ENSG00000123159,ENSG00000006125,ENSG00000159593,ENSG00000103319,ENSG00000100266,ENSG00000103769,ENSG00000138592,ENSG00000114062,ENSG00000021645,ENSG00000100592,ENSG00000079482,ENSG00000116991,ENSG00000188803,ENSG00000112851,ENSG00000150471,ENSG00000075711,ENSG00000135622,ENSG00000163618,ENSG00000137312,ENSG00000082458,ENSG00000124406,ENSG00000182389…
GO:BP	protein modification by small protein conjugation	GO:0032446	FALSE	0.00110054	2.95839	853	1628	107	21026	ENSG00000182670,ENSG00000100401,ENSG00000130529,ENSG00000125826,ENSG00000141542,ENSG00000108395,ENSG00000109046,ENSG00000141576,ENSG00000141002,ENSG00000174177,ENSG00000159593,ENSG00000176953,ENSG00000185880,ENSG00000114062,ENSG00000182979,ENSG00000119682,ENSG00000180008,ENSG00000092529,ENSG00000085382,ENSG00000118420,ENSG00000168116,ENSG00000204209,ENSG00000198625,ENSG00000137055,ENSG00000043143…
GO:MF	phosphatidylinositol phosphate binding	GO:1901981	FALSE	0.00114152	2.94252	181	1674	35	20246	ENSG00000079805,ENSG00000089177,ENSG00000157734,ENSG00000066739,ENSG00000073712,ENSG00000065609,ENSG00000164430,ENSG00000145016,ENSG00000159733,ENSG00000164144,ENSG00000132549,ENSG00000134909,ENSG00000070540,ENSG00000039319,ENSG00000187231,ENSG00000090989,ENSG00000078246,ENSG00000182473,ENSG00000128641,ENSG00000140575,ENSG00000001631,ENSG00000137501,ENSG00000153317,ENSG00000198771,ENSG00000148180…
GO:CC	vesicle coat	GO:0030120	FALSE	0.00115545	2.93725	63	1688	17	22149	ENSG00000070371,ENSG00000063245,ENSG00000005243,ENSG00000006125,ENSG00000166747,ENSG00000075826,ENSG00000175416,ENSG00000184432,ENSG00000182287,ENSG00000122705,ENSG00000138674,ENSG00000131374,ENSG00000118473,ENSG00000141367,ENSG00000140022,ENSG00000176986,ENSG00000275066
GO:CC	cilium	GO:0005929	FALSE	0.00118743	2.92539	789	1688	96	22149	ENSG00000100211,ENSG00000176225,ENSG00000118557,ENSG00000103021,ENSG00000103494,ENSG00000010361,ENSG00000142192,ENSG00000103852,ENSG00000119636,ENSG00000100592,ENSG00000100490,ENSG00000068796,ENSG00000100503,ENSG00000119685,ENSG00000153310,ENSG00000147044,ENSG00000103540,ENSG00000038427,ENSG00000198707,ENSG00000164038,ENSG00000165533,ENSG00000174776,ENSG00000113971,ENSG00000163913,ENSG00000069849…
GO:BP	regulation of transport	GO:0051049	FALSE	0.00123599	2.90798	1607	1628	178	21026	ENSG00000186866,ENSG00000186951,ENSG00000100401,ENSG00000186575,ENSG00000070371,ENSG00000130529,ENSG00000063176,ENSG00000124205,ENSG00000087460,ENSG00000132639,ENSG00000141338,ENSG00000131095,ENSG00000196535,ENSG00000072310,ENSG00000197912,ENSG00000166747,ENSG00000188603,ENSG00000103319,ENSG00000100266,ENSG00000068305,ENSG00000182511,ENSG00000103888,ENSG00000103769,ENSG00000151320,ENSG00000092529…
GO:CC	supramolecular polymer	GO:0099081	FALSE	0.00125057	2.90289	1076	1688	123	22149	ENSG00000105357,ENSG00000079805,ENSG00000101004,ENSG00000089177,ENSG00000152229,ENSG00000169738,ENSG00000167861,ENSG00000182628,ENSG00000131095,ENSG00000196535,ENSG00000103494,ENSG00000149925,ENSG00000103769,ENSG00000137814,ENSG00000182979,ENSG00000073712,ENSG00000152240,ENSG00000092529,ENSG00000135596,ENSG00000068796,ENSG00000066933,ENSG00000100503,ENSG00000079691,ENSG00000159082,ENSG00000127603…
GO:BP	developmental growth involved in morphogenesis	GO:0060560	FALSE	0.00130945	2.88291	240	1628	42	21026	ENSG00000079805,ENSG00000124205,ENSG00000105426,ENSG00000141576,ENSG00000142192,ENSG00000214078,ENSG00000128829,ENSG00000079841,ENSG00000100503,ENSG00000137055,ENSG00000127603,ENSG00000055163,ENSG00000043143,ENSG00000135622,ENSG00000187164,ENSG00000113578,ENSG00000134909,ENSG00000106078,ENSG00000144674,ENSG00000173166,ENSG00000204580,ENSG00000078018,ENSG00000099250,ENSG00000163539,ENSG00000198399…
GO:CC	distal axon	GO:0150034	FALSE	0.00144398	2.84044	281	1688	44	22149	ENSG00000105357,ENSG00000079805,ENSG00000132639,ENSG00000105426,ENSG00000142192,ENSG00000058335,ENSG00000165795,ENSG00000135596,ENSG00000066933,ENSG00000100503,ENSG00000079482,ENSG00000159082,ENSG00000145934,ENSG00000108262,ENSG00000187164,ENSG00000164171,ENSG00000136717,ENSG00000126214,ENSG00000106078,ENSG00000188529,ENSG00000183023,ENSG00000182473,ENSG00000078018,ENSG00000163539,ENSG00000185483…
GO:BP	dendritic spine development	GO:0060996	FALSE	0.00147624	2.83084	101	1628	24	21026	ENSG00000160305,ENSG00000154642,ENSG00000105426,ENSG00000170921,ENSG00000103319,ENSG00000114062,ENSG00000197555,ENSG00000174953,ENSG00000163939,ENSG00000169242,ENSG00000153707,ENSG00000135905,ENSG00000130294,ENSG00000198908,ENSG00000197959,ENSG00000134072,ENSG00000160145,ENSG00000077264,ENSG00000153317,ENSG00000138311,ENSG00000040341,ENSG00000110888,ENSG00000139220,ENSG00000081189
GO:BP	protein polymerization	GO:0051258	FALSE	0.00151951	2.8183	284	1628	47	21026	ENSG00000079805,ENSG00000152229,ENSG00000101639,ENSG00000182511,ENSG00000137814,ENSG00000152240,ENSG00000100503,ENSG00000079691,ENSG00000055163,ENSG00000153310,ENSG00000108262,ENSG00000178104,ENSG00000075711,ENSG00000113966,ENSG00000047849,ENSG00000121236,ENSG00000143363,ENSG00000102606,ENSG00000118200,ENSG00000134278,ENSG00000136717,ENSG00000106078,ENSG00000115947,ENSG00000167110,ENSG00000136861…
GO:MF	cell adhesion molecule binding	GO:0050839	FALSE	0.00156443	2.80564	564	1674	79	20246	ENSG00000100401,ENSG00000186575,ENSG00000173482,ENSG00000123159,ENSG00000131095,ENSG00000133030,ENSG00000124215,ENSG00000149925,ENSG00000100266,ENSG00000138592,ENSG00000021645,ENSG00000073712,ENSG00000090615,ENSG00000127603,ENSG00000145934,ENSG00000154134,ENSG00000204120,ENSG00000075711,ENSG00000088387,ENSG00000187164,ENSG00000117335,ENSG00000164171,ENSG00000113578,ENSG00000138279,ENSG00000163531…
GO:MF	phospholipid binding	GO:0005543	FALSE	0.00161619	2.79151	491	1674	71	20246	ENSG00000063245,ENSG00000079805,ENSG00000089177,ENSG00000154889,ENSG00000154217,ENSG00000100266,ENSG00000010361,ENSG00000214078,ENSG00000182511,ENSG00000157734,ENSG00000066739,ENSG00000073712,ENSG00000065609,ENSG00000079482,ENSG00000104497,ENSG00000164430,ENSG00000163625,ENSG00000145016,ENSG00000100003,ENSG00000113966,ENSG00000168297,ENSG00000111731,ENSG00000023171,ENSG00000159733,ENSG00000138279…
GO:BP	dendrite development	GO:0016358	FALSE	0.00164701	2.7833	242	1628	42	21026	ENSG00000160305,ENSG00000154642,ENSG00000105426,ENSG00000170921,ENSG00000103319,ENSG00000142192,ENSG00000068305,ENSG00000114062,ENSG00000197555,ENSG00000174953,ENSG00000163939,ENSG00000118200,ENSG00000010810,ENSG00000106078,ENSG00000169242,ENSG00000153707,ENSG00000135905,ENSG00000078018,ENSG00000099250,ENSG00000130294,ENSG00000198908,ENSG00000135298,ENSG00000197959,ENSG00000134072,ENSG00000160145…
GO:BP	cytoskeleton-dependent intracellular transport	GO:0030705	FALSE	0.00169835	2.76997	209	1628	38	21026	ENSG00000170921,ENSG00000126858,ENSG00000197912,ENSG00000188603,ENSG00000010361,ENSG00000142192,ENSG00000128833,ENSG00000135049,ENSG00000163913,ENSG00000164828,ENSG00000138069,ENSG00000072803,ENSG00000078018,ENSG00000130294,ENSG00000126870,ENSG00000115355,ENSG00000151914,ENSG00000128641,ENSG00000085978,ENSG00000104133,ENSG00000158560,ENSG00000128581,ENSG00000054523,ENSG00000166579,ENSG00000156313…
GO:BP	regulation of organelle assembly	GO:1902115	FALSE	0.00172494	2.76323	234	1628	41	21026	ENSG00000100330,ENSG00000186575,ENSG00000105426,ENSG00000108395,ENSG00000010361,ENSG00000103769,ENSG00000100490,ENSG00000103540,ENSG00000156876,ENSG00000112701,ENSG00000138757,ENSG00000047849,ENSG00000171853,ENSG00000145979,ENSG00000070540,ENSG00000153707,ENSG00000115020,ENSG00000136861,ENSG00000058453,ENSG00000054282,ENSG00000115355,ENSG00000115839,ENSG00000136536,ENSG00000152520,ENSG00000179915…
GO:BP	regulation of anatomical structure morphogenesis	GO:0022603	FALSE	0.00178874	2.74745	831	1628	104	21026	ENSG00000186575,ENSG00000063245,ENSG00000105357,ENSG00000105426,ENSG00000173482,ENSG00000170921,ENSG00000141576,ENSG00000149925,ENSG00000103319,ENSG00000010361,ENSG00000182511,ENSG00000114062,ENSG00000063761,ENSG00000197555,ENSG00000073712,ENSG00000079841,ENSG00000066933,ENSG00000100503,ENSG00000137055,ENSG00000116874,ENSG00000127603,ENSG00000153310,ENSG00000087470,ENSG00000082397,ENSG00000136960…
GO:MF	kinase activity	GO:0016301	FALSE	0.00182827	2.73796	1000	1674	124	20246	ENSG00000100077,ENSG00000063176,ENSG00000099875,ENSG00000103319,ENSG00000182511,ENSG00000173517,ENSG00000156958,ENSG00000128829,ENSG00000075413,ENSG00000198752,ENSG00000063761,ENSG00000180008,ENSG00000197045,ENSG00000100490,ENSG00000155111,ENSG00000204209,ENSG00000196367,ENSG00000113240,ENSG00000143774,ENSG00000151292,ENSG00000147044,ENSG00000123836,ENSG00000069020,ENSG00000181929,ENSG00000143776…
GO:CC	clathrin vesicle coat	GO:0030125	FALSE	0.002164	2.66474	35	1688	12	22149	ENSG00000070371,ENSG00000063245,ENSG00000006125,ENSG00000166747,ENSG00000175416,ENSG00000182287,ENSG00000122705,ENSG00000131374,ENSG00000118473,ENSG00000141367,ENSG00000140022,ENSG00000275066
GO:BP	regulation of RNA splicing	GO:0043484	FALSE	0.00230065	2.63815	187	1628	35	21026	ENSG00000071626,ENSG00000100813,ENSG00000100461,ENSG00000196367,ENSG00000113240,ENSG00000163635,ENSG00000113391,ENSG00000169062,ENSG00000205937,ENSG00000133226,ENSG00000048740,ENSG00000054118,ENSG00000162385,ENSG00000188529,ENSG00000116001,ENSG00000099622,ENSG00000161547,ENSG00000116350,ENSG00000171824,ENSG00000135250,ENSG00000131051,ENSG00000075292,ENSG00000090097,ENSG00000126653,ENSG00000102103…
GO:MF	catalytic activity, acting on a nucleic acid	GO:0140640	FALSE	0.00232916	2.6328	645	1674	87	20246	ENSG00000099954,ENSG00000130816,ENSG00000101654,ENSG00000108406,ENSG00000108384,ENSG00000266967,ENSG00000267618,ENSG00000196535,ENSG00000177302,ENSG00000180917,ENSG00000168802,ENSG00000185418,ENSG00000100697,ENSG00000119684,ENSG00000081177,ENSG00000171453,ENSG00000116874,ENSG00000124641,ENSG00000152942,ENSG00000277149,ENSG00000105223,ENSG00000146282,ENSG00000168152,ENSG00000047188,ENSG00000155508…
GO:BP	regulation of hydrolase activity	GO:0051336	FALSE	0.00269647	2.5692	352	1628	54	21026	ENSG00000100401,ENSG00000170471,ENSG00000188559,ENSG00000058335,ENSG00000197555,ENSG00000073712,ENSG00000066933,ENSG00000137055,ENSG00000160293,ENSG00000138698,ENSG00000135824,ENSG00000145242,ENSG00000088387,ENSG00000122707,ENSG00000183323,ENSG00000102606,ENSG00000143398,ENSG00000145979,ENSG00000136717,ENSG00000188157,ENSG00000078618,ENSG00000158987,ENSG00000119185,ENSG00000151693,ENSG00000169242…
GO:BP	regulation of microtubule polymerization	GO:0031113	FALSE	0.00275585	2.55974	64	1628	18	21026	ENSG00000182511,ENSG00000137814,ENSG00000152240,ENSG00000108262,ENSG00000178104,ENSG00000143363,ENSG00000102606,ENSG00000118200,ENSG00000136861,ENSG00000078018,ENSG00000163539,ENSG00000204843,ENSG00000074054,ENSG00000109171,ENSG00000130779,ENSG00000186868,ENSG00000139116,ENSG00000067798
GO:BP	regulation of macromolecule metabolic process	GO:0060255	FALSE	0.00288313	2.54014	6492	1628	589	21026	ENSG00000160305,ENSG00000186866,ENSG00000185917,ENSG00000215386,ENSG00000186951,ENSG00000100207,ENSG00000196588,ENSG00000100307,ENSG00000100211,ENSG00000100330,ENSG00000100325,ENSG00000186575,ENSG00000173480,ENSG00000204514,ENSG00000121417,ENSG00000186272,ENSG00000213020,ENSG00000196214,ENSG00000176024,ENSG00000126453,ENSG00000130529,ENSG00000063176,ENSG00000167637,ENSG00000189144,ENSG00000198182…
GO:CC	somatodendritic compartment	GO:0036477	FALSE	0.00308959	2.5101	860	1688	101	22149	ENSG00000160305,ENSG00000100401,ENSG00000130529,ENSG00000132639,ENSG00000125841,ENSG00000105426,ENSG00000154864,ENSG00000123159,ENSG00000170921,ENSG00000103319,ENSG00000140650,ENSG00000142192,ENSG00000170537,ENSG00000138592,ENSG00000034053,ENSG00000075413,ENSG00000197555,ENSG00000100568,ENSG00000171723,ENSG00000127990,ENSG00000012660,ENSG00000100503,ENSG00000079482,ENSG00000145934,ENSG00000204120…
GO:BP	cell development	GO:0048468	FALSE	0.00320813	2.49375	2876	1628	288	21026	ENSG00000160305,ENSG00000154642,ENSG00000186951,ENSG00000186575,ENSG00000099954,ENSG00000105699,ENSG00000079805,ENSG00000099875,ENSG00000124205,ENSG00000132639,ENSG00000141644,ENSG00000105426,ENSG00000173482,ENSG00000131095,ENSG00000108784,ENSG00000170921,ENSG00000141576,ENSG00000178971,ENSG00000172840,ENSG00000103494,ENSG00000103319,ENSG00000130175,ENSG00000142192,ENSG00000214078,ENSG00000068305…
GO:BP	cellular response to stress	GO:0033554	TRUE	0.00321743	2.49249	1830	1628	196	21026	ENSG00000186951,ENSG00000100330,ENSG00000100325,ENSG00000167670,ENSG00000160953,ENSG00000080839,ENSG00000101294,ENSG00000153391,ENSG00000105426,ENSG00000182446,ENSG00000108384,ENSG00000131095,ENSG00000108784,ENSG00000267618,ENSG00000177302,ENSG00000072310,ENSG00000178971,ENSG00000102908,ENSG00000159593,ENSG00000188603,ENSG00000090905,ENSG00000103319,ENSG00000038532,ENSG00000005339,ENSG00000103148…
GO:BP	regulation of protein metabolic process	GO:0051246	FALSE	0.00355769	2.44883	1855	1628	198	21026	ENSG00000160305,ENSG00000186575,ENSG00000099875,ENSG00000071626,ENSG00000124205,ENSG00000134030,ENSG00000078687,ENSG00000123159,ENSG00000131095,ENSG00000176974,ENSG00000141002,ENSG00000188603,ENSG00000090905,ENSG00000103319,ENSG00000142192,ENSG00000103888,ENSG00000138592,ENSG00000128829,ENSG00000114062,ENSG00000182979,ENSG00000180008,ENSG00000092529,ENSG00000135596,ENSG00000149657,ENSG00000204209…
GO:BP	regulation of postsynapse organization	GO:0099175	FALSE	0.00377719	2.42283	151	1628	30	21026	ENSG00000105426,ENSG00000170921,ENSG00000159593,ENSG00000103319,ENSG00000114062,ENSG00000197555,ENSG00000055163,ENSG00000174953,ENSG00000010810,ENSG00000117600,ENSG00000169242,ENSG00000153707,ENSG00000135905,ENSG00000130294,ENSG00000198908,ENSG00000197959,ENSG00000179915,ENSG00000160145,ENSG00000091129,ENSG00000128512,ENSG00000077264,ENSG00000120899,ENSG00000133083,ENSG00000153317,ENSG00000079387…
GO:CC	polymeric cytoskeletal fiber	GO:0099513	FALSE	0.00382794	2.41703	822	1688	97	22149	ENSG00000079805,ENSG00000101004,ENSG00000089177,ENSG00000152229,ENSG00000169738,ENSG00000167861,ENSG00000182628,ENSG00000131095,ENSG00000103494,ENSG00000103769,ENSG00000137814,ENSG00000182979,ENSG00000152240,ENSG00000135596,ENSG00000068796,ENSG00000066933,ENSG00000100503,ENSG00000079691,ENSG00000159082,ENSG00000127603,ENSG00000119685,ENSG00000087470,ENSG00000178104,ENSG00000075711,ENSG00000113966…
GO:BP	establishment of cell polarity	GO:0030010	FALSE	0.00387465	2.41177	159	1628	31	21026	ENSG00000088833,ENSG00000182628,ENSG00000196535,ENSG00000066933,ENSG00000079482,ENSG00000153310,ENSG00000165533,ENSG00000187164,ENSG00000047849,ENSG00000136098,ENSG00000143322,ENSG00000188487,ENSG00000072803,ENSG00000132849,ENSG00000169398,ENSG00000136861,ENSG00000164327,ENSG00000054282,ENSG00000204843,ENSG00000074054,ENSG00000018189,ENSG00000001631,ENSG00000166579,ENSG00000215114,ENSG00000132589…
GO:BP	regulation of developmental process	GO:0050793	FALSE	0.00396899	2.40132	2457	1628	251	21026	ENSG00000186866,ENSG00000154642,ENSG00000186951,ENSG00000186575,ENSG00000063245,ENSG00000105357,ENSG00000130529,ENSG00000079805,ENSG00000130816,ENSG00000124205,ENSG00000087460,ENSG00000141644,ENSG00000184828,ENSG00000153391,ENSG00000105426,ENSG00000173482,ENSG00000131095,ENSG00000170921,ENSG00000141576,ENSG00000161955,ENSG00000140836,ENSG00000149925,ENSG00000103319,ENSG00000010361,ENSG00000142192…
GO:BP	anatomical structure morphogenesis	GO:0009653	FALSE	0.00438687	2.35785	2713	1628	273	21026	ENSG00000160305,ENSG00000186866,ENSG00000186951,ENSG00000196588,ENSG00000186575,ENSG00000070371,ENSG00000099954,ENSG00000063245,ENSG00000105357,ENSG00000198453,ENSG00000079805,ENSG00000124205,ENSG00000087460,ENSG00000089177,ENSG00000132639,ENSG00000105426,ENSG00000173482,ENSG00000108784,ENSG00000170921,ENSG00000124215,ENSG00000141576,ENSG00000103494,ENSG00000149925,ENSG00000103319,ENSG00000005339…
GO:BP	clathrin-dependent endocytosis	GO:0072583	TRUE	0.00502485	2.29888	48	1628	15	21026	ENSG00000006125,ENSG00000065609,ENSG00000153071,ENSG00000164038,ENSG00000175416,ENSG00000122705,ENSG00000118473,ENSG00000198399,ENSG00000141367,ENSG00000115977,ENSG00000187391,ENSG00000140022,ENSG00000073921,ENSG00000198825,ENSG00000136021
GO:BP	fibroblast migration	GO:0010761	TRUE	0.00508391	2.2938	54	1628	16	21026	ENSG00000188603,ENSG00000151967,ENSG00000102606,ENSG00000143398,ENSG00000119185,ENSG00000169398,ENSG00000092871,ENSG00000079308,ENSG00000162733,ENSG00000140575,ENSG00000089820,ENSG00000157764,ENSG00000068001,ENSG00000178209,ENSG00000107372,ENSG00000135362
GO:MF	small GTPase binding	GO:0031267	FALSE	0.00564021	2.2487	285	1674	46	20246	ENSG00000100401,ENSG00000167037,ENSG00000063176,ENSG00000166747,ENSG00000170776,ENSG00000104093,ENSG00000198752,ENSG00000100592,ENSG00000135596,ENSG00000085382,ENSG00000079841,ENSG00000055163,ENSG00000058799,ENSG00000153310,ENSG00000087470,ENSG00000108262,ENSG00000169180,ENSG00000114757,ENSG00000145979,ENSG00000086200,ENSG00000158987,ENSG00000144674,ENSG00000135905,ENSG00000091428,ENSG00000067208…
GO:BP	neuron projection organization	GO:0106027	FALSE	0.00567416	2.2461	94	1628	22	21026	ENSG00000160305,ENSG00000170921,ENSG00000103319,ENSG00000142192,ENSG00000114062,ENSG00000197555,ENSG00000174953,ENSG00000010810,ENSG00000169242,ENSG00000153707,ENSG00000135905,ENSG00000130294,ENSG00000204843,ENSG00000198908,ENSG00000197959,ENSG00000160145,ENSG00000077264,ENSG00000100600,ENSG00000138311,ENSG00000040341,ENSG00000110888,ENSG00000139220
GO:MF	protein-macromolecule adaptor activity	GO:0030674	FALSE	0.00583366	2.23406	1034	1674	125	20246	ENSG00000185917,ENSG00000196588,ENSG00000132639,ENSG00000125826,ENSG00000108395,ENSG00000108433,ENSG00000006125,ENSG00000141002,ENSG00000166747,ENSG00000178188,ENSG00000090905,ENSG00000005339,ENSG00000167491,ENSG00000170776,ENSG00000114062,ENSG00000182979,ENSG00000066739,ENSG00000100568,ENSG00000171723,ENSG00000151320,ENSG00000092199,ENSG00000204209,ENSG00000156256,ENSG00000196367,ENSG00000176783…
GO:CC	synaptic vesicle	GO:0008021	FALSE	0.00597874	2.22339	233	1688	37	22149	ENSG00000132639,ENSG00000105426,ENSG00000141542,ENSG00000123159,ENSG00000033627,ENSG00000108774,ENSG00000188603,ENSG00000142192,ENSG00000104093,ENSG00000114062,ENSG00000100568,ENSG00000065609,ENSG00000087470,ENSG00000164038,ENSG00000166128,ENSG00000175416,ENSG00000136631,ENSG00000122705,ENSG00000124406,ENSG00000136717,ENSG00000152128,ENSG00000070961,ENSG00000168958,ENSG00000135636,ENSG00000157680…
GO:BP	regulation of synapse structure or activity	GO:0050803	FALSE	0.00616612	2.20999	316	1628	49	21026	ENSG00000196588,ENSG00000132639,ENSG00000105426,ENSG00000170921,ENSG00000159593,ENSG00000188603,ENSG00000103319,ENSG00000142192,ENSG00000114062,ENSG00000197555,ENSG00000055163,ENSG00000151012,ENSG00000163629,ENSG00000114867,ENSG00000174953,ENSG00000188157,ENSG00000010810,ENSG00000171603,ENSG00000117600,ENSG00000169242,ENSG00000153707,ENSG00000135905,ENSG00000130294,ENSG00000204843,ENSG00000198908…
GO:MF	lipid binding	GO:0008289	FALSE	0.00657636	2.18201	857	1674	107	20246	ENSG00000186951,ENSG00000063245,ENSG00000171903,ENSG00000079805,ENSG00000089177,ENSG00000132639,ENSG00000088833,ENSG00000100342,ENSG00000154889,ENSG00000154217,ENSG00000100336,ENSG00000188603,ENSG00000100266,ENSG00000010361,ENSG00000214078,ENSG00000182511,ENSG00000157734,ENSG00000066739,ENSG00000073712,ENSG00000065609,ENSG00000079482,ENSG00000176783,ENSG00000104497,ENSG00000214253,ENSG00000087470…
GO:BP	miRNA-mediated gene silencing by inhibition of translation	GO:0035278	TRUE	0.00658032	2.18175	18	1628	9	21026	ENSG00000078687,ENSG00000090905,ENSG00000114867,ENSG00000126070,ENSG00000184708,ENSG00000135930,ENSG00000123908,ENSG00000173933,ENSG00000100354
GO:BP	actin filament bundle organization	GO:0061572	FALSE	0.00670933	2.17332	163	1628	31	21026	ENSG00000186575,ENSG00000079805,ENSG00000128849,ENSG00000073712,ENSG00000135596,ENSG00000079691,ENSG00000165533,ENSG00000064042,ENSG00000187164,ENSG00000134278,ENSG00000119185,ENSG00000140416,ENSG00000155816,ENSG00000099250,ENSG00000163539,ENSG00000115355,ENSG00000155366,ENSG00000104728,ENSG00000074054,ENSG00000128641,ENSG00000087274,ENSG00000157764,ENSG00000050405,ENSG00000196776,ENSG00000120899…
GO:CC	clathrin coat	GO:0030118	FALSE	0.00683256	2.16542	51	1688	14	22149	ENSG00000070371,ENSG00000063245,ENSG00000006125,ENSG00000166747,ENSG00000159082,ENSG00000175416,ENSG00000182287,ENSG00000122705,ENSG00000131374,ENSG00000118473,ENSG00000141367,ENSG00000140022,ENSG00000073921,ENSG00000275066
GO:CC	cell leading edge	GO:0031252	FALSE	0.00699984	2.15491	433	1688	58	22149	ENSG00000186575,ENSG00000124209,ENSG00000132639,ENSG00000173482,ENSG00000100266,ENSG00000198752,ENSG00000073712,ENSG00000127990,ENSG00000079691,ENSG00000127603,ENSG00000188803,ENSG00000082397,ENSG00000143776,ENSG00000108262,ENSG00000163629,ENSG00000139505,ENSG00000187164,ENSG00000111731,ENSG00000137312,ENSG00000102606,ENSG00000143398,ENSG00000138448,ENSG00000106078,ENSG00000119185,ENSG00000146005…
GO:BP	regulation of synapse organization	GO:0050807	FALSE	0.0074034	2.13057	309	1628	48	21026	ENSG00000196588,ENSG00000132639,ENSG00000105426,ENSG00000170921,ENSG00000159593,ENSG00000188603,ENSG00000103319,ENSG00000142192,ENSG00000114062,ENSG00000197555,ENSG00000055163,ENSG00000151012,ENSG00000163629,ENSG00000114867,ENSG00000174953,ENSG00000188157,ENSG00000010810,ENSG00000171603,ENSG00000117600,ENSG00000169242,ENSG00000153707,ENSG00000135905,ENSG00000130294,ENSG00000204843,ENSG00000198908…
GO:BP	autophagosome organization	GO:1905037	TRUE	0.0076607	2.11573	125	1628	26	21026	ENSG00000100330,ENSG00000088833,ENSG00000188603,ENSG00000066739,ENSG00000184584,ENSG00000138069,ENSG00000198925,ENSG00000070540,ENSG00000133056,ENSG00000115020,ENSG00000145782,ENSG00000115839,ENSG00000085978,ENSG00000197548,ENSG00000104133,ENSG00000110497,ENSG00000204371,ENSG00000097033,ENSG00000176142,ENSG00000215114,ENSG00000171055,ENSG00000139112,ENSG00000148356,ENSG00000175224,ENSG00000149311…
GO:BP	membraneless organelle assembly	GO:0140694	FALSE	0.00798196	2.09789	430	1628	61	21026	ENSG00000176225,ENSG00000101639,ENSG00000182628,ENSG00000108395,ENSG00000090905,ENSG00000068305,ENSG00000170776,ENSG00000103769,ENSG00000137814,ENSG00000152240,ENSG00000092529,ENSG00000149657,ENSG00000068796,ENSG00000103540,ENSG00000165416,ENSG00000156876,ENSG00000084092,ENSG00000112701,ENSG00000155657,ENSG00000138757,ENSG00000159433,ENSG00000182923,ENSG00000117523,ENSG00000171853,ENSG00000167110…
GO:MF	catalytic activity, acting on a protein	GO:0140096	FALSE	0.00823463	2.08436	2849	1674	295	20246	ENSG00000186866,ENSG00000182670,ENSG00000185917,ENSG00000100239,ENSG00000196588,ENSG00000100330,ENSG00000100077,ENSG00000099875,ENSG00000000419,ENSG00000101294,ENSG00000125826,ENSG00000152217,ENSG00000105426,ENSG00000173482,ENSG00000108395,ENSG00000109046,ENSG00000176974,ENSG00000141576,ENSG00000197912,ENSG00000172840,ENSG00000159593,ENSG00000103319,ENSG00000103381,ENSG00000067365,ENSG00000005339…
GO:MF	transferase activity, transferring phosphorus-containing groups	GO:0016772	FALSE	0.00915828	2.03819	1176	1674	138	20246	ENSG00000100077,ENSG00000063176,ENSG00000099875,ENSG00000174177,ENSG00000103319,ENSG00000182511,ENSG00000173517,ENSG00000156958,ENSG00000128829,ENSG00000075413,ENSG00000198752,ENSG00000063761,ENSG00000171723,ENSG00000180008,ENSG00000197045,ENSG00000100490,ENSG00000155111,ENSG00000204209,ENSG00000171453,ENSG00000196367,ENSG00000113240,ENSG00000143774,ENSG00000151292,ENSG00000147044,ENSG00000124641…
GO:BP	Golgi vesicle transport	GO:0048193	FALSE	0.00973298	2.01175	312	1628	48	21026	ENSG00000079805,ENSG00000089177,ENSG00000154889,ENSG00000005243,ENSG00000108433,ENSG00000196535,ENSG00000166747,ENSG00000188603,ENSG00000103769,ENSG00000129003,ENSG00000100568,ENSG00000150527,ENSG00000083097,ENSG00000127603,ENSG00000176783,ENSG00000113719,ENSG00000144043,ENSG00000075826,ENSG00000075790,ENSG00000184432,ENSG00000166377,ENSG00000076321,ENSG00000171853,ENSG00000138069,ENSG00000134278…
GO:BP	regulation of autophagy	GO:0010506	FALSE	0.00979312	2.00908	367	1628	54	21026	ENSG00000100330,ENSG00000131095,ENSG00000033627,ENSG00000072310,ENSG00000188603,ENSG00000038532,ENSG00000103148,ENSG00000129003,ENSG00000184584,ENSG00000087470,ENSG00000109670,ENSG00000141452,ENSG00000145016,ENSG00000164073,ENSG00000114867,ENSG00000175193,ENSG00000121236,ENSG00000181555,ENSG00000143322,ENSG00000058056,ENSG00000070540,ENSG00000167110,ENSG00000090989,ENSG00000116209,ENSG00000196730…
GO:CC	spindle	GO:0005819	FALSE	0.00980605	2.00851	438	1688	58	22149	ENSG00000100401,ENSG00000070371,ENSG00000089177,ENSG00000182628,ENSG00000142192,ENSG00000177082,ENSG00000103769,ENSG00000137814,ENSG00000152240,ENSG00000068796,ENSG00000100503,ENSG00000108262,ENSG00000137802,ENSG00000173226,ENSG00000047849,ENSG00000115760,ENSG00000182923,ENSG00000102606,ENSG00000122705,ENSG00000000460,ENSG00000159023,ENSG00000196510,ENSG00000167110,ENSG00000036549,ENSG00000135837…
GO:CC	early endosome	GO:0005769	FALSE	0.00980605	2.00851	438	1688	58	22149	ENSG00000186575,ENSG00000124209,ENSG00000089177,ENSG00000108774,ENSG00000166747,ENSG00000188603,ENSG00000100266,ENSG00000142192,ENSG00000184056,ENSG00000138592,ENSG00000140157,ENSG00000100568,ENSG00000176783,ENSG00000104497,ENSG00000105223,ENSG00000058063,ENSG00000145362,ENSG00000136051,ENSG00000145016,ENSG00000068650,ENSG00000168297,ENSG00000196187,ENSG00000137312,ENSG00000159733,ENSG00000182287…
GO:CC	Golgi apparatus subcompartment	GO:0098791	FALSE	0.00987584	2.00543	389	1688	53	22149	ENSG00000100211,ENSG00000070371,ENSG00000087460,ENSG00000132639,ENSG00000088833,ENSG00000134444,ENSG00000167861,ENSG00000196535,ENSG00000183196,ENSG00000166747,ENSG00000188603,ENSG00000142192,ENSG00000103769,ENSG00000104043,ENSG00000175265,ENSG00000085382,ENSG00000083097,ENSG00000137221,ENSG00000090615,ENSG00000058799,ENSG00000134851,ENSG00000121578,ENSG00000175416,ENSG00000169826,ENSG00000136933…
GO:BP	dendritic spine organization	GO:0097061	FALSE	0.0100826	1.99643	83	1628	20	21026	ENSG00000160305,ENSG00000170921,ENSG00000103319,ENSG00000114062,ENSG00000197555,ENSG00000174953,ENSG00000010810,ENSG00000169242,ENSG00000153707,ENSG00000135905,ENSG00000130294,ENSG00000198908,ENSG00000197959,ENSG00000160145,ENSG00000077264,ENSG00000100600,ENSG00000138311,ENSG00000040341,ENSG00000110888,ENSG00000139220
GO:BP	positive regulation of molecular function	GO:0044093	FALSE	0.0102477	1.98937	884	1628	106	21026	ENSG00000100401,ENSG00000124205,ENSG00000087460,ENSG00000170471,ENSG00000125826,ENSG00000108395,ENSG00000168802,ENSG00000188559,ENSG00000103888,ENSG00000058335,ENSG00000075413,ENSG00000197555,ENSG00000073712,ENSG00000151320,ENSG00000092529,ENSG00000066933,ENSG00000137055,ENSG00000184584,ENSG00000181929,ENSG00000109670,ENSG00000157388,ENSG00000145362,ENSG00000138698,ENSG00000135824,ENSG00000145242…
GO:CC	nuclear speck	GO:0016607	FALSE	0.0103093	1.98677	419	1688	56	22149	ENSG00000100211,ENSG00000100325,ENSG00000141644,ENSG00000108848,ENSG00000033627,ENSG00000100266,ENSG00000167491,ENSG00000185880,ENSG00000129518,ENSG00000100813,ENSG00000112234,ENSG00000079691,ENSG00000176783,ENSG00000112851,ENSG00000205937,ENSG00000140262,ENSG00000174953,ENSG00000153914,ENSG00000164944,ENSG00000180530,ENSG00000145088,ENSG00000127483,ENSG00000133226,ENSG00000105856,ENSG00000143398…
GO:MF	phosphotransferase activity, alcohol group as acceptor	GO:0016773	FALSE	0.0104352	1.9815	906	1674	111	20246	ENSG00000100077,ENSG00000063176,ENSG00000099875,ENSG00000103319,ENSG00000182511,ENSG00000173517,ENSG00000156958,ENSG00000128829,ENSG00000075413,ENSG00000198752,ENSG00000063761,ENSG00000180008,ENSG00000197045,ENSG00000100490,ENSG00000155111,ENSG00000204209,ENSG00000113240,ENSG00000151292,ENSG00000147044,ENSG00000123836,ENSG00000069020,ENSG00000181929,ENSG00000143776,ENSG00000119121,ENSG00000169118…
GO:BP	negative regulation of cellular component organization	GO:0051129	FALSE	0.0114584	1.94087	701	1628	88	21026	ENSG00000079805,ENSG00000105426,ENSG00000108395,ENSG00000131095,ENSG00000178971,ENSG00000038532,ENSG00000100266,ENSG00000130175,ENSG00000128849,ENSG00000114062,ENSG00000063761,ENSG00000197045,ENSG00000092199,ENSG00000079691,ENSG00000153071,ENSG00000163635,ENSG00000217128,ENSG00000153310,ENSG00000103540,ENSG00000163629,ENSG00000145016,ENSG00000175193,ENSG00000135622,ENSG00000047849,ENSG00000163291…
GO:BP	regulation of dendritic spine morphogenesis	GO:0061001	FALSE	0.0117037	1.93168	45	1628	14	21026	ENSG00000170921,ENSG00000103319,ENSG00000114062,ENSG00000197555,ENSG00000174953,ENSG00000169242,ENSG00000153707,ENSG00000130294,ENSG00000198908,ENSG00000197959,ENSG00000160145,ENSG00000040341,ENSG00000110888,ENSG00000139220
GO:CC	dendrite	GO:0030425	FALSE	0.0117127	1.93134	634	1688	77	22149	ENSG00000160305,ENSG00000100401,ENSG00000123159,ENSG00000170921,ENSG00000103319,ENSG00000142192,ENSG00000138592,ENSG00000034053,ENSG00000075413,ENSG00000197555,ENSG00000171723,ENSG00000127990,ENSG00000012660,ENSG00000100503,ENSG00000079482,ENSG00000145934,ENSG00000204120,ENSG00000188803,ENSG00000135824,ENSG00000145242,ENSG00000174953,ENSG00000135622,ENSG00000076321,ENSG00000138101,ENSG00000136717…
GO:CC	trans-Golgi network	GO:0005802	FALSE	0.0121479	1.9155	268	1688	40	22149	ENSG00000100211,ENSG00000070371,ENSG00000087460,ENSG00000132639,ENSG00000134444,ENSG00000196535,ENSG00000183196,ENSG00000166747,ENSG00000188603,ENSG00000142192,ENSG00000103769,ENSG00000104043,ENSG00000083097,ENSG00000137221,ENSG00000058799,ENSG00000134851,ENSG00000175416,ENSG00000136933,ENSG00000115760,ENSG00000166377,ENSG00000182287,ENSG00000076321,ENSG00000122705,ENSG00000164144,ENSG00000124406…
GO:CC	dendritic tree	GO:0097447	FALSE	0.0130397	1.88473	636	1688	77	22149	ENSG00000160305,ENSG00000100401,ENSG00000123159,ENSG00000170921,ENSG00000103319,ENSG00000142192,ENSG00000138592,ENSG00000034053,ENSG00000075413,ENSG00000197555,ENSG00000171723,ENSG00000127990,ENSG00000012660,ENSG00000100503,ENSG00000079482,ENSG00000145934,ENSG00000204120,ENSG00000188803,ENSG00000135824,ENSG00000145242,ENSG00000174953,ENSG00000135622,ENSG00000076321,ENSG00000138101,ENSG00000136717…
GO:BP	actin filament bundle assembly	GO:0051017	FALSE	0.0130603	1.88405	160	1628	30	21026	ENSG00000186575,ENSG00000079805,ENSG00000128849,ENSG00000073712,ENSG00000135596,ENSG00000079691,ENSG00000165533,ENSG00000064042,ENSG00000134278,ENSG00000119185,ENSG00000140416,ENSG00000155816,ENSG00000099250,ENSG00000163539,ENSG00000115355,ENSG00000155366,ENSG00000104728,ENSG00000074054,ENSG00000128641,ENSG00000087274,ENSG00000157764,ENSG00000050405,ENSG00000196776,ENSG00000120899,ENSG00000104164…
GO:BP	synapse organization	GO:0050808	FALSE	0.0131172	1.88216	563	1628	74	21026	ENSG00000160305,ENSG00000196588,ENSG00000132639,ENSG00000105426,ENSG00000170921,ENSG00000159593,ENSG00000188603,ENSG00000103319,ENSG00000142192,ENSG00000117899,ENSG00000114062,ENSG00000021645,ENSG00000197555,ENSG00000171723,ENSG00000100592,ENSG00000079482,ENSG00000055163,ENSG00000188803,ENSG00000151012,ENSG00000163629,ENSG00000150471,ENSG00000075711,ENSG00000114867,ENSG00000174953,ENSG00000182389…
GO:BP	positive regulation of catalytic activity	GO:0043085	FALSE	0.0138749	1.85777	554	1628	73	21026	ENSG00000100401,ENSG00000124205,ENSG00000087460,ENSG00000170471,ENSG00000168802,ENSG00000188559,ENSG00000103888,ENSG00000058335,ENSG00000197555,ENSG00000073712,ENSG00000066933,ENSG00000137055,ENSG00000181929,ENSG00000109670,ENSG00000157388,ENSG00000138698,ENSG00000135824,ENSG00000088387,ENSG00000085511,ENSG00000183323,ENSG00000082146,ENSG00000113578,ENSG00000082458,ENSG00000102606,ENSG00000143398…
GO:BP	protein polyubiquitination	GO:0000209	TRUE	0.0139769	1.85459	280	1628	44	21026	ENSG00000182670,ENSG00000125826,ENSG00000109046,ENSG00000141002,ENSG00000114062,ENSG00000119682,ENSG00000085382,ENSG00000118420,ENSG00000137055,ENSG00000043143,ENSG00000078967,ENSG00000121236,ENSG00000182923,ENSG00000076685,ENSG00000076321,ENSG00000137393,ENSG00000108523,ENSG00000196510,ENSG00000072803,ENSG00000165338,ENSG00000092871,ENSG00000134574,ENSG00000049167,ENSG00000138646,ENSG00000177479…
GO:BP	positive regulation of supramolecular fiber organization	GO:1902905	FALSE	0.0143089	1.84439	177	1628	32	21026	ENSG00000186575,ENSG00000142192,ENSG00000182511,ENSG00000138592,ENSG00000073712,ENSG00000079691,ENSG00000108262,ENSG00000178104,ENSG00000064042,ENSG00000075711,ENSG00000136717,ENSG00000119185,ENSG00000136861,ENSG00000140416,ENSG00000164327,ENSG00000099250,ENSG00000115355,ENSG00000204843,ENSG00000155366,ENSG00000104728,ENSG00000074054,ENSG00000109171,ENSG00000130779,ENSG00000157764,ENSG00000196776…
GO:CC	microbody	GO:0042579	FALSE	0.0147266	1.8319	146	1688	26	22149	ENSG00000100372,ENSG00000108395,ENSG00000119688,ENSG00000184584,ENSG00000214253,ENSG00000087470,ENSG00000176894,ENSG00000166128,ENSG00000178035,ENSG00000072210,ENSG00000114757,ENSG00000135241,ENSG00000060971,ENSG00000160752,ENSG00000115204,ENSG00000168958,ENSG00000123983,ENSG00000203797,ENSG00000115425,ENSG00000131373,ENSG00000126432,ENSG00000179630,ENSG00000166575,ENSG00000149311,ENSG00000107537…
GO:CC	peroxisome	GO:0005777	FALSE	0.0147266	1.8319	146	1688	26	22149	ENSG00000100372,ENSG00000108395,ENSG00000119688,ENSG00000184584,ENSG00000214253,ENSG00000087470,ENSG00000176894,ENSG00000166128,ENSG00000178035,ENSG00000072210,ENSG00000114757,ENSG00000135241,ENSG00000060971,ENSG00000160752,ENSG00000115204,ENSG00000168958,ENSG00000123983,ENSG00000203797,ENSG00000115425,ENSG00000131373,ENSG00000126432,ENSG00000179630,ENSG00000166575,ENSG00000149311,ENSG00000107537…
GO:BP	microtubule organizing center organization	GO:0031023	FALSE	0.0149613	1.82503	153	1628	29	21026	ENSG00000079805,ENSG00000088833,ENSG00000176225,ENSG00000101639,ENSG00000108395,ENSG00000182511,ENSG00000137814,ENSG00000152240,ENSG00000100503,ENSG00000103540,ENSG00000178104,ENSG00000156876,ENSG00000182923,ENSG00000167110,ENSG00000072803,ENSG00000136861,ENSG00000058453,ENSG00000058272,ENSG00000054282,ENSG00000163539,ENSG00000112877,ENSG00000204843,ENSG00000104728,ENSG00000074054,ENSG00000110172…
GO:BP	intracellular protein transport	GO:0006886	FALSE	0.0155068	1.80948	686	1628	86	21026	ENSG00000100401,ENSG00000070371,ENSG00000124209,ENSG00000101294,ENSG00000182446,ENSG00000108395,ENSG00000005243,ENSG00000131095,ENSG00000108774,ENSG00000006125,ENSG00000129197,ENSG00000166747,ENSG00000184056,ENSG00000103769,ENSG00000129003,ENSG00000100568,ENSG00000150527,ENSG00000079841,ENSG00000104497,ENSG00000198707,ENSG00000169180,ENSG00000166128,ENSG00000075790,ENSG00000175416,ENSG00000150779…
GO:CC	exocytic vesicle	GO:0070382	FALSE	0.0164293	1.78438	253	1688	38	22149	ENSG00000132639,ENSG00000105426,ENSG00000141542,ENSG00000123159,ENSG00000033627,ENSG00000108774,ENSG00000188603,ENSG00000142192,ENSG00000104093,ENSG00000114062,ENSG00000100568,ENSG00000065609,ENSG00000087470,ENSG00000164038,ENSG00000166128,ENSG00000175416,ENSG00000136631,ENSG00000122705,ENSG00000124406,ENSG00000136717,ENSG00000152128,ENSG00000070961,ENSG00000168958,ENSG00000135636,ENSG00000157680…
GO:MF	protein-containing complex binding	GO:0044877	FALSE	0.0164372	1.78417	1314	1674	150	20246	ENSG00000186951,ENSG00000186575,ENSG00000105357,ENSG00000011451,ENSG00000160953,ENSG00000087460,ENSG00000152229,ENSG00000182446,ENSG00000131095,ENSG00000196535,ENSG00000072310,ENSG00000133030,ENSG00000124215,ENSG00000166747,ENSG00000005339,ENSG00000130175,ENSG00000184056,ENSG00000128833,ENSG00000128739,ENSG00000198752,ENSG00000197045,ENSG00000073712,ENSG00000100461,ENSG00000092199,ENSG00000135596…
GO:MF	GTPase activity	GO:0003924	FALSE	0.0164416	1.78406	796	1674	99	20246	ENSG00000100401,ENSG00000167037,ENSG00000079805,ENSG00000087460,ENSG00000124209,ENSG00000170471,ENSG00000141542,ENSG00000214087,ENSG00000108774,ENSG00000126858,ENSG00000188559,ENSG00000103148,ENSG00000170776,ENSG00000058335,ENSG00000103769,ENSG00000174485,ENSG00000103710,ENSG00000197555,ENSG00000079841,ENSG00000066933,ENSG00000079482,ENSG00000149633,ENSG00000160293,ENSG00000116991,ENSG00000087470…
GO:BP	microtubule polymerization or depolymerization	GO:0031109	FALSE	0.0168248	1.77405	138	1628	27	21026	ENSG00000101639,ENSG00000182628,ENSG00000182511,ENSG00000137814,ENSG00000152240,ENSG00000068796,ENSG00000100503,ENSG00000163635,ENSG00000108262,ENSG00000178104,ENSG00000047849,ENSG00000143363,ENSG00000102606,ENSG00000118200,ENSG00000167110,ENSG00000136861,ENSG00000078018,ENSG00000163539,ENSG00000204843,ENSG00000010244,ENSG00000074054,ENSG00000109171,ENSG00000130779,ENSG00000166579,ENSG00000186868…
GO:BP	positive regulation of macromolecule metabolic process	GO:0010604	FALSE	0.0176993	1.75204	3288	1628	318	21026	ENSG00000160305,ENSG00000185917,ENSG00000186951,ENSG00000100207,ENSG00000196588,ENSG00000204514,ENSG00000126453,ENSG00000063176,ENSG00000011451,ENSG00000008441,ENSG00000079805,ENSG00000130816,ENSG00000071626,ENSG00000124205,ENSG00000089050,ENSG00000125826,ENSG00000134030,ENSG00000184828,ENSG00000153391,ENSG00000078687,ENSG00000108395,ENSG00000072310,ENSG00000178971,ENSG00000161955,ENSG00000140836…
GO:BP	protein localization to cell periphery	GO:1990778	FALSE	0.0177276	1.75135	365	1628	53	21026	ENSG00000188603,ENSG00000103769,ENSG00000021645,ENSG00000100568,ENSG00000127603,ENSG00000153071,ENSG00000082397,ENSG00000155744,ENSG00000145362,ENSG00000165533,ENSG00000075711,ENSG00000114867,ENSG00000069849,ENSG00000163681,ENSG00000082074,ENSG00000111731,ENSG00000137312,ENSG00000143398,ENSG00000171603,ENSG00000159023,ENSG00000158987,ENSG00000119185,ENSG00000144674,ENSG00000116209,ENSG00000163539…
GO:CC	coated membrane	GO:0048475	FALSE	0.017959	1.74572	99	1688	20	22149	ENSG00000070371,ENSG00000063245,ENSG00000005243,ENSG00000006125,ENSG00000166747,ENSG00000159082,ENSG00000075826,ENSG00000175416,ENSG00000113966,ENSG00000184432,ENSG00000182287,ENSG00000122705,ENSG00000138674,ENSG00000131374,ENSG00000118473,ENSG00000141367,ENSG00000140022,ENSG00000073921,ENSG00000176986,ENSG00000275066
GO:CC	membrane coat	GO:0030117	FALSE	0.017959	1.74572	99	1688	20	22149	ENSG00000070371,ENSG00000063245,ENSG00000005243,ENSG00000006125,ENSG00000166747,ENSG00000159082,ENSG00000075826,ENSG00000175416,ENSG00000113966,ENSG00000184432,ENSG00000182287,ENSG00000122705,ENSG00000138674,ENSG00000131374,ENSG00000118473,ENSG00000141367,ENSG00000140022,ENSG00000073921,ENSG00000176986,ENSG00000275066
GO:CC	microtubule end	GO:1990752	FALSE	0.0180701	1.74304	36	1688	11	22149	ENSG00000178104,ENSG00000118200,ENSG00000136861,ENSG00000163539,ENSG00000204843,ENSG00000074054,ENSG00000151914,ENSG00000109171,ENSG00000130779,ENSG00000128944,ENSG00000067798
GO:BP	cell differentiation	GO:0030154	FALSE	0.0190143	1.72092	4437	1628	414	21026	ENSG00000160305,ENSG00000186866,ENSG00000154642,ENSG00000186951,ENSG00000196588,ENSG00000100211,ENSG00000186575,ENSG00000099954,ENSG00000130529,ENSG00000105699,ENSG00000079805,ENSG00000130816,ENSG00000130254,ENSG00000099875,ENSG00000071626,ENSG00000124205,ENSG00000080839,ENSG00000089050,ENSG00000132639,ENSG00000141644,ENSG00000184828,ENSG00000124155,ENSG00000105426,ENSG00000173482,ENSG00000006282…
GO:BP	cellular developmental process	GO:0048869	FALSE	0.0194542	1.71099	4438	1628	414	21026	ENSG00000160305,ENSG00000186866,ENSG00000154642,ENSG00000186951,ENSG00000196588,ENSG00000100211,ENSG00000186575,ENSG00000099954,ENSG00000130529,ENSG00000105699,ENSG00000079805,ENSG00000130816,ENSG00000130254,ENSG00000099875,ENSG00000071626,ENSG00000124205,ENSG00000080839,ENSG00000089050,ENSG00000132639,ENSG00000141644,ENSG00000184828,ENSG00000124155,ENSG00000105426,ENSG00000173482,ENSG00000006282…
GO:BP	regulation of vesicle-mediated transport	GO:0060627	FALSE	0.021227	1.67311	531	1628	70	21026	ENSG00000186575,ENSG00000063176,ENSG00000196535,ENSG00000166747,ENSG00000188603,ENSG00000103319,ENSG00000100266,ENSG00000182511,ENSG00000103769,ENSG00000135596,ENSG00000065609,ENSG00000079841,ENSG00000079482,ENSG00000176783,ENSG00000153071,ENSG00000147044,ENSG00000108262,ENSG00000145016,ENSG00000163618,ENSG00000111731,ENSG00000137312,ENSG00000164171,ENSG00000164144,ENSG00000143322,ENSG00000182389…
GO:CC	cytoplasmic region	GO:0099568	FALSE	0.0220427	1.65674	313	1688	44	22149	ENSG00000100401,ENSG00000197912,ENSG00000103021,ENSG00000103494,ENSG00000119636,ENSG00000079841,ENSG00000135049,ENSG00000175416,ENSG00000113966,ENSG00000047849,ENSG00000122705,ENSG00000188487,ENSG00000072803,ENSG00000078246,ENSG00000118307,ENSG00000078018,ENSG00000163539,ENSG00000130294,ENSG00000163576,ENSG00000204843,ENSG00000074054,ENSG00000151914,ENSG00000085978,ENSG00000168385,ENSG00000197548…
GO:BP	cell junction assembly	GO:0034329	FALSE	0.023411	1.63058	503	1628	67	21026	ENSG00000105699,ENSG00000132639,ENSG00000105426,ENSG00000124215,ENSG00000159593,ENSG00000103319,ENSG00000142192,ENSG00000173517,ENSG00000021645,ENSG00000073712,ENSG00000066933,ENSG00000079482,ENSG00000127603,ENSG00000055163,ENSG00000082397,ENSG00000145362,ENSG00000163629,ENSG00000150471,ENSG00000064042,ENSG00000075711,ENSG00000114867,ENSG00000137312,ENSG00000152939,ENSG00000164171,ENSG00000102606…
GO:BP	regulation of biological quality	GO:0065008	FALSE	0.0240521	1.61885	2947	1628	288	21026	ENSG00000186951,ENSG00000196588,ENSG00000186575,ENSG00000105357,ENSG00000130529,ENSG00000171903,ENSG00000011451,ENSG00000079805,ENSG00000124205,ENSG00000087460,ENSG00000124209,ENSG00000132639,ENSG00000105426,ENSG00000154864,ENSG00000078687,ENSG00000108395,ENSG00000123159,ENSG00000131095,ENSG00000266967,ENSG00000108784,ENSG00000033627,ENSG00000006125,ENSG00000170921,ENSG00000126858,ENSG00000072310…
GO:BP	regulation of molecular function	GO:0065009	FALSE	0.0240629	1.61865	1496	1628	161	21026	ENSG00000186951,ENSG00000100401,ENSG00000063176,ENSG00000124205,ENSG00000087460,ENSG00000170471,ENSG00000080839,ENSG00000125826,ENSG00000108395,ENSG00000168802,ENSG00000188559,ENSG00000214078,ENSG00000103888,ENSG00000058335,ENSG00000128829,ENSG00000075413,ENSG00000197555,ENSG00000180008,ENSG00000073712,ENSG00000151320,ENSG00000092529,ENSG00000066933,ENSG00000137055,ENSG00000160293,ENSG00000153071…
GO:BP	endomembrane system organization	GO:0010256	FALSE	0.0244586	1.61157	613	1628	78	21026	ENSG00000079805,ENSG00000124209,ENSG00000132639,ENSG00000088833,ENSG00000141627,ENSG00000182446,ENSG00000108784,ENSG00000033627,ENSG00000196535,ENSG00000166747,ENSG00000188603,ENSG00000100266,ENSG00000184056,ENSG00000103769,ENSG00000138592,ENSG00000104043,ENSG00000175265,ENSG00000100568,ENSG00000085382,ENSG00000083097,ENSG00000137221,ENSG00000159082,ENSG00000082397,ENSG00000145362,ENSG00000178104…
GO:BP	positive regulation of metabolic process	GO:0009893	FALSE	0.0245475	1.60999	3597	1628	343	21026	ENSG00000160305,ENSG00000185917,ENSG00000186951,ENSG00000100207,ENSG00000196588,ENSG00000204514,ENSG00000126453,ENSG00000063176,ENSG00000011451,ENSG00000008441,ENSG00000079805,ENSG00000130816,ENSG00000071626,ENSG00000124205,ENSG00000087460,ENSG00000089050,ENSG00000125826,ENSG00000134030,ENSG00000184828,ENSG00000153391,ENSG00000169738,ENSG00000078687,ENSG00000108395,ENSG00000123159,ENSG00000072310…
GO:CC	microtubule associated complex	GO:0005875	FALSE	0.024908	1.60366	159	1688	27	22149	ENSG00000089177,ENSG00000137814,ENSG00000152240,ENSG00000068796,ENSG00000115073,ENSG00000187164,ENSG00000047849,ENSG00000126214,ENSG00000072803,ENSG00000118307,ENSG00000078018,ENSG00000130294,ENSG00000126870,ENSG00000204843,ENSG00000164627,ENSG00000135525,ENSG00000158560,ENSG00000054523,ENSG00000166579,ENSG00000197892,ENSG00000168522,ENSG00000156042,ENSG00000152763,ENSG00000179532,ENSG00000089159…
GO:BP	regulation of response to stimulus	GO:0048583	FALSE	0.0257524	1.58918	3993	1628	376	21026	ENSG00000185917,ENSG00000186951,ENSG00000100211,ENSG00000186575,ENSG00000100077,ENSG00000126453,ENSG00000130529,ENSG00000063176,ENSG00000130254,ENSG00000124205,ENSG00000087460,ENSG00000080189,ENSG00000170471,ENSG00000125826,ENSG00000153391,ENSG00000105426,ENSG00000182446,ENSG00000123159,ENSG00000108784,ENSG00000161955,ENSG00000166747,ENSG00000102908,ENSG00000103494,ENSG00000167397,ENSG00000178188…
GO:BP	regulation of translation	GO:0006417	FALSE	0.0275014	1.56065	380	1628	54	21026	ENSG00000099875,ENSG00000071626,ENSG00000134030,ENSG00000078687,ENSG00000176974,ENSG00000090905,ENSG00000103319,ENSG00000142192,ENSG00000128829,ENSG00000149657,ENSG00000156256,ENSG00000134644,ENSG00000204120,ENSG00000137449,ENSG00000124279,ENSG00000169062,ENSG00000155508,ENSG00000156976,ENSG00000114867,ENSG00000174953,ENSG00000079277,ENSG00000164171,ENSG00000138709,ENSG00000134759,ENSG00000132300…
GO:CC	microtubule plus-end	GO:0035371	FALSE	0.0295865	1.52891	26	1688	9	22149	ENSG00000178104,ENSG00000136861,ENSG00000163539,ENSG00000204843,ENSG00000074054,ENSG00000151914,ENSG00000109171,ENSG00000130779,ENSG00000128944
GO:CC	endoplasmic reticulum	GO:0005783	FALSE	0.0317162	1.49872	2095	1688	205	22149	ENSG00000186866,ENSG00000100299,ENSG00000130529,ENSG00000063176,ENSG00000171903,ENSG00000167775,ENSG00000090661,ENSG00000000419,ENSG00000118705,ENSG00000101294,ENSG00000100342,ENSG00000124155,ENSG00000154889,ENSG00000182446,ENSG00000182534,ENSG00000141338,ENSG00000005243,ENSG00000108433,ENSG00000072310,ENSG00000167397,ENSG00000099377,ENSG00000188603,ENSG00000153066,ENSG00000130175,ENSG00000142192…
GO:CC	centriole	GO:0005814	FALSE	0.0345948	1.46099	162	1688	27	22149	ENSG00000100211,ENSG00000079805,ENSG00000176225,ENSG00000101639,ENSG00000103769,ENSG00000068796,ENSG00000100503,ENSG00000103540,ENSG00000198707,ENSG00000119242,ENSG00000156876,ENSG00000173226,ENSG00000159433,ENSG00000182923,ENSG00000135951,ENSG00000100578,ENSG00000135837,ENSG00000135541,ENSG00000058453,ENSG00000054282,ENSG00000115355,ENSG00000204843,ENSG00000152359,ENSG00000133393,ENSG00000187391…
GO:MF	phosphatase activity	GO:0016791	TRUE	0.0368585	1.43346	388	1674	55	20246	ENSG00000100239,ENSG00000196588,ENSG00000100330,ENSG00000105426,ENSG00000173482,ENSG00000172840,ENSG00000103381,ENSG00000119698,ENSG00000159082,ENSG00000123836,ENSG00000038427,ENSG00000163629,ENSG00000139505,ENSG00000075711,ENSG00000087495,ENSG00000067113,ENSG00000076685,ENSG00000143363,ENSG00000155893,ENSG00000137074,ENSG00000078304,ENSG00000117600,ENSG00000077157,ENSG00000158161,ENSG00000148660…
GO:BP	positive regulation of DNA metabolic process	GO:0051054	FALSE	0.0379365	1.42094	291	1628	44	21026	ENSG00000011451,ENSG00000153391,ENSG00000178971,ENSG00000161955,ENSG00000168802,ENSG00000005339,ENSG00000198604,ENSG00000096070,ENSG00000196367,ENSG00000174953,ENSG00000085511,ENSG00000163939,ENSG00000134278,ENSG00000163875,ENSG00000158161,ENSG00000155816,ENSG00000133302,ENSG00000049167,ENSG00000092330,ENSG00000138071,ENSG00000161692,ENSG00000049618,ENSG00000189403,ENSG00000020922,ENSG00000080345…
GO:BP	protein localization to plasma membrane	GO:0072659	FALSE	0.0379365	1.42094	291	1628	44	21026	ENSG00000188603,ENSG00000103769,ENSG00000100568,ENSG00000127603,ENSG00000153071,ENSG00000082397,ENSG00000155744,ENSG00000145362,ENSG00000165533,ENSG00000075711,ENSG00000069849,ENSG00000163681,ENSG00000082074,ENSG00000111731,ENSG00000137312,ENSG00000143398,ENSG00000158987,ENSG00000119185,ENSG00000144674,ENSG00000116209,ENSG00000163539,ENSG00000123983,ENSG00000115355,ENSG00000141367,ENSG00000153823…
GO:BP	regulation of cell morphogenesis	GO:0022604	FALSE	0.0380056	1.42015	246	1628	39	21026	ENSG00000186575,ENSG00000105357,ENSG00000141576,ENSG00000149925,ENSG00000103319,ENSG00000182511,ENSG00000073712,ENSG00000079841,ENSG00000066933,ENSG00000137055,ENSG00000127603,ENSG00000082397,ENSG00000136960,ENSG00000075711,ENSG00000174953,ENSG00000102606,ENSG00000010810,ENSG00000153707,ENSG00000169398,ENSG00000140416,ENSG00000109686,ENSG00000198399,ENSG00000198908,ENSG00000133026,ENSG00000161813…
GO:CC	organelle envelope	GO:0031967	FALSE	0.0393123	1.40547	1329	1688	138	22149	ENSG00000160194,ENSG00000100401,ENSG00000063176,ENSG00000101247,ENSG00000141542,ENSG00000126858,ENSG00000205560,ENSG00000072310,ENSG00000197912,ENSG00000142192,ENSG00000214078,ENSG00000103888,ENSG00000166855,ENSG00000129003,ENSG00000182979,ENSG00000131943,ENSG00000063761,ENSG00000119686,ENSG00000119723,ENSG00000133983,ENSG00000081177,ENSG00000126804,ENSG00000151320,ENSG00000172590,ENSG00000112234…
GO:BP	regulation of cell communication	GO:0010646	FALSE	0.0398658	1.3994	3486	1628	332	21026	ENSG00000186951,ENSG00000100211,ENSG00000186575,ENSG00000100077,ENSG00000126453,ENSG00000130529,ENSG00000063176,ENSG00000130254,ENSG00000124205,ENSG00000087460,ENSG00000080189,ENSG00000170471,ENSG00000132639,ENSG00000125826,ENSG00000105426,ENSG00000182446,ENSG00000123159,ENSG00000131095,ENSG00000072310,ENSG00000102908,ENSG00000103494,ENSG00000178188,ENSG00000188603,ENSG00000038532,ENSG00000005339…
GO:BP	post-Golgi vesicle-mediated transport	GO:0006892	FALSE	0.0407751	1.38961	113	1628	23	21026	ENSG00000079805,ENSG00000089177,ENSG00000166747,ENSG00000188603,ENSG00000103769,ENSG00000129003,ENSG00000100568,ENSG00000083097,ENSG00000127603,ENSG00000076321,ENSG00000070540,ENSG00000144674,ENSG00000090989,ENSG00000123983,ENSG00000144036,ENSG00000116521,ENSG00000128641,ENSG00000123106,ENSG00000153317,ENSG00000138660,ENSG00000151150,ENSG00000197535,ENSG00000061987
GO:BP	axon extension	GO:0048675	FALSE	0.0407751	1.38961	113	1628	23	21026	ENSG00000079805,ENSG00000124205,ENSG00000105426,ENSG00000127603,ENSG00000135622,ENSG00000187164,ENSG00000134909,ENSG00000144674,ENSG00000173166,ENSG00000078018,ENSG00000099250,ENSG00000163539,ENSG00000018189,ENSG00000089820,ENSG00000104133,ENSG00000158321,ENSG00000091129,ENSG00000133083,ENSG00000114999,ENSG00000186868,ENSG00000115414,ENSG00000155256,ENSG00000115310
GO:BP	positive regulation of cytoskeleton organization	GO:0051495	FALSE	0.0412303	1.38478	186	1628	32	21026	ENSG00000186575,ENSG00000182511,ENSG00000073712,ENSG00000079691,ENSG00000108262,ENSG00000178104,ENSG00000156876,ENSG00000064042,ENSG00000075711,ENSG00000136717,ENSG00000119185,ENSG00000136861,ENSG00000140416,ENSG00000164327,ENSG00000099250,ENSG00000115355,ENSG00000204843,ENSG00000155366,ENSG00000104728,ENSG00000074054,ENSG00000109171,ENSG00000130779,ENSG00000157764,ENSG00000196776,ENSG00000120899…
GO:BP	Golgi organization	GO:0007030	FALSE	0.0427165	1.3694	153	1628	28	21026	ENSG00000088833,ENSG00000141627,ENSG00000182446,ENSG00000108784,ENSG00000196535,ENSG00000104043,ENSG00000175265,ENSG00000100568,ENSG00000085382,ENSG00000137221,ENSG00000178104,ENSG00000102606,ENSG00000171853,ENSG00000118200,ENSG00000138069,ENSG00000132549,ENSG00000117500,ENSG00000138768,ENSG00000167110,ENSG00000163539,ENSG00000113712,ENSG00000074054,ENSG00000131018,ENSG00000105829,ENSG00000215114…
GO:BP	synaptic vesicle cycle	GO:0099504	FALSE	0.0437814	1.35871	221	1628	36	21026	ENSG00000079805,ENSG00000132639,ENSG00000033627,ENSG00000006125,ENSG00000166747,ENSG00000065609,ENSG00000079841,ENSG00000079482,ENSG00000137055,ENSG00000159082,ENSG00000147044,ENSG00000108262,ENSG00000175416,ENSG00000163618,ENSG00000122705,ENSG00000138688,ENSG00000124406,ENSG00000182389,ENSG00000136717,ENSG00000091428,ENSG00000118473,ENSG00000198399,ENSG00000115839,ENSG00000197959,ENSG00000179915…
GO:BP	vesicle-mediated transport in synapse	GO:0099003	FALSE	0.0462228	1.33514	257	1628	40	21026	ENSG00000079805,ENSG00000132639,ENSG00000033627,ENSG00000006125,ENSG00000166747,ENSG00000065609,ENSG00000079841,ENSG00000079482,ENSG00000137055,ENSG00000159082,ENSG00000147044,ENSG00000108262,ENSG00000175416,ENSG00000163618,ENSG00000122705,ENSG00000138688,ENSG00000124406,ENSG00000182389,ENSG00000136717,ENSG00000171603,ENSG00000168118,ENSG00000091428,ENSG00000118473,ENSG00000198399,ENSG00000115977…
GO:BP	regulation of axonogenesis	GO:0050770	FALSE	0.0494086	1.3062	146	1628	27	21026	ENSG00000105426,ENSG00000197555,ENSG00000100503,ENSG00000127603,ENSG00000135622,ENSG00000187164,ENSG00000134909,ENSG00000169855,ENSG00000078618,ENSG00000144674,ENSG00000169242,ENSG00000078018,ENSG00000099250,ENSG00000018189,ENSG00000128656,ENSG00000089820,ENSG00000198753,ENSG00000157764,ENSG00000197892,ENSG00000102393,ENSG00000077264,ENSG00000187764,ENSG00000186868,ENSG00000115414,ENSG00000072518…
GO:BP	cell growth	GO:0016049	FALSE	0.0496345	1.30422	485	1628	64	21026	ENSG00000186951,ENSG00000063176,ENSG00000079805,ENSG00000124205,ENSG00000105426,ENSG00000141576,ENSG00000142192,ENSG00000214078,ENSG00000128829,ENSG00000151320,ENSG00000079841,ENSG00000100503,ENSG00000137055,ENSG00000127603,ENSG00000153071,ENSG00000055163,ENSG00000043143,ENSG00000170242,ENSG00000114867,ENSG00000123737,ENSG00000135622,ENSG00000145088,ENSG00000187164,ENSG00000138688,ENSG00000163875…
GO:CC	pericentriolar material	GO:0000242	FALSE	0.0498626	1.30223	22	1688	8	22149	ENSG00000101639,ENSG00000100503,ENSG00000137601,ENSG00000136861,ENSG00000122507,ENSG00000126870,ENSG00000168172,ENSG00000120438
KEGG	Endocytosis	KEGG:04144	FALSE	0.0100333	1.99856	248	735	40	8484	ENSG00000100077,ENSG00000070371,ENSG00000063245,ENSG00000079805,ENSG00000124209,ENSG00000108774,ENSG00000006125,ENSG00000103769,ENSG00000138592,ENSG00000176783,ENSG00000153071,ENSG00000108262,ENSG00000136051,ENSG00000175416,ENSG00000136631,ENSG00000122705,ENSG00000143398,ENSG00000136717,ENSG00000039319,ENSG00000134853,ENSG00000151693,ENSG00000146005,ENSG00000168118,ENSG00000148341,ENSG00000141367…
KEGG	Endocrine and other factor-regulated calcium reabsorption	KEGG:04961	FALSE	0.0145545	1.837	53	735	14	8484	ENSG00000070371,ENSG00000079805,ENSG00000087460,ENSG00000006125,ENSG00000103769,ENSG00000069849,ENSG00000175416,ENSG00000122705,ENSG00000070961,ENSG00000142875,ENSG00000183023,ENSG00000101333,ENSG00000141367,ENSG00000197959
REAC	Protein-protein interactions at synapses	REAC:R-HSA-6794362	FALSE	0.0029532	2.52971	86	991	22	11004	ENSG00000088367,ENSG00000105426,ENSG00000034053,ENSG00000021645,ENSG00000197555,ENSG00000147044,ENSG00000082397,ENSG00000075711,ENSG00000137312,ENSG00000082458,ENSG00000159023,ENSG00000153707,ENSG00000142949,ENSG00000125675,ENSG00000179915,ENSG00000079819,ENSG00000132589,ENSG00000136854,ENSG00000131626,ENSG00000152578,ENSG00000111052,ENSG00000139220
REAC	RHO GTPase cycle	REAC:R-HSA-9012999	FALSE	0.00361316	2.44211	449	991	69	11004	ENSG00000062598,ENSG00000088833,ENSG00000170776,ENSG00000173517,ENSG00000198752,ENSG00000100592,ENSG00000073712,ENSG00000092199,ENSG00000066933,ENSG00000090615,ENSG00000079482,ENSG00000160293,ENSG00000055163,ENSG00000103540,ENSG00000112851,ENSG00000143776,ENSG00000138640,ENSG00000108262,ENSG00000214944,ENSG00000163629,ENSG00000088387,ENSG00000158062,ENSG00000135622,ENSG00000137312,ENSG00000133226…
REAC	Membrane Trafficking	REAC:R-HSA-199991	FALSE	0.00724615	2.13989	625	991	88	11004	ENSG00000100077,ENSG00000070371,ENSG00000063245,ENSG00000079805,ENSG00000170471,ENSG00000089177,ENSG00000005243,ENSG00000108433,ENSG00000108774,ENSG00000006125,ENSG00000166747,ENSG00000100266,ENSG00000188559,ENSG00000142192,ENSG00000196547,ENSG00000103769,ENSG00000174485,ENSG00000150527,ENSG00000065609,ENSG00000068796,ENSG00000159082,ENSG00000153071,ENSG00000134644,ENSG00000181929,ENSG00000145362…
REAC	RHOC GTPase cycle	REAC:R-HSA-9013106	FALSE	0.0121972	1.91374	74	991	19	11004	ENSG00000170776,ENSG00000100592,ENSG00000079482,ENSG00000160293,ENSG00000112851,ENSG00000214944,ENSG00000137312,ENSG00000134909,ENSG00000155366,ENSG00000104728,ENSG00000076706,ENSG00000140575,ENSG00000011426,ENSG00000161791,ENSG00000132589,ENSG00000148175,ENSG00000107863,ENSG00000124164,ENSG00000126217
REAC	Synaptic adhesion-like molecules	REAC:R-HSA-8849932	FALSE	0.0242459	1.61536	21	991	9	11004	ENSG00000105426,ENSG00000075711,ENSG00000137312,ENSG00000082458,ENSG00000153707,ENSG00000142949,ENSG00000125675,ENSG00000132589,ENSG00000152578
REAC	RHOV GTPase cycle	REAC:R-HSA-9013424	FALSE	0.0350475	1.45534	37	991	12	11004	ENSG00000173517,ENSG00000066933,ENSG00000103540,ENSG00000108262,ENSG00000102606,ENSG00000141367,ENSG00000151914,ENSG00000140575,ENSG00000197694,ENSG00000139436,ENSG00000143549,ENSG00000165322
WP	Splicing factor NOVA regulated synaptic proteins	WP:WP4148	FALSE	8.25115e-05	4.08349	42	798	16	8752	ENSG00000088367,ENSG00000171723,ENSG00000147044,ENSG00000082397,ENSG00000047849,ENSG00000188157,ENSG00000171603,ENSG00000159023,ENSG00000070961,ENSG00000148660,ENSG00000101333,ENSG00000156113,ENSG00000074054,ENSG00000079819,ENSG00000084234,ENSG00000151150
WP	Joubert syndrome	WP:WP4656	FALSE	0.00873274	2.05885	76	798	19	8752	ENSG00000103494,ENSG00000100503,ENSG00000103540,ENSG00000198707,ENSG00000165533,ENSG00000113971,ENSG00000100578,ENSG00000135541,ENSG00000122507,ENSG00000020922,ENSG00000104218,ENSG00000046651,ENSG00000164953,ENSG00000083535,ENSG00000172977,ENSG00000149311,ENSG00000197535,ENSG00000204852,ENSG00000168778
TF	Factor: ZF5; motif: GGSGCGCGS; match class: 1	TF:M10438_1	FALSE	1.9726e-33	32.705	15301	1740	1527	20092	ENSG00000160305,ENSG00000186866,ENSG00000160194,ENSG00000182670,ENSG00000185917,ENSG00000154642,ENSG00000100299,ENSG00000100239,ENSG00000186951,ENSG00000100207,ENSG00000100401,ENSG00000100372,ENSG00000100307,ENSG00000100211,ENSG00000100330,ENSG00000100325,ENSG00000186575,ENSG00000100077,ENSG00000167037,ENSG00000133460,ENSG00000128185,ENSG00000070371,ENSG00000173480,ENSG00000204514,ENSG00000121417…
TF	Factor: E2F-3:HES-7; motif: NNNSGCGCSNNNNNCRCGYGNN; match class: 1	TF:M08526_1	FALSE	2.40411e-33	32.619	15421	1740	1535	20092	ENSG00000160305,ENSG00000186866,ENSG00000160194,ENSG00000182670,ENSG00000185917,ENSG00000154642,ENSG00000100299,ENSG00000186951,ENSG00000100207,ENSG00000100401,ENSG00000100372,ENSG00000100307,ENSG00000100211,ENSG00000214491,ENSG00000100330,ENSG00000100325,ENSG00000186575,ENSG00000100077,ENSG00000167037,ENSG00000133460,ENSG00000128185,ENSG00000070371,ENSG00000173480,ENSG00000204514,ENSG00000121417…
TF	Factor: ZF5; motif: GSGCGCGR; match class: 1	TF:M00716_1	FALSE	2.20162e-31	30.6573	14532	1740	1467	20092	ENSG00000160305,ENSG00000186866,ENSG00000160194,ENSG00000182670,ENSG00000185917,ENSG00000154642,ENSG00000100299,ENSG00000100239,ENSG00000100207,ENSG00000100401,ENSG00000100372,ENSG00000100307,ENSG00000100330,ENSG00000186575,ENSG00000100077,ENSG00000167037,ENSG00000128185,ENSG00000070371,ENSG00000173480,ENSG00000204514,ENSG00000121417,ENSG00000186272,ENSG00000063245,ENSG00000213020,ENSG00000196214…
TF	Factor: E2F4; motif: YCCCGCCNCNNSSNNSNN; match class: 1	TF:M12599_1	FALSE	1.6399e-27	26.7852	16106	1740	1566	20092	ENSG00000160305,ENSG00000186866,ENSG00000160194,ENSG00000182670,ENSG00000185917,ENSG00000154642,ENSG00000100299,ENSG00000100239,ENSG00000186951,ENSG00000100207,ENSG00000100401,ENSG00000100372,ENSG00000100307,ENSG00000100211,ENSG00000100330,ENSG00000100325,ENSG00000186575,ENSG00000100077,ENSG00000167037,ENSG00000133460,ENSG00000128185,ENSG00000070371,ENSG00000173480,ENSG00000204514,ENSG00000121417…
TF	Factor: E2F-1:HES-7; motif: GGCRCGTGSYNNWNGGCGCSM; match class: 1	TF:M08525_1	FALSE	4.52324e-26	25.3446	15697	1740	1534	20092	ENSG00000160305,ENSG00000186866,ENSG00000160194,ENSG00000182670,ENSG00000185917,ENSG00000154642,ENSG00000100299,ENSG00000100239,ENSG00000186951,ENSG00000100207,ENSG00000100401,ENSG00000100372,ENSG00000100307,ENSG00000100211,ENSG00000214491,ENSG00000100330,ENSG00000100325,ENSG00000186575,ENSG00000100077,ENSG00000167037,ENSG00000133460,ENSG00000128185,ENSG00000070371,ENSG00000173480,ENSG00000204514…
TF	Factor: E2F-2; motif: GCGCGCGCNCS; match class: 1	TF:M11529_1	FALSE	4.98027e-26	25.3027	14924	1740	1479	20092	ENSG00000160305,ENSG00000186866,ENSG00000160194,ENSG00000182670,ENSG00000185917,ENSG00000154642,ENSG00000100299,ENSG00000186951,ENSG00000100207,ENSG00000100401,ENSG00000100372,ENSG00000100307,ENSG00000100211,ENSG00000100330,ENSG00000100325,ENSG00000186575,ENSG00000100077,ENSG00000167037,ENSG00000133460,ENSG00000128185,ENSG00000070371,ENSG00000204514,ENSG00000121417,ENSG00000186272,ENSG00000063245…
TF	Factor: E2F-2; motif: GCGCGCGCNCS	TF:M11529	FALSE	2.09905e-25	24.678	16718	1740	1601	20092	ENSG00000160305,ENSG00000186866,ENSG00000160194,ENSG00000182670,ENSG00000185917,ENSG00000154642,ENSG00000100299,ENSG00000186951,ENSG00000100207,ENSG00000100401,ENSG00000100372,ENSG00000100307,ENSG00000100211,ENSG00000214491,ENSG00000100330,ENSG00000100325,ENSG00000186575,ENSG00000100077,ENSG00000167037,ENSG00000133460,ENSG00000128185,ENSG00000070371,ENSG00000173480,ENSG00000204514,ENSG00000121417…
TF	Factor: E2F-4; motif: SNGGGCGGGAANN; match class: 1	TF:M09894_1	FALSE	2.7631e-25	24.5586	14371	1740	1436	20092	ENSG00000160305,ENSG00000186866,ENSG00000160194,ENSG00000182670,ENSG00000185917,ENSG00000154642,ENSG00000100299,ENSG00000186951,ENSG00000100207,ENSG00000100401,ENSG00000100372,ENSG00000100307,ENSG00000100211,ENSG00000100330,ENSG00000100325,ENSG00000186575,ENSG00000100077,ENSG00000167037,ENSG00000128185,ENSG00000070371,ENSG00000204514,ENSG00000121417,ENSG00000186272,ENSG00000063245,ENSG00000213020…
TF	Factor: E2F; motif: GGCGSG	TF:M00803	FALSE	7.02925e-25	24.1531	13582	1740	1375	20092	ENSG00000160305,ENSG00000186866,ENSG00000160194,ENSG00000182670,ENSG00000185917,ENSG00000154642,ENSG00000100299,ENSG00000100239,ENSG00000186951,ENSG00000100207,ENSG00000100401,ENSG00000100372,ENSG00000100307,ENSG00000100211,ENSG00000186575,ENSG00000100077,ENSG00000167037,ENSG00000128185,ENSG00000070371,ENSG00000173480,ENSG00000204514,ENSG00000121417,ENSG00000063245,ENSG00000213020,ENSG00000196214…
TF	Factor: ZF5; motif: GGSGCGCGS	TF:M10438	FALSE	8.91011e-25	24.0501	16651	1740	1595	20092	ENSG00000160305,ENSG00000186866,ENSG00000160194,ENSG00000182670,ENSG00000185917,ENSG00000154642,ENSG00000100299,ENSG00000100239,ENSG00000186951,ENSG00000100207,ENSG00000100401,ENSG00000100372,ENSG00000100307,ENSG00000100211,ENSG00000100330,ENSG00000100325,ENSG00000186575,ENSG00000100077,ENSG00000167037,ENSG00000133460,ENSG00000128185,ENSG00000070371,ENSG00000099954,ENSG00000173480,ENSG00000204514…
TF	Factor: E2F-2; motif: GCGCGCGCGYW	TF:M11531	FALSE	1.5189e-24	23.8185	13676	1740	1381	20092	ENSG00000160305,ENSG00000186866,ENSG00000160194,ENSG00000182670,ENSG00000185917,ENSG00000154642,ENSG00000100299,ENSG00000186951,ENSG00000100207,ENSG00000100401,ENSG00000100372,ENSG00000100307,ENSG00000100330,ENSG00000100325,ENSG00000186575,ENSG00000100077,ENSG00000167037,ENSG00000128185,ENSG00000070371,ENSG00000173480,ENSG00000204514,ENSG00000121417,ENSG00000063245,ENSG00000213020,ENSG00000196214…
TF	Factor: ZF5; motif: GSGCGCGR	TF:M00716	FALSE	7.84739e-24	23.1053	16523	1740	1584	20092	ENSG00000160305,ENSG00000186866,ENSG00000160194,ENSG00000182670,ENSG00000185917,ENSG00000154642,ENSG00000100299,ENSG00000100239,ENSG00000186951,ENSG00000100207,ENSG00000100401,ENSG00000100372,ENSG00000100307,ENSG00000214491,ENSG00000100330,ENSG00000100325,ENSG00000186575,ENSG00000100077,ENSG00000167037,ENSG00000133460,ENSG00000128185,ENSG00000070371,ENSG00000173480,ENSG00000204514,ENSG00000121417…
TF	Factor: E2F-2; motif: NWTTTGGCGCCAWWNN	TF:M11530	FALSE	1.0694e-23	22.9709	15000	1740	1477	20092	ENSG00000160305,ENSG00000186866,ENSG00000160194,ENSG00000182670,ENSG00000185917,ENSG00000154642,ENSG00000100299,ENSG00000100239,ENSG00000186951,ENSG00000100207,ENSG00000100401,ENSG00000100372,ENSG00000100307,ENSG00000100211,ENSG00000186575,ENSG00000100077,ENSG00000167037,ENSG00000133460,ENSG00000128185,ENSG00000070371,ENSG00000099954,ENSG00000173480,ENSG00000204514,ENSG00000121417,ENSG00000186272…
TF	Factor: p300; motif: ACNTCCG; match class: 1	TF:M04826_1	FALSE	1.22925e-23	22.9104	15644	1740	1523	20092	ENSG00000160305,ENSG00000186866,ENSG00000160194,ENSG00000182670,ENSG00000185917,ENSG00000154642,ENSG00000100299,ENSG00000186951,ENSG00000100207,ENSG00000100401,ENSG00000100372,ENSG00000196588,ENSG00000100307,ENSG00000100211,ENSG00000214491,ENSG00000100330,ENSG00000100325,ENSG00000186575,ENSG00000167037,ENSG00000133460,ENSG00000070371,ENSG00000173480,ENSG00000204514,ENSG00000121417,ENSG00000186272…
TF	Factor: IRX-1; motif: NACRYNNNNNNNNRYGNN; match class: 1	TF:M11018_1	FALSE	2.17131e-23	22.6633	16348	1740	1571	20092	ENSG00000160305,ENSG00000186866,ENSG00000160194,ENSG00000182670,ENSG00000185917,ENSG00000154642,ENSG00000100299,ENSG00000100239,ENSG00000186951,ENSG00000100207,ENSG00000100401,ENSG00000100307,ENSG00000100211,ENSG00000214491,ENSG00000100330,ENSG00000100325,ENSG00000186575,ENSG00000100077,ENSG00000167037,ENSG00000133460,ENSG00000128185,ENSG00000070371,ENSG00000099954,ENSG00000173480,ENSG00000204514…
TF	Factor: E2F-3:HES-7; motif: NNNSGCGCSNNNNNCRCGYGNN	TF:M08526	FALSE	5.00285e-23	22.3008	17263	1740	1630	20092	ENSG00000160305,ENSG00000186866,ENSG00000160194,ENSG00000182670,ENSG00000185917,ENSG00000154642,ENSG00000100299,ENSG00000186951,ENSG00000100207,ENSG00000100401,ENSG00000100372,ENSG00000100307,ENSG00000100211,ENSG00000214491,ENSG00000100330,ENSG00000100325,ENSG00000186575,ENSG00000100077,ENSG00000167037,ENSG00000133460,ENSG00000128185,ENSG00000070371,ENSG00000173480,ENSG00000204514,ENSG00000121417…
TF	Factor: E2F-1:Elk-1; motif: SGCGCSNNAMCGGAAGT	TF:M08205	FALSE	7.12419e-23	22.1473	14860	1740	1464	20092	ENSG00000160305,ENSG00000186866,ENSG00000182670,ENSG00000185917,ENSG00000154642,ENSG00000100299,ENSG00000186951,ENSG00000100207,ENSG00000100401,ENSG00000100372,ENSG00000100307,ENSG00000100211,ENSG00000186575,ENSG00000100077,ENSG00000167037,ENSG00000133460,ENSG00000128185,ENSG00000070371,ENSG00000173480,ENSG00000121417,ENSG00000186272,ENSG00000063245,ENSG00000213020,ENSG00000196214,ENSG00000176024…
TF	Factor: E2F-2; motif: GCGCGCGCGYW; match class: 1	TF:M11531_1	FALSE	1.37738e-20	19.8609	12719	1740	1291	20092	ENSG00000160305,ENSG00000186866,ENSG00000160194,ENSG00000182670,ENSG00000185917,ENSG00000154642,ENSG00000100299,ENSG00000186951,ENSG00000100207,ENSG00000100401,ENSG00000100372,ENSG00000100307,ENSG00000100330,ENSG00000100325,ENSG00000186575,ENSG00000100077,ENSG00000167037,ENSG00000128185,ENSG00000070371,ENSG00000173480,ENSG00000204514,ENSG00000121417,ENSG00000063245,ENSG00000213020,ENSG00000196214…
TF	Factor: E2F-4; motif: SNGGGCGGGAANN	TF:M09894	FALSE	3.21372e-20	19.493	16645	1740	1582	20092	ENSG00000160305,ENSG00000186866,ENSG00000160194,ENSG00000182670,ENSG00000185917,ENSG00000154642,ENSG00000100299,ENSG00000100239,ENSG00000186951,ENSG00000100207,ENSG00000100401,ENSG00000100372,ENSG00000100307,ENSG00000100211,ENSG00000100330,ENSG00000100325,ENSG00000186575,ENSG00000100077,ENSG00000167037,ENSG00000133460,ENSG00000128185,ENSG00000070371,ENSG00000204514,ENSG00000121417,ENSG00000186272…
TF	Factor: Egr-1; motif: GCGCATGCG; match class: 1	TF:M04869_1	FALSE	5.60401e-20	19.2515	10568	1740	1112	20092	ENSG00000160305,ENSG00000186866,ENSG00000182670,ENSG00000185917,ENSG00000154642,ENSG00000100207,ENSG00000100401,ENSG00000100307,ENSG00000100211,ENSG00000100330,ENSG00000186575,ENSG00000100077,ENSG00000167037,ENSG00000133460,ENSG00000128185,ENSG00000070371,ENSG00000204514,ENSG00000121417,ENSG00000063245,ENSG00000196214,ENSG00000126453,ENSG00000130529,ENSG00000189144,ENSG00000198182,ENSG00000198453…
TF	Factor: E2F-1:HES-7; motif: GGCRCGTGSYNNWNGGCGCSM	TF:M08525	FALSE	6.40202e-20	19.1937	17527	1740	1639	20092	ENSG00000160305,ENSG00000186866,ENSG00000160194,ENSG00000182670,ENSG00000185917,ENSG00000154642,ENSG00000100299,ENSG00000100239,ENSG00000186951,ENSG00000100207,ENSG00000100401,ENSG00000100372,ENSG00000100307,ENSG00000100211,ENSG00000214491,ENSG00000100330,ENSG00000100325,ENSG00000186575,ENSG00000100077,ENSG00000167037,ENSG00000133460,ENSG00000128185,ENSG00000070371,ENSG00000173480,ENSG00000204514…
TF	Factor: Egr-1; motif: GCGCATGCG	TF:M04869	FALSE	1.01335e-19	18.9942	11579	1740	1195	20092	ENSG00000160305,ENSG00000186866,ENSG00000160194,ENSG00000182670,ENSG00000185917,ENSG00000154642,ENSG00000100299,ENSG00000100239,ENSG00000100207,ENSG00000100401,ENSG00000100372,ENSG00000100307,ENSG00000100211,ENSG00000100330,ENSG00000186575,ENSG00000100077,ENSG00000167037,ENSG00000133460,ENSG00000128185,ENSG00000070371,ENSG00000204514,ENSG00000121417,ENSG00000063245,ENSG00000196214,ENSG00000105357…
TF	Factor: ETF; motif: GVGGMGG	TF:M00695	FALSE	1.89767e-19	18.7218	10751	1740	1125	20092	ENSG00000160305,ENSG00000186866,ENSG00000160194,ENSG00000182670,ENSG00000185917,ENSG00000154642,ENSG00000100299,ENSG00000186951,ENSG00000100207,ENSG00000100401,ENSG00000100307,ENSG00000100211,ENSG00000100330,ENSG00000100325,ENSG00000186575,ENSG00000100077,ENSG00000167037,ENSG00000133460,ENSG00000128185,ENSG00000070371,ENSG00000186272,ENSG00000063245,ENSG00000213020,ENSG00000105357,ENSG00000126453…
TF	Factor: E2F-2; motif: NWTTTGGCGCCAWWNN; match class: 1	TF:M11530_1	FALSE	4.15686e-19	18.3812	13827	1740	1372	20092	ENSG00000160305,ENSG00000186866,ENSG00000160194,ENSG00000182670,ENSG00000185917,ENSG00000154642,ENSG00000100299,ENSG00000186951,ENSG00000100207,ENSG00000100401,ENSG00000100372,ENSG00000100307,ENSG00000186575,ENSG00000100077,ENSG00000167037,ENSG00000133460,ENSG00000128185,ENSG00000070371,ENSG00000099954,ENSG00000173480,ENSG00000204514,ENSG00000121417,ENSG00000186272,ENSG00000063245,ENSG00000213020…
TF	Factor: sp4; motif: NNGNARGRGGCGGRGCNNRR	TF:M10072	FALSE	8.53119e-19	18.069	10858	1740	1131	20092	ENSG00000160305,ENSG00000186866,ENSG00000160194,ENSG00000182670,ENSG00000185917,ENSG00000154642,ENSG00000100299,ENSG00000100207,ENSG00000100307,ENSG00000100330,ENSG00000100325,ENSG00000186575,ENSG00000100077,ENSG00000167037,ENSG00000128185,ENSG00000070371,ENSG00000121417,ENSG00000063245,ENSG00000213020,ENSG00000196214,ENSG00000105357,ENSG00000130529,ENSG00000087076,ENSG00000063176,ENSG00000167637…
TF	Factor: E2F; motif: GGCGSG; match class: 1	TF:M00803_1	FALSE	1.13945e-17	16.9433	10540	1740	1099	20092	ENSG00000160305,ENSG00000186866,ENSG00000160194,ENSG00000182670,ENSG00000185917,ENSG00000154642,ENSG00000186951,ENSG00000100207,ENSG00000100401,ENSG00000100372,ENSG00000100307,ENSG00000100211,ENSG00000186575,ENSG00000100077,ENSG00000167037,ENSG00000128185,ENSG00000070371,ENSG00000121417,ENSG00000063245,ENSG00000213020,ENSG00000196214,ENSG00000176024,ENSG00000105357,ENSG00000126453,ENSG00000087076…
TF	Factor: ZF5; motif: NRNGNGCGCGCWN; match class: 1	TF:M00333_1	FALSE	2.28748e-17	16.6406	12804	1740	1284	20092	ENSG00000160305,ENSG00000186866,ENSG00000160194,ENSG00000182670,ENSG00000185917,ENSG00000154642,ENSG00000100299,ENSG00000100207,ENSG00000100401,ENSG00000100307,ENSG00000100211,ENSG00000100330,ENSG00000100325,ENSG00000186575,ENSG00000100077,ENSG00000167037,ENSG00000133460,ENSG00000128185,ENSG00000070371,ENSG00000186272,ENSG00000063245,ENSG00000213020,ENSG00000126453,ENSG00000130529,ENSG00000087076…
TF	Factor: BEN; motif: CAGCGRNV; match class: 1	TF:M01240_1	FALSE	2.73121e-17	16.5636	13603	1740	1347	20092	ENSG00000160305,ENSG00000186866,ENSG00000160194,ENSG00000182670,ENSG00000185917,ENSG00000186951,ENSG00000100207,ENSG00000100401,ENSG00000100372,ENSG00000100307,ENSG00000214491,ENSG00000100330,ENSG00000186575,ENSG00000100077,ENSG00000167037,ENSG00000133460,ENSG00000128185,ENSG00000070371,ENSG00000099954,ENSG00000173480,ENSG00000204514,ENSG00000121417,ENSG00000186272,ENSG00000063245,ENSG00000105357…
TF	Factor: E2F1; motif: GSGCGGGAAN	TF:M12597	FALSE	5.83426e-17	16.234	14434	1740	1410	20092	ENSG00000160305,ENSG00000186866,ENSG00000160194,ENSG00000182670,ENSG00000185917,ENSG00000154642,ENSG00000100299,ENSG00000100239,ENSG00000186951,ENSG00000100207,ENSG00000100401,ENSG00000100372,ENSG00000100307,ENSG00000100211,ENSG00000100330,ENSG00000186575,ENSG00000100077,ENSG00000167037,ENSG00000133460,ENSG00000128185,ENSG00000070371,ENSG00000204514,ENSG00000121417,ENSG00000186272,ENSG00000063245…
TF	Factor: E2F-1:Elk-1; motif: SGCGCSNNAMCGGAAGT; match class: 1	TF:M08205_1	FALSE	8.98163e-17	16.0466	10757	1740	1113	20092	ENSG00000160305,ENSG00000186866,ENSG00000182670,ENSG00000154642,ENSG00000100299,ENSG00000186951,ENSG00000100207,ENSG00000100401,ENSG00000100307,ENSG00000100211,ENSG00000186575,ENSG00000100077,ENSG00000167037,ENSG00000133460,ENSG00000128185,ENSG00000070371,ENSG00000186272,ENSG00000063245,ENSG00000213020,ENSG00000196214,ENSG00000105357,ENSG00000126453,ENSG00000130529,ENSG00000087076,ENSG00000063176…
TF	Factor: E2F-3; motif: GGCGGGN; match class: 1	TF:M02089_1	FALSE	2.46193e-16	15.6087	9690	1740	1020	20092	ENSG00000160305,ENSG00000186866,ENSG00000182670,ENSG00000185917,ENSG00000154642,ENSG00000100299,ENSG00000186951,ENSG00000100207,ENSG00000100307,ENSG00000100330,ENSG00000186575,ENSG00000167037,ENSG00000128185,ENSG00000070371,ENSG00000186272,ENSG00000063245,ENSG00000213020,ENSG00000196214,ENSG00000105357,ENSG00000130529,ENSG00000063176,ENSG00000239382,ENSG00000105699,ENSG00000006015,ENSG00000214046…
TF	Factor: E2F4; motif: YCCCGCCNCNNSSNNSNN	TF:M12599	FALSE	3.31477e-16	15.4795	17616	1740	1635	20092	ENSG00000160305,ENSG00000186866,ENSG00000160194,ENSG00000182670,ENSG00000185917,ENSG00000154642,ENSG00000100299,ENSG00000100239,ENSG00000186951,ENSG00000100207,ENSG00000100401,ENSG00000100372,ENSG00000100307,ENSG00000100211,ENSG00000100330,ENSG00000100325,ENSG00000186575,ENSG00000100077,ENSG00000167037,ENSG00000133460,ENSG00000128185,ENSG00000070371,ENSG00000173480,ENSG00000204514,ENSG00000121417…
TF	Factor: IRX-1; motif: NACRYNNNNNNNNRYGNN	TF:M11018	FALSE	3.55468e-16	15.4492	17373	1740	1619	20092	ENSG00000160305,ENSG00000186866,ENSG00000160194,ENSG00000182670,ENSG00000185917,ENSG00000154642,ENSG00000100299,ENSG00000100239,ENSG00000186951,ENSG00000100207,ENSG00000100401,ENSG00000100372,ENSG00000100307,ENSG00000100211,ENSG00000214491,ENSG00000100330,ENSG00000100325,ENSG00000186575,ENSG00000100077,ENSG00000167037,ENSG00000133460,ENSG00000128185,ENSG00000070371,ENSG00000099954,ENSG00000173480…
TF	Factor: ER81; motif: RCCGGAARYN	TF:M02065	FALSE	4.13657e-16	15.3834	13100	1740	1302	20092	ENSG00000160305,ENSG00000186866,ENSG00000185917,ENSG00000154642,ENSG00000100299,ENSG00000186951,ENSG00000100207,ENSG00000100401,ENSG00000100372,ENSG00000100307,ENSG00000214491,ENSG00000100330,ENSG00000100325,ENSG00000186575,ENSG00000100077,ENSG00000167037,ENSG00000133460,ENSG00000128185,ENSG00000070371,ENSG00000099954,ENSG00000173480,ENSG00000204514,ENSG00000121417,ENSG00000186272,ENSG00000063245…
TF	Factor: E2F-4; motif: NTTTCSCGCC	TF:M07380	FALSE	5.76947e-16	15.2389	13385	1740	1324	20092	ENSG00000160305,ENSG00000186866,ENSG00000160194,ENSG00000182670,ENSG00000185917,ENSG00000154642,ENSG00000100299,ENSG00000100239,ENSG00000186951,ENSG00000100207,ENSG00000100372,ENSG00000100307,ENSG00000100211,ENSG00000186575,ENSG00000100077,ENSG00000167037,ENSG00000133460,ENSG00000128185,ENSG00000070371,ENSG00000099954,ENSG00000173480,ENSG00000204514,ENSG00000121417,ENSG00000186272,ENSG00000063245…
TF	Factor: BEN; motif: CAGCGRNV	TF:M01240	FALSE	1.15503e-15	14.9374	16908	1740	1586	20092	ENSG00000160305,ENSG00000186866,ENSG00000160194,ENSG00000182670,ENSG00000185917,ENSG00000154642,ENSG00000100299,ENSG00000100239,ENSG00000186951,ENSG00000100207,ENSG00000100401,ENSG00000100372,ENSG00000100307,ENSG00000214491,ENSG00000100330,ENSG00000186575,ENSG00000100077,ENSG00000167037,ENSG00000133460,ENSG00000128185,ENSG00000070371,ENSG00000099954,ENSG00000173480,ENSG00000204514,ENSG00000121417…
TF	Factor: ZF5; motif: NRNGNGCGCGCWN	TF:M00333	FALSE	1.23288e-15	14.9091	15500	1740	1485	20092	ENSG00000160305,ENSG00000186866,ENSG00000160194,ENSG00000182670,ENSG00000185917,ENSG00000154642,ENSG00000100299,ENSG00000186951,ENSG00000100207,ENSG00000100401,ENSG00000100372,ENSG00000100307,ENSG00000100211,ENSG00000100330,ENSG00000100325,ENSG00000186575,ENSG00000100077,ENSG00000167037,ENSG00000133460,ENSG00000128185,ENSG00000070371,ENSG00000121417,ENSG00000186272,ENSG00000063245,ENSG00000213020…
TF	Factor: E2F-1; motif: NNNNGGCGGGAARN	TF:M09892	FALSE	1.53062e-15	14.8151	13943	1740	1366	20092	ENSG00000160305,ENSG00000186866,ENSG00000160194,ENSG00000182670,ENSG00000185917,ENSG00000154642,ENSG00000100299,ENSG00000100239,ENSG00000100207,ENSG00000100401,ENSG00000100372,ENSG00000100307,ENSG00000100211,ENSG00000100330,ENSG00000186575,ENSG00000100077,ENSG00000167037,ENSG00000133460,ENSG00000128185,ENSG00000070371,ENSG00000204514,ENSG00000121417,ENSG00000186272,ENSG00000063245,ENSG00000213020…
TF	Factor: ER81; motif: RCCGGAARYN; match class: 1	TF:M02065_1	FALSE	1.57915e-15	14.8016	7191	1740	795	20092	ENSG00000186866,ENSG00000185917,ENSG00000100299,ENSG00000186951,ENSG00000100207,ENSG00000100401,ENSG00000100372,ENSG00000214491,ENSG00000100330,ENSG00000186575,ENSG00000133460,ENSG00000121417,ENSG00000063245,ENSG00000213020,ENSG00000126453,ENSG00000063176,ENSG00000167637,ENSG00000198453,ENSG00000105699,ENSG00000089335,ENSG00000006015,ENSG00000214046,ENSG00000171903,ENSG00000171291,ENSG00000130816…
TF	Factor: TIEG1; motif: NCCCNSNCCCCGCCCCC	TF:M12351	FALSE	2.39082e-15	14.6215	12609	1740	1259	20092	ENSG00000160305,ENSG00000186866,ENSG00000160194,ENSG00000182670,ENSG00000185917,ENSG00000154642,ENSG00000100299,ENSG00000186951,ENSG00000100207,ENSG00000100372,ENSG00000196588,ENSG00000100307,ENSG00000100330,ENSG00000100325,ENSG00000186575,ENSG00000100077,ENSG00000167037,ENSG00000133460,ENSG00000128185,ENSG00000070371,ENSG00000121417,ENSG00000063245,ENSG00000213020,ENSG00000176024,ENSG00000105357…
TF	Factor: TEL1; motif: CNCGGAANNN	TF:M02070	FALSE	2.51921e-15	14.5987	11116	1740	1136	20092	ENSG00000160305,ENSG00000186866,ENSG00000182670,ENSG00000185917,ENSG00000154642,ENSG00000186951,ENSG00000100207,ENSG00000100401,ENSG00000100372,ENSG00000100307,ENSG00000214491,ENSG00000100330,ENSG00000100325,ENSG00000100077,ENSG00000128185,ENSG00000070371,ENSG00000099954,ENSG00000173480,ENSG00000204514,ENSG00000121417,ENSG00000186272,ENSG00000063245,ENSG00000213020,ENSG00000196214,ENSG00000126453…
TF	Factor: E2F-1; motif: WWTGGCGCCAAA	TF:M04515	FALSE	2.88319e-15	14.5401	13729	1740	1348	20092	ENSG00000160305,ENSG00000186866,ENSG00000160194,ENSG00000182670,ENSG00000185917,ENSG00000154642,ENSG00000100299,ENSG00000186951,ENSG00000100207,ENSG00000100401,ENSG00000100307,ENSG00000186575,ENSG00000100077,ENSG00000167037,ENSG00000133460,ENSG00000128185,ENSG00000099954,ENSG00000173480,ENSG00000204514,ENSG00000121417,ENSG00000186272,ENSG00000063245,ENSG00000213020,ENSG00000196214,ENSG00000176024…
TF	Factor: E2F-3; motif: GGCGGGN	TF:M02089	FALSE	3.41779e-15	14.4663	13581	1740	1336	20092	ENSG00000160305,ENSG00000186866,ENSG00000160194,ENSG00000182670,ENSG00000185917,ENSG00000154642,ENSG00000100299,ENSG00000186951,ENSG00000100207,ENSG00000100401,ENSG00000100372,ENSG00000100307,ENSG00000100211,ENSG00000100330,ENSG00000100325,ENSG00000186575,ENSG00000100077,ENSG00000167037,ENSG00000128185,ENSG00000070371,ENSG00000204514,ENSG00000121417,ENSG00000186272,ENSG00000063245,ENSG00000213020…
TF	Factor: Sp1; motif: CCCCGCCCCN	TF:M00933	FALSE	1.03442e-14	13.9853	10019	1740	1040	20092	ENSG00000160305,ENSG00000186866,ENSG00000185917,ENSG00000154642,ENSG00000100299,ENSG00000100207,ENSG00000100401,ENSG00000100372,ENSG00000196588,ENSG00000100307,ENSG00000100330,ENSG00000100325,ENSG00000186575,ENSG00000100077,ENSG00000167037,ENSG00000128185,ENSG00000070371,ENSG00000121417,ENSG00000063245,ENSG00000213020,ENSG00000105357,ENSG00000130529,ENSG00000087076,ENSG00000063176,ENSG00000167637…
TF	Factor: E2F-4; motif: NNTTCCCGCCNN	TF:M04823	FALSE	1.29407e-14	13.888	13137	1740	1298	20092	ENSG00000160305,ENSG00000186866,ENSG00000160194,ENSG00000182670,ENSG00000185917,ENSG00000154642,ENSG00000100299,ENSG00000100239,ENSG00000100207,ENSG00000100372,ENSG00000100307,ENSG00000100211,ENSG00000100330,ENSG00000186575,ENSG00000100077,ENSG00000167037,ENSG00000133460,ENSG00000128185,ENSG00000070371,ENSG00000204514,ENSG00000121417,ENSG00000186272,ENSG00000063245,ENSG00000213020,ENSG00000196214…
TF	Factor: ETV7; motif: NCCGGAANNN	TF:M02071	FALSE	3.09866e-14	13.5088	10388	1740	1069	20092	ENSG00000160305,ENSG00000186866,ENSG00000185917,ENSG00000154642,ENSG00000186951,ENSG00000100207,ENSG00000100401,ENSG00000100372,ENSG00000100307,ENSG00000214491,ENSG00000100330,ENSG00000100325,ENSG00000186575,ENSG00000100077,ENSG00000167037,ENSG00000133460,ENSG00000173480,ENSG00000204514,ENSG00000121417,ENSG00000186272,ENSG00000063245,ENSG00000213020,ENSG00000196214,ENSG00000176024,ENSG00000105357…
TF	Factor: E2F1; motif: GSGCGGGAAN; match class: 1	TF:M12597_1	FALSE	3.53369e-14	13.4518	10192	1740	1052	20092	ENSG00000160305,ENSG00000186866,ENSG00000160194,ENSG00000182670,ENSG00000185917,ENSG00000154642,ENSG00000100299,ENSG00000100207,ENSG00000100372,ENSG00000100307,ENSG00000100211,ENSG00000186575,ENSG00000100077,ENSG00000167037,ENSG00000128185,ENSG00000070371,ENSG00000186272,ENSG00000063245,ENSG00000213020,ENSG00000176024,ENSG00000105357,ENSG00000126453,ENSG00000130529,ENSG00000198453,ENSG00000239382…
TF	Factor: WT1; motif: GNGGGGGCGGGG	TF:M03893	FALSE	3.77896e-14	13.4226	8557	1740	910	20092	ENSG00000186866,ENSG00000160194,ENSG00000182670,ENSG00000185917,ENSG00000154642,ENSG00000100299,ENSG00000100207,ENSG00000100372,ENSG00000100307,ENSG00000100330,ENSG00000100325,ENSG00000100077,ENSG00000167037,ENSG00000128185,ENSG00000121417,ENSG00000063245,ENSG00000213020,ENSG00000105357,ENSG00000130529,ENSG00000087076,ENSG00000063176,ENSG00000198182,ENSG00000239382,ENSG00000105699,ENSG00000006015…
TF	Factor: pax-6; motif: NYACGCNYSANYGMNCN	TF:M11882	FALSE	4.19281e-14	13.3775	15879	1740	1507	20092	ENSG00000160305,ENSG00000186866,ENSG00000160194,ENSG00000182670,ENSG00000185917,ENSG00000154642,ENSG00000100299,ENSG00000100239,ENSG00000186951,ENSG00000100207,ENSG00000100401,ENSG00000100372,ENSG00000100307,ENSG00000100211,ENSG00000100330,ENSG00000100325,ENSG00000186575,ENSG00000100077,ENSG00000167037,ENSG00000133460,ENSG00000128185,ENSG00000070371,ENSG00000099954,ENSG00000173480,ENSG00000204514…
TF	Factor: E2F-1; motif: NNNNGGCGGGAARN; match class: 1	TF:M09892_1	FALSE	6.34738e-14	13.1974	9475	1740	989	20092	ENSG00000160305,ENSG00000186866,ENSG00000160194,ENSG00000182670,ENSG00000185917,ENSG00000154642,ENSG00000100299,ENSG00000100207,ENSG00000100372,ENSG00000100307,ENSG00000186575,ENSG00000167037,ENSG00000128185,ENSG00000070371,ENSG00000204514,ENSG00000186272,ENSG00000063245,ENSG00000213020,ENSG00000176024,ENSG00000105357,ENSG00000126453,ENSG00000130529,ENSG00000198453,ENSG00000239382,ENSG00000105699…
TF	Factor: E2F-1:DP-2; motif: TTTSSCGC	TF:M00737	FALSE	8.78087e-14	13.0565	8978	1740	945	20092	ENSG00000154642,ENSG00000100299,ENSG00000186951,ENSG00000100207,ENSG00000100401,ENSG00000100372,ENSG00000100307,ENSG00000100211,ENSG00000100330,ENSG00000100325,ENSG00000186575,ENSG00000167037,ENSG00000133460,ENSG00000128185,ENSG00000070371,ENSG00000173480,ENSG00000186272,ENSG00000196214,ENSG00000176024,ENSG00000126453,ENSG00000087076,ENSG00000198453,ENSG00000239382,ENSG00000006015,ENSG00000104957…
TF	Factor: Erg; motif: NACCGGAARTN	TF:M11396	FALSE	1.07882e-13	12.967	11037	1740	1121	20092	ENSG00000186866,ENSG00000160194,ENSG00000182670,ENSG00000185917,ENSG00000154642,ENSG00000100299,ENSG00000186951,ENSG00000100207,ENSG00000100401,ENSG00000100372,ENSG00000100307,ENSG00000214491,ENSG00000100330,ENSG00000100325,ENSG00000186575,ENSG00000100077,ENSG00000167037,ENSG00000133460,ENSG00000173480,ENSG00000204514,ENSG00000121417,ENSG00000186272,ENSG00000063245,ENSG00000213020,ENSG00000196214…
TF	Factor: Elk-1; motif: NNNNCCGGAARTNN	TF:M00025	FALSE	1.44494e-13	12.8401	10277	1740	1056	20092	ENSG00000160305,ENSG00000186866,ENSG00000185917,ENSG00000154642,ENSG00000186951,ENSG00000100207,ENSG00000100401,ENSG00000100372,ENSG00000100307,ENSG00000214491,ENSG00000100330,ENSG00000100325,ENSG00000186575,ENSG00000100077,ENSG00000167037,ENSG00000133460,ENSG00000173480,ENSG00000204514,ENSG00000121417,ENSG00000186272,ENSG00000063245,ENSG00000213020,ENSG00000196214,ENSG00000176024,ENSG00000126453…
TF	Factor: E2F-1; motif: NGGGCGGGARV	TF:M07206	FALSE	1.97818e-13	12.7037	14996	1740	1438	20092	ENSG00000160305,ENSG00000186866,ENSG00000160194,ENSG00000182670,ENSG00000185917,ENSG00000154642,ENSG00000100299,ENSG00000100239,ENSG00000186951,ENSG00000100207,ENSG00000100401,ENSG00000100372,ENSG00000100307,ENSG00000100211,ENSG00000100330,ENSG00000186575,ENSG00000100077,ENSG00000167037,ENSG00000133460,ENSG00000128185,ENSG00000070371,ENSG00000204514,ENSG00000121417,ENSG00000186272,ENSG00000063245…
TF	Factor: E2F-1:DP-1; motif: TTTCSCGC	TF:M00736	FALSE	2.35082e-13	12.6288	10667	1740	1088	20092	ENSG00000160305,ENSG00000186866,ENSG00000160194,ENSG00000100299,ENSG00000186951,ENSG00000100207,ENSG00000100401,ENSG00000100372,ENSG00000100307,ENSG00000100211,ENSG00000100330,ENSG00000186575,ENSG00000167037,ENSG00000133460,ENSG00000128185,ENSG00000070371,ENSG00000186272,ENSG00000063245,ENSG00000213020,ENSG00000196214,ENSG00000176024,ENSG00000105357,ENSG00000126453,ENSG00000087076,ENSG00000198453…
TF	Factor: SAP-1; motif: NNCCGGAAGTGN	TF:M09905	FALSE	2.40248e-13	12.6193	8504	1740	901	20092	ENSG00000186866,ENSG00000185917,ENSG00000154642,ENSG00000100401,ENSG00000100372,ENSG00000100307,ENSG00000214491,ENSG00000100330,ENSG00000100325,ENSG00000186575,ENSG00000100077,ENSG00000133460,ENSG00000173480,ENSG00000204514,ENSG00000121417,ENSG00000186272,ENSG00000063245,ENSG00000213020,ENSG00000196214,ENSG00000176024,ENSG00000126453,ENSG00000087076,ENSG00000063176,ENSG00000167637,ENSG00000198182…
TF	Factor: E2F-4:DP-1; motif: TTTSGCGC	TF:M00738	FALSE	3.37393e-13	12.4719	10113	1740	1040	20092	ENSG00000160305,ENSG00000160194,ENSG00000185917,ENSG00000100299,ENSG00000186951,ENSG00000100207,ENSG00000100401,ENSG00000100372,ENSG00000100307,ENSG00000100211,ENSG00000100330,ENSG00000186575,ENSG00000100077,ENSG00000167037,ENSG00000133460,ENSG00000128185,ENSG00000099954,ENSG00000173480,ENSG00000121417,ENSG00000186272,ENSG00000196214,ENSG00000176024,ENSG00000126453,ENSG00000130529,ENSG00000087076…
TF	Factor: Elk-1; motif: NNCCGGAAGTN	TF:M11435	FALSE	5.30601e-13	12.2752	12006	1740	1198	20092	ENSG00000160305,ENSG00000186866,ENSG00000160194,ENSG00000182670,ENSG00000185917,ENSG00000100299,ENSG00000186951,ENSG00000100401,ENSG00000100372,ENSG00000100307,ENSG00000214491,ENSG00000100330,ENSG00000100325,ENSG00000186575,ENSG00000100077,ENSG00000167037,ENSG00000133460,ENSG00000128185,ENSG00000099954,ENSG00000173480,ENSG00000204514,ENSG00000121417,ENSG00000186272,ENSG00000063245,ENSG00000213020…
TF	Factor: Fli-1; motif: NACCGGAARTN	TF:M11400	FALSE	5.96932e-13	12.2241	10199	1740	1046	20092	ENSG00000186866,ENSG00000160194,ENSG00000182670,ENSG00000185917,ENSG00000154642,ENSG00000100299,ENSG00000186951,ENSG00000100207,ENSG00000100401,ENSG00000100372,ENSG00000100307,ENSG00000214491,ENSG00000100330,ENSG00000100325,ENSG00000186575,ENSG00000100077,ENSG00000167037,ENSG00000133460,ENSG00000173480,ENSG00000204514,ENSG00000121417,ENSG00000186272,ENSG00000063245,ENSG00000213020,ENSG00000196214…
TF	Factor: ETS1; motif: ACCGGAARYN	TF:M03977	FALSE	6.54198e-13	12.1843	10790	1740	1096	20092	ENSG00000160305,ENSG00000186866,ENSG00000160194,ENSG00000182670,ENSG00000185917,ENSG00000154642,ENSG00000100299,ENSG00000186951,ENSG00000100207,ENSG00000100401,ENSG00000100372,ENSG00000100307,ENSG00000214491,ENSG00000100330,ENSG00000100325,ENSG00000186575,ENSG00000100077,ENSG00000167037,ENSG00000133460,ENSG00000173480,ENSG00000204514,ENSG00000121417,ENSG00000186272,ENSG00000063245,ENSG00000213020…
TF	Factor: Sp1; motif: NGGGGCGGGGN	TF:M07395	FALSE	6.87903e-13	12.1625	10993	1740	1113	20092	ENSG00000160305,ENSG00000186866,ENSG00000182670,ENSG00000185917,ENSG00000154642,ENSG00000100299,ENSG00000100207,ENSG00000100401,ENSG00000100372,ENSG00000100307,ENSG00000100211,ENSG00000100330,ENSG00000100325,ENSG00000186575,ENSG00000100077,ENSG00000167037,ENSG00000128185,ENSG00000070371,ENSG00000121417,ENSG00000186272,ENSG00000063245,ENSG00000213020,ENSG00000196214,ENSG00000105357,ENSG00000130529…
TF	Factor: MAZ; motif: GGGMGGGGSSGGGGGGGGGGGG	TF:M09636	FALSE	6.96559e-13	12.157	16674	1740	1560	20092	ENSG00000160305,ENSG00000186866,ENSG00000160194,ENSG00000182670,ENSG00000185917,ENSG00000154642,ENSG00000100299,ENSG00000186951,ENSG00000100207,ENSG00000100401,ENSG00000100372,ENSG00000100307,ENSG00000100211,ENSG00000100330,ENSG00000100325,ENSG00000186575,ENSG00000100077,ENSG00000167037,ENSG00000133460,ENSG00000128185,ENSG00000070371,ENSG00000173480,ENSG00000121417,ENSG00000186272,ENSG00000063245…
TF	Factor: E2F; motif: TTTSGCGS	TF:M00426	FALSE	8.18799e-13	12.0868	12249	1740	1217	20092	ENSG00000160305,ENSG00000160194,ENSG00000100299,ENSG00000186951,ENSG00000100207,ENSG00000100401,ENSG00000100372,ENSG00000100307,ENSG00000100211,ENSG00000100330,ENSG00000186575,ENSG00000100077,ENSG00000167037,ENSG00000133460,ENSG00000128185,ENSG00000070371,ENSG00000099954,ENSG00000173480,ENSG00000186272,ENSG00000063245,ENSG00000213020,ENSG00000196214,ENSG00000176024,ENSG00000126453,ENSG00000130529…
TF	Factor: Erg; motif: NACCGGAARYN	TF:M11392	FALSE	8.3579e-13	12.0779	8902	1740	933	20092	ENSG00000186866,ENSG00000185917,ENSG00000154642,ENSG00000186951,ENSG00000100401,ENSG00000100372,ENSG00000100307,ENSG00000214491,ENSG00000100330,ENSG00000100325,ENSG00000186575,ENSG00000100077,ENSG00000167037,ENSG00000133460,ENSG00000173480,ENSG00000204514,ENSG00000121417,ENSG00000186272,ENSG00000063245,ENSG00000213020,ENSG00000196214,ENSG00000176024,ENSG00000126453,ENSG00000087076,ENSG00000063176…
TF	Factor: E2F-3:TBR2; motif: ANGTGYKANGGCGCSTTNNCRNNT; match class: 1	TF:M08207_1	FALSE	8.76207e-13	12.0574	15883	1740	1502	20092	ENSG00000160305,ENSG00000186866,ENSG00000160194,ENSG00000182670,ENSG00000185917,ENSG00000154642,ENSG00000100299,ENSG00000100239,ENSG00000186951,ENSG00000100207,ENSG00000100401,ENSG00000100372,ENSG00000100307,ENSG00000100211,ENSG00000214491,ENSG00000100330,ENSG00000100325,ENSG00000186575,ENSG00000100077,ENSG00000167037,ENSG00000133460,ENSG00000128185,ENSG00000070371,ENSG00000173480,ENSG00000204514…
TF	Factor: Sp1; motif: GGGGCGGGGC	TF:M00931	FALSE	9.42421e-13	12.0258	10623	1740	1081	20092	ENSG00000160305,ENSG00000186866,ENSG00000185917,ENSG00000154642,ENSG00000100299,ENSG00000186951,ENSG00000100207,ENSG00000100401,ENSG00000100372,ENSG00000100307,ENSG00000100211,ENSG00000100330,ENSG00000100325,ENSG00000186575,ENSG00000100077,ENSG00000167037,ENSG00000128185,ENSG00000070371,ENSG00000121417,ENSG00000186272,ENSG00000063245,ENSG00000213020,ENSG00000196214,ENSG00000105357,ENSG00000130529…
TF	Factor: E2F-1; motif: WWTGGCGCCAAA; match class: 1	TF:M04515_1	FALSE	1.07903e-12	11.967	12550	1740	1241	20092	ENSG00000160305,ENSG00000186866,ENSG00000160194,ENSG00000182670,ENSG00000185917,ENSG00000154642,ENSG00000100299,ENSG00000186951,ENSG00000100207,ENSG00000100401,ENSG00000100307,ENSG00000186575,ENSG00000100077,ENSG00000167037,ENSG00000133460,ENSG00000128185,ENSG00000099954,ENSG00000173480,ENSG00000204514,ENSG00000121417,ENSG00000186272,ENSG00000063245,ENSG00000213020,ENSG00000196214,ENSG00000105357…
TF	Factor: ETV4; motif: ACCGGAAGTN	TF:M13031	FALSE	1.28036e-12	11.8927	11058	1740	1117	20092	ENSG00000186866,ENSG00000160194,ENSG00000182670,ENSG00000185917,ENSG00000154642,ENSG00000100299,ENSG00000186951,ENSG00000100207,ENSG00000100401,ENSG00000100372,ENSG00000100307,ENSG00000100211,ENSG00000214491,ENSG00000100330,ENSG00000100325,ENSG00000186575,ENSG00000100077,ENSG00000133460,ENSG00000173480,ENSG00000204514,ENSG00000121417,ENSG00000186272,ENSG00000063245,ENSG00000213020,ENSG00000196214…
TF	Factor: Sp1; motif: NNGGGGCGGGGNN	TF:M00932	FALSE	2.27417e-12	11.6432	10766	1740	1091	20092	ENSG00000160305,ENSG00000186866,ENSG00000185917,ENSG00000154642,ENSG00000100299,ENSG00000186951,ENSG00000100207,ENSG00000100401,ENSG00000100372,ENSG00000100307,ENSG00000100211,ENSG00000100330,ENSG00000100325,ENSG00000186575,ENSG00000100077,ENSG00000167037,ENSG00000128185,ENSG00000070371,ENSG00000121417,ENSG00000186272,ENSG00000063245,ENSG00000213020,ENSG00000196214,ENSG00000105357,ENSG00000130529…
TF	Factor: FLI1; motif: ACCGGAARTN	TF:M03988	FALSE	2.96304e-12	11.5283	8516	1740	896	20092	ENSG00000186866,ENSG00000185917,ENSG00000154642,ENSG00000100299,ENSG00000100207,ENSG00000100401,ENSG00000100372,ENSG00000100307,ENSG00000100211,ENSG00000214491,ENSG00000100330,ENSG00000100325,ENSG00000186575,ENSG00000100077,ENSG00000133460,ENSG00000173480,ENSG00000204514,ENSG00000121417,ENSG00000063245,ENSG00000213020,ENSG00000196214,ENSG00000176024,ENSG00000126453,ENSG00000087076,ENSG00000063176…
TF	Factor: Rb:E2F-1:DP-1; motif: TTTSGCGC	TF:M00740	FALSE	3.39689e-12	11.4689	10742	1740	1088	20092	ENSG00000160305,ENSG00000160194,ENSG00000185917,ENSG00000100299,ENSG00000186951,ENSG00000100207,ENSG00000100401,ENSG00000100372,ENSG00000100307,ENSG00000100211,ENSG00000100330,ENSG00000186575,ENSG00000100077,ENSG00000167037,ENSG00000133460,ENSG00000128185,ENSG00000099954,ENSG00000173480,ENSG00000121417,ENSG00000186272,ENSG00000213020,ENSG00000196214,ENSG00000176024,ENSG00000126453,ENSG00000130529…
TF	Factor: ERG; motif: ACCGGAARTN	TF:M03975	FALSE	3.91026e-12	11.4078	10217	1740	1043	20092	ENSG00000186866,ENSG00000185917,ENSG00000154642,ENSG00000100299,ENSG00000186951,ENSG00000100207,ENSG00000100401,ENSG00000100372,ENSG00000100307,ENSG00000100211,ENSG00000214491,ENSG00000100330,ENSG00000100325,ENSG00000186575,ENSG00000100077,ENSG00000167037,ENSG00000133460,ENSG00000070371,ENSG00000173480,ENSG00000204514,ENSG00000121417,ENSG00000186272,ENSG00000063245,ENSG00000213020,ENSG00000196214…
TF	Factor: E2F-1; motif: NNNSSCGCSAANN	TF:M07250	FALSE	4.03525e-12	11.3941	11055	1740	1114	20092	ENSG00000160305,ENSG00000186866,ENSG00000160194,ENSG00000182670,ENSG00000185917,ENSG00000154642,ENSG00000100299,ENSG00000186951,ENSG00000100207,ENSG00000100401,ENSG00000100372,ENSG00000100307,ENSG00000100211,ENSG00000100330,ENSG00000186575,ENSG00000100077,ENSG00000167037,ENSG00000128185,ENSG00000070371,ENSG00000099954,ENSG00000173480,ENSG00000121417,ENSG00000063245,ENSG00000213020,ENSG00000196214…
TF	Factor: sp4; motif: NNNGCYCCGCCCCCY	TF:M10530	FALSE	5.06922e-12	11.2951	8463	1740	890	20092	ENSG00000160305,ENSG00000186866,ENSG00000160194,ENSG00000185917,ENSG00000154642,ENSG00000100299,ENSG00000100207,ENSG00000100307,ENSG00000100330,ENSG00000100325,ENSG00000100077,ENSG00000167037,ENSG00000128185,ENSG00000070371,ENSG00000121417,ENSG00000063245,ENSG00000213020,ENSG00000196214,ENSG00000105357,ENSG00000130529,ENSG00000087076,ENSG00000063176,ENSG00000167637,ENSG00000239382,ENSG00000214046…
TF	Factor: E2F-4; motif: GCGGGAAANA	TF:M02090	FALSE	5.55046e-12	11.2557	12315	1740	1218	20092	ENSG00000160305,ENSG00000182670,ENSG00000154642,ENSG00000100299,ENSG00000100207,ENSG00000100401,ENSG00000100372,ENSG00000100307,ENSG00000100330,ENSG00000186575,ENSG00000100077,ENSG00000167037,ENSG00000133460,ENSG00000128185,ENSG00000070371,ENSG00000173480,ENSG00000204514,ENSG00000213020,ENSG00000196214,ENSG00000176024,ENSG00000105357,ENSG00000126453,ENSG00000130529,ENSG00000063176,ENSG00000167637…
TF	Factor: Sp1; motif: NGGGGGCGGGGYN	TF:M00196	FALSE	6.33419e-12	11.1983	10583	1740	1073	20092	ENSG00000160305,ENSG00000186866,ENSG00000185917,ENSG00000154642,ENSG00000100299,ENSG00000100207,ENSG00000100401,ENSG00000100372,ENSG00000100307,ENSG00000100211,ENSG00000100330,ENSG00000100325,ENSG00000186575,ENSG00000100077,ENSG00000167037,ENSG00000128185,ENSG00000070371,ENSG00000121417,ENSG00000186272,ENSG00000063245,ENSG00000213020,ENSG00000196214,ENSG00000105357,ENSG00000130529,ENSG00000087076…
TF	Factor: BTEB1; motif: GGGGGCGGGGCNGSGGGNGS	TF:M09723	FALSE	6.4962e-12	11.1873	10337	1740	1052	20092	ENSG00000160305,ENSG00000186866,ENSG00000160194,ENSG00000182670,ENSG00000185917,ENSG00000154642,ENSG00000100299,ENSG00000100207,ENSG00000100307,ENSG00000100330,ENSG00000100325,ENSG00000186575,ENSG00000100077,ENSG00000167037,ENSG00000128185,ENSG00000070371,ENSG00000121417,ENSG00000213020,ENSG00000105357,ENSG00000130529,ENSG00000087076,ENSG00000063176,ENSG00000198453,ENSG00000239382,ENSG00000105699…
TF	Factor: GABP-alpha; motif: CTTCCK	TF:M01660	FALSE	7.30331e-12	11.1365	11370	1740	1139	20092	ENSG00000160305,ENSG00000186866,ENSG00000160194,ENSG00000185917,ENSG00000100299,ENSG00000186951,ENSG00000100401,ENSG00000100372,ENSG00000100307,ENSG00000214491,ENSG00000100325,ENSG00000186575,ENSG00000133460,ENSG00000128185,ENSG00000099954,ENSG00000173480,ENSG00000204514,ENSG00000121417,ENSG00000186272,ENSG00000063245,ENSG00000213020,ENSG00000196214,ENSG00000176024,ENSG00000126453,ENSG00000087076…
TF	Factor: MAZ; motif: GGGMGGGGSSGGGGGGGGGGGG; match class: 1	TF:M09636_1	FALSE	7.85456e-12	11.1049	14521	1740	1394	20092	ENSG00000160305,ENSG00000186866,ENSG00000160194,ENSG00000182670,ENSG00000185917,ENSG00000154642,ENSG00000100299,ENSG00000186951,ENSG00000100207,ENSG00000100401,ENSG00000100372,ENSG00000100307,ENSG00000100211,ENSG00000100330,ENSG00000100325,ENSG00000100077,ENSG00000167037,ENSG00000133460,ENSG00000128185,ENSG00000070371,ENSG00000121417,ENSG00000063245,ENSG00000213020,ENSG00000196214,ENSG00000105357…
TF	Factor: BTEB3; motif: CCNNSCCNSCCCCKCCCCC	TF:M09826	FALSE	8.66976e-12	11.062	11988	1740	1190	20092	ENSG00000160305,ENSG00000186866,ENSG00000160194,ENSG00000182670,ENSG00000185917,ENSG00000154642,ENSG00000100299,ENSG00000100207,ENSG00000100372,ENSG00000100307,ENSG00000100211,ENSG00000100330,ENSG00000100325,ENSG00000186575,ENSG00000100077,ENSG00000167037,ENSG00000133460,ENSG00000128185,ENSG00000070371,ENSG00000121417,ENSG00000063245,ENSG00000213020,ENSG00000105357,ENSG00000126453,ENSG00000130529…
TF	Factor: ETS1; motif: ACCGGAARYN; match class: 1	TF:M03977_1	FALSE	8.69956e-12	11.0605	4796	1740	553	20092	ENSG00000186866,ENSG00000185917,ENSG00000100299,ENSG00000100207,ENSG00000100401,ENSG00000100372,ENSG00000100330,ENSG00000186575,ENSG00000133460,ENSG00000121417,ENSG00000063245,ENSG00000213020,ENSG00000196214,ENSG00000063176,ENSG00000167637,ENSG00000198453,ENSG00000105699,ENSG00000089335,ENSG00000214046,ENSG00000171903,ENSG00000104957,ENSG00000130816,ENSG00000071626,ENSG00000000419,ENSG00000080189…
TF	Factor: E2F-1; motif: NGGGCGGGARV; match class: 1	TF:M07206_1	FALSE	1.18021e-11	10.928	11205	1740	1124	20092	ENSG00000160305,ENSG00000186866,ENSG00000160194,ENSG00000182670,ENSG00000185917,ENSG00000154642,ENSG00000100299,ENSG00000100239,ENSG00000100207,ENSG00000100372,ENSG00000100307,ENSG00000100211,ENSG00000100330,ENSG00000186575,ENSG00000100077,ENSG00000167037,ENSG00000133460,ENSG00000128185,ENSG00000070371,ENSG00000204514,ENSG00000121417,ENSG00000186272,ENSG00000213020,ENSG00000196214,ENSG00000176024…
TF	Factor: pax-6; motif: NYACGCNYSANYGMNCN; match class: 1	TF:M11882_1	FALSE	2.29204e-11	10.6398	11763	1740	1169	20092	ENSG00000160305,ENSG00000186866,ENSG00000160194,ENSG00000182670,ENSG00000185917,ENSG00000100239,ENSG00000100207,ENSG00000100401,ENSG00000100372,ENSG00000100307,ENSG00000100211,ENSG00000100330,ENSG00000186575,ENSG00000100077,ENSG00000167037,ENSG00000133460,ENSG00000128185,ENSG00000070371,ENSG00000173480,ENSG00000204514,ENSG00000063245,ENSG00000196214,ENSG00000126453,ENSG00000130529,ENSG00000063176…
TF	Factor: p300; motif: ACNTCCG	TF:M04826	FALSE	2.34161e-11	10.6305	18197	1740	1659	20092	ENSG00000160305,ENSG00000186866,ENSG00000160194,ENSG00000182670,ENSG00000185917,ENSG00000154642,ENSG00000100299,ENSG00000100239,ENSG00000186951,ENSG00000100207,ENSG00000100401,ENSG00000100372,ENSG00000196588,ENSG00000100307,ENSG00000100211,ENSG00000214491,ENSG00000100330,ENSG00000100325,ENSG00000186575,ENSG00000100077,ENSG00000167037,ENSG00000133460,ENSG00000128185,ENSG00000070371,ENSG00000173480…
TF	Factor: AP-2gamma:Elk-1; motif: NGCCKNRGGSGRCGGAAGTG	TF:M08441	FALSE	2.39166e-11	10.6213	16755	1740	1560	20092	ENSG00000160305,ENSG00000186866,ENSG00000160194,ENSG00000182670,ENSG00000185917,ENSG00000154642,ENSG00000100299,ENSG00000186951,ENSG00000100207,ENSG00000100401,ENSG00000100372,ENSG00000100307,ENSG00000100211,ENSG00000214491,ENSG00000100330,ENSG00000100325,ENSG00000186575,ENSG00000100077,ENSG00000167037,ENSG00000133460,ENSG00000128185,ENSG00000070371,ENSG00000173480,ENSG00000204514,ENSG00000121417…
TF	Factor: E2F-4; motif: NTTTCSCGCC; match class: 1	TF:M07380_1	FALSE	2.49148e-11	10.6035	8248	1740	867	20092	ENSG00000160305,ENSG00000186866,ENSG00000182670,ENSG00000154642,ENSG00000100299,ENSG00000100207,ENSG00000100372,ENSG00000100307,ENSG00000100211,ENSG00000186575,ENSG00000167037,ENSG00000133460,ENSG00000128185,ENSG00000070371,ENSG00000173480,ENSG00000121417,ENSG00000186272,ENSG00000213020,ENSG00000176024,ENSG00000105357,ENSG00000126453,ENSG00000087076,ENSG00000198453,ENSG00000239382,ENSG00000105699…
TF	Factor: Fli-1; motif: NACCGGAARTN	TF:M11404	FALSE	2.92603e-11	10.5337	8957	1740	929	20092	ENSG00000186866,ENSG00000185917,ENSG00000154642,ENSG00000100299,ENSG00000100207,ENSG00000100401,ENSG00000100372,ENSG00000100307,ENSG00000100211,ENSG00000214491,ENSG00000100330,ENSG00000100325,ENSG00000186575,ENSG00000100077,ENSG00000133460,ENSG00000173480,ENSG00000204514,ENSG00000121417,ENSG00000186272,ENSG00000063245,ENSG00000213020,ENSG00000196214,ENSG00000176024,ENSG00000126453,ENSG00000087076…
TF	Factor: TCF-1; motif: ACATCGRGRCGCTGW; match class: 1	TF:M11601_1	FALSE	3.51676e-11	10.4539	11416	1740	1139	20092	ENSG00000160305,ENSG00000186866,ENSG00000160194,ENSG00000182670,ENSG00000185917,ENSG00000154642,ENSG00000100299,ENSG00000186951,ENSG00000100207,ENSG00000100401,ENSG00000100307,ENSG00000100211,ENSG00000214491,ENSG00000186575,ENSG00000100077,ENSG00000167037,ENSG00000133460,ENSG00000128185,ENSG00000063245,ENSG00000213020,ENSG00000105357,ENSG00000126453,ENSG00000130529,ENSG00000063176,ENSG00000198182…
TF	Factor: ERG; motif: ACCGGAART	TF:M01752	FALSE	4.90592e-11	10.3093	9674	1740	990	20092	ENSG00000186866,ENSG00000185917,ENSG00000154642,ENSG00000100299,ENSG00000100207,ENSG00000100401,ENSG00000100372,ENSG00000100307,ENSG00000100211,ENSG00000214491,ENSG00000100330,ENSG00000100325,ENSG00000186575,ENSG00000100077,ENSG00000133460,ENSG00000070371,ENSG00000173480,ENSG00000204514,ENSG00000121417,ENSG00000186272,ENSG00000063245,ENSG00000213020,ENSG00000196214,ENSG00000176024,ENSG00000126453…
TF	Factor: RNF96; motif: BCCCGCRGCC	TF:M01199	FALSE	5.50054e-11	10.2596	8770	1740	911	20092	ENSG00000160305,ENSG00000186866,ENSG00000182670,ENSG00000185917,ENSG00000154642,ENSG00000100299,ENSG00000100207,ENSG00000100307,ENSG00000100077,ENSG00000167037,ENSG00000128185,ENSG00000063245,ENSG00000130529,ENSG00000063176,ENSG00000198182,ENSG00000198453,ENSG00000239382,ENSG00000105699,ENSG00000089335,ENSG00000011451,ENSG00000196263,ENSG00000171291,ENSG00000079805,ENSG00000130816,ENSG00000167775…
TF	Factor: E2F-4; motif: NNTTCCCGCCNN; match class: 1	TF:M04823_1	FALSE	5.76519e-11	10.2392	8103	1740	852	20092	ENSG00000160305,ENSG00000186866,ENSG00000182670,ENSG00000154642,ENSG00000100299,ENSG00000100207,ENSG00000100372,ENSG00000100307,ENSG00000186575,ENSG00000167037,ENSG00000128185,ENSG00000070371,ENSG00000186272,ENSG00000213020,ENSG00000176024,ENSG00000105357,ENSG00000126453,ENSG00000130529,ENSG00000198453,ENSG00000239382,ENSG00000105699,ENSG00000006015,ENSG00000214046,ENSG00000011451,ENSG00000104774…
TF	Factor: EHF; motif: CSCGGAARTN	TF:M02052	FALSE	6.13366e-11	10.2123	10321	1740	1045	20092	ENSG00000186866,ENSG00000185917,ENSG00000100299,ENSG00000186951,ENSG00000100401,ENSG00000100372,ENSG00000100307,ENSG00000214491,ENSG00000100330,ENSG00000100325,ENSG00000100077,ENSG00000167037,ENSG00000128185,ENSG00000099954,ENSG00000173480,ENSG00000204514,ENSG00000121417,ENSG00000186272,ENSG00000063245,ENSG00000213020,ENSG00000196214,ENSG00000126453,ENSG00000087076,ENSG00000063176,ENSG00000167637…
TF	Factor: PEA3; motif: NACCGGAAGTN	TF:M11430	FALSE	6.39652e-11	10.1941	11136	1740	1114	20092	ENSG00000186866,ENSG00000160194,ENSG00000182670,ENSG00000185917,ENSG00000154642,ENSG00000100299,ENSG00000186951,ENSG00000100401,ENSG00000100372,ENSG00000100307,ENSG00000100211,ENSG00000214491,ENSG00000100330,ENSG00000100325,ENSG00000186575,ENSG00000100077,ENSG00000133460,ENSG00000099954,ENSG00000173480,ENSG00000204514,ENSG00000121417,ENSG00000186272,ENSG00000063245,ENSG00000213020,ENSG00000196214…
TF	Factor: ZBED4; motif: CCCGCYCCGC	TF:M13366	FALSE	7.64045e-11	10.1169	7920	1740	835	20092	ENSG00000186866,ENSG00000182670,ENSG00000100299,ENSG00000186951,ENSG00000100207,ENSG00000100401,ENSG00000100372,ENSG00000100307,ENSG00000186575,ENSG00000100077,ENSG00000167037,ENSG00000128185,ENSG00000070371,ENSG00000186272,ENSG00000063245,ENSG00000213020,ENSG00000196214,ENSG00000130529,ENSG00000167637,ENSG00000198453,ENSG00000006015,ENSG00000011451,ENSG00000104957,ENSG00000008441,ENSG00000196263…
TF	Factor: GCMa:Elk-1; motif: RTGNGGGCGGAAGNN	TF:M08309	FALSE	1.46758e-10	9.8334	13047	1740	1270	20092	ENSG00000160305,ENSG00000186866,ENSG00000160194,ENSG00000182670,ENSG00000185917,ENSG00000154642,ENSG00000100299,ENSG00000100239,ENSG00000100207,ENSG00000100401,ENSG00000100372,ENSG00000100307,ENSG00000100211,ENSG00000100330,ENSG00000100325,ENSG00000186575,ENSG00000100077,ENSG00000167037,ENSG00000128185,ENSG00000070371,ENSG00000099954,ENSG00000173480,ENSG00000121417,ENSG00000186272,ENSG00000063245…
TF	Factor: Sp1; motif: GGGGCGGGGT	TF:M00008	FALSE	2.47826e-10	9.60585	10375	1740	1046	20092	ENSG00000160305,ENSG00000186866,ENSG00000182670,ENSG00000185917,ENSG00000100299,ENSG00000100239,ENSG00000186951,ENSG00000100207,ENSG00000100401,ENSG00000100372,ENSG00000100307,ENSG00000214491,ENSG00000100330,ENSG00000100325,ENSG00000186575,ENSG00000167037,ENSG00000128185,ENSG00000070371,ENSG00000204514,ENSG00000063245,ENSG00000213020,ENSG00000105357,ENSG00000126453,ENSG00000130529,ENSG00000087076…
TF	Factor: TCF-1; motif: ACATCGRGRCGCTGW; match class: 1	TF:M11603_1	FALSE	2.68447e-10	9.57114	13560	1740	1310	20092	ENSG00000160305,ENSG00000186866,ENSG00000160194,ENSG00000182670,ENSG00000185917,ENSG00000154642,ENSG00000100299,ENSG00000186951,ENSG00000100207,ENSG00000100401,ENSG00000100372,ENSG00000100307,ENSG00000100211,ENSG00000186575,ENSG00000100077,ENSG00000167037,ENSG00000133460,ENSG00000128185,ENSG00000070371,ENSG00000121417,ENSG00000063245,ENSG00000213020,ENSG00000196214,ENSG00000176024,ENSG00000105357…
TF	Factor: c-ets-2; motif: ACCGGAWRTN	TF:M02064	FALSE	3.01066e-10	9.52134	11183	1740	1114	20092	ENSG00000186866,ENSG00000160194,ENSG00000182670,ENSG00000185917,ENSG00000154642,ENSG00000100299,ENSG00000100207,ENSG00000100401,ENSG00000100372,ENSG00000100307,ENSG00000100211,ENSG00000214491,ENSG00000100330,ENSG00000100325,ENSG00000186575,ENSG00000100077,ENSG00000167037,ENSG00000133460,ENSG00000070371,ENSG00000099954,ENSG00000173480,ENSG00000204514,ENSG00000121417,ENSG00000186272,ENSG00000063245…
TF	Factor: ZNF670; motif: SNGGGCRGRG	TF:M13124	FALSE	3.04734e-10	9.51608	13118	1740	1274	20092	ENSG00000160305,ENSG00000186866,ENSG00000160194,ENSG00000182670,ENSG00000185917,ENSG00000154642,ENSG00000100299,ENSG00000186951,ENSG00000100207,ENSG00000100401,ENSG00000100372,ENSG00000100307,ENSG00000100211,ENSG00000100330,ENSG00000100325,ENSG00000186575,ENSG00000100077,ENSG00000167037,ENSG00000128185,ENSG00000070371,ENSG00000121417,ENSG00000063245,ENSG00000213020,ENSG00000196214,ENSG00000105357…
TF	Factor: E2F-1; motif: NTTTCGCGCS	TF:M00940	FALSE	3.35073e-10	9.47486	8042	1740	842	20092	ENSG00000186866,ENSG00000185917,ENSG00000100299,ENSG00000186951,ENSG00000100401,ENSG00000100372,ENSG00000100307,ENSG00000100330,ENSG00000186575,ENSG00000100077,ENSG00000167037,ENSG00000128185,ENSG00000173480,ENSG00000121417,ENSG00000186272,ENSG00000213020,ENSG00000196214,ENSG00000176024,ENSG00000126453,ENSG00000189144,ENSG00000198182,ENSG00000105699,ENSG00000089335,ENSG00000006015,ENSG00000008441…
[truncated: 1,226 more rows]
